# Supplementary material for: Immunological Molecular Responses of Human Retinal Pigment Epithelial Cells to Infection With Toxoplasma gondii
Source: Front Immunol. 2019 May 1;10:708. doi: 10.3389/fimmu.2019.00708 (PMC6506780; doi:10.3389/fimmu.2019.00708)
Supplement: Supplementary file 1 [file Table_4.XLSX]

## Sheet: ARPE-19 high expression
Supplementary Table S4. Genes with higher expression in ARPE-19 cell line than primary human retinal pigment epithelial cells when infected with T. gondii. A threshold of expression in ARPE-19 cell line infected with T. gondii > 3 SD of expression in three primary retinal pigment epithelial cell samples was used to determine higher gene expression. ARPE-19 cells were required to have at least 10 …
geneid	logFC	logCPM	LR	PValue	FDR	FC	display_label	description	biotype	Ctrl.Donor1	Tg.Donor1	Ctrl.Donor2	Tg.Donor2	Ctrl.Donor3	Tg.Donor3	Ctrl.ARPE19	Tg.ARPE19	sd.3 T. gondii
ENSG00000272060	5.26097	13.5519	558.61	1.68647e-123	2.81348e-120	38.3451	RNA18S5	RNA, 18S ribosomal 5 [Source:HGNC Symbol;Acc:37657]	rRNA	5046	196446	3158	145352	14258	87010	3203	1104148	164274
ENSG00000113140	-1.10491	11.2734	42.3751	7.53447e-11	1.60872e-09	-2.15086	SPARC	secreted protein, acidic, cysteine-rich (osteonectin) [Source:HGNC Symbol;Acc:11219]	protein_coding	45568	8153	54133	14722	39853	22812	130944	32196	22027.9
ENSG00000163430	-0.508221	10.697	9.09354	0.00256514	0.0120094	-1.4223	FSTL1	follistatin-like 1 [Source:HGNC Symbol;Acc:3972]	protein_coding	26629	6064	31465	14686	23462	21245	62808	26902	22841.5
ENSG00000113083	0.346332	9.86029	4.22361	0.0398653	0.110194	1.27132	LOX	lysyl oxidase [Source:HGNC Symbol;Acc:6664]	protein_coding	12299	4990	12468	10778	9079	14727	17065	20765	14692.1
ENSG00000187498	-0.817697	10.0188	23.061	1.56941e-06	1.75954e-05	-1.76259	COL4A1	collagen, type IV, alpha 1 [Source:HGNC Symbol;Acc:2202]	protein_coding	16678	2660	19307	9116	19575	13112	75887	20546	15822.1
ENSG00000134352	1.07231	9.75553	39.6107	3.09973e-10	6.09808e-09	2.1028	IL6ST	interleukin 6 signal transducer (gp130, oncostatin M receptor) [Source:HGNC Symbol;Acc:6021]	protein_coding	6693	5954	11216	11687	6171	17152	9255	16985	16798.6
ENSG00000105825	4.29569	8.8759	489.63	1.71486e-108	1.78802e-105	19.6395	TFPI2	tissue factor pathway inhibitor 2 [Source:HGNC Symbol;Acc:11761]	protein_coding	781	4631	670	8539	463	12918	1070	15420	12437.2
ENSG00000144810	-0.688526	10.2912	16.6677	4.45321e-05	0.00035717	-1.61164	COL8A1	collagen, type VIII, alpha 1 [Source:HGNC Symbol;Acc:2215]	protein_coding	18740	4890	26186	9557	20306	14120	36593	15344	13845.3
ENSG00000060718	-1.28298	9.44212	56.2298	6.44754e-14	1.92075e-12	-2.4334	COL11A1	collagen, type XI, alpha 1 [Source:HGNC Symbol;Acc:2186]	protein_coding	11207	1836	20191	4516	12031	6315	46766	13235	6761.68
ENSG00000204262	0.317996	9.04398	3.51522	0.0608076	0.151649	1.2466	COL5A2	collagen, type V, alpha 2 [Source:HGNC Symbol;Acc:2210]	protein_coding	9244	3219	5426	5132	3929	6389	12656	13055	4788.82
ENSG00000136068	-0.747638	9.52136	19.4918	1.01034e-05	9.46915e-05	-1.67904	FLNB	filamin B, beta [Source:HGNC Symbol;Acc:3755]	protein_coding	7924	1714	19304	8510	15019	9215	39876	12817	12426.6
ENSG00000173559	0.135569	8.94608	0.645512	0.421722	0.600875	1.09853	NABP1	nucleic acid binding protein 1 [Source:HGNC Symbol;Acc:26232]	protein_coding	4214	2199	11372	6661	6372	7677	8470	11483	8742.16
ENSG00000168615	-0.44226	9.48602	6.86171	0.00880624	0.0335261	-1.35873	ADAM9	ADAM metallopeptidase domain 9 [Source:HGNC Symbol;Acc:216]	protein_coding	8702	2761	18480	6913	10084	9388	25189	10718	10046
ENSG00000100644	-0.222337	9.12456	1.74032	0.187099	0.346299	-1.16662	HIF1A	hypoxia inducible factor 1, alpha subunit (basic helix-loop-helix transcription factor) [Source:HGNC Symbol;Acc:4910]	protein_coding	7946	2415	11027	5596	6673	7549	30129	9493	7774.08
ENSG00000163453	-0.815899	9.47938	23.1884	1.46879e-06	1.65936e-05	-1.76039	IGFBP7	insulin-like growth factor binding protein 7 [Source:HGNC Symbol;Acc:5476]	protein_coding	14072	3548	9603	3034	10350	6599	28784	9124	5781.27
ENSG00000085662	0.0882628	8.27517	0.272437	0.601701	0.751721	1.06309	AKR1B1	aldo-keto reductase family 1, member B1 (aldose reductase) [Source:HGNC Symbol;Acc:381]	protein_coding	2451	921	7933	5414	4014	5198	4110	8042	7601.95
ENSG00000111371	0.602034	7.45849	12.3096	0.000450633	0.00271595	1.51785	SLC38A1	solute carrier family 38, member 1 [Source:HGNC Symbol;Acc:13447]	protein_coding	775	528	3857	2842	2377	4622	11918	7977	6158.39
ENSG00000198467	-0.702376	9.24306	17.1242	3.50136e-05	0.000287744	-1.62718	TPM2	tropomyosin 2 (beta) [Source:HGNC Symbol;Acc:12011]	protein_coding	10549	1948	11620	5378	9063	6800	30202	7796	7482.87
ENSG00000082641	0.182546	8.51028	1.16499	0.280432	0.460166	1.13489	NFE2L1	nuclear factor, erythroid 2-like 1 [Source:HGNC Symbol;Acc:7781]	protein_coding	3874	1527	5877	5231	5072	5851	8256	7077	7014.38
ENSG00000198363	-0.220984	8.57594	1.71341	0.190544	0.351298	-1.16553	ASPH	aspartate beta-hydroxylase [Source:HGNC Symbol;Acc:757]	protein_coding	4812	1680	7937	3718	5062	5419	15404	6750	5616.09
ENSG00000149485	1.19	7.89014	47.9668	4.33488e-12	1.06037e-10	2.28152	FADS1	fatty acid desaturase 1 [Source:HGNC Symbol;Acc:3574]	protein_coding	1579	1217	3089	4375	1846	5553	3250	6737	6726.24
ENSG00000113161	0.489857	7.59934	8.16233	0.00427695	0.0184433	1.40431	HMGCR	3-hydroxy-3-methylglutaryl-CoA reductase [Source:HGNC Symbol;Acc:5006]	protein_coding	1508	629	4069	3363	1969	4349	3841	6128	5781.7
ENSG00000108691	2.07437	7.7512	135.049	3.22188e-31	3.26414e-29	4.2116	CCL2	chemokine (C-C motif) ligand 2 [Source:HGNC Symbol;Acc:10618]	protein_coding	1525	1531	1174	4327	854	4744	1260	6003	5241.4
ENSG00000134013	0.0425461	7.64488	0.0627652	0.802178	0.888334	1.02993	LOXL2	lysyl oxidase-like 2 [Source:HGNC Symbol;Acc:6666]	protein_coding	1660	686	3848	2755	3497	3582	19853	5956	4475.18
ENSG00000213639	-0.151103	8.20539	0.79529	0.372505	0.554031	-1.11042	PPP1CB	protein phosphatase 1, catalytic subunit, beta isozyme [Source:HGNC Symbol;Acc:9282]	protein_coding	3562	1475	6397	2856	3580	3924	14233	5688	3683.49
ENSG00000133657	-0.732636	8.57603	18.1651	2.02553e-05	0.000177351	-1.66167	ATP13A3	ATPase type 13A3 [Source:HGNC Symbol;Acc:24113]	protein_coding	3650	1042	15947	3756	5015	4499	27483	5659	5459.22
ENSG00000119900	-0.776923	7.81645	19.9676	7.87663e-06	7.56059e-05	-1.71347	OGFRL1	opioid growth factor receptor-like 1 [Source:HGNC Symbol;Acc:21378]	protein_coding	2104	769	8307	1760	3653	2616	19077	5606	2772.97
ENSG00000105810	-0.677464	8.21829	15.8736	6.77183e-05	0.000519015	-1.59933	CDK6	cyclin-dependent kinase 6 [Source:HGNC Symbol;Acc:1777]	protein_coding	3598	1057	6919	2586	5685	3520	19160	5505	3730.26
ENSG00000064042	-1.19578	8.81302	48.781	2.86193e-12	7.17605e-11	-2.29068	LIMCH1	LIM and calponin homology domains 1 [Source:HGNC Symbol;Acc:29191]	protein_coding	6781	1115	13068	3154	8026	4660	15577	5394	5337.5
ENSG00000120437	0.940345	7.2225	29.4601	5.70811e-08	8.20917e-07	1.91899	ACAT2	acetyl-CoA acetyltransferase 2 [Source:HGNC Symbol;Acc:94]	protein_coding	1005	529	2220	2856	1384	3935	2193	5241	5222.07
ENSG00000196549	1.31416	7.5118	53.9334	2.07397e-13	5.77298e-12	2.48658	MME	membrane metallo-endopeptidase [Source:HGNC Symbol;Acc:7154]	protein_coding	686	1389	3637	2702	1172	3392	2550	5087	3052.56
ENSG00000134243	-1.32004	8.56907	58.7883	1.75586e-14	5.41116e-13	-2.49672	SORT1	sortilin 1 [Source:HGNC Symbol;Acc:11186]	protein_coding	3938	703	14170	2993	8208	3890	22516	4990	4930.37
ENSG00000117461	1.79015	7.40216	102.784	3.73846e-24	2.68055e-22	3.45852	PIK3R3	phosphoinositide-3-kinase, regulatory subunit 3 (gamma) [Source:HGNC Symbol;Acc:8981]	protein_coding	633	1200	1397	3269	1423	3712	1435	4919	4022.53
ENSG00000173230	-0.790737	8.70154	21.7196	3.15549e-06	3.28465e-05	-1.72996	GOLGB1	golgin B1 [Source:HGNC Symbol;Acc:4429]	protein_coding	6442	1616	9068	3008	6716	4324	12608	4720	4062.53
ENSG00000169908	-0.897282	7.27925	27.1522	1.88047e-07	2.47277e-06	-1.86255	TM4SF1	transmembrane 4 L six family member 1 [Source:HGNC Symbol;Acc:11853]	protein_coding	1959	407	4666	1357	2649	1879	6354	4651	2238.9
ENSG00000105835	1.13735	7.57752	43.5346	4.16533e-11	9.16739e-10	2.19977	NAMPT	nicotinamide phosphoribosyltransferase [Source:HGNC Symbol;Acc:30092]	protein_coding	1486	1199	2467	2795	1304	4214	2035	4612	4525.1
ENSG00000130396	0.236231	7.33463	1.91311	0.166618	0.318278	1.17791	MLLT4	myeloid/lymphoid or mixed-lineage leukemia (trithorax homolog, Drosophila); translocated to, 4 [Source:HGNC Symbol;Acc:7137]	protein_coding	1095	637	4200	2538	2046	2663	9212	4580	3406.05
ENSG00000050405	0.952945	7.66125	30.8085	2.84792e-08	4.26489e-07	1.93582	LIMA1	LIM domain and actin binding 1 [Source:HGNC Symbol;Acc:24636]	protein_coding	1898	1138	2718	3242	1430	4012	2771	4522	4463.11
ENSG00000138821	2.0714	6.6758	131.898	1.57496e-30	1.54556e-28	4.20295	SLC39A8	solute carrier family 39 (zinc transporter), member 8 [Source:HGNC Symbol;Acc:20862]	protein_coding	364	692	1162	1954	420	2745	642	4486	3106.4
ENSG00000213949	0.244724	7.56837	2.06712	0.150505	0.295995	1.18487	ITGA1	integrin, alpha 1 [Source:HGNC Symbol;Acc:6134]	protein_coding	2525	1312	3048	1801	1510	2269	3130	4473	1435.62
ENSG00000196878	5.54025	6.40223	632.721	1.27946e-139	3.20172e-136	46.5353	LAMB3	laminin, beta 3 [Source:HGNC Symbol;Acc:6490]	protein_coding	41	899	80	2151	37	1794	427	4388	1934.93
ENSG00000112972	-0.22809	7.42863	1.77173	0.183169	0.341195	-1.17128	HMGCS1	3-hydroxy-3-methylglutaryl-CoA synthase 1 (soluble) [Source:HGNC Symbol;Acc:5007]	protein_coding	1665	514	5093	2145	2180	2889	6064	4327	3644.38
ENSG00000148154	-0.923261	7.93277	29.1921	6.55452e-08	9.31404e-07	-1.8964	UGCG	UDP-glucose ceramide glucosyltransferase [Source:HGNC Symbol;Acc:12524]	protein_coding	3426	793	5528	1705	4841	2762	7171	4316	2956.17
ENSG00000029153	2.33768	6.96027	167.317	2.85228e-38	4.00986e-36	5.05491	ARNTL2	aryl hydrocarbon receptor nuclear translocator-like 2 [Source:HGNC Symbol;Acc:18984]	protein_coding	398	948	1106	2423	460	3195	1266	4293	3425.04
ENSG00000122884	0.61404	7.59281	12.9845	0.000314082	0.00198977	1.53054	P4HA1	prolyl 4-hydroxylase, alpha polypeptide I [Source:HGNC Symbol;Acc:8546]	protein_coding	2111	1189	2574	2218	1704	3488	8023	4162	3454.81
ENSG00000145901	0.813417	7.49635	22.6807	1.9128e-06	2.10031e-05	1.75737	TNIP1	TNFAIP3 interacting protein 1 [Source:HGNC Symbol;Acc:16903]	protein_coding	1501	978	2930	3408	1467	2908	2804	4006	3849.64
ENSG00000141458	0.43895	6.33553	6.34669	0.01176	0.0422335	1.35562	NPC1	Niemann-Pick disease, type C1 [Source:HGNC Symbol;Acc:7897]	protein_coding	433	301	2243	1416	904	1460	2718	3987	1970.45
ENSG00000188211	3.12355	5.79996	262.424	5.08223e-59	1.67339e-56	8.71528	NCR3LG1	natural killer cell cytotoxicity receptor 3 ligand 1 [Source:HGNC Symbol;Acc:42400]	protein_coding	82	326	363	1498	147	1723	627	3955	2250.27
ENSG00000140105	1.42071	6.91496	66.3981	3.68452e-16	1.32473e-14	2.67717	WARS	tryptophanyl-tRNA synthetase [Source:HGNC Symbol;Acc:12729]	protein_coding	694	660	1373	2617	894	2612	1131	3828	3385.3
ENSG00000132561	-0.324326	6.59663	3.45316	0.0631311	0.156021	-1.25208	MATN2	matrilin 2 [Source:HGNC Symbol;Acc:6908]	protein_coding	488	221	3579	1395	1682	1407	15063	3758	2043.9
ENSG00000151388	-0.782258	6.99692	20.6006	5.65788e-06	5.6028e-05	-1.71982	ADAMTS12	ADAM metallopeptidase with thrombospondin type 1 motif, 12 [Source:HGNC Symbol;Acc:14605]	protein_coding	1535	426	3121	1018	2524	1532	10855	3738	1660.37
ENSG00000186480	0.172009	6.92221	0.989755	0.319802	0.501204	1.12663	INSIG1	insulin induced gene 1 [Source:HGNC Symbol;Acc:6083]	protein_coding	830	340	3594	1929	1350	2431	2308	3675	3274.72
ENSG00000163946	0.113864	7.59403	0.449946	0.50236	0.671604	1.08212	FAM208A	family with sequence similarity 208, member A [Source:HGNC Symbol;Acc:30314]	protein_coding	1890	908	3978	2367	2474	3048	4981	3510	3279.95
ENSG00000197969	-0.0112645	7.44684	0.00436043	0.947351	0.972473	-1.00784	VPS13A	vacuolar protein sorting 13 homolog A (S. cerevisiae) [Source:HGNC Symbol;Acc:1908]	protein_coding	1669	849	4017	1906	2293	2588	6070	3471	2628.64
ENSG00000145730	-0.698989	7.85503	16.7961	4.16186e-05	0.000335631	-1.62337	PAM	peptidylglycine alpha-amidating monooxygenase [Source:HGNC Symbol;Acc:8596]	protein_coding	2754	749	6557	2118	3818	2823	12005	3441	3163.7
ENSG00000115963	-1.42342	8.25926	66.2967	3.87915e-16	1.39071e-14	-2.6822	RND3	Rho family GTPase 3 [Source:HGNC Symbol;Acc:671]	protein_coding	3401	592	15248	2219	4439	2519	12646	3360	3110.58
ENSG00000120137	-0.212995	7.50296	1.55946	0.211744	0.378261	-1.15909	PANK3	pantothenate kinase 3 [Source:HGNC Symbol;Acc:19365]	protein_coding	2009	707	4699	1989	2264	2708	5668	3341	3040.84
ENSG00000163638	2.38418	5.31365	158.597	2.29183e-36	3.00265e-34	5.22046	ADAMTS9	ADAM metallopeptidase with thrombospondin type 1 motif, 9 [Source:HGNC Symbol;Acc:13202]	protein_coding	108	217	413	1040	137	1098	595	3328	1478.27
ENSG00000075420	-0.585361	7.89149	11.8709	0.000570177	0.00333523	-1.50041	FNDC3B	fibronectin type III domain containing 3B [Source:HGNC Symbol;Acc:24670]	protein_coding	3259	835	5358	2152	3777	3010	9607	3306	3286.63
ENSG00000159200	0.295351	7.04031	2.90177	0.0884826	0.201034	1.22718	RCAN1	regulator of calcineurin 1 [Source:HGNC Symbol;Acc:3040]	protein_coding	1266	574	3134	1598	1169	2600	1068	3293	3039.06
ENSG00000169429	2.48472	6.57297	161.451	5.45184e-37	7.21835e-35	5.59725	IL8	interleukin 8 [Source:HGNC Symbol;Acc:6025]	protein_coding	1409	1049	249	978	41	1006	72	3242	107.289
ENSG00000147027	-0.547533	6.57507	10.0585	0.00151648	0.00774473	-1.46158	TMEM47	transmembrane protein 47 [Source:HGNC Symbol;Acc:18515]	protein_coding	1201	338	2368	888	1476	1244	6407	3220	1369.35
ENSG00000198796	1.82077	6.31437	95.3175	1.62171e-22	1.01964e-20	3.5327	ALPK2	alpha-kinase 2 [Source:HGNC Symbol;Acc:20565]	protein_coding	732	403	304	1581	498	2103	473	3153	2612.52
ENSG00000046604	0.348069	7.47671	4.19712	0.0404928	0.111592	1.27286	DSG2	desmoglein 2 [Source:HGNC Symbol;Acc:3049]	protein_coding	2193	1046	2489	1941	1812	2783	5574	3120	2605.9
ENSG00000081052	-1.14443	6.9726	43.307	4.67901e-11	1.01904e-09	-2.21059	COL4A4	collagen, type IV, alpha 4 [Source:HGNC Symbol;Acc:2206]	protein_coding	1444	300	3889	1009	2681	1289	6185	3104	1529.31
ENSG00000111912	1.00878	6.22935	33.1647	8.4676e-09	1.37414e-07	2.0122	NCOA7	nuclear receptor coactivator 7 [Source:HGNC Symbol;Acc:21081]	protein_coding	407	406	1303	1256	690	1649	1105	3095	1906.04
ENSG00000109320	1.88766	6.66788	112.42	2.89152e-26	2.32661e-24	3.70035	NFKB1	nuclear factor of kappa light polypeptide gene enhancer in B-cells 1 [Source:HGNC Symbol;Acc:7794]	protein_coding	458	642	1185	2228	443	2377	915	3087	2884.74
ENSG00000148848	-0.113371	7.14536	0.43972	0.507258	0.675812	-1.08175	ADAM12	ADAM metallopeptidase domain 12 [Source:HGNC Symbol;Acc:190]	protein_coding	1964	561	2576	1801	1752	1906	4729	3053	2244.21
ENSG00000115461	-1.03624	5.94433	31.7929	1.71517e-08	2.67084e-07	-2.05088	IGFBP5	insulin-like growth factor binding protein 5 [Source:HGNC Symbol;Acc:5474]	protein_coding	1555	203	349	243	1223	463	10828	3042	420
ENSG00000092964	0.931825	6.95448	29.2997	6.20038e-08	8.85102e-07	1.90769	DPYSL2	dihydropyrimidinase-like 2 [Source:HGNC Symbol;Acc:3014]	protein_coding	850	709	1814	2153	1194	2329	5066	3037	2666.6
ENSG00000115009	9.72416	5.97279	900.163	9.04291e-198	1.13145e-193	845.791	CCL20	chemokine (C-C motif) ligand 20 [Source:HGNC Symbol;Acc:10619]	protein_coding	6	780	1	1453	1	1228	1	3004	1027.81
ENSG00000202538	0.518428	6.93353	8.73612	0.00311968	0.0141406	1.43239	RNU4-2	RNA, U4 small nuclear 2 [Source:HGNC Symbol;Acc:10193]	snRNA	887	605	1490	2091	2120	1798	3236	2975	2361.34
ENSG00000100219	0.127247	6.93467	0.552959	0.457111	0.633515	1.09221	XBP1	X-box binding protein 1 [Source:HGNC Symbol;Acc:12801]	protein_coding	1245	522	2664	1580	1413	2052	2906	2907	2350.44
ENSG00000133110	-0.425919	8.18322	6.28463	0.012179	0.043445	-1.34343	POSTN	periostin, osteoblast specific factor [Source:HGNC Symbol;Acc:16953]	protein_coding	6299	1689	3609	1484	2468	2559	5303	2905	1712.26
ENSG00000158615	0.745155	6.95254	18.7725	1.47276e-05	0.000133627	1.67615	PPP1R15B	protein phosphatase 1, regulatory subunit 15B [Source:HGNC Symbol;Acc:14951]	protein_coding	782	623	2433	2187	1230	2262	1974	2861	2776.16
ENSG00000169499	-0.0258809	6.90868	0.0228133	0.879944	0.936148	-1.0181	PLEKHA2	pleckstrin homology domain containing, family A (phosphoinositide binding specific) member 2 [Source:HGNC Symbol;Acc:14336]	protein_coding	1008	408	3114	1650	1664	2044	6259	2859	2561.53
ENSG00000129824	0.199235	5.12277	0.936357	0.333216	0.514367	1.14809	RPS4Y1	ribosomal protein S4, Y-linked 1 [Source:HGNC Symbol;Acc:10425]	protein_coding	2	10	1087	661	708	851	6541	2856	1323.17
ENSG00000211448	-2.56337	9.11059	202.819	5.06684e-46	1.0566e-43	-5.91085	DIO2	deiodinase, iodothyronine, type II [Source:HGNC Symbol;Acc:2884]	protein_coding	14700	690	16820	1759	7484	2032	39558	2840	2127.76
ENSG00000184743	-0.503102	7.50506	8.67986	0.00321745	0.0144965	-1.41726	ATL3	atlastin GTPase 3 [Source:HGNC Symbol;Acc:24526]	protein_coding	2249	628	4965	1813	2503	2391	6699	2828	2696.24
ENSG00000135069	2.06216	5.68357	126.644	2.22258e-29	2.07529e-27	4.17611	PSAT1	phosphoserine aminotransferase 1 [Source:HGNC Symbol;Acc:19129]	protein_coding	171	267	436	1108	315	1596	438	2827	2016.8
ENSG00000229644	1.1393	6.83084	42.8533	5.90021e-11	1.27282e-09	2.20275	NAMPTL	nicotinamide phosphoribosyltransferase-like [Source:HGNC Symbol;Acc:17633]	protein_coding	990	700	1387	1696	731	2505	893	2770	2712.34
ENSG00000005700	0.162502	7.44521	0.911015	0.339845	0.521703	1.11923	IBTK	inhibitor of Bruton agammaglobulinemia tyrosine kinase [Source:HGNC Symbol;Acc:17853]	protein_coding	1979	988	3432	1926	1753	2436	3208	2732	2203.4
ENSG00000164211	-0.0219725	6.80491	0.016362	0.898217	0.947277	-1.01535	STARD4	StAR-related lipid transfer (START) domain containing 4 [Source:HGNC Symbol;Acc:18058]	protein_coding	1109	465	2750	1329	1368	1794	3665	2698	2023.23
ENSG00000131873	1.09541	6.32684	39.477	3.31939e-10	6.49448e-09	2.13674	CHSY1	chondroitin sulfate synthase 1 [Source:HGNC Symbol;Acc:17198]	protein_coding	587	503	1059	1289	634	1647	2107	2687	1755.58
ENSG00000086062	-0.730085	7.71996	18.2869	1.90008e-05	0.00016748	-1.65874	B4GALT1	UDP-Gal:betaGlcNAc beta 1,4- galactosyltransferase, polypeptide 1 [Source:HGNC Symbol;Acc:924]	protein_coding	3103	832	4610	1852	3467	1958	2698	2685	1865.28
ENSG00000139793	-0.513721	7.63742	8.90111	0.00284998	0.013151	-1.42773	MBNL2	muscleblind-like splicing regulator 2 [Source:HGNC Symbol;Acc:16746]	protein_coding	1951	785	6282	1809	2965	2456	5955	2683	2527.67
ENSG00000118762	0.555442	6.93312	10.4634	0.00121765	0.00643787	1.46962	PKD2	polycystic kidney disease 2 (autosomal dominant) [Source:HGNC Symbol;Acc:9009]	protein_coding	877	613	2432	1817	1342	2279	2919	2682	2580.3
ENSG00000124762	-0.74148	7.51357	18.8075	1.44601e-05	0.000131438	-1.67189	CDKN1A	cyclin-dependent kinase inhibitor 1A (p21, Cip1) [Source:HGNC Symbol;Acc:1784]	protein_coding	2422	534	4633	1936	3119	2003	8409	2548	2488.39
ENSG00000189056	1.2872	5.09345	49.9493	1.57769e-12	4.10823e-11	2.44053	RELN	reelin [Source:HGNC Symbol;Acc:9957]	protein_coding	175	202	567	683	235	703	5503	2546	850.966
ENSG00000138594	0.0389502	6.798	0.051211	0.820969	0.900142	1.02737	TMOD3	tropomodulin 3 (ubiquitous) [Source:HGNC Symbol;Acc:11873]	protein_coding	1173	442	2528	1299	1294	2006	3718	2533	2349.59
ENSG00000144959	0.30161	6.89129	3.07476	0.0795161	0.185669	1.23252	NCEH1	neutral cholesterol ester hydrolase 1 [Source:HGNC Symbol;Acc:29260]	protein_coding	902	524	2952	1680	1315	2081	3015	2531	2425.3
ENSG00000200795	0.661666	6.65928	13.8972	0.000193085	0.00129816	1.58191	RNU4-1	RNA, U4 small nuclear 1 [Source:HGNC Symbol;Acc:10192]	snRNA	614	505	1202	1876	1775	1511	2550	2517	2130.11
ENSG00000196776	1.05453	6.85733	37.0204	1.16901e-09	2.13996e-08	2.07704	CD47	CD47 molecule [Source:HGNC Symbol;Acc:1682]	protein_coding	847	834	1643	1638	845	2149	1375	2498	1988.75
ENSG00000067048	0.661702	4.3526	9.95782	0.00160168	0.00809378	1.58195	DDX3Y	DEAD (Asp-Glu-Ala-Asp) box helicase 3, Y-linked [Source:HGNC Symbol;Acc:2699]	protein_coding	3	11	513	408	334	595	4041	2490	894.679
ENSG00000120937	2.8303	3.26069	138.202	6.58179e-32	7.00863e-30	7.11223	NPPB	natriuretic peptide B [Source:HGNC Symbol;Acc:7940]	protein_coding	7	15	78	330	34	317	1930	2456	534.693
ENSG00000157680	0.950616	6.04145	28.0914	1.15719e-07	1.57721e-06	1.9327	DGKI	diacylglycerol kinase, iota [Source:HGNC Symbol;Acc:2855]	protein_coding	1001	394	421	868	469	1146	566	2382	1140.7
ENSG00000134109	0.192539	6.57513	1.25035	0.263486	0.439574	1.14277	EDEM1	ER degradation enhancer, mannosidase alpha-like 1 [Source:HGNC Symbol;Acc:18967]	protein_coding	998	486	2045	1159	979	1473	2334	2339	1512.79
ENSG00000145860	0.680826	6.7501	15.6833	7.4881e-05	0.000566795	1.60306	RNF145	ring finger protein 145 [Source:HGNC Symbol;Acc:20853]	protein_coding	900	628	1807	1638	1006	1823	3757	2305	1929.64
ENSG00000177119	-0.562847	7.21982	10.8275	0.00100004	0.00542726	-1.47718	ANO6	anoctamin 6 [Source:HGNC Symbol;Acc:25240]	protein_coding	1904	516	4089	1556	2080	1736	6662	2250	1975.75
ENSG00000094975	-0.0418031	6.84543	0.059562	0.80719	0.891321	-1.0294	SUCO	SUN domain containing ossification factor [Source:HGNC Symbol;Acc:1240]	protein_coding	1324	504	2361	1225	1453	1869	5079	2240	2048.59
ENSG00000177707	0.521909	6.44476	9.09412	0.00256433	0.0120078	1.43585	PVRL3	poliovirus receptor-related 3 [Source:HGNC Symbol;Acc:17664]	protein_coding	1041	528	1286	983	710	1503	2810	2217	1463.58
ENSG00000158258	-1.39322	7.44186	63.256	1.81513e-15	6.13808e-14	-2.62665	CLSTN2	calsyntenin 2 [Source:HGNC Symbol;Acc:17448]	protein_coding	1568	320	4948	1156	5334	1748	13513	2210	2152.4
ENSG00000181744	1.16875	5.95484	43.5717	4.08716e-11	9.01915e-10	2.24817	C3orf58	chromosome 3 open reading frame 58 [Source:HGNC Symbol;Acc:28490]	protein_coding	367	362	893	912	499	1574	3345	2199	1820.59
ENSG00000112078	-0.36047	6.94882	4.36547	0.0366744	0.103244	-1.28384	KCTD20	potassium channel tetramerization domain containing 20 [Source:HGNC Symbol;Acc:21052]	protein_coding	1391	482	3726	1261	1452	1628	2180	2184	1755.64
ENSG00000197930	0.335307	6.69948	3.78682	0.0516576	0.134244	1.26165	ERO1L	ERO1-like (S. cerevisiae) [Source:HGNC Symbol;Acc:13280]	protein_coding	1088	630	1860	1076	1029	1714	3689	2183	1634.48
ENSG00000197712	-0.552011	7.35783	10.4519	0.00122526	0.00646991	-1.46613	FAM114A1	family with sequence similarity 114, member A1 [Source:HGNC Symbol;Acc:25087]	protein_coding	2830	666	3039	1335	2164	1836	4998	2172	1761.02
ENSG00000180914	-2.25439	7.52104	156.16	7.81221e-36	1.00253e-33	-4.77133	OXTR	oxytocin receptor [Source:HGNC Symbol;Acc:8529]	protein_coding	1927	190	10352	1067	3472	888	10400	2155	1390.17
ENSG00000112531	-0.572889	7.37345	11.2733	0.000786281	0.00442155	-1.4875	QKI	QKI, KH domain containing, RNA binding [Source:HGNC Symbol;Acc:21100]	protein_coding	2350	636	3813	1498	2433	1928	8071	2136	1973.78
ENSG00000134986	-1.68214	7.66504	92.6985	6.09002e-22	3.66338e-20	-3.20905	NREP	neuronal regeneration related protein [Source:HGNC Symbol;Acc:16834]	protein_coding	3537	425	5526	1076	4261	1526	19898	2134	1660.65
ENSG00000082397	0.223506	6.78791	1.68889	0.193748	0.355555	1.16757	EPB41L3	erythrocyte membrane protein band 4.1-like 3 [Source:HGNC Symbol;Acc:3380]	protein_coding	1651	561	1338	1151	1180	1768	2747	2105	1810.65
ENSG00000184254	-0.615062	4.71553	9.76196	0.00178159	0.00886334	-1.53162	ALDH1A3	aldehyde dehydrogenase 1 family, member A3 [Source:HGNC Symbol;Acc:409]	protein_coding	56	30	1180	328	514	395	13652	2034	582.904
ENSG00000164096	0.316337	6.74256	3.39528	0.0653832	0.159874	1.24517	C4orf3	chromosome 4 open reading frame 3 [Source:HGNC Symbol;Acc:19225]	protein_coding	1149	603	1843	1168	1127	1816	4020	2020	1820.92
ENSG00000147044	0.880955	6.38481	25.834	3.72085e-07	4.70649e-06	1.84159	CASK	calcium/calmodulin-dependent serine protein kinase (MAGUK family) [Source:HGNC Symbol;Acc:1497]	protein_coding	689	513	1045	1246	817	1595	1737	2008	1656.72
ENSG00000142949	-0.684828	6.99581	15.7638	7.17619e-05	0.000546159	-1.60751	PTPRF	protein tyrosine phosphatase, receptor type, F [Source:HGNC Symbol;Acc:9670]	protein_coding	1435	364	3043	1449	2598	1437	6847	2004	1868.97
ENSG00000109099	1.58063	5.77152	77.947	1.05844e-18	4.76376e-17	2.991	PMP22	peripheral myelin protein 22 [Source:HGNC Symbol;Acc:9118]	protein_coding	291	379	687	1123	305	1074	740	1962	1248.38
ENSG00000107186	-0.162453	6.85591	0.90132	0.342428	0.523717	-1.11919	MPDZ	multiple PDZ domain protein [Source:HGNC Symbol;Acc:7208]	protein_coding	1242	476	2619	1356	1650	1650	4822	1955	1832.67
ENSG00000147650	0.495433	6.5176	8.23291	0.00411375	0.0178693	1.40974	LRP12	low density lipoprotein receptor-related protein 12 [Source:HGNC Symbol;Acc:31708]	protein_coding	929	614	1496	1026	833	1433	1554	1940	1228.51
ENSG00000166888	0.248541	6.47634	2.08053	0.149188	0.294353	1.188	STAT6	signal transducer and activator of transcription 6, interleukin-4 induced [Source:HGNC Symbol;Acc:11368]	protein_coding	879	364	1651	1419	1102	1429	2723	1929	1836.04
ENSG00000114120	0.328623	6.67908	3.64236	0.0563269	0.143492	1.25581	SLC25A36	solute carrier family 25 (pyrimidine nucleotide carrier ), member 36 [Source:HGNC Symbol;Acc:25554]	protein_coding	852	557	1995	1257	1270	1712	3342	1907	1745.44
ENSG00000142871	-2.25918	7.30495	155.459	1.11149e-35	1.41187e-33	-4.78721	CYR61	cysteine-rich, angiogenic inducer, 61 [Source:HGNC Symbol;Acc:2654]	protein_coding	2262	123	7036	961	3140	1006	6756	1890	1491.96
ENSG00000128849	-0.529366	6.80709	9.24356	0.00236325	0.0112408	-1.44329	CGNL1	cingulin-like 1 [Source:HGNC Symbol;Acc:25931]	protein_coding	1174	542	2858	939	1881	1170	6929	1881	952.907
ENSG00000102189	-0.501928	6.93873	8.45894	0.00363254	0.016063	-1.4161	EEA1	early endosome antigen 1 [Source:HGNC Symbol;Acc:3185]	protein_coding	1197	426	3784	1218	1894	1631	4154	1865	1837.06
ENSG00000048392	-0.908483	7.21268	27.779	1.35994e-07	1.83062e-06	-1.87707	RRM2B	ribonucleotide reductase M2 B (TP53 inducible) [Source:HGNC Symbol;Acc:17296]	protein_coding	2217	496	3789	1017	2402	1677	6320	1836	1775.59
ENSG00000116005	-0.163093	6.82522	0.9082	0.340592	0.522306	-1.11969	PCYOX1	prenylcysteine oxidase 1 [Source:HGNC Symbol;Acc:20588]	protein_coding	1429	526	2041	1038	1616	1706	3080	1836	1775.15
ENSG00000169554	0.647642	6.40633	13.9962	0.000183183	0.00124233	1.56661	ZEB2	zinc finger E-box binding homeobox 2 [Source:HGNC Symbol;Acc:14881]	protein_coding	602	461	1591	1359	889	1466	1774	1812	1655.84
ENSG00000118515	-0.270015	5.94829	2.29428	0.129851	0.26683	-1.20582	SGK1	serum/glucocorticoid regulated kinase 1 [Source:HGNC Symbol;Acc:10810]	protein_coding	331	116	2218	818	959	1190	935	1803	1636.15
ENSG00000139211	-1.50007	7.45554	73.3012	1.11301e-17	4.60361e-16	-2.82856	AMIGO2	adhesion molecule with Ig-like domain 2 [Source:HGNC Symbol;Acc:24073]	protein_coding	2646	400	6646	1063	2777	1409	1871	1795	1538.2
ENSG00000170571	0.0533144	6.85626	0.0966537	0.755883	0.859353	1.03765	EMB	embigin [Source:HGNC Symbol;Acc:30465]	protein_coding	1390	648	2118	1071	1321	1738	3139	1794	1648.6
ENSG00000165997	0.466039	6.29791	7.17784	0.00738094	0.0288279	1.38131	ARL5B	ADP-ribosylation factor-like 5B [Source:HGNC Symbol;Acc:23052]	protein_coding	612	440	1658	1017	818	1374	1721	1792	1413.9
ENSG00000092969	-1.60697	7.40145	84.3265	4.19446e-20	2.12474e-18	-3.04611	TGFB2	transforming growth factor, beta 2 [Source:HGNC Symbol;Acc:11768]	protein_coding	3419	371	4054	907	3105	1245	18574	1785	1322.17
ENSG00000234745	-0.0229193	3.76723	0.0138352	0.906366	0.951095	-1.01601	HLA-B	major histocompatibility complex, class I, B [Source:HGNC Symbol;Acc:4932]	protein_coding	240	77	196	140	139	158	2763	1766	127.597
ENSG00000119729	0.288059	6.89666	2.80104	0.0942032	0.210552	1.221	RHOQ	ras homolog family member Q [Source:HGNC Symbol;Acc:17736]	protein_coding	1166	759	2224	1223	1264	1792	2205	1749	1552.17
ENSG00000137033	1.25507	4.70245	44.081	3.15059e-11	7.04561e-10	2.38679	IL33	interleukin 33 [Source:HGNC Symbol;Acc:16028]	protein_coding	248	181	358	328	103	624	32	1741	676.913
ENSG00000133169	0.129789	5.06928	0.517392	0.471956	0.645615	1.09413	BEX1	brain expressed, X-linked 1 [Source:HGNC Symbol;Acc:1036]	protein_coding	276	103	853	548	398	590	2442	1739	809.591
ENSG00000130164	-0.549919	5.99761	9.67257	0.00187039	0.00925909	-1.464	LDLR	low density lipoprotein receptor [Source:HGNC Symbol;Acc:6547]	protein_coding	560	110	2015	989	1033	896	1970	1704	1448.66
ENSG00000120129	-0.344053	6.30999	3.66421	0.055593	0.142042	-1.26932	DUSP1	dual specificity phosphatase 1 [Source:HGNC Symbol;Acc:3064]	protein_coding	346	153	3976	1036	955	1181	3927	1690	1669.21
ENSG00000134755	1.1902	6.49099	45.8177	1.29789e-11	3.02406e-10	2.28184	DSC2	desmocollin 2 [Source:HGNC Symbol;Acc:3036]	protein_coding	1144	697	553	994	538	1619	4602	1684	1411.87
ENSG00000103811	-0.807766	6.0573	21.0233	4.53733e-06	4.59017e-05	-1.7505	CTSH	cathepsin H [Source:HGNC Symbol;Acc:2535]	protein_coding	636	151	2446	828	1068	692	12045	1681	1074.36
ENSG00000101384	1.26319	6.37626	47.543	5.381e-12	1.30479e-10	2.40026	JAG1	jagged 1 [Source:HGNC Symbol;Acc:6188]	protein_coding	1461	546	460	1103	297	1249	822	1680	1112.95
ENSG00000136048	-1.26947	7.09438	52.0131	5.5132e-13	1.49149e-11	-2.41074	DRAM1	DNA-damage regulated autophagy modulator 1 [Source:HGNC Symbol;Acc:25645]	protein_coding	1337	301	6632	1135	2070	1084	5144	1670	1402.45
ENSG00000206503	0.060502	4.33619	0.103985	0.747099	0.854608	1.04283	HLA-A	major histocompatibility complex, class I, A [Source:HGNC Symbol;Acc:4931]	protein_coding	144	67	469	338	315	304	2944	1644	442.887
ENSG00000135766	0.0314345	6.10643	0.032652	0.856604	0.921053	1.02203	EGLN1	egl-9 family hypoxia-inducible factor 1 [Source:HGNC Symbol;Acc:1232]	protein_coding	741	333	1594	771	762	1044	3970	1627	1076.03
ENSG00000104219	-0.618594	6.55818	12.7032	0.000365028	0.00226886	-1.53538	ZDHHC2	zinc finger, DHHC-type containing 2 [Source:HGNC Symbol;Acc:18469]	protein_coding	1001	315	2879	901	1492	1174	4934	1623	1316.7
ENSG00000163297	0.80857	6.20643	21.4846	3.56678e-06	3.67305e-05	1.75147	ANTXR2	anthrax toxin receptor 2 [Source:HGNC Symbol;Acc:21732]	protein_coding	626	546	1038	867	633	1303	840	1594	1139.86
ENSG00000117020	-0.397268	6.71143	5.31489	0.0211439	0.0675655	-1.31701	AKT3	v-akt murine thymoma viral oncogene homolog 3 [Source:HGNC Symbol;Acc:393]	protein_coding	1258	449	2743	1014	1382	1279	3450	1594	1271.82
ENSG00000173482	-0.406527	6.25786	5.50342	0.0189793	0.062124	-1.32549	PTPRM	protein tyrosine phosphatase, receptor type, M [Source:HGNC Symbol;Acc:9675]	protein_coding	873	279	1878	827	1186	1008	2992	1572	1138.75
ENSG00000151422	-0.0513153	6.59853	0.0887438	0.76578	0.864964	-1.03621	FER	fer (fps/fes related) tyrosine kinase [Source:HGNC Symbol;Acc:3655]	protein_coding	1135	471	2124	989	1110	1435	2971	1570	1447.34
ENSG00000109929	0.04976	5.87471	0.0807629	0.776266	0.871167	1.03509	SC5D	sterol-C5-desaturase [Source:HGNC Symbol;Acc:10547]	protein_coding	614	230	1290	696	707	1070	1109	1555	1262.52
ENSG00000185344	1.18678	5.88364	45.0891	1.88273e-11	4.31047e-10	2.27645	ATP6V0A2	ATPase, H+ transporting, lysosomal V0 subunit a2 [Source:HGNC Symbol;Acc:18481]	protein_coding	364	358	890	1041	433	1243	846	1541	1391.32
ENSG00000206538	-1.76549	5.90915	92.7016	6.08053e-22	3.66338e-20	-3.3999	VGLL3	vestigial like 3 (Drosophila) [Source:HGNC Symbol;Acc:24327]	protein_coding	737	73	2610	415	1125	488	8977	1532	664.663
ENSG00000136636	0.390839	6.20495	5.0962	0.0239783	0.0746496	1.31116	KCTD3	potassium channel tetramerization domain containing 3 [Source:HGNC Symbol;Acc:21305]	protein_coding	636	368	1385	1005	873	1308	1961	1522	1439.36
ENSG00000162433	0.676995	5.74236	14.8723	0.000115038	0.000823428	1.59881	AK4	adenylate kinase 4 [Source:HGNC Symbol;Acc:363]	protein_coding	523	301	796	740	487	1028	4029	1519	1098.31
ENSG00000162924	3.76216	5.59631	349.858	4.55084e-78	2.32409e-75	13.5682	REL	v-rel avian reticuloendotheliosis viral oncogene homolog [Source:HGNC Symbol;Acc:9954]	protein_coding	89	523	136	1082	68	1017	147	1479	917.122
ENSG00000121005	2.20772	5.18583	137.455	9.59145e-32	1.01273e-29	4.61946	CRISPLD1	cysteine-rich secretory protein LCCL domain containing 1 [Source:HGNC Symbol;Acc:18206]	protein_coding	231	275	202	655	137	967	496	1442	1039.67
ENSG00000148677	-2.35897	5.91493	150.116	1.63533e-34	1.96743e-32	-5.13006	ANKRD1	ankyrin repeat domain 1 (cardiac muscle) [Source:HGNC Symbol;Acc:15819]	protein_coding	1869	42	1193	197	813	324	4369	1431	423.694
ENSG00000135272	0.600881	6.2944	12.0116	0.000528708	0.00312038	1.51664	MDFIC	MyoD family inhibitor domain containing [Source:HGNC Symbol;Acc:28870]	protein_coding	657	492	1277	1000	820	1365	1154	1425	1315.34
ENSG00000135269	-1.16282	6.78225	44.3359	2.76601e-11	6.23572e-10	-2.23895	TES	testis derived transcript (3 LIM domains) [Source:HGNC Symbol;Acc:14620]	protein_coding	1342	262	3481	807	2193	1204	7212	1422	1418.8
ENSG00000152402	0.485308	3.89272	6.43009	0.0112203	0.0406688	1.39988	GUCY1A2	guanylate cyclase 1, soluble, alpha 2 [Source:HGNC Symbol;Acc:4684]	protein_coding	134	90	274	223	156	224	2235	1414	231.234
ENSG00000169031	-1.3159	6.08979	54.6881	1.41259e-13	3.9942e-12	-2.48957	COL4A3	collagen, type IV, alpha 3 (Goodpasture antigen) [Source:HGNC Symbol;Acc:2204]	protein_coding	879	160	1838	444	1606	666	2823	1395	760.897
ENSG00000071967	-0.799414	6.83707	21.1744	4.19321e-06	4.26375e-05	-1.74039	CYBRD1	cytochrome b reductase 1 [Source:HGNC Symbol;Acc:20797]	protein_coding	1330	405	3560	911	1842	1257	3520	1367	1285.49
ENSG00000139289	1.17177	5.88161	44.0711	3.1667e-11	7.0753e-10	2.25288	PHLDA1	pleckstrin homology-like domain, family A, member 1 [Source:HGNC Symbol;Acc:8933]	protein_coding	380	400	827	983	446	1143	573	1356	1173.16
ENSG00000154678	-1.07216	6.32418	37.4469	9.39347e-10	1.74249e-08	-2.10258	PDE1C	phosphodiesterase 1C, calmodulin-dependent 70kDa [Source:HGNC Symbol;Acc:8776]	protein_coding	1167	222	2168	635	1454	779	5280	1346	867.37
ENSG00000214110	1.16413	6.00939	43.919	3.42246e-11	7.61276e-10	2.24099	LDHAP4	lactate dehydrogenase A pseudogene 4 [Source:HGNC Symbol;Acc:6539]	pseudogene	469	430	785	1038	500	1290	2274	1336	1326.33
ENSG00000077092	-0.239864	5.96048	1.88868	0.169351	0.321602	-1.18088	RARB	retinoic acid receptor, beta [Source:HGNC Symbol;Acc:9865]	protein_coding	603	233	1618	729	920	901	3282	1332	1040.55
ENSG00000114268	1.79958	4.67405	90.8505	1.54945e-21	9.05919e-20	3.48118	PFKFB4	6-phosphofructo-2-kinase/fructose-2,6-biphosphatase 4 [Source:HGNC Symbol;Acc:8875]	protein_coding	137	160	188	528	183	642	1945	1328	755.722
ENSG00000164307	0.257136	5.67898	2.15162	0.142419	0.284793	1.1951	ERAP1	endoplasmic reticulum aminopeptidase 1 [Source:HGNC Symbol;Acc:18173]	protein_coding	468	238	1129	757	567	793	1702	1319	931.678
ENSG00000152256	0.777903	5.63583	19.4925	1.00997e-05	9.46915e-05	1.71464	PDK1	pyruvate dehydrogenase kinase, isozyme 1 [Source:HGNC Symbol;Acc:8809]	protein_coding	414	325	759	699	452	882	3727	1312	851.717
ENSG00000197603	-0.253741	6.6235	2.17677	0.140108	0.281454	-1.1923	C5orf42	chromosome 5 open reading frame 42 [Source:HGNC Symbol;Acc:25801]	protein_coding	1126	441	2311	1045	1355	1260	3323	1300	1273.85
ENSG00000151474	-0.188472	5.92496	1.15395	0.282723	0.462439	-1.13956	FRMD4A	FERM domain containing 4A [Source:HGNC Symbol;Acc:25491]	protein_coding	781	198	1104	830	905	866	3297	1290	1127.13
ENSG00000070669	1.59157	5.05987	74.0845	7.48439e-18	3.16367e-16	3.01378	ASNS	asparagine synthetase (glutamine-hydrolyzing) [Source:HGNC Symbol;Acc:753]	protein_coding	181	160	358	686	217	940	331	1289	1193.48
ENSG00000133789	0.151457	5.87385	0.749466	0.386645	0.568607	1.11069	SWAP70	SWAP switching B-cell complex 70kDa subunit [Source:HGNC Symbol;Acc:17070]	protein_coding	751	293	1114	647	560	937	1471	1288	967.589
ENSG00000127920	0.251198	5.63127	2.03522	0.153692	0.300444	1.1902	GNG11	guanine nucleotide binding protein (G protein), gamma 11 [Source:HGNC Symbol;Acc:4403]	protein_coding	718	266	706	514	468	804	1505	1287	807.819
ENSG00000152749	0.399904	5.95595	5.2517	0.0219254	0.0695378	1.31942	GPR180	G protein-coupled receptor 180 [Source:HGNC Symbol;Acc:28899]	protein_coding	648	326	1109	752	609	1137	1130	1276	1217.02
ENSG00000176595	-0.615202	5.9116	11.6536	0.000640774	0.00369208	-1.53177	KBTBD11	kelch repeat and BTB (POZ) domain containing 11 [Source:HGNC Symbol;Acc:29104]	protein_coding	330	146	2773	677	924	719	4619	1273	958.165
ENSG00000100600	-0.0927032	5.94636	0.281271	0.595869	0.74832	-1.06637	LGMN	legumain [Source:HGNC Symbol;Acc:9472]	protein_coding	777	217	1188	861	810	894	1889	1259	1145.09
ENSG00000146278	0.503508	6.25602	8.3565	0.0038431	0.0168571	1.41766	PNRC1	proline-rich nuclear receptor coactivator 1 [Source:HGNC Symbol;Acc:17278]	protein_coding	534	445	1439	1122	944	1175	1829	1254	1221.09
ENSG00000059804	0.875197	3.29678	18.38	1.8095e-05	0.000160513	1.83426	SLC2A3	solute carrier family 2 (facilitated glucose transporter), member 3 [Source:HGNC Symbol;Acc:11007]	protein_coding	93	53	139	142	80	227	1613	1248	261.023
ENSG00000070214	0.308086	5.54916	3.03882	0.0812952	0.188678	1.23806	SLC44A1	solute carrier family 44 (choline transporter), member 1 [Source:HGNC Symbol;Acc:18798]	protein_coding	373	214	1095	645	525	832	2115	1246	950.779
ENSG00000136244	2.65024	4.55475	174.486	7.75206e-40	1.1616e-37	6.2777	IL6	interleukin 6 (interferon, beta 2) [Source:HGNC Symbol;Acc:6018]	protein_coding	110	202	192	479	29	592	82	1243	601.994
ENSG00000130635	-0.695602	4.72489	14.1993	0.000164436	0.00113263	-1.61956	COL5A1	collagen, type V, alpha 1 [Source:HGNC Symbol;Acc:2209]	protein_coding	545	108	484	234	304	203	6307	1224	196.959
ENSG00000182871	-0.729034	6.10371	17.2932	3.20326e-05	0.000266661	-1.65753	COL18A1	collagen, type XVIII, alpha 1 [Source:HGNC Symbol;Acc:2195]	protein_coding	873	203	1949	892	1050	597	5706	1223	1037.05
ENSG00000173166	0.103089	5.43482	0.338761	0.560545	0.72052	1.07407	RAPH1	Ras association (RalGDS/AF-6) and pleckstrin homology domains 1 [Source:HGNC Symbol;Acc:14436]	protein_coding	343	150	943	624	653	779	1911	1208	983.114
ENSG00000143995	1.81769	5.60842	100.454	1.21199e-23	8.28656e-22	3.52516	MEIS1	Meis homeobox 1 [Source:HGNC Symbol;Acc:7000]	protein_coding	354	444	324	774	230	932	614	1196	747.002
ENSG00000130338	-0.895385	6.93671	26.8308	2.22066e-07	2.88825e-06	-1.86011	TULP4	tubby like protein 4 [Source:HGNC Symbol;Acc:15530]	protein_coding	1645	418	3168	1074	2217	1116	5123	1195	1174.29
ENSG00000065809	0.461798	5.39593	6.77005	0.00927004	0.0348623	1.37726	FAM107B	family with sequence similarity 107, member B [Source:HGNC Symbol;Acc:23726]	protein_coding	314	181	864	636	486	837	3020	1188	1008.29
ENSG00000155903	1.18167	5.6726	43.696	3.83551e-11	8.48627e-10	2.26839	RASA2	RAS p21 protein activator 2 [Source:HGNC Symbol;Acc:9872]	protein_coding	335	366	785	739	329	1053	490	1187	1031.77
ENSG00000163389	1.073	5.65821	36.7376	1.35148e-09	2.45781e-08	2.1038	POGLUT1	protein O-glucosyltransferase 1 [Source:HGNC Symbol;Acc:22954]	protein_coding	374	363	675	770	393	925	658	1186	870.791
ENSG00000138772	-1.9998	5.53361	114.661	9.3378e-27	7.63624e-25	-3.99945	ANXA3	annexin A3 [Source:HGNC Symbol;Acc:541]	protein_coding	646	72	1737	262	1015	268	7515	1184	334.407
ENSG00000150995	1.6401	6.06253	83.8106	5.44528e-20	2.71981e-18	3.11688	ITPR1	inositol 1,4,5-trisphosphate receptor, type 1 [Source:HGNC Symbol;Acc:6180]	protein_coding	309	565	780	1083	393	1332	849	1182	1173.85
ENSG00000165895	1.34087	5.54855	56.2989	6.22488e-14	1.85885e-12	2.53305	ARHGAP42	Rho GTPase activating protein 42 [Source:HGNC Symbol;Acc:26545]	protein_coding	326	327	527	762	321	1000	437	1179	1023.81
ENSG00000151012	0.167853	5.90242	0.898496	0.343185	0.524578	1.12339	SLC7A11	solute carrier family 7 (anionic amino acid transporter light chain, xc- system), member 11 [Source:HGNC Symbol;Acc:11059]	protein_coding	910	343	1222	592	359	788	217	1167	669.076
ENSG00000197632	5.64414	4.46837	482.743	5.40644e-107	5.20349e-104	50.0098	SERPINB2	serpin peptidase inhibitor, clade B (ovalbumin), member 2 [Source:HGNC Symbol;Acc:8584]	protein_coding	8	118	28	688	7	817	3	1165	1115.89
ENSG00000172201	0.000554109	5.91761	1.0241e-05	0.997447	1	1.00038	ID4	inhibitor of DNA binding 4, dominant negative helix-loop-helix protein [Source:HGNC Symbol;Acc:5363]	protein_coding	223	240	2621	765	749	768	1689	1160	911.936
ENSG00000115504	-0.496681	6.2955	8.2168	0.00415043	0.018	-1.41096	EHBP1	EH domain binding protein 1 [Source:HGNC Symbol;Acc:29144]	protein_coding	1018	276	1700	792	1295	1010	5375	1156	1130.84
ENSG00000164308	0.166511	4.32187	0.669343	0.413281	0.593635	1.12234	ERAP2	endoplasmic reticulum aminopeptidase 2 [Source:HGNC Symbol;Acc:29499]	protein_coding	560	193	130	94	34	64	2777	1156	202.517
ENSG00000127329	-1.70422	7.16505	93.4478	4.17047e-22	2.56417e-20	-3.25852	PTPRB	protein tyrosine phosphatase, receptor type, B [Source:HGNC Symbol;Acc:9665]	protein_coding	2867	284	4327	840	2266	934	4211	1148	1053.9
ENSG00000010818	-0.39483	6.11731	5.13347	0.0234688	0.0733829	-1.31479	HIVEP2	human immunodeficiency virus type I enhancer binding protein 2 [Source:HGNC Symbol;Acc:4921]	protein_coding	695	244	2052	820	993	875	1757	1146	1048.54
ENSG00000107968	2.07033	4.6312	115.857	5.1076e-27	4.27467e-25	4.19981	MAP3K8	mitogen-activated protein kinase kinase kinase 8 [Source:HGNC Symbol;Acc:6860]	protein_coding	77	178	329	676	94	440	144	1144	747.339
ENSG00000196968	0.638891	5.39689	13.0273	0.000306981	0.00194972	1.55713	FUT11	fucosyltransferase 11 (alpha (1,3) fucosyltransferase) [Source:HGNC Symbol;Acc:19233]	protein_coding	391	237	640	614	424	763	2653	1134	813.332
ENSG00000198947	-1.0953	5.48823	36.5573	1.48245e-09	2.67847e-08	-2.13657	DMD	dystrophin [Source:HGNC Symbol;Acc:2928]	protein_coding	502	88	1448	357	880	572	5521	1120	727.505
ENSG00000166106	1.48956	4.57145	63.1184	1.94651e-15	6.5646e-14	2.80803	ADAMTS15	ADAM metallopeptidase with thrombospondin type 1 motif, 15 [Source:HGNC Symbol;Acc:16305]	protein_coding	114	144	323	518	163	507	1023	1114	638.474
ENSG00000104611	0.1436	5.33739	0.646211	0.421471	0.600791	1.10466	SH2D4A	SH2 domain containing 4A [Source:HGNC Symbol;Acc:26102]	protein_coding	308	145	1053	551	498	766	1910	1106	946.072
ENSG00000073849	0.946578	4.47348	25.3595	4.75814e-07	5.90321e-06	1.9273	ST6GAL1	ST6 beta-galactosamide alpha-2,6-sialyltranferase 1 [Source:HGNC Symbol;Acc:10860]	protein_coding	78	101	446	425	254	475	1323	1091	609.121
ENSG00000261115	-1.33454	4.58528	48.7106	2.96659e-12	7.40138e-11	-2.52194	TMEM178B	transmembrane protein 178B [Source:HGNC Symbol;Acc:44112]	protein_coding	262	58	850	162	486	216	5741	1090	240.923
ENSG00000174485	0.202922	5.78969	1.34648	0.245894	0.420189	1.15103	DENND4A	DENN/MADD domain containing 4A [Source:HGNC Symbol;Acc:24321]	protein_coding	551	321	1065	647	654	792	959	1089	723.68
ENSG00000166741	0.729855	4.08409	14.0172	0.000181142	0.0012311	1.65847	NNMT	nicotinamide N-methyltransferase [Source:HGNC Symbol;Acc:7861]	protein_coding	192	50	221	284	139	426	216	1087	569.6
ENSG00000100889	2.36365	4.17165	136.351	1.67234e-31	1.7437e-29	5.14669	PCK2	phosphoenolpyruvate carboxykinase 2 (mitochondrial) [Source:HGNC Symbol;Acc:8725]	protein_coding	59	86	124	485	87	531	215	1081	734.175
ENSG00000112234	0.247012	5.81003	1.99933	0.157369	0.305697	1.18675	FBXL4	F-box and leucine-rich repeat protein 4 [Source:HGNC Symbol;Acc:13601]	protein_coding	493	271	1099	715	735	964	1406	1079	1053.13
ENSG00000020577	-0.853673	5.88905	23.4704	1.26853e-06	1.45948e-05	-1.8071	SAMD4A	sterile alpha motif domain containing 4A [Source:HGNC Symbol;Acc:23023]	protein_coding	808	180	1638	586	964	569	1701	1072	688.962
ENSG00000129353	-0.384358	5.91971	4.8211	0.0281134	0.0841822	-1.30528	SLC44A2	solute carrier family 44 (choline transporter), member 2 [Source:HGNC Symbol;Acc:17292]	protein_coding	636	189	1424	783	1043	794	2534	1071	1038.5
ENSG00000139117	1.74913	5.10024	89.7373	2.71974e-21	1.55032e-19	3.36157	CPNE8	copine VIII [Source:HGNC Symbol;Acc:23498]	protein_coding	154	226	396	650	196	876	418	1070	989.964
ENSG00000144642	-1.1417	6.21757	41.8528	9.84105e-11	2.06769e-09	-2.20641	RBMS3	RNA binding motif, single stranded interacting protein 3 [Source:HGNC Symbol;Acc:13427]	protein_coding	944	165	2376	613	1389	793	2924	1067	970.171
ENSG00000145623	-0.278812	5.76262	2.50925	0.11318	0.240873	-1.2132	OSMR	oncostatin M receptor [Source:HGNC Symbol;Acc:8507]	protein_coding	550	187	1526	623	727	818	1535	1061	969.238
ENSG00000100918	-0.312022	5.75495	3.03011	0.0817323	0.189342	-1.24145	REC8	REC8 meiotic recombination protein [Source:HGNC Symbol;Acc:16879]	protein_coding	248	138	1941	770	993	725	3632	1060	1057.84
ENSG00000125629	-0.209286	5.05018	1.34091	0.246874	0.421519	-1.15612	INSIG2	insulin induced gene 2 [Source:HGNC Symbol;Acc:20452]	protein_coding	369	192	780	284	421	410	2069	1056	328.323
ENSG00000160200	0.954887	5.00611	27.7655	1.36947e-07	1.84146e-06	1.93843	CBS	cystathionine-beta-synthase [Source:HGNC Symbol;Acc:1550]	protein_coding	267	163	426	559	282	695	879	1053	829.159
ENSG00000188153	-0.776984	5.63399	19.0515	1.2724e-05	0.000117147	-1.71354	COL4A5	collagen, type IV, alpha 5 [Source:HGNC Symbol;Acc:2207]	protein_coding	517	136	1444	451	944	644	2553	1051	769.29
ENSG00000131069	0.231164	5.09737	1.64462	0.199693	0.363268	1.17378	ACSS2	acyl-CoA synthetase short-chain family member 2 [Source:HGNC Symbol;Acc:15814]	protein_coding	251	101	710	581	497	659	694	1050	906.516
ENSG00000049249	7.72577	4.76096	649.103	3.50089e-143	1.09508e-139	211.684	TNFRSF9	tumor necrosis factor receptor superfamily, member 9 [Source:HGNC Symbol;Acc:11924]	protein_coding	6	344	2	658	3	576	45	1048	488.586
ENSG00000119938	-0.826647	6.34025	22.4583	2.14754e-06	2.32741e-05	-1.77356	PPP1R3C	protein phosphatase 1, regulatory subunit 3C [Source:HGNC Symbol;Acc:9293]	protein_coding	1361	300	1255	519	1586	867	2575	1045	857.806
ENSG00000176171	0.718765	5.64067	16.6092	4.5928e-05	0.000366643	1.64577	BNIP3	BCL2/adenovirus E1B 19kDa interacting protein 3 [Source:HGNC Symbol;Acc:1084]	protein_coding	427	309	806	653	450	956	3042	1038	971.149
ENSG00000134247	0.131512	4.95987	0.534975	0.464523	0.639919	1.09544	PTGFRN	prostaglandin F2 receptor inhibitor [Source:HGNC Symbol;Acc:9601]	protein_coding	318	138	574	437	427	471	2042	1024	549.699
ENSG00000145390	-0.971059	5.72908	28.4845	9.44504e-08	1.31089e-06	-1.96028	USP53	ubiquitin specific peptidase 53 [Source:HGNC Symbol;Acc:29255]	protein_coding	463	139	2254	388	849	629	1873	1018	735.033
ENSG00000143061	0.972154	2.79636	19.8282	8.47215e-06	8.06724e-05	1.96177	IGSF3	immunoglobulin superfamily, member 3 [Source:HGNC Symbol;Acc:5950]	protein_coding	32	30	119	143	72	146	1117	996	198.371
ENSG00000123595	0.825108	4.84597	20.7088	5.34701e-06	5.31811e-05	1.77167	RAB9A	RAB9A, member RAS oncogene family [Source:HGNC Symbol;Acc:9792]	protein_coding	268	216	378	384	250	475	821	992	394.181
ENSG00000139624	0.218501	5.66315	1.55356	0.21261	0.379564	1.16352	CERS5	ceramide synthase 5 [Source:HGNC Symbol;Acc:23749]	protein_coding	506	226	999	684	603	860	1033	991	981.857
ENSG00000107551	-0.389726	5.81881	4.58924	0.0321733	0.0934506	-1.31014	RASSF4	Ras association (RalGDS/AF-6) domain family member 4 [Source:HGNC Symbol;Acc:20793]	protein_coding	1105	187	532	602	929	599	3683	990	716.217
ENSG00000146648	-0.355727	5.53697	4.02811	0.0447481	0.120393	-1.27963	EGFR	epidermal growth factor receptor [Source:HGNC Symbol;Acc:3236]	protein_coding	472	197	1333	516	637	537	6640	979	571.579
ENSG00000165195	1.41149	4.56877	56.5838	5.38526e-14	1.6139e-12	2.66012	PIGA	phosphatidylinositol glycan anchor biosynthesis, class A [Source:HGNC Symbol;Acc:8957]	protein_coding	139	123	293	467	167	606	366	975	745.935
ENSG00000117318	-0.467405	5.75567	7.01791	0.00806984	0.0311491	-1.38262	ID3	inhibitor of DNA binding 3, dominant negative helix-loop-helix protein [Source:HGNC Symbol;Acc:5362]	protein_coding	534	159	1762	680	737	678	2739	973	900.671
ENSG00000156510	-1.17115	4.84341	35.9759	1.99772e-09	3.54798e-08	-2.25191	HKDC1	hexokinase domain containing 1 [Source:HGNC Symbol;Acc:23302]	protein_coding	152	38	1837	373	282	159	1159	957	508.914
ENSG00000104312	1.11234	5.21299	38.337	5.95223e-10	1.13528e-08	2.16196	RIPK2	receptor-interacting serine-threonine kinase 2 [Source:HGNC Symbol;Acc:10020]	protein_coding	263	245	504	627	294	717	341	948	751.806
ENSG00000149289	0.791087	5.56592	19.9118	8.10995e-06	7.76074e-05	1.73038	ZC3H12C	zinc finger CCCH-type containing 12C [Source:HGNC Symbol;Acc:29362]	protein_coding	336	301	934	776	380	751	768	947	801.951
ENSG00000188641	-0.401918	5.5317	5.16158	0.0230918	0.0724395	-1.32126	DPYD	dihydropyrimidine dehydrogenase [Source:HGNC Symbol;Acc:3012]	protein_coding	603	172	1101	455	630	640	2060	944	707.112
ENSG00000144476	0.0517716	4.78627	0.0785691	0.779246	0.872516	1.03654	ACKR3	atypical chemokine receptor 3 [Source:HGNC Symbol;Acc:23692]	protein_coding	164	78	516	431	588	476	1720	940	653.878
ENSG00000125730	-1.22377	7.13732	49.5672	1.91695e-12	4.91999e-11	-2.33557	C3	complement component 3 [Source:HGNC Symbol;Acc:1318]	protein_coding	2519	494	2672	777	2799	1072	2278	937	867.062
ENSG00000145675	0.270938	5.48803	2.35428	0.12494	0.259482	1.20659	PIK3R1	phosphoinositide-3-kinase, regulatory subunit 1 (alpha) [Source:HGNC Symbol;Acc:8979]	protein_coding	409	253	904	546	525	698	4106	935	678.577
ENSG00000113319	-0.434623	4.39279	5.34973	0.0207255	0.0665352	-1.35156	RASGRF2	Ras protein-specific guanine nucleotide-releasing factor 2 [Source:HGNC Symbol;Acc:9876]	protein_coding	188	61	574	224	359	327	3725	929	402.369
ENSG00000259207	1.78166	4.72881	87.0154	1.07679e-20	5.83236e-19	3.43822	ITGB3	integrin, beta 3 (platelet glycoprotein IIIa, antigen CD61) [Source:HGNC Symbol;Acc:6156]	protein_coding	135	151	395	569	89	668	192	924	823.238
ENSG00000133687	-0.985416	5.8179	30.4728	3.38573e-08	5.02518e-07	-1.97988	TMTC1	transmembrane and tetratricopeptide repeat containing 1 [Source:HGNC Symbol;Acc:24099]	protein_coding	791	219	1894	408	735	449	2559	924	368.039
ENSG00000065060	0.608116	5.14147	11.561	0.000673504	0.00385493	1.52427	UHRF1BP1	UHRF1 binding protein 1 [Source:HGNC Symbol;Acc:21216]	protein_coding	315	211	642	512	317	590	1240	923	600.407
ENSG00000138386	0.436355	5.72084	6.14979	0.0131428	0.0462047	1.35318	NAB1	NGFI-A binding protein 1 (EGR1 binding protein 1) [Source:HGNC Symbol;Acc:7626]	protein_coding	533	284	1087	707	440	878	790	923	917.338
ENSG00000112902	0.152439	5.37048	0.743172	0.388647	0.570445	1.11145	SEMA5A	sema domain, seven thrombospondin repeats (type 1 and type 1-like), transmembrane domain (TM) and short cytoplasmic domain, (semaphorin) 5A [Source:HGNC Symbol;Acc:10736]	protein_coding	428	189	864	613	478	581	1530	919	708.305
ENSG00000131979	1.55001	4.531	65.3031	6.42197e-16	2.27625e-14	2.9282	GCH1	GTP cyclohydrolase 1 [Source:HGNC Symbol;Acc:4193]	protein_coding	95	109	399	471	118	638	115	914	811.271
ENSG00000164823	0.642512	5.33397	13.0035	0.000310917	0.00197171	1.56105	OSGIN2	oxidative stress induced growth inhibitor family member 2 [Source:HGNC Symbol;Acc:1355]	protein_coding	299	212	773	586	402	802	894	905	895.515
ENSG00000213160	2.3382	4.90102	148.626	3.46112e-34	4.12433e-32	5.05672	KLHL23	kelch-like family member 23 [Source:HGNC Symbol;Acc:27506]	protein_coding	86	256	263	527	124	804	328	902	822.016
ENSG00000065485	0.371707	5.1799	4.34725	0.0370688	0.10405	1.29388	PDIA5	protein disulfide isomerase family A, member 5 [Source:HGNC Symbol;Acc:24811]	protein_coding	442	188	537	480	379	591	2475	896	624.493
ENSG00000150961	-0.47904	5.82543	7.4609	0.00630536	0.0253244	-1.39382	SEC24D	SEC24 family member D [Source:HGNC Symbol;Acc:10706]	protein_coding	871	220	1235	523	730	694	2233	893	720.131
ENSG00000125266	-0.222523	5.19489	1.55212	0.212823	0.37989	-1.16677	EFNB2	ephrin-B2 [Source:HGNC Symbol;Acc:3227]	protein_coding	417	155	859	382	496	529	1675	893	565.262
ENSG00000234883	3.83101	4.87034	331.563	4.38901e-74	2.15354e-71	14.2314	MIR155HG	MIR155 host gene (non-protein coding) [Source:HGNC Symbol;Acc:35460]	lincRNA	47	327	101	580	32	733	76	892	615.127
ENSG00000240694	0.0518173	4.37781	0.0770421	0.781347	0.873695	1.03657	PNMA2	paraneoplastic Ma antigen 2 [Source:HGNC Symbol;Acc:9159]	protein_coding	184	68	504	303	264	360	2008	884	464.335
ENSG00000137393	-0.839745	5.22621	21.3338	3.85865e-06	3.95571e-05	-1.78973	RNF144B	ring finger protein 144B [Source:HGNC Symbol;Acc:21578]	protein_coding	387	97	1398	378	553	405	1681	883	511.694
ENSG00000128590	-0.308151	5.61261	3.04294	0.0810891	0.188305	-1.23812	DNAJB9	DnaJ (Hsp40) homolog, subfamily B, member 9 [Source:HGNC Symbol;Acc:6968]	protein_coding	633	219	1016	384	676	755	833	882	823.555
ENSG00000011201	-0.431268	4.83231	5.54632	0.0185195	0.0608979	-1.34842	KAL1	Kallmann syndrome 1 sequence [Source:HGNC Symbol;Acc:6211]	protein_coding	570	138	310	166	399	347	2031	878	340.351
ENSG00000135913	0.817775	5.22224	20.9112	4.81083e-06	4.84062e-05	1.76269	USP37	ubiquitin specific peptidase 37 [Source:HGNC Symbol;Acc:20063]	protein_coding	268	218	622	584	356	720	914	873	778.899
ENSG00000144815	-0.722943	6.18166	17.208	3.35028e-05	0.000277275	-1.65055	NXPE3	neurexophilin and PC-esterase domain family, member 3 [Source:HGNC Symbol;Acc:28238]	protein_coding	1076	254	1581	628	1213	797	1917	873	833.624
ENSG00000172071	0.0939806	5.33744	0.28026	0.596531	0.748911	1.06731	EIF2AK3	eukaryotic translation initiation factor 2-alpha kinase 3 [Source:HGNC Symbol;Acc:3255]	protein_coding	480	173	834	518	433	645	1407	870	732.739
ENSG00000114374	-0.794241	3.82299	12.9533	0.000319359	0.00201871	-1.73416	USP9Y	ubiquitin specific peptidase 9, Y-linked [Source:HGNC Symbol;Acc:12633]	protein_coding	2	7	545	158	369	234	3075	856	346.64
ENSG00000123143	-1.25001	5.91324	48.8101	2.81987e-12	7.08681e-11	-2.37843	PKN1	protein kinase N1 [Source:HGNC Symbol;Acc:9405]	protein_coding	686	125	2018	580	1249	497	4529	852	726.944
ENSG00000131002	-0.0992553	3.52701	0.197903	0.656419	0.792466	-1.07122	TXLNG2P	taxilin gamma 2, pseudogene [Source:HGNC Symbol;Acc:18473]	pseudogene	1	3	363	185	236	257	1741	845	392.729
ENSG00000149809	0.737848	4.44346	14.7762	0.000121056	0.000861824	1.66769	TM7SF2	transmembrane 7 superfamily member 2 [Source:HGNC Symbol;Acc:11863]	protein_coding	75	41	395	472	305	557	774	841	829.978
ENSG00000103855	-0.0337639	5.35546	0.0362395	0.849022	0.916839	-1.02368	CD276	CD276 molecule [Source:HGNC Symbol;Acc:19137]	protein_coding	385	169	1071	615	494	514	2286	841	701.579
ENSG00000221963	1.58634	4.73293	72.7297	1.48681e-17	6.06948e-16	3.00286	APOL6	apolipoprotein L, 6 [Source:HGNC Symbol;Acc:14870]	protein_coding	178	208	280	513	143	503	386	839	519.832
ENSG00000107771	-0.579438	5.90905	10.9474	0.000937369	0.00513838	-1.49427	CCSER2	coiled-coil serine-rich protein 2 [Source:HGNC Symbol;Acc:29197]	protein_coding	753	215	1479	574	969	731	2018	824	793.523
ENSG00000167034	-0.00171532	4.25348	8.29983e-05	0.992731	0.998208	-1.00119	NKX3-1	NK3 homeobox 1 [Source:HGNC Symbol;Acc:7838]	protein_coding	200	70	435	275	235	287	1023	821	365.906
ENSG00000147852	-0.638294	5.62443	12.9668	0.000317071	0.00200667	-1.55649	VLDLR	very low density lipoprotein receptor [Source:HGNC Symbol;Acc:12698]	protein_coding	583	172	1049	460	1003	579	2429	818	627.799
ENSG00000106701	1.64327	5.52404	81.0635	2.18579e-19	1.03008e-17	3.12373	FSD1L	fibronectin type III and SPRY domain containing 1-like [Source:HGNC Symbol;Acc:13753]	protein_coding	219	450	508	655	259	856	533	812	609.01
ENSG00000076554	0.444464	4.52236	5.75987	0.0163963	0.0552444	1.36081	TPD52	tumor protein D52 [Source:HGNC Symbol;Acc:12005]	protein_coding	184	104	467	295	251	497	1105	805	589.577
ENSG00000183723	-0.115616	5.30371	0.423371	0.51526	0.683263	-1.08344	CMTM4	CKLF-like MARVEL transmembrane domain containing 4 [Source:HGNC Symbol;Acc:19175]	protein_coding	382	158	945	504	564	566	2138	802	659.573
ENSG00000163040	1.59745	4.26291	67.2074	2.44392e-16	8.94102e-15	3.02608	CCDC74A	coiled-coil domain containing 74A [Source:HGNC Symbol;Acc:25197]	protein_coding	133	87	153	463	133	467	375	798	654.743
ENSG00000127955	-1.15925	6.16984	42.5816	6.77944e-11	1.45621e-09	-2.23342	GNAI1	guanine nucleotide binding protein (G protein), alpha inhibiting activity polypeptide 1 [Source:HGNC Symbol;Acc:4384]	protein_coding	807	180	2792	573	1214	675	2551	793	784.103
ENSG00000128833	-0.37926	4.65927	4.24117	0.0394549	0.10939	-1.30067	MYO5C	myosin VC [Source:HGNC Symbol;Acc:7604]	protein_coding	236	88	747	320	370	304	2020	793	388.721
ENSG00000127328	-0.633917	5.38009	12.1408	0.000493319	0.00293841	-1.55177	RAB3IP	RAB3A interacting protein [Source:HGNC Symbol;Acc:16508]	protein_coding	303	132	1557	385	703	525	1839	788	597.568
ENSG00000103044	3.03894	4.63312	224.588	9.03134e-51	2.27795e-48	8.21886	HAS3	hyaluronan synthase 3 [Source:HGNC Symbol;Acc:4820]	protein_coding	23	205	174	613	88	637	51	780	728.352
ENSG00000144802	0.0424644	5.65982	0.0587315	0.808512	0.892107	1.02987	NFKBIZ	nuclear factor of kappa light polypeptide gene enhancer in B-cells inhibitor, zeta [Source:HGNC Symbol;Acc:29805]	protein_coding	663	253	922	668	556	606	587	778	671.578
ENSG00000225697	1.22969	4.37201	42.0338	8.97079e-11	1.89759e-09	2.34516	SLC26A6	solute carrier family 26 (anion exchanger), member 6 [Source:HGNC Symbol;Acc:14472]	protein_coding	102	90	279	491	197	447	385	776	659.757
ENSG00000132669	-0.495129	5.44791	7.69533	0.00553638	0.0228467	-1.40945	RIN2	Ras and Rab interactor 2 [Source:HGNC Symbol;Acc:18750]	protein_coding	404	129	1437	528	639	551	2258	774	711.843
ENSG00000141446	0.341744	5.36997	3.71723	0.0538537	0.138446	1.26729	ESCO1	establishment of sister chromatid cohesion N-acetyltransferase 1 [Source:HGNC Symbol;Acc:24645]	protein_coding	395	234	777	482	456	709	1165	769	712.732
ENSG00000085788	-0.365303	5.76843	4.32735	0.0375047	0.105074	-1.28815	DDHD2	DDHD domain containing 2 [Source:HGNC Symbol;Acc:29106]	protein_coding	656	227	1356	526	742	723	1849	768	749.226
ENSG00000114023	0.603453	5.05288	11.2654	0.000789637	0.00443544	1.51935	FAM162A	family with sequence similarity 162, member A [Source:HGNC Symbol;Acc:17865]	protein_coding	236	189	594	463	386	622	2293	767	657.091
ENSG00000037749	-0.549057	5.88158	9.78751	0.00175701	0.00877068	-1.46313	MFAP3	microfibrillar-associated protein 3 [Source:HGNC Symbol;Acc:7034]	protein_coding	774	224	1538	534	818	724	2104	766	757.166
ENSG00000007372	-0.227334	5.25874	1.61942	0.203173	0.367435	-1.17067	PAX6	paired box 6 [Source:HGNC Symbol;Acc:8620]	protein_coding	547	137	661	434	548	558	2530	763	649.029
ENSG00000116095	-0.0837915	5.61778	0.225166	0.635131	0.777416	-1.0598	PLEKHA3	pleckstrin homology domain containing, family A (phosphoinositide binding specific) member 3 [Source:HGNC Symbol;Acc:14338]	protein_coding	482	250	1211	514	625	677	1258	751	646.445
ENSG00000111911	0.0265369	4.7304	0.0212785	0.884023	0.938278	1.01856	HINT3	histidine triad nucleotide binding protein 3 [Source:HGNC Symbol;Acc:18468]	protein_coding	287	137	524	276	349	414	816	751	415.501
ENSG00000144485	4.00439	3.67841	272.44	3.33503e-61	1.2095e-58	16.0488	HES6	hes family bHLH transcription factor 6 [Source:HGNC Symbol;Acc:18254]	protein_coding	12	54	27	391	31	471	68	750	663.918
ENSG00000137269	0.470368	5.08315	6.78363	0.00919978	0.0346827	1.38546	LRRC1	leucine rich repeat containing 1 [Source:HGNC Symbol;Acc:14307]	protein_coding	201	179	797	515	402	553	1795	750	617.514
ENSG00000176974	0.641328	4.10387	11.2574	0.000793081	0.00445147	1.55976	SHMT1	serine hydroxymethyltransferase 1 (soluble) [Source:HGNC Symbol;Acc:10850]	protein_coding	92	62	325	308	221	375	1019	747	494.43
ENSG00000149177	-0.684232	5.19357	14.1683	0.000167166	0.00114891	-1.60685	PTPRJ	protein tyrosine phosphatase, receptor type, J [Source:HGNC Symbol;Acc:9673]	protein_coding	289	85	1296	448	637	436	3524	742	618.604
ENSG00000139182	0.691079	4.62307	14.0692	0.000176207	0.0012018	1.61449	CLSTN3	calsyntenin 3 [Source:HGNC Symbol;Acc:18371]	protein_coding	177	131	354	450	320	404	893	742	517.309
ENSG00000120051	2.69653	3.59241	156.491	6.61231e-36	8.5292e-34	6.48241	CCDC147	coiled-coil domain containing 147 [Source:HGNC Symbol;Acc:26676]	protein_coding	40	79	67	264	42	395	440	735	476.301
ENSG00000050344	-0.0177352	5.13419	0.00986856	0.920868	0.958519	-1.01237	NFE2L3	nuclear factor, erythroid 2-like 3 [Source:HGNC Symbol;Acc:7783]	protein_coding	465	164	600	425	447	474	1741	732	499.933
ENSG00000163644	-0.121596	3.862	0.400173	0.527	0.69332	-1.08794	PPM1K	protein phosphatase, Mg2+/Mn2+ dependent, 1K [Source:HGNC Symbol;Acc:25415]	protein_coding	192	74	257	142	201	205	410	728	196.548
ENSG00000167306	-0.728384	4.70432	15.1187	0.000100958	0.000733348	-1.65678	MYO5B	myosin VB [Source:HGNC Symbol;Acc:7603]	protein_coding	200	47	919	345	460	317	2380	725	493.692
ENSG00000143198	-0.137329	5.19324	0.593139	0.441208	0.618601	-1.09987	MGST3	microsomal glutathione S-transferase 3 [Source:HGNC Symbol;Acc:7064]	protein_coding	408	144	764	418	530	571	1269	724	649.015
ENSG00000112414	-1.04365	6.34413	35.1969	2.97996e-09	5.17851e-08	-2.06143	GPR126	G protein-coupled receptor 126 [Source:HGNC Symbol;Acc:13841]	protein_coding	1806	250	1391	527	1158	688	1413	723	664.636
ENSG00000003436	-0.574066	4.24422	9.13751	0.00250421	0.0117748	-1.48871	TFPI	tissue factor pathway inhibitor (lipoprotein-associated coagulation inhibitor) [Source:HGNC Symbol;Acc:11760]	protein_coding	381	109	310	152	211	125	1588	722	65.1997
ENSG00000011105	-0.782706	5.31701	18.9578	1.33644e-05	0.000122368	-1.72035	TSPAN9	tetraspanin 9 [Source:HGNC Symbol;Acc:21640]	protein_coding	640	201	942	287	524	302	2299	720	163.502
ENSG00000162769	1.03872	4.60489	31.6689	1.82823e-08	2.83104e-07	2.05441	FLVCR1	feline leukemia virus subgroup C cellular receptor 1 [Source:HGNC Symbol;Acc:24682]	protein_coding	155	150	377	411	212	497	401	716	542.115
ENSG00000204525	-0.233791	4.56483	1.61105	0.204344	0.368939	-1.17592	HLA-C	major histocompatibility complex, class I, C [Source:HGNC Symbol;Acc:4933]	protein_coding	404	149	348	202	276	220	1562	714	110.729
ENSG00000182218	-1.22968	4.81435	41.815	1.00329e-10	2.10446e-09	-2.34516	HHIPL1	HHIP-like 1 [Source:HGNC Symbol;Acc:19710]	protein_coding	224	32	1065	323	603	280	2692	701	471.223
ENSG00000107020	0.833639	4.56251	20.5079	5.93864e-06	5.85303e-05	1.78217	PLGRKT	plasminogen receptor, C-terminal lysine transmembrane protein [Source:HGNC Symbol;Acc:23633]	protein_coding	197	144	335	331	225	492	247	701	522.485
ENSG00000176046	-0.860349	5.02263	22.2479	2.39618e-06	2.56029e-05	-1.81548	NUPR1	nuclear protein, transcriptional regulator, 1 [Source:HGNC Symbol;Acc:29990]	protein_coding	482	83	743	289	582	387	1295	697	465.493
ENSG00000061918	2.17616	4.632	126.663	2.20203e-29	2.0638e-27	4.51951	GUCY1B3	guanylate cyclase 1, soluble, beta 3 [Source:HGNC Symbol;Acc:4687]	protein_coding	195	250	87	380	108	512	137	691	393.004
ENSG00000001561	0.0409011	4.79065	0.049851	0.823323	0.901379	1.02876	ENPP4	ectonucleotide pyrophosphatase/phosphodiesterase 4 (putative) [Source:HGNC Symbol;Acc:3359]	protein_coding	180	118	664	311	459	492	824	691	561.096
ENSG00000170632	0.261444	5.40978	2.18849	0.139045	0.279902	1.19868	ARMC10	armadillo repeat containing 10 [Source:HGNC Symbol;Acc:21706]	protein_coding	500	250	748	469	425	650	1150	689	600.902
ENSG00000112379	-0.114399	4.58444	0.383882	0.535533	0.6998	-1.08252	KIAA1244	KIAA1244 [Source:HGNC Symbol;Acc:21213]	protein_coding	185	93	671	321	346	336	1692	686	408.518
ENSG00000128923	-0.688158	5.82552	15.209	9.62459e-05	0.000704227	-1.61123	FAM63B	family with sequence similarity 63, member B [Source:HGNC Symbol;Acc:26954]	protein_coding	762	223	1459	426	859	672	2025	679	674.529
ENSG00000183696	1.74322	4.06872	78.8998	6.53407e-19	3.01121e-17	3.3478	UPP1	uridine phosphorylase 1 [Source:HGNC Symbol;Acc:12576]	protein_coding	57	97	221	407	107	383	359	674	517.405
ENSG00000105971	-0.821586	5.58248	21.2985	3.93041e-06	4.02268e-05	-1.76735	CAV2	caveolin 2 [Source:HGNC Symbol;Acc:1528]	protein_coding	711	137	1275	439	718	535	1925	673	623.086
ENSG00000089050	0.652586	5.15517	13.3178	0.000262895	0.00170036	1.57198	RBBP9	retinoblastoma binding protein 9 [Source:HGNC Symbol;Acc:9892]	protein_coding	276	211	535	519	428	634	830	673	656.146
ENSG00000187720	0.322874	3.86636	2.8074	0.0938306	0.209899	1.25082	THSD4	thrombospondin, type I, domain containing 4 [Source:HGNC Symbol;Acc:25835]	protein_coding	116	61	303	239	182	242	864	673	310.936
ENSG00000144579	0.207047	4.80046	1.29689	0.254782	0.430177	1.15432	CTDSP1	CTD (carboxy-terminal domain, RNA polymerase II, polypeptide A) small phosphatase 1 [Source:HGNC Symbol;Acc:21614]	protein_coding	231	108	548	453	403	446	1085	671	591.589
ENSG00000197646	-0.301344	4.32735	2.5478	0.110448	0.236599	-1.23229	PDCD1LG2	programmed cell death 1 ligand 2 [Source:HGNC Symbol;Acc:18731]	protein_coding	382	90	399	175	167	237	389	669	221.398
ENSG00000027697	0.00372158	5.54962	0.000447516	0.983122	0.992359	1.00258	IFNGR1	interferon gamma receptor 1 [Source:HGNC Symbol;Acc:5439]	protein_coding	628	243	864	486	512	657	950	669	624.123
ENSG00000138735	-1.73146	5.71611	88.7336	4.51733e-21	2.5289e-19	-3.32065	PDE5A	phosphodiesterase 5A, cGMP-specific [Source:HGNC Symbol;Acc:8784]	protein_coding	727	103	2037	272	990	404	1578	658	452.636
ENSG00000174080	-0.659859	5.08659	13.354	0.00025787	0.00167261	-1.57993	CTSF	cathepsin F [Source:HGNC Symbol;Acc:2531]	protein_coding	419	116	813	319	608	399	2043	658	437.661
ENSG00000122644	0.427582	5.08429	5.70381	0.0169282	0.0566702	1.34498	ARL4A	ADP-ribosylation factor-like 4A [Source:HGNC Symbol;Acc:695]	protein_coding	314	175	655	474	350	590	1312	656	642.357
ENSG00000032219	-0.181493	5.79554	1.07726	0.299312	0.479022	-1.13406	ARID4A	AT rich interactive domain 4A (RBP1-like) [Source:HGNC Symbol;Acc:9885]	protein_coding	707	300	1034	496	754	710	1018	652	615.198
ENSG00000119862	1.09305	3.89522	31.7866	1.72078e-08	2.67624e-07	2.13325	LGALSL	lectin, galactoside-binding-like [Source:HGNC Symbol;Acc:25012]	protein_coding	119	140	201	188	103	261	348	647	182.787
ENSG00000005483	-0.592514	5.72421	11.3266	0.000764054	0.00431498	-1.50787	KMT2E	lysine (K)-specific methyltransferase 2E [Source:HGNC Symbol;Acc:18541]	protein_coding	711	216	1196	493	848	553	1531	647	539.302
ENSG00000143494	3.94725	4.25344	317.003	6.51278e-71	2.85922e-68	15.4256	VASH2	vasohibin 2 [Source:HGNC Symbol;Acc:25723]	protein_coding	44	206	36	382	25	534	43	646	492.439
ENSG00000033327	0.36226	4.73938	3.92263	0.0476402	0.126407	1.28544	GAB2	GRB2-associated binding protein 2 [Source:HGNC Symbol;Acc:14458]	protein_coding	185	103	636	431	310	495	860	643	630.885
ENSG00000179841	2.10671	3.69164	104.044	1.97885e-24	1.43533e-22	4.30709	AKAP5	A kinase (PRKA) anchor protein 5 [Source:HGNC Symbol;Acc:375]	protein_coding	42	85	139	245	58	399	176	633	471.029
ENSG00000196352	0.372419	4.4334	3.97218	0.0462578	0.123525	1.29452	CD55	CD55 molecule, decay accelerating factor for complement (Cromer blood group) [Source:HGNC Symbol;Acc:2665]	protein_coding	189	111	474	240	213	441	1476	631	498.912
ENSG00000155893	1.40965	3.98217	52.4411	4.43355e-13	1.20592e-11	2.65672	ACPL2	acid phosphatase-like 2 [Source:HGNC Symbol;Acc:26303]	protein_coding	71	114	235	268	115	362	1109	629	375.612
ENSG00000144278	0.289422	5.13425	2.55752	0.109771	0.235463	1.22215	GALNT13	UDP-N-acetyl-alpha-D-galactosamine:polypeptide N-acetylgalactosaminyltransferase 13 (GalNAc-T13) [Source:HGNC Symbol;Acc:23242]	protein_coding	265	181	967	446	341	572	894	623	598.726
ENSG00000124212	-0.579694	2.3449	5.73831	0.0165987	0.0557539	-1.49453	PTGIS	prostaglandin I2 (prostacyclin) synthase [Source:HGNC Symbol;Acc:9603]	protein_coding	18	6	171	78	93	60	5090	616	112.41
ENSG00000013588	-2.91368	6.36472	230.421	4.82646e-52	1.27134e-49	-7.5354	GPRC5A	G protein-coupled receptor, family C, group 5, member A [Source:HGNC Symbol;Acc:9836]	protein_coding	907	41	4298	411	1986	283	8321	612	563.713
ENSG00000114450	0.107772	4.98691	0.357845	0.549706	0.710602	1.07756	GNB4	guanine nucleotide binding protein (G protein), beta polypeptide 4 [Source:HGNC Symbol;Acc:20731]	protein_coding	357	137	690	399	336	522	852	612	589.913
ENSG00000117280	-0.104132	4.54494	0.315405	0.574382	0.73154	-1.07485	RAB7L1	RAB7, member RAS oncogene family-like 1 [Source:HGNC Symbol;Acc:9789]	protein_coding	168	90	653	298	351	348	937	611	410.478
ENSG00000134086	-0.363925	5.51239	4.24511	0.0393636	0.109206	-1.28692	VHL	von Hippel-Lindau tumor suppressor, E3 ubiquitin protein ligase [Source:HGNC Symbol;Acc:12687]	protein_coding	568	187	1149	504	592	537	1269	608	579.756
ENSG00000159023	-0.789702	5.51854	19.6584	9.2597e-06	8.75386e-05	-1.72872	EPB41	erythrocyte membrane protein band 4.1 (elliptocytosis 1, RH-linked) [Source:HGNC Symbol;Acc:3377]	protein_coding	614	132	1179	453	783	505	1553	607	606.062
ENSG00000165782	0.757606	4.37533	16.3781	5.18814e-05	0.000409165	1.69068	TMEM55B	transmembrane protein 55B [Source:HGNC Symbol;Acc:19299]	protein_coding	145	83	318	382	239	451	442	605	586.838
ENSG00000109323	-0.414347	5.02617	5.26752	0.021727	0.0690232	-1.3327	MANBA	mannosidase, beta A, lysosomal [Source:HGNC Symbol;Acc:6831]	protein_coding	468	143	731	270	412	428	1573	599	428.342
ENSG00000115594	1.21778	3.97651	39.6132	3.09587e-10	6.09734e-09	2.32588	IL1R1	interleukin 1 receptor, type I [Source:HGNC Symbol;Acc:5993]	protein_coding	130	92	202	317	102	311	107	595	384.621
ENSG00000082438	0.838238	3.90313	18.9299	1.35612e-05	0.000123943	1.78787	COBLL1	cordon-bleu WH2 repeat protein-like 1 [Source:HGNC Symbol;Acc:23571]	protein_coding	150	134	214	179	107	232	764	593	147.163
ENSG00000012817	-0.448754	2.78357	3.59755	0.0578647	0.146189	-1.36486	KDM5D	lysine (K)-specific demethylase 5D [Source:HGNC Symbol;Acc:11115]	protein_coding	2	2	214	108	160	113	1579	593	188.077
ENSG00000213047	-0.543145	4.98695	9.03268	0.00265195	0.0123534	-1.45715	DENND1B	DENN/MADD domain containing 1B [Source:HGNC Symbol;Acc:28404]	protein_coding	458	131	676	261	475	387	1967	592	384.016
ENSG00000143162	-0.204552	5.3262	1.32717	0.249309	0.424331	-1.15233	CREG1	cellular repressor of E1A-stimulated genes 1 [Source:HGNC Symbol;Acc:2351]	protein_coding	445	176	970	456	531	525	1085	588	554.475
ENSG00000139970	2.09188	1.76864	59.3879	1.29461e-14	4.08527e-13	4.26303	RTN1	reticulon 1 [Source:HGNC Symbol;Acc:10467]	protein_coding	15	16	20	76	23	103	117	586	133.593
ENSG00000100344	0.140163	4.31913	0.548002	0.459135	0.635406	1.10203	PNPLA3	patatin-like phospholipase domain containing 3 [Source:HGNC Symbol;Acc:18590]	protein_coding	132	48	444	371	306	352	630	585	543.745
ENSG00000166225	-0.762155	5.46969	18.2846	1.90239e-05	0.000167624	-1.69602	FRS2	fibroblast growth factor receptor substrate 2 [Source:HGNC Symbol;Acc:16971]	protein_coding	585	157	1041	348	804	516	1657	584	538.868
ENSG00000153066	-0.107696	4.87853	0.354554	0.551547	0.712209	-1.07751	TXNDC11	thioredoxin domain containing 11 [Source:HGNC Symbol;Acc:28030]	protein_coding	342	110	614	382	399	434	907	580	522.011
ENSG00000260196	3.6146	3.05304	211.96	5.13052e-48	1.14631e-45	12.2491	RP1-239B22.5	NA	antisense	8	53	43	255	14	244	88	578	340.748
ENSG00000175105	-0.259397	5.21559	2.11321	0.146033	0.2901	-1.19698	ZNF654	zinc finger protein 654 [Source:HGNC Symbol;Acc:25612]	protein_coding	441	168	843	363	510	509	1411	576	513.257
ENSG00000154553	1.79528	4.70837	91.3092	1.22889e-21	7.23571e-20	3.47082	PDLIM3	PDZ and LIM domain 3 [Source:HGNC Symbol;Acc:20767]	protein_coding	162	233	243	443	120	539	336	574	469.498
ENSG00000199568	-0.29112	5.32637	2.51248	0.112948	0.240648	-1.22359	RNU5A-1	RNA, U5A small nuclear 1 [Source:HGNC Symbol;Acc:10211]	snRNA	455	319	590	294	673	295	378	574	42.4617
ENSG00000134363	-0.104634	3.01967	0.242955	0.62208	0.767033	-1.07522	FST	follistatin [Source:HGNC Symbol;Acc:3971]	protein_coding	84	34	219	76	86	142	42	571	163.328
ENSG00000135776	0.577677	4.70316	9.98973	0.00157416	0.0079791	1.49244	ABCB10	ATP-binding cassette, sub-family B (MDR/TAP), member 10 [Source:HGNC Symbol;Acc:41]	protein_coding	235	141	468	346	247	517	598	570	564.768
ENSG00000225138	1.77434	3.30956	71.6303	2.59542e-17	1.02928e-15	3.42081	CTD-2228K2.7	NA	processed_transcript	66	79	87	243	53	168	431	568	246.299
ENSG00000101745	-0.301107	5.79889	2.96157	0.0852652	0.195499	-1.23209	ANKRD12	ankyrin repeat domain 12 [Source:HGNC Symbol;Acc:29135]	protein_coding	763	294	1092	514	736	606	1787	568	480.949
ENSG00000244642	0.0819874	6.17778	0.219233	0.639625	0.780049	1.05848	RN7SL396P	RNA, 7SL, cytoplasmic 396, pseudogene [Source:HGNC Symbol;Acc:46412]	misc_RNA	774	512	1076	691	1014	794	1247	566	428.09
ENSG00000168734	0.0990661	4.74736	0.295529	0.586699	0.741567	1.07108	PKIG	protein kinase (cAMP-dependent, catalytic) inhibitor gamma [Source:HGNC Symbol;Acc:9019]	protein_coding	210	110	615	384	391	423	728	564	511.712
ENSG00000169241	0.897294	4.24179	22.6113	1.9832e-06	2.16714e-05	1.86257	SLC50A1	solute carrier family 50 (sugar efflux transporter), member 1 [Source:HGNC Symbol;Acc:30657]	protein_coding	99	99	309	326	220	401	396	560	471.738
ENSG00000234456	-0.077079	5.23688	0.187701	0.664837	0.799427	-1.05488	MAGI2-AS3	MAGI2 antisense RNA 3 [Source:HGNC Symbol;Acc:40862]	processed_transcript	430	171	868	452	449	516	948	556	550.566
ENSG00000158528	-0.938267	5.18784	26.476	2.66829e-07	3.43297e-06	-1.91622	PPP1R9A	protein phosphatase 1, regulatory subunit 9A [Source:HGNC Symbol;Acc:14946]	protein_coding	357	98	1221	329	694	389	2368	553	460.937
ENSG00000138759	-1.6799	4.55271	73.2593	1.1369e-17	4.69468e-16	-3.20405	FRAS1	Fraser syndrome 1 [Source:HGNC Symbol;Acc:19185]	protein_coding	229	29	746	172	656	192	2917	552	266.696
ENSG00000111907	-1.53713	4.83013	65.0823	7.18328e-16	2.53891e-14	-2.90216	TPD52L1	tumor protein D52-like 1 [Source:HGNC Symbol;Acc:12006]	protein_coding	305	52	1110	187	587	246	2888	550	298.35
ENSG00000069667	-0.0584148	4.13824	0.0952395	0.757619	0.860467	-1.04132	RORA	RAR-related orphan receptor A [Source:HGNC Symbol;Acc:10258]	protein_coding	278	129	285	129	172	201	1486	547	124.708
ENSG00000117226	-0.3976	3.69278	3.76896	0.0522121	0.135361	-1.31731	GBP3	guanylate binding protein 3 [Source:HGNC Symbol;Acc:4184]	protein_coding	321	107	183	67	65	65	1006	546	71.0774
ENSG00000116815	0.924543	4.13339	23.8328	1.05076e-06	1.22641e-05	1.89808	CD58	CD58 molecule [Source:HGNC Symbol;Acc:1688]	protein_coding	171	122	239	247	130	336	369	544	322.51
ENSG00000134762	-0.281847	5.06908	2.44414	0.117965	0.248146	-1.21575	DSC3	desmocollin 3 [Source:HGNC Symbol;Acc:3037]	protein_coding	313	142	841	339	542	477	2107	544	505.091
ENSG00000021826	-0.186044	4.98742	1.07185	0.300528	0.480261	-1.13764	CPS1	carbamoyl-phosphate synthase 1, mitochondrial [Source:HGNC Symbol;Acc:2323]	protein_coding	452	164	640	321	358	372	1872	544	325.225
ENSG00000187123	0.187834	4.59393	1.05211	0.305021	0.485272	1.13905	LYPD6	LY6/PLAUR domain containing 6 [Source:HGNC Symbol;Acc:28751]	protein_coding	240	130	520	299	269	363	654	544	361.136
ENSG00000067646	0.0935042	2.66521	0.154312	0.694449	0.820137	1.06696	ZFY	zinc finger protein, Y-linked [Source:HGNC Symbol;Acc:12870]	protein_coding	1	5	196	98	107	143	867	544	211.133
ENSG00000173548	-0.589183	4.94641	10.4153	0.00124973	0.00657554	-1.50439	SNX33	sorting nexin 33 [Source:HGNC Symbol;Acc:28468]	protein_coding	287	85	808	360	612	387	2376	542	501.335
ENSG00000136167	0.770478	3.6125	15.1033	0.000101786	0.000738403	1.70583	LCP1	lymphocyte cytosolic protein 1 (L-plastin) [Source:HGNC Symbol;Acc:6528]	protein_coding	100	52	143	195	155	284	155	540	351.128
ENSG00000154153	-0.119532	3.87296	0.378838	0.538226	0.70156	-1.08638	FAM134B	family with sequence similarity 134, member B [Source:HGNC Symbol;Acc:25964]	protein_coding	114	65	420	167	199	213	1478	540	227.236
ENSG00000147050	-0.458413	5.40624	6.64078	0.00996701	0.0369941	-1.37403	KDM6A	lysine (K)-specific demethylase 6A [Source:HGNC Symbol;Acc:12637]	protein_coding	540	196	1091	392	554	462	2495	539	413.652
ENSG00000165966	5.06942	3.18493	330.378	7.95163e-74	3.82657e-71	33.5774	PDZRN4	PDZ domain containing ring finger 4 [Source:HGNC Symbol;Acc:30552]	protein_coding	11	137	12	178	2	228	2	536	136.722
ENSG00000135049	-0.370141	5.04906	4.24111	0.0394564	0.10939	-1.29248	AGTPBP1	ATP/GTP binding protein 1 [Source:HGNC Symbol;Acc:17258]	protein_coding	406	130	754	344	492	435	995	535	469.737
ENSG00000162409	-0.306473	4.53904	2.72762	0.0986259	0.217769	-1.23668	PRKAA2	protein kinase, AMP-activated, alpha 2 catalytic subunit [Source:HGNC Symbol;Acc:9377]	protein_coding	211	88	646	243	350	344	1508	535	386.837
ENSG00000054277	0.49794	3.63597	6.362	0.011659	0.0419548	1.4122	OPN3	opsin 3 [Source:HGNC Symbol;Acc:14007]	protein_coding	74	61	289	190	140	228	867	533	262.604
ENSG00000175155	-0.0162794	5.15082	0.00832396	0.927305	0.961497	-1.01135	YPEL2	yippee-like 2 (Drosophila) [Source:HGNC Symbol;Acc:18326]	protein_coding	437	167	602	431	496	485	966	526	510.494
ENSG00000055211	-0.369747	5.45032	4.35535	0.0368929	0.10372	-1.29213	GINM1	glycoprotein integral membrane 1 [Source:HGNC Symbol;Acc:21074]	protein_coding	548	216	953	403	634	497	1181	525	429.126
ENSG00000137944	0.330962	4.82322	3.33739	0.0677221	0.164596	1.25785	CCBL2	cysteine conjugate-beta lyase 2 [Source:HGNC Symbol;Acc:33238]	protein_coding	265	163	552	337	314	472	505	523	464.729
ENSG00000146733	1.05172	4.20026	30.9113	2.70097e-08	4.06918e-07	2.073	PSPH	phosphoserine phosphatase [Source:HGNC Symbol;Acc:9577]	protein_coding	125	104	253	307	169	416	295	522	475.027
ENSG00000268205	-0.236311	5.46828	1.78637	0.181369	0.338675	-1.17798	CTC-444N24.11	NA	lincRNA	510	219	958	436	634	560	896	522	517.802
ENSG00000153707	1.19823	2.64114	28.8402	7.86029e-08	1.10441e-06	2.29458	PTPRD	protein tyrosine phosphatase, receptor type, D [Source:HGNC Symbol;Acc:9668]	protein_coding	48	33	95	134	37	123	477	520	166.232
ENSG00000100196	-0.348585	5.21698	3.752	0.0527443	0.136322	-1.27331	KDELR3	KDEL (Lys-Asp-Glu-Leu) endoplasmic reticulum protein retention receptor 3 [Source:HGNC Symbol;Acc:6306]	protein_coding	803	187	459	247	376	400	772	520	329.495
ENSG00000095015	0.160422	4.60633	0.762578	0.382523	0.564435	1.11761	MAP3K1	mitogen-activated protein kinase kinase kinase 1, E3 ubiquitin protein ligase [Source:HGNC Symbol;Acc:6848]	protein_coding	183	114	586	338	325	372	1608	520	420.528
ENSG00000111145	-0.813233	5.7166	20.8141	5.06085e-06	5.06466e-05	-1.75715	ELK3	ELK3, ETS-domain protein (SRF accessory protein 2) [Source:HGNC Symbol;Acc:3325]	protein_coding	569	191	1722	467	856	499	1652	518	508.031
ENSG00000216775	-0.616847	5.12466	11.5408	0.000680837	0.00389067	-1.53352	RP1-152L7.5	NA	pseudogene	452	150	558	280	767	364	1432	518	323.463
ENSG00000123977	2.3852	2.35159	93.5084	4.04484e-22	2.49306e-20	5.22415	DAW1	dynein assembly factor with WDR repeat domains 1 [Source:HGNC Symbol;Acc:26383]	protein_coding	25	38	37	108	16	148	463	517	167.033
ENSG00000165246	0.35922	1.30509	1.52027	0.217578	0.386038	1.28273	NLGN4Y	neuroligin 4, Y-linked [Source:HGNC Symbol;Acc:15529]	protein_coding	1	1	61	41	35	58	649	516	87.7895
ENSG00000135540	0.37695	3.90148	3.80458	0.0511127	0.133261	1.29859	NHSL1	NHS-like 1 [Source:HGNC Symbol;Acc:21021]	protein_coding	84	76	285	224	245	243	616	515	274.283
ENSG00000095777	1.18908	2.63072	27.1637	1.86934e-07	2.46073e-06	2.28007	MYO3A	myosin IIIA [Source:HGNC Symbol;Acc:7601]	protein_coding	26	19	117	143	42	147	608	512	218.321
ENSG00000120549	0.012858	4.74219	0.00500706	0.943588	0.970903	1.00895	KIAA1217	KIAA1217 [Source:HGNC Symbol;Acc:25428]	protein_coding	283	129	581	358	336	346	1389	512	386.667
ENSG00000196586	-1.54697	5.91307	73.5748	9.68961e-18	4.04121e-16	-2.92202	MYO6	myosin VI [Source:HGNC Symbol;Acc:7605]	protein_coding	836	140	1912	360	1289	465	2062	511	497.569
ENSG00000114631	-0.333678	4.23875	3.0358	0.0814464	0.188907	-1.26022	PODXL2	podocalyxin-like 2 [Source:HGNC Symbol;Acc:17936]	protein_coding	129	39	460	263	386	306	1839	511	430.083
ENSG00000166575	-0.360983	4.65981	3.83297	0.0502537	0.131612	-1.2843	TMEM135	transmembrane protein 135 [Source:HGNC Symbol;Acc:26167]	protein_coding	284	81	632	254	367	413	767	510	498.148
ENSG00000112276	0.75417	4.35442	16.4044	5.11658e-05	0.000404158	1.68666	BVES	blood vessel epicardial substance [Source:HGNC Symbol;Acc:1152]	protein_coding	198	152	324	274	158	330	389	509	273.049
ENSG00000105928	-0.665487	4.99091	13.4254	0.000248243	0.00162025	-1.5861	DFNA5	deafness, autosomal dominant 5 [Source:HGNC Symbol;Acc:2810]	protein_coding	413	92	727	321	569	395	1984	509	473.908
ENSG00000176463	0.111381	4.62151	0.368737	0.543694	0.705237	1.08026	SLCO3A1	solute carrier organic anion transporter family, member 3A1 [Source:HGNC Symbol;Acc:10952]	protein_coding	223	94	528	405	331	356	570	509	501.646
ENSG00000205403	0.592222	3.84827	9.38577	0.00218676	0.0105731	1.50757	CFI	complement factor I [Source:HGNC Symbol;Acc:5394]	protein_coding	89	72	287	235	171	266	209	508	312.648
ENSG00000165512	-0.212588	4.91661	1.37931	0.240218	0.413256	-1.15877	ZNF22	zinc finger protein 22 [Source:HGNC Symbol;Acc:13012]	protein_coding	396	117	693	338	355	433	722	508	486.398
ENSG00000167767	-2.9063	4.11416	171.632	3.25559e-39	4.7365e-37	-7.49694	KRT80	keratin 80 [Source:HGNC Symbol;Acc:27056]	protein_coding	168	8	751	81	494	58	8137	506	111.969
ENSG00000117481	0.38635	4.39141	4.31494	0.0377791	0.105689	1.30708	NSUN4	NOP2/Sun domain family, member 4 [Source:HGNC Symbol;Acc:31802]	protein_coding	174	81	408	354	253	380	389	505	496.899
ENSG00000047634	0.579823	4.20722	9.43371	0.00213033	0.0103493	1.49467	SCML1	sex comb on midleg-like 1 (Drosophila) [Source:HGNC Symbol;Acc:10580]	protein_coding	116	84	385	286	209	379	225	504	452.457
ENSG00000164761	2.82031	3.36403	158.253	2.72535e-36	3.55204e-34	7.06314	TNFRSF11B	tumor necrosis factor receptor superfamily, member 11b [Source:HGNC Symbol;Acc:11909]	protein_coding	16	78	38	293	69	243	6	502	337.528
ENSG00000159873	-0.00750445	4.86051	0.0017209	0.96691	0.982777	-1.00522	CCDC117	coiled-coil domain containing 117 [Source:HGNC Symbol;Acc:26599]	protein_coding	262	130	702	371	391	421	852	502	466.79
ENSG00000196159	-1.63131	5.04028	75.5667	3.53269e-18	1.52155e-16	-3.09795	FAT4	FAT atypical cadherin 4 [Source:HGNC Symbol;Acc:23109]	protein_coding	456	59	1052	218	719	251	3527	501	307.979
ENSG00000137193	1.84075	3.95655	86.2926	1.55192e-20	8.2104e-19	3.58196	PIM1	pim-1 oncogene [Source:HGNC Symbol;Acc:8986]	protein_coding	67	102	150	385	100	328	253	500	449.022
ENSG00000149600	-0.584986	4.68873	9.97559	0.00158629	0.00803549	-1.50002	COMMD7	COMM domain containing 7 [Source:HGNC Symbol;Acc:16223]	protein_coding	245	61	733	317	457	344	1308	499	468.541
ENSG00000166532	-0.192148	4.89986	1.13117	0.287526	0.467667	-1.14246	RIMKLB	ribosomal modification protein rimK-like family member B [Source:HGNC Symbol;Acc:29228]	protein_coding	346	128	622	297	433	459	756	497	496.537
ENSG00000158691	0.620748	4.2861	11.0386	0.000892356	0.00492626	1.53767	ZSCAN12	zinc finger and SCAN domain containing 12 [Source:HGNC Symbol;Acc:13172]	protein_coding	167	97	322	296	207	389	467	494	447.516
ENSG00000178922	-0.505381	4.09642	6.87112	0.00875998	0.0333703	-1.4195	HYI	hydroxypyruvate isomerase (putative) [Source:HGNC Symbol;Acc:26948]	protein_coding	136	43	459	212	336	233	1255	491	312.495
ENSG00000197358	0.734789	4.5145	15.8977	6.68612e-05	0.000513389	1.66415	BNIP3P1	BCL2/adenovirus E1B 19kDa interacting protein 3 pseudogene 1 [Source:HGNC Symbol;Acc:19922]	pseudogene	188	140	346	309	234	457	1118	488	475.848
ENSG00000145284	0.382659	4.942	4.50013	0.0338923	0.097295	1.30374	SCD5	stearoyl-CoA desaturase 5 [Source:HGNC Symbol;Acc:21088]	protein_coding	259	193	567	405	373	446	775	488	407.371
ENSG00000173320	1.08512	3.19938	26.331	2.87634e-07	3.68927e-06	2.12155	STOX2	storkhead box 2 [Source:HGNC Symbol;Acc:25450]	protein_coding	22	36	186	190	94	214	318	487	289.765
ENSG00000146373	-1.02917	5.83461	33.5815	6.83412e-09	1.13106e-07	-2.04084	RNF217	ring finger protein 217 [Source:HGNC Symbol;Acc:21487]	protein_coding	845	196	1667	407	880	513	1696	486	484.117
ENSG00000167191	0.555784	4.11661	8.5939	0.00337291	0.0150936	1.46997	GPRC5B	G protein-coupled receptor, family C, group 5, member B [Source:HGNC Symbol;Acc:13308]	protein_coding	249	113	258	239	112	235	522	483	214.858
ENSG00000168938	-0.197014	4.64738	1.16347	0.280748	0.460503	-1.14632	PPIC	peptidylprolyl isomerase C (cyclophilin C) [Source:HGNC Symbol;Acc:9256]	protein_coding	354	129	452	230	327	326	1345	483	295.532
ENSG00000235531	-0.598201	5.15636	11.0989	0.000863778	0.00478848	-1.51383	RP11-383H13.1	Protein LOC100132891; cDNA FLJ53548 [Source:UniProtKB/TrEMBL;Acc:B7Z945]	protein_coding	509	132	856	346	513	391	883	480	415.154
ENSG00000163694	0.107613	3.81773	0.297869	0.585222	0.740186	1.07744	RBM47	RNA binding motif protein 47 [Source:HGNC Symbol;Acc:30358]	protein_coding	75	86	438	193	173	152	1069	468	161.954
ENSG00000135124	0.844343	3.84785	18.7743	1.47138e-05	0.00013355	1.79545	P2RX4	purinergic receptor P2X, ligand-gated ion channel, 4 [Source:HGNC Symbol;Acc:8535]	protein_coding	77	62	251	300	161	278	336	467	394.558
ENSG00000166401	0.571364	4.24869	9.21848	0.00239584	0.0113726	1.48593	SERPINB8	serpin peptidase inhibitor, clade B (ovalbumin), member 8 [Source:HGNC Symbol;Acc:8952]	protein_coding	127	83	405	315	202	373	359	467	460.361
ENSG00000152495	2.17932	3.85806	115.325	6.68116e-27	5.53607e-25	4.52939	CAMK4	calcium/calmodulin-dependent protein kinase IV [Source:HGNC Symbol;Acc:1464]	protein_coding	90	114	83	290	64	366	286	464	387.794
ENSG00000087301	0.788937	3.92182	16.6368	4.52642e-05	0.000361997	1.7278	TXNDC16	thioredoxin domain containing 16 [Source:HGNC Symbol;Acc:19965]	protein_coding	113	65	250	242	146	363	397	464	449.623
ENSG00000143847	0.476542	3.42182	5.67368	0.0172213	0.0574135	1.3914	PPFIA4	protein tyrosine phosphatase, receptor type, f polypeptide (PTPRF), interacting protein (liprin), alpha 4 [Source:HGNC Symbol;Acc:9248]	protein_coding	95	58	174	187	133	153	1768	461	200.582
ENSG00000241095	0.523717	3.98192	7.43319	0.00640319	0.0256332	1.43765	CYP51A1P1	cytochrome P450, family 51, subfamily A, polypeptide 1 pseudogene 1 [Source:HGNC Symbol;Acc:20245]	pseudogene	113	63	332	251	168	330	177	459	411.474
ENSG00000091972	1.39109	2.24899	33.9854	5.5527e-09	9.31931e-08	2.62277	CD200	CD200 molecule [Source:HGNC Symbol;Acc:7203]	protein_coding	11	30	57	80	56	125	217	458	142.566
ENSG00000134901	-0.427421	5.09725	5.58333	0.0181322	0.0598603	-1.34483	KDELC1	KDEL (Lys-Asp-Glu-Leu) containing 1 [Source:HGNC Symbol;Acc:19350]	protein_coding	394	150	954	297	449	442	979	456	438.003
ENSG00000182372	-0.210924	4.56672	1.321	0.250413	0.425744	-1.15743	CLN8	ceroid-lipofuscinosis, neuronal 8 (epilepsy, progressive with mental retardation) [Source:HGNC Symbol;Acc:2079]	protein_coding	290	107	506	272	324	295	1507	455	307.648
ENSG00000101187	3.22546	1.48949	108.681	1.90589e-25	1.48576e-23	9.35319	SLCO4A1	solute carrier organic anion transporter family, member 4A1 [Source:HGNC Symbol;Acc:10953]	protein_coding	4	29	17	69	6	75	78	453	75.02
ENSG00000108590	0.798243	3.82972	16.826	4.09685e-05	0.000331243	1.73898	MED31	mediator complex subunit 31 [Source:HGNC Symbol;Acc:24260]	protein_coding	101	61	239	246	140	320	244	453	400.216
ENSG00000164181	0.84446	2.77189	14.9961	0.000107732	0.000776687	1.79559	ELOVL7	ELOVL fatty acid elongase 7 [Source:HGNC Symbol;Acc:26292]	protein_coding	52	51	153	97	39	121	762	451	106.715
ENSG00000114698	-0.28358	3.13249	1.86747	0.171766	0.324838	-1.21721	PLSCR4	phospholipid scramblase 4 [Source:HGNC Symbol;Acc:16497]	protein_coding	112	37	197	87	116	123	296	451	129.569
ENSG00000111275	0.508796	4.55525	7.68545	0.00556679	0.0229419	1.42286	ALDH2	aldehyde dehydrogenase 2 family (mitochondrial) [Source:HGNC Symbol;Acc:404]	protein_coding	210	125	396	387	266	367	501	444	437.507
ENSG00000148926	0.409064	4.26886	4.70341	0.0301028	0.0887688	1.32782	ADM	adrenomedullin [Source:HGNC Symbol;Acc:259]	protein_coding	144	114	487	248	180	313	1264	444	304.422
ENSG00000198692	0.12568	2.39162	0.26551	0.60636	0.755429	1.09102	EIF1AY	eukaryotic translation initiation factor 1A, Y-linked [Source:HGNC Symbol;Acc:3252]	protein_coding	1	5	146	83	93	115	659	443	169.741
ENSG00000196507	-0.0614357	4.95754	0.11687	0.732454	0.846165	-1.0435	TCEAL3	transcription elongation factor A (SII)-like 3 [Source:HGNC Symbol;Acc:28247]	protein_coding	384	148	646	370	369	409	659	442	422.361
ENSG00000166347	0.597357	3.77377	9.46792	0.00209096	0.0101937	1.51294	CYB5A	cytochrome b5 type A (microsomal) [Source:HGNC Symbol;Acc:2570]	protein_coding	87	81	241	213	179	231	382	440	245.707
ENSG00000134531	-0.243658	3.03943	1.25197	0.263177	0.439226	-1.18399	EMP1	epithelial membrane protein 1 [Source:HGNC Symbol;Acc:3333]	protein_coding	51	32	330	81	81	118	2828	439	129.418
ENSG00000140379	8.29476	3.4508	480.935	1.3372e-106	1.23934e-103	314.031	BCL2A1	BCL2-related protein A1 [Source:HGNC Symbol;Acc:991]	protein_coding	1	107	2	329	1	309	1	437	368.418
ENSG00000163132	1.84702	2.43532	61.282	4.94575e-15	1.63275e-13	3.59756	MSX1	msh homeobox 1 [Source:HGNC Symbol;Acc:7391]	protein_coding	23	43	75	140	22	94	104	437	145.564
ENSG00000173281	-0.758898	4.31099	15.6851	7.48132e-05	0.000566624	-1.6922	PPP1R3B	protein phosphatase 1, regulatory subunit 3B [Source:HGNC Symbol;Acc:14942]	protein_coding	196	57	760	195	265	217	1475	437	260.177
ENSG00000149256	-0.807546	5.10623	19.925	8.05409e-06	7.71023e-05	-1.75023	TENM4	teneurin transmembrane protein 4 [Source:HGNC Symbol;Acc:29945]	protein_coding	486	121	804	298	607	344	1417	436	353.215
ENSG00000172164	1.1609	2.27904	23.1575	1.49259e-06	1.68246e-05	2.23598	SNTB1	syntrophin, beta 1 (dystrophin-associated protein A1, 59kDa, basic component 1) [Source:HGNC Symbol;Acc:11168]	protein_coding	10	21	107	80	36	133	310	435	168.08
ENSG00000174804	-0.830149	4.75557	19.8283	8.47178e-06	8.06724e-05	-1.77787	FZD4	frizzled family receptor 4 [Source:HGNC Symbol;Acc:4042]	protein_coding	263	74	984	246	425	314	1615	435	371.096
ENSG00000101255	0.704914	3.24297	11.1972	0.000819223	0.00458003	1.63005	TRIB3	tribbles pseudokinase 3 [Source:HGNC Symbol;Acc:16228]	protein_coding	40	22	216	197	95	214	132	435	318.853
ENSG00000269728	0.190031	4.21241	1.02029	0.31245	0.492986	1.14079	RP11-145M9.4	NA	lincRNA	220	89	382	218	178	316	536	435	341.557
ENSG00000107159	0.18408	2.10752	0.594332	0.440749	0.6183	1.13609	CA9	carbonic anhydrase IX [Source:HGNC Symbol;Acc:1383]	protein_coding	33	33	105	46	49	58	1793	434	37.51
ENSG00000273301	-1.23365	2.03994	22.6027	1.99205e-06	2.1749e-05	-2.35161	RP11-314B1.2	NA	lincRNA	92	13	101	17	46	37	315	433	38.5746
ENSG00000213983	0.148196	3.99256	0.584408	0.44459	0.622091	1.10818	AP1G2	adaptor-related protein complex 1, gamma 2 subunit [Source:HGNC Symbol;Acc:556]	protein_coding	83	44	344	242	287	313	1066	430	418.221
ENSG00000200488	0.448118	5.59551	6.07962	0.0136751	0.0477472	1.36426	RN7SKP203	RNA, 7SK small nuclear pseudogene 203 [Source:HGNC Symbol;Acc:45927]	misc_RNA	282	374	845	583	702	586	1689	429	364.624
ENSG00000123685	6.33256	2.2334	264.567	1.73377e-59	5.78478e-57	80.5915	BATF3	basic leucine zipper transcription factor, ATF-like 3 [Source:HGNC Symbol;Acc:28915]	protein_coding	1	25	1	128	3	194	9	428	255.517
ENSG00000063854	-0.380322	4.45442	4.14876	0.041665	0.114156	-1.30163	HAGH	hydroxyacylglutathione hydrolase [Source:HGNC Symbol;Acc:4805]	protein_coding	215	60	521	289	386	307	913	428	413.111
ENSG00000139178	-0.771065	3.99754	15.7219	7.33688e-05	0.000556875	-1.70653	C1RL	complement component 1, r subcomponent-like [Source:HGNC Symbol;Acc:21265]	protein_coding	162	47	435	148	315	190	928	421	220.502
ENSG00000081377	-0.431587	4.66331	5.47042	0.019341	0.0631262	-1.34872	CDC14B	cell division cycle 14B [Source:HGNC Symbol;Acc:1719]	protein_coding	233	86	784	306	373	307	994	420	381.92
ENSG00000138190	0.303994	4.29382	2.60345	0.106631	0.230726	1.23456	EXOC6	exocyst complex component 6 [Source:HGNC Symbol;Acc:23196]	protein_coding	148	95	513	253	199	349	694	416	384.765
ENSG00000175414	0.322687	4.24446	2.9948	0.083532	0.192637	1.25066	ARL10	ADP-ribosylation factor-like 10 [Source:HGNC Symbol;Acc:22042]	protein_coding	196	116	340	246	211	273	1037	415	251.827
ENSG00000152527	0.0920617	3.48059	0.210068	0.646714	0.785333	1.06589	PLEKHH2	pleckstrin homology domain containing, family H (with MyTH4 domain) member 2 [Source:HGNC Symbol;Acc:30506]	protein_coding	70	61	306	152	149	142	669	413	149.71
ENSG00000175395	0.0992518	4.60588	0.294406	0.587411	0.74198	1.07122	ZNF25	zinc finger protein 25 [Source:HGNC Symbol;Acc:13043]	protein_coding	297	140	427	236	286	377	410	412	357.63
ENSG00000152078	-0.582255	4.40516	9.65312	0.0018903	0.0093447	-1.49719	TMEM56	transmembrane protein 56 [Source:HGNC Symbol;Acc:26477]	protein_coding	349	124	441	143	258	187	1177	411	96.9484
ENSG00000137968	-0.677186	3.83626	11.6414	0.000645017	0.00371055	-1.59902	SLC44A5	solute carrier family 44, member 5 [Source:HGNC Symbol;Acc:28524]	protein_coding	251	107	261	60	175	115	1508	410	89.1459
ENSG00000104450	0.141525	3.39864	0.490544	0.483685	0.655815	1.10307	SPAG1	sperm associated antigen 1 [Source:HGNC Symbol;Acc:11212]	protein_coding	99	47	281	140	100	166	362	410	187.694
ENSG00000185022	1.36989	3.42198	42.7063	6.36063e-11	1.3686e-09	2.5845	MAFF	v-maf avian musculoaponeurotic fibrosarcoma oncogene homolog F [Source:HGNC Symbol;Acc:6780]	protein_coding	37	55	255	217	49	245	102	409	307.721
ENSG00000151690	-0.675106	4.71293	13.3135	0.000263498	0.00170294	-1.59671	MFSD6	major facilitator superfamily domain containing 6 [Source:HGNC Symbol;Acc:24711]	protein_coding	283	80	781	238	427	346	1128	408	401.343
ENSG00000119899	-0.404891	4.72371	4.90272	0.0268144	0.0813634	-1.32399	SLC17A5	solute carrier family 17 (acidic sugar transporter), member 5 [Source:HGNC Symbol;Acc:10933]	protein_coding	337	103	601	247	386	368	941	408	397.999
ENSG00000128567	-0.0554934	3.34501	0.0735276	0.786268	0.876925	-1.03921	PODXL	podocalyxin-like [Source:HGNC Symbol;Acc:9171]	protein_coding	65	34	285	138	147	164	1709	408	206.369
ENSG00000127995	-0.0987637	5.08932	0.303401	0.581758	0.737435	-1.07086	CASD1	CAS1 domain containing 1 [Source:HGNC Symbol;Acc:16014]	protein_coding	410	203	693	314	414	424	795	405	331.501
ENSG00000023171	0.661314	3.64955	11.1714	0.00083066	0.00463156	1.58152	GRAMD1B	GRAM domain containing 1B [Source:HGNC Symbol;Acc:29214]	protein_coding	83	48	248	257	128	229	132	404	340.351
ENSG00000162636	0.0199729	4.48258	0.0117319	0.913747	0.955306	1.01394	FAM102B	family with sequence similarity 102, member B [Source:HGNC Symbol;Acc:27637]	protein_coding	292	116	478	257	218	297	836	404	285.242
ENSG00000145687	0.177698	4.60833	0.946469	0.33062	0.51178	1.13108	SSBP2	single-stranded DNA binding protein 2 [Source:HGNC Symbol;Acc:15831]	protein_coding	252	126	407	296	343	384	985	403	393.462
ENSG00000108821	-0.825198	6.36276	21.7227	3.15039e-06	3.28071e-05	-1.77178	COL1A1	collagen, type I, alpha 1 [Source:HGNC Symbol;Acc:2197]	protein_coding	2127	345	838	495	965	505	1608	402	268.887
ENSG00000180287	-0.586746	3.82523	8.89848	0.00285408	0.0131641	-1.50186	PLD5	phospholipase D family, member 5 [Source:HGNC Symbol;Acc:26879]	protein_coding	129	57	370	110	272	191	1836	401	202.457
ENSG00000183049	-0.354086	4.36805	3.57874	0.0585237	0.147369	-1.27818	CAMK1D	calcium/calmodulin-dependent protein kinase ID [Source:HGNC Symbol;Acc:19341]	protein_coding	188	81	527	228	353	269	548	401	296.565
ENSG00000114790	-0.254479	3.81787	1.66029	0.197564	0.360443	-1.1929	ARHGEF26	Rho guanine nucleotide exchange factor (GEF) 26 [Source:HGNC Symbol;Acc:24490]	protein_coding	87	36	412	179	238	237	1081	401	310.356
ENSG00000059728	0.199183	3.83073	1.06762	0.301484	0.481481	1.14805	MXD1	MAX dimerization protein 1 [Source:HGNC Symbol;Acc:6761]	protein_coding	135	77	319	181	158	215	307	401	215.694
ENSG00000135750	1.48384	3.78549	56.2923	6.24611e-14	1.86296e-12	2.79692	KCNK1	potassium channel, subfamily K, member 1 [Source:HGNC Symbol;Acc:6272]	protein_coding	103	89	143	268	85	310	91	395	352.092
ENSG00000130517	-1.11441	5.1027	36.093	1.88123e-09	3.35327e-08	-2.16507	PGPEP1	pyroglutamyl-peptidase I [Source:HGNC Symbol;Acc:13568]	protein_coding	302	95	1178	242	759	354	1806	395	389.681
ENSG00000051523	0.988641	3.43461	22.0357	2.67621e-06	2.82453e-05	1.98431	CYBA	cytochrome b-245, alpha polypeptide [Source:HGNC Symbol;Acc:2577]	protein_coding	11	32	199	250	166	230	547	393	361.513
ENSG00000147676	-1.49491	0.934468	19.597	9.56174e-06	9.00877e-05	-2.81846	MAL2	mal, T-cell differentiation protein 2 (gene/pseudogene) [Source:HGNC Symbol;Acc:13634]	protein_coding	6	3	78	11	35	17	2800	392	21.0713
ENSG00000178078	-0.0266824	3.55919	0.017062	0.896075	0.945815	-1.01867	STAP2	signal transducing adaptor family member 2 [Source:HGNC Symbol;Acc:30430]	protein_coding	54	20	310	198	201	218	575	390	327.005
ENSG00000186951	-0.451313	3.95235	5.49891	0.0190284	0.0622439	-1.36728	PPARA	peroxisome proliferator-activated receptor alpha [Source:HGNC Symbol;Acc:9232]	protein_coding	181	59	394	178	229	173	718	389	201.923
ENSG00000114784	0.86431	4.12136	20.8543	4.95587e-06	4.9758e-05	1.82047	EIF1B	eukaryotic translation initiation factor 1B [Source:HGNC Symbol;Acc:30792]	protein_coding	140	108	260	252	159	361	322	387	380.709
ENSG00000164603	-0.451881	4.5842	5.98559	0.0144232	0.049893	-1.36782	C7orf60	chromosome 7 open reading frame 60 [Source:HGNC Symbol;Acc:26475]	protein_coding	258	97	602	228	391	310	1314	386	322.306
ENSG00000154265	0.211854	3.80548	1.20733	0.271861	0.449493	1.15818	ABCA5	ATP-binding cassette, sub-family A (ABC1), member 5 [Source:HGNC Symbol;Acc:35]	protein_coding	155	87	279	163	146	198	304	386	170.244
ENSG00000157514	-0.884499	4.48265	21.9125	2.85369e-06	2.99542e-05	-1.84612	TSC22D3	TSC22 domain family, member 3 [Source:HGNC Symbol;Acc:3051]	protein_coding	306	44	492	209	450	291	425	384	377.408
ENSG00000111860	-0.0970512	5.03934	0.292743	0.588468	0.742644	-1.06959	CEP85L	centrosomal protein 85kDa-like [Source:HGNC Symbol;Acc:21638]	protein_coding	441	196	614	295	381	408	856	382	318.231
ENSG00000008311	-0.0925612	4.27413	0.243151	0.62194	0.766935	-1.06626	AASS	aminoadipate-semialdehyde synthase [Source:HGNC Symbol;Acc:17366]	protein_coding	188	79	491	222	248	307	547	382	345.669
ENSG00000021645	-0.0298593	3.06347	0.0194873	0.888979	0.941581	-1.02091	NRXN3	neurexin 3 [Source:HGNC Symbol;Acc:8010]	protein_coding	37	20	208	110	151	166	1562	380	220.971
ENSG00000161267	0.404141	3.00709	3.543	0.0597972	0.149756	1.3233	BDH1	3-hydroxybutyrate dehydrogenase, type 1 [Source:HGNC Symbol;Acc:1027]	protein_coding	36	21	195	131	101	178	210	379	241.737
ENSG00000163734	2.93199	3.06129	154.402	1.89187e-35	2.3671e-33	7.63162	CXCL3	chemokine (C-X-C motif) ligand 3 [Source:HGNC Symbol;Acc:4604]	protein_coding	70	81	26	219	6	153	4	378	207.065
ENSG00000168502	-0.967068	4.82843	27.303	1.73942e-07	2.3006e-06	-1.95486	SOGA2	SOGA family member 2 [Source:HGNC Symbol;Acc:29121]	protein_coding	318	79	907	276	513	262	1554	377	329.759
ENSG00000078053	0.132623	1.67791	0.259675	0.610344	0.758128	1.09628	AMPH	amphiphysin [Source:HGNC Symbol;Acc:471]	protein_coding	24	7	62	58	47	48	706	375	81.074
ENSG00000196867	0.174769	3.9968	0.845179	0.35792	0.539216	1.12878	ZFP28	ZFP28 zinc finger protein [Source:HGNC Symbol;Acc:17801]	protein_coding	156	73	316	218	205	256	306	374	289.719
ENSG00000162687	-0.115424	4.08399	0.355366	0.551091	0.711768	-1.08329	KCNT2	potassium channel, subfamily T, member 2 [Source:HGNC Symbol;Acc:18866]	protein_coding	79	65	493	215	310	245	528	372	289.31
ENSG00000169255	0.00124943	4.44938	4.40799e-05	0.994703	0.998725	1.00087	B3GALNT1	beta-1,3-N-acetylgalactosaminyltransferase 1 (globoside blood group) [Source:HGNC Symbol;Acc:918]	protein_coding	267	115	449	212	245	338	410	370	335.442
ENSG00000082146	-0.307521	4.80869	2.8361	0.0921674	0.207075	-1.23758	STRADB	STE20-related kinase adaptor beta [Source:HGNC Symbol;Acc:13205]	protein_coding	284	132	729	267	406	365	978	369	350.966
ENSG00000196581	-2.08853	2.21616	60.5813	7.06009e-15	2.30041e-13	-4.25313	AJAP1	adherens junctions associated protein 1 [Source:HGNC Symbol;Acc:30801]	protein_coding	39	3	210	27	88	28	882	365	42.4617
ENSG00000118276	1.88144	4.26873	93.71	3.65315e-22	2.26278e-20	3.68442	B4GALT6	UDP-Gal:betaGlcNAc beta 1,4- galactosyltransferase, polypeptide 6 [Source:HGNC Symbol;Acc:929]	protein_coding	78	200	186	297	110	404	168	360	306.123
ENSG00000179454	-0.366676	4.78197	4.05568	0.0440231	0.118984	-1.28938	KLHL28	kelch-like family member 28 [Source:HGNC Symbol;Acc:19741]	protein_coding	366	140	590	237	378	324	735	359	276.136
ENSG00000147421	-0.105101	4.4564	0.323922	0.56926	0.72724	-1.07557	HMBOX1	homeobox containing 1 [Source:HGNC Symbol;Acc:26137]	protein_coding	237	94	470	260	311	320	582	359	351.209
ENSG00000106605	0.0606882	4.4289	0.107956	0.742483	0.851711	1.04296	BLVRA	biliverdin reductase A [Source:HGNC Symbol;Acc:1062]	protein_coding	268	116	432	242	230	301	562	356	283.501
ENSG00000152782	0.906809	3.8561	21.9975	2.73011e-06	2.87777e-05	1.87489	PANK1	pantothenate kinase 1 [Source:HGNC Symbol;Acc:8598]	protein_coding	99	88	246	240	129	284	275	352	308.519
ENSG00000185551	-0.696447	4.10892	12.7422	0.000357495	0.00223035	-1.62051	NR2F2	nuclear receptor subfamily 2, group F, member 2 [Source:HGNC Symbol;Acc:7976]	protein_coding	133	33	615	201	285	232	1337	352	321.215
ENSG00000187164	-0.989825	5.03277	29.3692	5.98194e-08	8.57343e-07	-1.98594	KIAA1598	KIAA1598 [Source:HGNC Symbol;Acc:29319]	protein_coding	468	104	940	257	526	311	1318	351	322.12
ENSG00000182134	0.435441	3.62145	4.83531	0.0278826	0.0836612	1.35232	TDRKH	tudor and KH domain containing [Source:HGNC Symbol;Acc:11713]	protein_coding	83	43	228	191	169	265	305	349	339.111
ENSG00000091592	-1.41171	4.26716	52.0927	5.29401e-13	1.43529e-11	-2.66053	NLRP1	NLR family, pyrin domain containing 1 [Source:HGNC Symbol;Acc:14374]	protein_coding	244	35	685	171	350	142	1488	348	214.893
ENSG00000215271	0.279922	3.95502	2.1446	0.143072	0.285824	1.21413	HOMEZ	homeobox and leucine zipper encoding [Source:HGNC Symbol;Acc:20164]	protein_coding	136	66	281	240	215	258	302	348	318.113
ENSG00000108797	-0.201112	4.11631	1.11069	0.291933	0.472073	-1.14958	CNTNAP1	contactin associated protein 1 [Source:HGNC Symbol;Acc:8011]	protein_coding	225	68	254	218	310	215	301	347	257.249
ENSG00000081181	2.32399	3.05759	108.38	2.21896e-25	1.72445e-23	5.00714	ARG2	arginase 2 [Source:HGNC Symbol;Acc:664]	protein_coding	19	52	74	195	43	243	63	345	298.079
ENSG00000121931	-0.00345396	4.37904	0.000347882	0.985119	0.993657	-1.0024	LRIF1	ligand dependent nuclear receptor interacting factor 1 [Source:HGNC Symbol;Acc:30299]	protein_coding	223	93	448	255	267	313	429	345	342.07
ENSG00000173442	-0.760303	4.09303	15.6117	7.77738e-05	0.000585679	-1.69385	EHBP1L1	EH domain binding protein 1-like 1 [Source:HGNC Symbol;Acc:30682]	protein_coding	199	55	511	180	269	164	926	342	204.066
ENSG00000168216	-0.692776	4.61276	13.9347	0.000189269	0.0012766	-1.61639	LMBRD1	LMBR1 domain containing 1 [Source:HGNC Symbol;Acc:23038]	protein_coding	337	104	576	161	388	300	983	342	302.455
ENSG00000168795	-0.392608	3.75066	3.94894	0.0469009	0.124963	-1.31276	ZBTB5	zinc finger and BTB domain containing 5 [Source:HGNC Symbol;Acc:23836]	protein_coding	109	35	367	178	233	188	637	342	256.782
ENSG00000163347	-0.50542	3.58218	6.23963	0.0124922	0.0443083	-1.41954	CLDN1	claudin 1 [Source:HGNC Symbol;Acc:2032]	protein_coding	253	36	248	118	103	131	284	341	154.522
ENSG00000169379	0.104139	4.22172	0.30728	0.579354	0.735218	1.07485	ARL13B	ADP-ribosylation factor-like 13B [Source:HGNC Symbol;Acc:25419]	protein_coding	195	98	452	224	188	269	391	341	265.919
ENSG00000178764	0.173848	4.02101	0.838837	0.35973	0.541271	1.12806	ZHX2	zinc fingers and homeoboxes 2 [Source:HGNC Symbol;Acc:18513]	protein_coding	163	73	328	238	199	244	400	340	291.124
ENSG00000177570	-1.0028	3.58319	22.9692	1.64619e-06	1.83412e-05	-2.00389	SAMD12	sterile alpha motif domain containing 12 [Source:HGNC Symbol;Acc:31750]	protein_coding	62	21	405	108	292	149	1085	339	196.089
ENSG00000053747	-0.660196	2.98603	8.95878	0.00276139	0.0127823	-1.5803	LAMA3	laminin, alpha 3 [Source:HGNC Symbol;Acc:6483]	protein_coding	49	20	337	100	99	76	1435	339	123.158
ENSG00000167797	-0.102445	3.82365	0.273931	0.600707	0.751122	-1.07359	CDK2AP2	cyclin-dependent kinase 2 associated protein 2 [Source:HGNC Symbol;Acc:30833]	protein_coding	134	36	300	241	220	204	717	338	327.761
ENSG00000199347	0.0784864	5.36301	0.172694	0.677729	0.808481	1.05591	RNU5E-1	RNA, U5E small nuclear 1 [Source:HGNC Symbol;Acc:10215]	snRNA	347	440	553	309	560	265	140	336	273.099
ENSG00000069493	2.0784	2.42241	76.7002	1.98983e-18	8.76648e-17	4.2234	CLEC2D	C-type lectin domain family 2, member D [Source:HGNC Symbol;Acc:14351]	protein_coding	30	55	36	120	30	101	56	334	100.265
ENSG00000180998	1.96484	2.63467	70.7905	3.97247e-17	1.55081e-15	3.9037	GPR137C	G protein-coupled receptor 137C [Source:HGNC Symbol;Acc:25445]	protein_coding	28	27	60	145	30	185	102	334	246.439
ENSG00000152056	-0.732143	4.17148	14.4085	0.000147139	0.00102363	-1.6611	AP1S3	adaptor-related protein complex 1, sigma 3 subunit [Source:HGNC Symbol;Acc:18971]	protein_coding	152	58	622	182	307	189	674	332	221.086
ENSG00000137628	0.43462	4.07269	5.26527	0.0217551	0.069095	1.35155	DDX60	DEAD (Asp-Glu-Ala-Asp) box polypeptide 60 [Source:HGNC Symbol;Acc:25942]	protein_coding	158	123	334	224	157	215	558	329	167.687
ENSG00000076770	1.44183	3.65747	51.7805	6.20658e-13	1.66824e-11	2.71665	MBNL3	muscleblind-like splicing regulator 3 [Source:HGNC Symbol;Acc:20564]	protein_coding	46	83	197	242	97	288	391	328	322.696
ENSG00000235847	1.2788	4.21768	45.4759	1.54528e-11	3.57056e-10	2.42636	LDHAP7	lactate dehydrogenase A pseudogene 7 [Source:HGNC Symbol;Acc:23144]	pseudogene	135	164	185	272	153	346	538	328	274.583
ENSG00000205269	-0.510446	3.8842	6.75342	0.00935679	0.0351304	-1.42449	TMEM170B	transmembrane protein 170B [Source:HGNC Symbol;Acc:34244]	protein_coding	121	63	473	128	233	184	953	327	181.667
ENSG00000202058	0.25655	4.86726	1.94185	0.163468	0.314132	1.19462	RN7SKP80	RNA, 7SK small nuclear pseudogene 80 [Source:HGNC Symbol;Acc:45804]	misc_RNA	194	206	641	337	394	368	978	327	257.971
ENSG00000121310	-0.635046	4.56319	11.7516	0.000607922	0.0035288	-1.55299	ECHDC2	enoyl CoA hydratase domain containing 2 [Source:HGNC Symbol;Acc:23408]	protein_coding	306	87	553	233	401	252	826	325	270.838
ENSG00000170989	2.65448	3.18465	141.811	1.06939e-32	1.1737e-30	6.29617	S1PR1	sphingosine-1-phosphate receptor 1 [Source:HGNC Symbol;Acc:3165]	protein_coding	20	93	55	225	44	189	61	322	204.705
ENSG00000006468	0.572234	4.1243	8.66061	0.00325162	0.0146227	1.48682	ETV1	ets variant 1 [Source:HGNC Symbol;Acc:3490]	protein_coding	80	120	452	187	183	326	876	321	315.228
ENSG00000196187	-0.188318	3.78771	0.939434	0.332423	0.513754	-1.13943	TMEM63A	transmembrane protein 63A [Source:HGNC Symbol;Acc:29118]	protein_coding	157	55	297	194	199	162	657	321	218.383
ENSG00000183775	-1.27315	2.67962	29.7729	4.85733e-08	7.05931e-07	-2.41688	KCTD16	potassium channel tetramerization domain containing 16 [Source:HGNC Symbol;Acc:29244]	protein_coding	70	26	236	27	102	56	1738	320	51.1175
ENSG00000171105	-0.221721	4.22604	1.39406	0.237721	0.410201	-1.16612	INSR	insulin receptor [Source:HGNC Symbol;Acc:6091]	protein_coding	207	77	456	239	251	229	967	318	272.345
ENSG00000087338	0.103721	4.27264	0.308063	0.578871	0.734791	1.07454	GMCL1	germ cell-less, spermatogenesis associated 1 [Source:HGNC Symbol;Acc:23843]	protein_coding	183	98	439	233	235	296	520	318	303.475
ENSG00000156218	-0.625473	2.89655	7.73573	0.00541386	0.022441	-1.54272	ADAMTSL3	ADAMTS-like 3 [Source:HGNC Symbol;Acc:14633]	protein_coding	43	13	327	100	85	81	1095	314	137.226
ENSG00000175745	-0.0471299	3.27401	0.0528922	0.818105	0.89859	-1.03321	NR2F1	nuclear receptor subfamily 2, group F, member 1 [Source:HGNC Symbol;Acc:7975]	protein_coding	75	33	241	136	141	151	1234	313	192.71
ENSG00000132196	0.478857	3.2846	5.41208	0.0199978	0.0648472	1.39364	HSD17B7	hydroxysteroid (17-beta) dehydrogenase 7 [Source:HGNC Symbol;Acc:5215]	protein_coding	58	31	210	164	116	208	304	311	276.462
ENSG00000151748	-0.385988	4.22927	4.13781	0.0419353	0.114738	-1.30675	SAV1	salvador homolog 1 (Drosophila) [Source:HGNC Symbol;Acc:17795]	protein_coding	165	74	570	199	277	240	862	308	259.409
ENSG00000075651	-0.663337	3.8688	11.5785	0.000667176	0.00382484	-1.58374	PLD1	phospholipase D1, phosphatidylcholine-specific [Source:HGNC Symbol;Acc:9067]	protein_coding	188	56	352	115	243	180	805	307	186.073
ENSG00000121350	-1.04949	3.66641	26.7795	2.28045e-07	2.95986e-06	-2.06979	PYROXD1	pyridine nucleotide-disulphide oxidoreductase domain 1 [Source:HGNC Symbol;Acc:26162]	protein_coding	228	32	352	88	162	133	1892	304	151.799
ENSG00000153162	0.258494	3.00485	1.51103	0.218981	0.38762	1.19623	BMP6	bone morphogenetic protein 6 [Source:HGNC Symbol;Acc:1073]	protein_coding	60	31	147	115	123	150	1353	302	183.475
ENSG00000188732	0.450097	3.14749	4.50372	0.0338212	0.09716	1.36613	FAM221A	family with sequence similarity 221, member A [Source:HGNC Symbol;Acc:27977]	protein_coding	29	32	263	145	99	169	529	301	219.479
ENSG00000197142	0.44718	2.89999	4.39702	0.0360019	0.101809	1.36337	ACSL5	acyl-CoA synthetase long-chain family member 5 [Source:HGNC Symbol;Acc:16526]	protein_coding	53	36	173	143	75	101	505	301	161.731
ENSG00000179104	-0.101773	3.84744	0.266304	0.605822	0.75491	-1.07309	TMTC2	transmembrane and tetratricopeptide repeat containing 2 [Source:HGNC Symbol;Acc:25440]	protein_coding	73	51	469	183	214	222	571	301	268.848
ENSG00000181264	-0.470695	3.92341	5.91979	0.0149717	0.0514562	-1.38578	TMEM136	transmembrane protein 136 [Source:HGNC Symbol;Acc:28280]	protein_coding	161	58	435	178	217	162	855	300	195.469
ENSG00000203709	-0.54845	4.46489	8.56054	0.00343528	0.0153316	-1.46251	C1orf132	chromosome 1 open reading frame 132 [Source:HGNC Symbol;Acc:32018]	processed_transcript	204	82	550	242	442	239	1254	298	274.567
ENSG00000174652	-0.219484	4.52147	1.42078	0.233275	0.404987	-1.16432	ZNF266	zinc finger protein 266 [Source:HGNC Symbol;Acc:13059]	protein_coding	364	114	409	233	269	263	752	297	236.417
ENSG00000196912	0.398636	3.96462	4.38353	0.0362878	0.102514	1.31826	ANKRD36B	ankyrin repeat domain 36B [Source:HGNC Symbol;Acc:29333]	pseudogene	138	82	266	214	201	274	293	296	294.673
ENSG00000197971	-1.46576	4.82218	60.375	7.84044e-15	2.53815e-13	-2.76209	MBP	myelin basic protein [Source:HGNC Symbol;Acc:6925]	protein_coding	376	58	998	204	527	224	1732	294	271.86
ENSG00000119950	-0.189847	4.67119	1.07414	0.300012	0.479773	-1.14064	MXI1	MAX interactor 1, dimerization protein [Source:HGNC Symbol;Acc:7534]	protein_coding	290	150	496	216	379	325	1404	294	265.128
ENSG00000198785	3.97264	1.74999	143.327	4.9869e-33	5.59606e-31	15.6994	GRIN3A	glutamate receptor, ionotropic, N-methyl-D-aspartate 3A [Source:HGNC Symbol;Acc:16767]	protein_coding	1	10	18	129	3	95	21	293	183.883
ENSG00000116117	-1.48021	5.09176	62.5387	2.6126e-15	8.76376e-14	-2.78989	PARD3B	par-3 family cell polarity regulator beta [Source:HGNC Symbol;Acc:14446]	protein_coding	394	78	1422	237	593	245	1462	293	282.579
ENSG00000138028	0.0436656	3.24396	0.0439511	0.833945	0.907963	1.03073	CGREF1	cell growth regulator with EF-hand domain 1 [Source:HGNC Symbol;Acc:16962]	protein_coding	64	19	191	128	161	210	453	293	287.453
ENSG00000175471	-1.15404	3.84146	32.1467	1.42961e-08	2.25423e-07	-2.22536	MCTP1	multiple C2 domains, transmembrane 1 [Source:HGNC Symbol;Acc:26183]	protein_coding	157	32	614	105	188	144	853	292	170.561
ENSG00000167972	-0.601892	3.4614	8.76858	0.00306463	0.0139374	-1.51771	ABCA3	ATP-binding cassette, sub-family A (ABC1), member 3 [Source:HGNC Symbol;Acc:33]	protein_coding	122	28	261	137	203	127	654	292	180.757
ENSG00000177432	0.105927	3.71243	0.296577	0.586036	0.740929	1.07619	NAP1L5	nucleosome assembly protein 1-like 5 [Source:HGNC Symbol;Acc:19968]	protein_coding	136	65	266	155	165	210	256	292	219.602
ENSG00000135976	-0.0106135	4.9444	0.00347708	0.952979	0.97583	-1.00738	ANKRD36	ankyrin repeat domain 36 [Source:HGNC Symbol;Acc:24079]	protein_coding	457	202	492	249	317	385	521	292	285.116
ENSG00000010704	-0.315375	3.96076	2.71505	0.0994056	0.219045	-1.24433	HFE	hemochromatosis [Source:HGNC Symbol;Acc:4886]	protein_coding	194	68	329	166	233	193	548	290	197.325
ENSG00000196155	0.344207	2.89972	2.46068	0.116728	0.246394	1.26945	PLEKHG4	pleckstrin homology domain containing, family G (with RhoGef domain) member 4 [Source:HGNC Symbol;Acc:24501]	protein_coding	52	7	162	168	81	142	545	289	259.293
ENSG00000206530	-0.202152	4.31748	1.1759	0.278192	0.45718	-1.15041	WDR52	WD repeat domain 52 [Source:HGNC Symbol;Acc:25631]	protein_coding	229	101	397	190	304	271	714	289	255.094
ENSG00000204442	0.102155	3.93021	0.284694	0.593641	0.746609	1.07338	FAM155A	family with sequence similarity 155, member A [Source:HGNC Symbol;Acc:33877]	protein_coding	143	72	360	206	180	223	353	286	248.131
ENSG00000074590	-1.07986	4.14447	31.1727	2.36068e-08	3.59766e-07	-2.11382	NUAK1	NUAK family, SNF1-like kinase, 1 [Source:HGNC Symbol;Acc:14311]	protein_coding	277	48	487	149	283	154	1071	285	179.424
ENSG00000200156	-0.336134	4.42976	3.0794	0.0792898	0.185296	-1.26237	RNU5B-1	RNA, U5B small nuclear 1 [Source:HGNC Symbol;Acc:10212]	snRNA	266	197	321	134	328	146	180	284	100.354
ENSG00000102970	9.18245	1.10073	192.12	1.09541e-43	2.06102e-41	581.022	CCL17	chemokine (C-C motif) ligand 17 [Source:HGNC Symbol;Acc:10615]	protein_coding	1	68	1	33	1	29	1	283	64.3661
ENSG00000130193	0.632805	2.81447	8.22448	0.0041329	0.0179365	1.55058	THEM6	thioesterase superfamily member 6 [Source:HGNC Symbol;Acc:29656]	protein_coding	24	19	160	142	84	145	313	283	215.687
ENSG00000104689	0.260704	3.41966	1.65226	0.198651	0.361821	1.19806	TNFRSF10A	tumor necrosis factor receptor superfamily, member 10a [Source:HGNC Symbol;Acc:11904]	protein_coding	59	42	270	145	143	209	333	283	252.767
ENSG00000018236	-1.32709	3.66735	38.6556	5.05571e-10	9.72437e-09	-2.50896	CNTN1	contactin 1 [Source:HGNC Symbol;Acc:2171]	protein_coding	417	42	132	42	128	71	852	282	50.2295
ENSG00000140057	1.05931	2.02705	17.9501	2.26777e-05	0.000196295	2.08393	AK7	adenylate kinase 7 [Source:HGNC Symbol;Acc:20091]	protein_coding	8	16	90	74	34	101	101	281	130.296
ENSG00000088340	-0.510989	3.05495	5.89895	0.0151499	0.0519473	-1.42503	FER1L4	fer-1-like 4 (C. elegans), pseudogene [Source:HGNC Symbol;Acc:15801]	pseudogene	112	34	174	76	135	100	971	281	100.22
ENSG00000171401	-0.00715298	3.72868	0.00129674	0.971274	0.985531	-1.00497	KRT13	keratin 13 [Source:HGNC Symbol;Acc:6415]	protein_coding	74	48	252	165	292	226	1780	281	271.369
ENSG00000136147	0.15762	4.05244	0.695744	0.404218	0.585046	1.11545	PHF11	PHD finger protein 11 [Source:HGNC Symbol;Acc:17024]	protein_coding	195	89	302	201	193	246	507	280	242.543
ENSG00000172817	2.96106	2.51297	140.554	2.0141e-32	2.17245e-30	7.78694	CYP7B1	cytochrome P450, family 7, subfamily B, polypeptide 1 [Source:HGNC Symbol;Acc:2652]	protein_coding	21	59	23	139	18	136	22	279	136.04
ENSG00000197375	-0.797296	4.23802	17.3129	3.17032e-05	0.000264359	-1.73784	SLC22A5	solute carrier family 22 (organic cation/carnitine transporter), member 5 [Source:HGNC Symbol;Acc:10969]	protein_coding	183	52	517	201	392	199	1154	275	256.361
ENSG00000126790	-0.929736	4.09486	23.0907	1.54539e-06	1.73806e-05	-1.90493	L3HYPDH	L-3-hydroxyproline dehydratase (trans-) [Source:HGNC Symbol;Acc:20488]	protein_coding	313	67	425	112	213	152	968	272	127.574
ENSG00000162777	0.114598	2.77073	0.272162	0.601885	0.751734	1.08267	DENND2D	DENN/MADD domain containing 2D [Source:HGNC Symbol;Acc:26192]	protein_coding	30	25	186	101	101	111	389	272	141.096
ENSG00000150977	0.492471	3.23946	5.85005	0.0155766	0.0530904	1.40685	RILPL2	Rab interacting lysosomal protein-like 2 [Source:HGNC Symbol;Acc:28787]	protein_coding	81	47	169	150	108	164	257	271	191.679
ENSG00000126785	-0.987859	4.58095	27.9097	1.27111e-07	1.71844e-06	-1.98324	RHOJ	ras homolog family member J [Source:HGNC Symbol;Acc:688]	protein_coding	433	84	513	151	375	232	1430	270	222.331
ENSG00000145147	2.25693	2.88984	99.6335	1.83374e-23	1.2402e-21	4.77974	SLIT2	slit homolog 2 (Drosophila) [Source:HGNC Symbol;Acc:11086]	protein_coding	31	51	59	175	32	196	93	269	235.081
ENSG00000176485	-0.433738	3.54903	4.49911	0.0339126	0.097342	-1.35073	PLA2G16	phospholipase A2, group XVI [Source:HGNC Symbol;Acc:17825]	protein_coding	73	21	396	177	181	158	459	269	255.341
ENSG00000144821	1.7414	3.03212	64.5743	9.29586e-16	3.22635e-14	3.34359	MYH15	myosin, heavy chain 15 [Source:HGNC Symbol;Acc:31073]	protein_coding	16	54	99	168	73	208	82	268	239.725
ENSG00000254759	-0.169424	3.8659	0.766679	0.381246	0.563149	-1.12461	NAP1L1P1	nucleosome assembly protein 1-like 1 pseudogene 1 [Source:HGNC Symbol;Acc:38004]	pseudogene	267	95	198	112	160	155	609	268	92.7739
ENSG00000092068	1.59097	2.46195	44.1916	2.97762e-11	6.6767e-10	3.01251	SLC7A8	solute carrier family 7 (amino acid transporter light chain, L system), member 8 [Source:HGNC Symbol;Acc:11066]	protein_coding	6	24	117	150	30	111	56	267	193.517
ENSG00000164542	0.127936	3.11842	0.380515	0.537328	0.701121	1.09273	KIAA0895	KIAA0895 [Source:HGNC Symbol;Acc:22206]	protein_coding	71	47	209	98	107	141	414	265	141.17
ENSG00000144218	1.08472	3.17505	27.3705	1.67972e-07	2.22752e-06	2.12097	AFF3	AF4/FMR2 family, member 3 [Source:HGNC Symbol;Acc:6473]	protein_coding	47	57	159	175	76	170	278	262	200.192
ENSG00000197892	0.743726	3.63261	14.2613	0.000159099	0.0010992	1.67449	KIF13B	kinesin family member 13B [Source:HGNC Symbol;Acc:14405]	protein_coding	71	78	237	213	136	203	565	262	225.666
ENSG00000130813	0.197142	3.79494	1.03978	0.307872	0.488317	1.14642	C19orf66	chromosome 19 open reading frame 66 [Source:HGNC Symbol;Acc:25649]	protein_coding	123	63	272	201	192	218	503	262	255.024
ENSG00000164136	0.771887	3.91844	16.0776	6.08001e-05	0.000470742	1.7075	IL15	interleukin 15 [Source:HGNC Symbol;Acc:5977]	protein_coding	208	115	144	194	123	227	302	260	172.659
ENSG00000153933	0.552481	3.63817	7.93019	0.00486167	0.0205296	1.46661	DGKE	diacylglycerol kinase, epsilon 64kDa [Source:HGNC Symbol;Acc:2852]	protein_coding	88	67	237	183	146	233	349	259	255.476
ENSG00000162946	0.513711	2.4722	5.15261	0.0232115	0.0727236	1.42772	DISC1	disrupted in schizophrenia 1 [Source:HGNC Symbol;Acc:2888]	protein_coding	35	22	107	86	68	115	241	258	142.755
ENSG00000099958	3.1744	2.00089	119.862	6.78118e-28	5.83135e-26	9.02799	DERL3	derlin 3 [Source:HGNC Symbol;Acc:14236]	protein_coding	9	12	20	122	8	134	58	256	201.723
ENSG00000186918	0.17893	3.44892	0.778925	0.37747	0.559056	1.13204	ZNF395	zinc finger protein 395 [Source:HGNC Symbol;Acc:18737]	protein_coding	56	48	333	173	131	151	1184	256	200.192
ENSG00000162692	3.97049	2.27633	191.998	1.16451e-43	2.17468e-41	15.676	VCAM1	vascular cell adhesion molecule 1 [Source:HGNC Symbol;Acc:12663]	protein_coding	23	56	6	120	1	123	1	254	113.539
ENSG00000227018	1.05548	3.73927	29.1334	6.75636e-08	9.56921e-07	2.07842	IL6STP1	interleukin 6 signal transducer (gp130, oncostatin M receptor) pseudogene 1 [Source:HGNC Symbol;Acc:6022]	pseudogene	118	104	178	186	95	262	117	254	237.057
ENSG00000205885	0.485284	1.76655	3.51987	0.0606372	0.15127	1.39986	C1RL-AS1	C1RL antisense RNA 1 [Source:HGNC Symbol;Acc:27461]	antisense	8	11	68	67	54	57	308	254	89.5991
ENSG00000154736	-2.45092	5.48643	154.151	2.1469e-35	2.65961e-33	-5.46766	ADAMTS5	ADAM metallopeptidase with thrombospondin type 1 motif, 5 [Source:HGNC Symbol;Acc:221]	protein_coding	391	73	2118	153	1207	185	2447	253	173.066
ENSG00000240682	0.0686352	3.35098	0.115009	0.734512	0.847419	1.04872	ISY1	ISY1 splicing factor homolog (S. cerevisiae) [Source:HGNC Symbol;Acc:29201]	protein_coding	103	34	213	150	132	169	193	253	219.233
ENSG00000163827	-2.10586	3.25437	86.9793	1.09661e-20	5.92693e-19	-4.30455	LRRC2	leucine rich repeat containing 2 [Source:HGNC Symbol;Acc:14676]	protein_coding	161	9	346	50	167	55	685	252	75.7166
ENSG00000183878	-0.152722	2.10179	0.353775	0.551984	0.712664	-1.11167	UTY	ubiquitously transcribed tetratricopeptide repeat containing, Y-linked [Source:HGNC Symbol;Acc:12638]	protein_coding	1	1	141	69	72	81	829	252	129.43
ENSG00000079482	-0.630165	3.78888	10.2574	0.00136138	0.00707226	-1.54774	OPHN1	oligophrenin 1 [Source:HGNC Symbol;Acc:8148]	protein_coding	165	39	349	129	231	193	328	250	232.095
ENSG00000125848	0.138442	2.76916	0.410305	0.521815	0.68828	1.10072	FLRT3	fibronectin leucine rich transmembrane protein 3 [Source:HGNC Symbol;Acc:3762]	protein_coding	54	33	118	81	117	117	246	247	126.428
ENSG00000060656	-0.201282	3.45426	0.992571	0.319115	0.500445	-1.14972	PTPRU	protein tyrosine phosphatase, receptor type, U [Source:HGNC Symbol;Acc:9683]	protein_coding	106	27	245	157	173	172	569	246	239.217
ENSG00000184903	0.0707634	3.33343	0.122842	0.725973	0.841109	1.05027	IMMP2L	IMP2 inner mitochondrial membrane peptidase-like (S. cerevisiae) [Source:HGNC Symbol;Acc:14598]	protein_coding	147	66	185	104	96	124	558	246	88.3855
ENSG00000163431	-2.56139	5.54053	178.349	1.11175e-40	1.73878e-38	-5.90276	LMOD1	leiomodin 1 (smooth muscle) [Source:HGNC Symbol;Acc:6647]	protein_coding	902	61	1465	148	1034	204	1646	245	216.174
ENSG00000115008	2.78821	-0.121548	37.6475	8.47572e-10	1.58303e-08	6.90771	IL1A	interleukin 1, alpha [Source:HGNC Symbol;Acc:5991]	protein_coding	5	11	5	23	1	14	2	242	18.735
ENSG00000163661	-0.659349	3.31251	10.0565	0.0015181	0.00774651	-1.57937	PTX3	pentraxin 3, long [Source:HGNC Symbol;Acc:9692]	protein_coding	150	23	299	124	102	97	56	241	156.873
ENSG00000143674	0.595241	3.34385	8.63079	0.00330529	0.0148282	1.51072	MLK4	Mitogen-activated protein kinase kinase kinase MLK4 [Source:UniProtKB/Swiss-Prot;Acc:Q5TCX8]	protein_coding	66	53	228	171	99	174	321	241	207.029
ENSG00000088756	0.483945	1.95472	3.93889	0.0471818	0.125457	1.39856	ARHGAP28	Rho GTPase activating protein 28 [Source:HGNC Symbol;Acc:25509]	protein_coding	29	22	64	58	52	65	122	241	69.217
ENSG00000100473	4.95197	2.04223	198.691	4.03098e-45	8.0697e-43	30.9522	COCH	cochlin [Source:HGNC Symbol;Acc:2180]	protein_coding	1	11	6	138	6	154	72	240	235.055
ENSG00000129354	-2.13703	2.61164	71.318	3.04057e-17	1.20011e-15	-4.39856	AP1M2	adaptor-related protein complex 1, mu 2 subunit [Source:HGNC Symbol;Acc:558]	protein_coding	39	1	285	39	133	41	825	240	67.6166
ENSG00000116132	0.885064	5.35148	24.5233	7.34178e-07	8.83698e-06	1.84685	PRRX1	paired related homeobox 1 [Source:HGNC Symbol;Acc:9142]	protein_coding	445	370	518	513	229	488	206	240	229.122
ENSG00000144460	-0.906577	1.11812	8.75563	0.00308648	0.0140251	-1.87459	NYAP2	neuronal tyrosine-phosphorylated phosphoinositide-3-kinase adaptor 2 [Source:HGNC Symbol;Acc:29291]	protein_coding	39	5	49	13	28	26	184	240	31.7962
ENSG00000185274	-0.0882716	-1.37297	0.016776	0.896944	0.946453	-1.0631	WBSCR17	Williams-Beuren syndrome chromosome region 17 [Source:HGNC Symbol;Acc:16347]	protein_coding	3	1	6	1	2	7	867	240	10.3923
ENSG00000166206	-0.682373	3.12071	10.2729	0.00134996	0.00702169	-1.60478	GABRB3	gamma-aminobutyric acid (GABA) A receptor, beta 3 [Source:HGNC Symbol;Acc:4083]	protein_coding	71	21	259	89	161	116	1563	237	146.857
ENSG00000271738	0.60515	3.06263	8.44963	0.00365117	0.0161255	1.52114	RP11-137H2.6	NA	lincRNA	62	42	151	128	93	165	339	237	189.317
ENSG00000178568	-1.97397	3.69847	82.8284	8.94949e-20	4.34858e-18	-3.92847	ERBB4	v-erb-b2 avian erythroblastic leukemia viral oncogene homolog 4 [Source:HGNC Symbol;Acc:3432]	protein_coding	97	13	515	83	350	88	1750	236	125.797
ENSG00000107099	0.452375	2.01731	3.45859	0.0629238	0.155686	1.36829	DOCK8	dedicator of cytokinesis 8 [Source:HGNC Symbol;Acc:19191]	protein_coding	27	19	86	79	45	54	485	236	90.4157
ENSG00000187398	-0.361645	1.68395	1.89496	0.168643	0.320678	-1.28489	LUZP2	leucine zipper protein 2 [Source:HGNC Symbol;Acc:23206]	protein_coding	34	8	81	30	42	54	304	235	69.0217
ENSG00000154240	-0.113942	4.29288	0.374134	0.54076	0.703127	-1.08218	CEP112	centrosomal protein 112kDa [Source:HGNC Symbol;Acc:28514]	protein_coding	280	105	334	201	249	242	501	234	210.948
ENSG00000150782	-2.15473	2.69037	74.4976	6.07129e-18	2.57942e-16	-4.45287	IL18	interleukin 18 (interferon-gamma-inducing factor) [Source:HGNC Symbol;Acc:5986]	protein_coding	89	9	294	27	92	34	2053	233	38.6911
ENSG00000213371	-0.0102746	4.21839	0.00300168	0.956308	0.977479	-1.00715	NAP1L1P3	nucleosome assembly protein 1-like 1 pseudogene 3 [Source:HGNC Symbol;Acc:38007]	pseudogene	286	115	324	166	180	238	463	233	185.394
ENSG00000149596	-2.47443	3.71909	126.052	2.99539e-29	2.76593e-27	-5.55748	JPH2	junctophilin 2 [Source:HGNC Symbol;Acc:14202]	protein_coding	313	24	366	49	220	34	1825	232	37.7492
ENSG00000061656	1.10657	2.44339	23.4389	1.28943e-06	1.47783e-05	2.15333	SPAG4	sperm associated antigen 4 [Source:HGNC Symbol;Acc:11214]	protein_coding	41	26	66	104	49	123	389	231	154.211
ENSG00000134709	-0.706791	3.07797	10.3399	0.00130183	0.00681528	-1.63217	HOOK1	hook microtubule-tethering protein 1 [Source:HGNC Symbol;Acc:19884]	protein_coding	44	16	350	90	126	111	584	231	149.71
ENSG00000137501	-0.482631	3.90424	6.23828	0.0125018	0.0443203	-1.39729	SYTL2	synaptotagmin-like 2 [Source:HGNC Symbol;Acc:15585]	protein_coding	200	57	345	174	220	155	777	231	188.364
ENSG00000181617	2.85802	2.24565	118.913	1.09433e-27	9.37825e-26	7.2502	FDCSP	follicular dendritic cell secreted protein [Source:HGNC Symbol;Acc:19215]	protein_coding	42	70	6	81	11	94	1	230	36.0416
ENSG00000145242	-1.7914	3.94576	76.5915	2.10246e-18	9.23017e-17	-3.46152	EPHA5	EPH receptor A5 [Source:HGNC Symbol;Acc:3389]	protein_coding	331	23	355	77	290	109	1025	230	130.399
ENSG00000132563	0.254952	3.86036	1.76358	0.184179	0.342491	1.1933	REEP2	receptor accessory protein 2 [Source:HGNC Symbol;Acc:17975]	protein_coding	182	78	207	191	181	213	263	229	217.295
ENSG00000172007	-0.223572	3.6783	1.30059	0.254105	0.429676	-1.16762	RAB33B	RAB33B, member RAS oncogene family [Source:HGNC Symbol;Acc:16075]	protein_coding	135	70	274	118	200	168	519	229	147.01
ENSG00000166387	0.357593	2.40346	2.40388	0.121035	0.253263	1.28129	PPFIBP2	PTPRF interacting protein, binding protein 2 (liprin beta 2) [Source:HGNC Symbol;Acc:9250]	protein_coding	23	18	117	95	77	90	311	228	129.256
ENSG00000119514	-0.227191	2.75852	0.884422	0.346993	0.528366	-1.17055	GALNT12	UDP-N-acetyl-alpha-D-galactosamine:polypeptide N-acetylgalactosaminyltransferase 12 (GalNAc-T12) [Source:HGNC Symbol;Acc:19877]	protein_coding	5	6	341	117	61	86	845	227	171.823
ENSG00000076356	-0.403105	3.42092	4.0063	0.0453305	0.121698	-1.32235	PLXNA2	plexin A2 [Source:HGNC Symbol;Acc:9100]	protein_coding	161	49	218	117	145	106	206	226	109.503
ENSG00000089775	0.178837	3.77097	0.852675	0.355797	0.537065	1.13197	ZBTB25	zinc finger and BTB domain containing 25 [Source:HGNC Symbol;Acc:13112]	protein_coding	122	73	295	170	171	212	518	226	213.871
ENSG00000158201	0.827685	2.81276	14.6452	0.000129767	0.000914894	1.77484	ABHD3	abhydrolase domain containing 3 [Source:HGNC Symbol;Acc:18718]	protein_coding	36	34	124	121	79	151	147	225	182.31
ENSG00000236654	-1.66519	4.34286	71.9549	2.20168e-17	8.85767e-16	-3.17156	AC079780.3	NA	pseudogene	438	48	421	84	380	147	1516	224	150.33
ENSG00000150471	1.42529	1.22946	23.9936	9.66584e-07	1.13504e-05	2.68569	LPHN3	latrophilin 3 [Source:HGNC Symbol;Acc:20974]	protein_coding	10	15	22	35	24	65	618	224	75.4983
ENSG00000173930	2.31899	1.06421	48.7616	2.89044e-12	7.22582e-11	4.98984	SLCO4C1	solute carrier organic anion transporter family, member 4C1 [Source:HGNC Symbol;Acc:23612]	protein_coding	2	3	22	46	7	78	13	223	112.903
ENSG00000256594	1.40873	2.3324	36.5869	1.46008e-09	2.64187e-08	2.65503	RP11-705C15.2	NA	pseudogene	27	42	66	106	38	87	87	223	98.6053
ENSG00000139508	-1.12771	2.9899	26.6586	2.42764e-07	3.14275e-06	-2.18512	SLC46A3	solute carrier family 46, member 3 [Source:HGNC Symbol;Acc:27501]	protein_coding	141	29	194	47	123	67	446	223	57.0263
ENSG00000160606	1.78264	2.30223	52.9209	3.47259e-13	9.5283e-12	3.44056	TLCD1	TLC domain containing 1 [Source:HGNC Symbol;Acc:25177]	protein_coding	15	17	50	110	37	153	55	222	208.545
ENSG00000169193	-0.375149	3.57756	3.58231	0.0583978	0.14715	-1.29697	CCDC126	coiled-coil domain containing 126 [Source:HGNC Symbol;Acc:22398]	protein_coding	149	62	263	104	176	143	341	222	121.528
ENSG00000008283	-0.142376	3.53796	0.514494	0.4732	0.646747	-1.10372	CYB561	cytochrome b561 [Source:HGNC Symbol;Acc:2571]	protein_coding	147	45	225	157	161	149	357	222	187.446
ENSG00000169242	-0.393403	2.26462	2.75081	0.0972053	0.215396	-1.31349	EFNA1	ephrin-A1 [Source:HGNC Symbol;Acc:3221]	protein_coding	67	13	124	72	51	45	239	221	88.6059
ENSG00000154655	0.16381	0.799319	0.261379	0.609174	0.75754	1.12024	L3MBTL4	l(3)mbt-like 4 (Drosophila) [Source:HGNC Symbol;Acc:26677]	protein_coding	3	5	46	28	23	26	252	221	38.223
ENSG00000144843	0.481481	3.35646	5.71957	0.0167769	0.056239	1.39618	ADPRH	ADP-ribosylarginine hydrolase [Source:HGNC Symbol;Acc:269]	protein_coding	87	53	209	165	103	167	327	220	195.745
ENSG00000240771	-0.336617	3.60218	2.86369	0.0905996	0.204341	-1.26279	ARHGEF25	Rho guanine nucleotide exchange factor (GEF) 25 [Source:HGNC Symbol;Acc:30275]	protein_coding	189	48	171	129	207	145	360	220	156.01
ENSG00000111801	-0.200108	3.18422	0.943818	0.331298	0.512525	-1.14878	BTN3A3	butyrophilin, subfamily 3, member A3 [Source:HGNC Symbol;Acc:1140]	protein_coding	99	40	175	86	150	144	409	220	156.346
ENSG00000237172	-0.521862	3.96052	7.29085	0.00693068	0.0273123	-1.43581	B3GNT9	UDP-GlcNAc:betaGal beta-1,3-N-acetylglucosaminyltransferase 9 [Source:HGNC Symbol;Acc:28714]	protein_coding	203	55	298	173	288	171	566	219	202.672
ENSG00000142920	1.6985	2.86028	60.0255	9.36383e-15	3.00026e-13	3.24564	ADC	arginine decarboxylase [Source:HGNC Symbol;Acc:29957]	protein_coding	51	55	55	147	50	160	70	217	171.718
ENSG00000185339	0.519813	1.21872	3.33637	0.067764	0.16465	1.43377	TCN2	transcobalamin II [Source:HGNC Symbol;Acc:11653]	protein_coding	17	11	31	31	34	47	317	217	54.111
ENSG00000106688	-0.110095	3.10468	0.277998	0.598016	0.749813	-1.0793	SLC1A1	solute carrier family 1 (neuronal/epithelial high affinity glutamate transporter, system Xag), member 1 [Source:HGNC Symbol;Acc:10939]	protein_coding	78	33	151	81	160	163	576	217	197.211
ENSG00000186314	0.50112	3.63305	6.52896	0.0106132	0.0389486	1.41531	PRELID2	PRELI domain containing 2 [Source:HGNC Symbol;Acc:28306]	protein_coding	87	72	242	191	151	199	498	215	213.38
ENSG00000132840	-0.352462	3.95658	3.35852	0.066858	0.162891	-1.27674	BHMT2	betaine--homocysteine S-methyltransferase 2 [Source:HGNC Symbol;Acc:1048]	protein_coding	255	81	335	135	159	167	355	215	130.399
ENSG00000081803	0.106208	3.18437	0.268315	0.604464	0.754006	1.0764	CADPS2	Ca++-dependent secretion activator 2 [Source:HGNC Symbol;Acc:16018]	protein_coding	103	38	164	116	119	152	202	215	174.826
ENSG00000086696	-1.97043	2.75278	61.9796	3.47042e-15	1.15946e-13	-3.91884	HSD17B2	hydroxysteroid (17-beta) dehydrogenase 2 [Source:HGNC Symbol;Acc:5211]	protein_coding	21	7	321	34	165	53	1519	214	69.347
ENSG00000144857	-0.276954	2.77786	1.63718	0.200713	0.364548	-1.21163	BOC	BOC cell adhesion associated, oncogene regulated [Source:HGNC Symbol;Acc:17173]	protein_coding	81	31	135	72	111	89	404	214	89.4483
ENSG00000164430	2.73649	2.95655	141.186	1.46533e-32	1.59428e-30	6.66449	MB21D1	Mab-21 domain containing 1 [Source:HGNC Symbol;Acc:21367]	protein_coding	31	83	49	154	18	199	48	213	175.451
ENSG00000221869	1.07961	2.84864	25.073	5.52012e-07	6.76141e-06	2.11347	CEBPD	CCAAT/enhancer binding protein (C/EBP), delta [Source:HGNC Symbol;Acc:1835]	protein_coding	61	49	107	158	48	103	40	213	163.502
ENSG00000121898	1.16458	-0.00664405	8.34813	0.00386084	0.016926	2.24168	CPXM2	carboxypeptidase X (M14 family), member 2 [Source:HGNC Symbol;Acc:26977]	protein_coding	14	13	10	16	4	7	188	213	13.7477
ENSG00000196074	0.547813	2.2438	5.49729	0.019046	0.0622933	1.46187	SYCP2	synaptonemal complex protein 2 [Source:HGNC Symbol;Acc:11490]	protein_coding	44	19	79	70	49	100	108	213	122.854
ENSG00000215700	0.0811275	2.49004	0.08708	0.767923	0.866193	1.05784	PNRC2	NA	protein_coding	187	76	20	13	9	12	282	211	109.995
ENSG00000186470	0.277929	2.72217	1.65729	0.197969	0.360962	1.21245	BTN3A2	butyrophilin, subfamily 3, member A2 [Source:HGNC Symbol;Acc:1139]	protein_coding	77	40	111	85	76	96	313	210	89.0112
ENSG00000172840	0.211578	3.2472	1.07266	0.300346	0.480063	1.15795	PDP2	pyruvate dehyrogenase phosphatase catalytic subunit 2 [Source:HGNC Symbol;Acc:30263]	protein_coding	73	40	203	133	130	166	164	209	196.013
ENSG00000260822	0.0566951	2.7044	0.0679605	0.79433	0.882265	1.04008	GS1-358P8.4	NA	sense_overlapping	64	38	116	85	102	80	459	209	77.4403
ENSG00000154548	2.98994	2.17987	124.804	5.61896e-29	5.16945e-27	7.94438	SRSF12	serine/arginine-rich splicing factor 12 [Source:HGNC Symbol;Acc:21220]	protein_coding	2	35	48	116	7	130	31	208	153.86
ENSG00000137642	-0.733683	3.43636	12.842	0.000338929	0.00212512	-1.66288	SORL1	sortilin-related receptor, L(DLR class) A repeats containing [Source:HGNC Symbol;Acc:11185]	protein_coding	107	44	316	83	191	123	1004	208	118.503
ENSG00000184792	-0.114186	2.59671	0.253644	0.614521	0.761163	-1.08236	OSBP2	oxysterol binding protein 2 [Source:HGNC Symbol;Acc:8504]	protein_coding	39	13	187	94	73	93	205	208	139.438
ENSG00000169621	-0.0180818	3.55652	0.00843522	0.926822	0.96128	-1.01261	APLF	aprataxin and PNKP like factor [Source:HGNC Symbol;Acc:28724]	protein_coding	137	62	242	141	147	153	490	208	148.321
ENSG00000114646	2.96691	1.23665	81.2904	1.94871e-19	9.25322e-18	7.8186	CSPG5	chondroitin sulfate proteoglycan 5 (neuroglycan C) [Source:HGNC Symbol;Acc:2467]	protein_coding	6	9	15	68	4	72	104	207	105.825
ENSG00000116761	-0.150696	3.13592	0.52931	0.466897	0.641711	-1.11011	CTH	cystathionase (cystathionine gamma-lyase) [Source:HGNC Symbol;Acc:2501]	protein_coding	96	35	157	92	149	143	81	207	162.083
ENSG00000133466	1.00909	2.43173	19.8424	8.4097e-06	8.01693e-05	2.01264	C1QTNF6	C1q and tumor necrosis factor related protein 6 [Source:HGNC Symbol;Acc:14343]	protein_coding	35	40	69	98	60	92	276	206	95.687
ENSG00000170647	1.19946	3.04201	32.5418	1.16655e-08	1.85816e-07	2.29654	TMEM133	transmembrane protein 133 [Source:HGNC Symbol;Acc:24033]	protein_coding	58	65	116	124	59	176	99	205	166.61
ENSG00000115935	-0.13583	2.64554	0.377641	0.538868	0.701983	-1.09872	WIPF1	WAS/WASL interacting protein family, member 1 [Source:HGNC Symbol;Acc:12736]	protein_coding	97	22	110	84	76	79	433	205	103.33
ENSG00000185507	0.220815	2.37324	0.921201	0.33716	0.518503	1.16539	IRF7	interferon regulatory factor 7 [Source:HGNC Symbol;Acc:6122]	protein_coding	43	16	112	95	62	77	271	203	124.214
ENSG00000198855	-0.126919	3.67509	0.419765	0.517054	0.684631	-1.09196	FICD	FIC domain containing [Source:HGNC Symbol;Acc:18416]	protein_coding	136	54	308	158	164	176	264	203	197.575
ENSG00000245694	0.108476	3.29166	0.283331	0.594526	0.747421	1.07809	CRNDE	colorectal neoplasia differentially expressed (non-protein coding) [Source:HGNC Symbol;Acc:37078]	lincRNA	125	37	204	130	95	162	303	202	194.8
ENSG00000135378	1.94686	2.05267	58.8058	1.74027e-14	5.36972e-13	3.85535	PRRG4	proline rich Gla (G-carboxyglutamic acid) 4 (transmembrane) [Source:HGNC Symbol;Acc:30799]	protein_coding	17	27	49	74	16	128	108	201	151.621
ENSG00000228594	0.0789869	1.96787	0.102435	0.748927	0.855518	1.05628	C1orf233	chromosome 1 open reading frame 233 [Source:HGNC Symbol;Acc:42951]	protein_coding	21	15	82	60	68	57	429	201	75.4785
ENSG00000115267	0.845459	2.91868	15.8933	6.70147e-05	0.000514252	1.79684	IFIH1	interferon induced with helicase C domain 1 [Source:HGNC Symbol;Acc:18873]	protein_coding	59	74	130	104	61	107	301	200	54.7449
ENSG00000131094	1.39358	1.64069	25.5094	4.40235e-07	5.50547e-06	2.6273	C1QL1	complement component 1, q subcomponent-like 1 [Source:HGNC Symbol;Acc:24182]	protein_coding	6	7	42	101	30	53	245	199	141.011
ENSG00000173077	1.84391	1.82523	49.5902	1.89458e-12	4.87254e-11	3.58982	43800	deleted in esophageal cancer 1 [Source:HGNC Symbol;Acc:23658]	protein_coding	28	23	17	70	25	92	42	198	105.74
ENSG00000172572	2.45225	0.601995	45.3951	1.61034e-11	3.71744e-10	5.47271	PDE3A	phosphodiesterase 3A, cGMP-inhibited [Source:HGNC Symbol;Acc:8778]	protein_coding	9	12	10	23	2	50	3	198	58.66
ENSG00000013392	-0.199821	3.68465	1.0443	0.306824	0.487304	-1.14856	RWDD2A	RWD domain containing 2A [Source:HGNC Symbol;Acc:21385]	protein_coding	141	62	268	143	199	163	370	197	160.446
ENSG00000129158	-0.266788	3.21029	1.66609	0.196784	0.359544	-1.20313	SERGEF	secretion regulating guanine nucleotide exchange factor [Source:HGNC Symbol;Acc:17499]	protein_coding	88	29	228	113	142	139	320	195	172.476
ENSG00000112541	1.5638	0.284575	17.726	2.5511e-05	0.000217879	2.9563	PDE10A	phosphodiesterase 10A [Source:HGNC Symbol;Acc:8772]	protein_coding	6	8	14	23	7	26	127	194	28.931
ENSG00000251136	-0.073642	3.6068	0.140654	0.707631	0.829365	-1.05237	RP11-37B2.1	NA	lincRNA	152	70	251	150	146	129	226	192	124.431
ENSG00000178038	-2.01437	3.75816	90.8237	1.5706e-21	9.14013e-20	-4.04004	ALS2CL	ALS2 C-terminal like [Source:HGNC Symbol;Acc:20605]	protein_coding	225	12	404	80	298	87	1100	191	124.286
ENSG00000153814	-0.450379	3.02837	4.47965	0.0343008	0.0981973	-1.3664	JAZF1	JAZF zinc finger 1 [Source:HGNC Symbol;Acc:28917]	protein_coding	78	31	244	76	114	112	570	191	121.75
ENSG00000121316	0.197854	3.40746	0.980855	0.321988	0.503715	1.14699	PLBD1	phospholipase B domain containing 1 [Source:HGNC Symbol;Acc:26215]	protein_coding	140	62	183	122	110	156	198	191	142.787
ENSG00000185090	0.0548562	1.24053	0.0369883	0.847489	0.915658	1.03876	MANEAL	mannosidase, endo-alpha-like [Source:HGNC Symbol;Acc:26452]	protein_coding	15	6	49	38	36	35	312	191	53.0189
ENSG00000078596	-1.23585	3.17676	32.0339	1.51506e-08	2.37847e-07	-2.35521	ITM2A	integral membrane protein 2A [Source:HGNC Symbol;Acc:6173]	protein_coding	87	4	305	84	177	116	739	190	173.066
ENSG00000180611	-0.761479	3.54163	14.1759	0.000166489	0.00114488	-1.69523	MB21D2	Mab-21 domain containing 2 [Source:HGNC Symbol;Acc:30438]	protein_coding	131	31	325	124	202	128	528	190	164.654
ENSG00000064687	0.314098	2.56376	1.92757	0.165025	0.316271	1.24323	ABCA7	ATP-binding cassette, sub-family A (ABC1), member 7 [Source:HGNC Symbol;Acc:37]	protein_coding	32	16	110	119	96	94	214	190	161.174
ENSG00000112319	-0.0383845	1.59481	0.0212221	0.884176	0.938361	-1.02696	EYA4	eyes absent homolog 4 (Drosophila) [Source:HGNC Symbol;Acc:3522]	protein_coding	35	12	63	37	36	44	266	190	50.4678
ENSG00000198873	0.109581	3.37821	0.295136	0.586948	0.74177	1.07891	GRK5	G protein-coupled receptor kinase 5 [Source:HGNC Symbol;Acc:4544]	protein_coding	164	44	163	137	106	150	162	189	173.439
ENSG00000081913	-0.114251	3.02491	0.28862	0.591106	0.744468	-1.08241	PHLPP1	PH domain and leucine rich repeat protein phosphatase 1 [Source:HGNC Symbol;Acc:20610]	protein_coding	56	22	225	134	116	112	901	189	178.022
ENSG00000257027	1.57153	2.48867	47.1194	6.67898e-12	1.60244e-10	2.97219	RP11-705C15.3	NA	sense_intronic	28	43	59	107	45	128	74	186	132.827
ENSG00000233864	-0.1956	1.65893	0.513299	0.473714	0.647241	-1.1452	TTTY15	testis-specific transcript, Y-linked 15 (non-protein coding) [Source:HGNC Symbol;Acc:18567]	lincRNA	1	2	96	50	56	53	460	185	85.8545
ENSG00000204767	-0.567745	3.49848	7.85969	0.00505491	0.0212167	-1.48221	FAM196B	family with sequence similarity 196, member B [Source:HGNC Symbol;Acc:37271]	protein_coding	112	50	348	97	166	129	991	184	119.21
ENSG00000168917	0.717678	3.48321	13.0159	0.000308854	0.00196062	1.64453	SLC35G2	solute carrier family 35, member G2 [Source:HGNC Symbol;Acc:28480]	protein_coding	99	78	203	163	91	186	129	183	170.666
ENSG00000173214	-0.670683	4.08204	12.1952	0.000479126	0.00286149	-1.59183	KIAA1919	KIAA1919 [Source:HGNC Symbol;Acc:21053]	protein_coding	203	69	498	155	245	169	557	183	162.444
ENSG00000173890	0.388949	0.179249	1.08116	0.298437	0.47832	1.30944	GPR160	G protein-coupled receptor 160 [Source:HGNC Symbol;Acc:23693]	protein_coding	12	3	17	18	11	17	235	183	25.1595
ENSG00000223949	8.12489	2.77737	379.166	1.89058e-84	1.10023e-81	279.149	RP11-24J23.2	NA	antisense	1	128	1	140	1	144	1	182	24.98
ENSG00000168404	1.14115	2.51135	25.6218	4.15326e-07	5.20698e-06	2.20557	MLKL	mixed lineage kinase domain-like [Source:HGNC Symbol;Acc:26617]	protein_coding	63	46	57	77	40	120	73	182	111.485
ENSG00000136869	-0.174206	3.36094	0.739946	0.389678	0.57151	-1.12834	TLR4	toll-like receptor 4 [Source:HGNC Symbol;Acc:11850]	protein_coding	183	53	159	94	116	128	488	182	112.663
ENSG00000203727	2.33747	1.78097	72.3653	1.78827e-17	7.22933e-16	5.05417	SAMD5	sterile alpha motif domain containing 5 [Source:HGNC Symbol;Acc:21180]	protein_coding	3	21	39	79	15	102	138	181	125.224
ENSG00000248527	-0.162155	4.80571	0.787813	0.374762	0.555901	-1.11896	MTATP6P1	mitochondrially encoded ATP synthase 6 pseudogene 1 [Source:HGNC Symbol;Acc:44575]	pseudogene	349	188	464	270	404	259	219	181	133.525
ENSG00000156587	0.000708653	1.47076	9.74499e-06	0.997509	1	1.00049	UBE2L6	ubiquitin-conjugating enzyme E2L 6 [Source:HGNC Symbol;Acc:12490]	protein_coding	45	13	42	41	32	27	465	181	42
ENSG00000184486	1.85032	1.28184	40.7293	1.74845e-10	3.56296e-09	3.6058	POU3F2	POU class 3 homeobox 2 [Source:HGNC Symbol;Acc:9215]	protein_coding	11	24	22	42	16	58	390	180	51.0294
ENSG00000099139	-0.353129	2.32992	2.27475	0.131496	0.269098	-1.27733	PCSK5	proprotein convertase subtilisin/kexin type 5 [Source:HGNC Symbol;Acc:8747]	protein_coding	38	14	117	64	95	69	373	180	91.2414
ENSG00000145476	-0.152496	3.0602	0.529684	0.46674	0.641645	-1.11149	CYP4V2	cytochrome P450, family 4, subfamily V, polypeptide 2 [Source:HGNC Symbol;Acc:23198]	protein_coding	82	36	214	89	107	127	425	180	137.117
ENSG00000141655	2.33945	2.25709	89.2216	3.52977e-21	1.99388e-19	5.06111	TNFRSF11A	tumor necrosis factor receptor superfamily, member 11a, NFKB activator [Source:HGNC Symbol;Acc:11908]	protein_coding	15	63	47	98	17	89	104	179	54.5252
ENSG00000120693	-0.469768	3.15305	5.04812	0.0246526	0.0762838	-1.38489	SMAD9	SMAD family member 9 [Source:HGNC Symbol;Acc:6774]	protein_coding	99	32	267	106	111	95	809	179	119.787
ENSG00000177181	0.645956	0.139201	2.9065	0.0882231	0.200597	1.56478	RIMKLA	ribosomal modification protein rimK-like family member A [Source:HGNC Symbol;Acc:28725]	protein_coding	6	4	17	18	12	19	485	179	25.1595
ENSG00000171714	-0.372595	3.7753	3.66259	0.0556472	0.142122	-1.29468	ANO5	anoctamin 5 [Source:HGNC Symbol;Acc:27337]	protein_coding	166	67	323	135	195	155	433	178	138.391
ENSG00000148344	-0.475728	1.88514	3.21848	0.0728111	0.173774	-1.39062	PTGES	prostaglandin E synthase [Source:HGNC Symbol;Acc:9599]	protein_coding	11	6	149	69	44	28	281	177	95.9218
ENSG00000173210	-0.332217	2.90286	2.39758	0.121523	0.253962	-1.25895	ABLIM3	actin binding LIM protein family, member 3 [Source:HGNC Symbol;Acc:29132]	protein_coding	140	35	115	66	94	88	869	176	79.8812
ENSG00000261051	0.317177	2.44813	1.95212	0.162359	0.312528	1.24589	RP11-274H2.5	NA	sense_overlapping	54	23	119	69	50	107	293	175	126.19
ENSG00000158104	-0.323946	1.82958	1.58217	0.208449	0.374244	-1.25175	HPD	4-hydroxyphenylpyruvate dioxygenase [Source:HGNC Symbol;Acc:5147]	protein_coding	34	18	117	46	33	28	552	175	42.5676
ENSG00000245958	-0.19305	3.43661	0.927206	0.33559	0.516629	-1.14318	RP11-33B1.1	NA	pseudogene	118	45	255	126	148	150	283	175	165.055
ENSG00000168016	-1.03897	4.19458	29.2203	6.45991e-08	9.18482e-07	-2.05475	TRANK1	tetratricopeptide repeat and ankyrin repeat containing 1 [Source:HGNC Symbol;Acc:29011]	protein_coding	280	59	479	135	307	168	743	174	167.687
ENSG00000132793	-0.388044	3.77711	3.95953	0.0466067	0.124324	-1.30862	LPIN3	lipin 3 [Source:HGNC Symbol;Acc:14451]	protein_coding	185	57	245	144	234	161	609	174	167.365
ENSG00000173511	0.206135	3.27371	1.03692	0.308538	0.488684	1.15359	VEGFB	vascular endothelial growth factor B [Source:HGNC Symbol;Acc:12681]	protein_coding	92	56	189	123	124	142	367	174	135.532
ENSG00000185404	0.148063	3.44759	0.547356	0.4594	0.635596	1.10808	SP140L	SP140 nuclear body protein-like [Source:HGNC Symbol;Acc:25105]	protein_coding	185	72	154	103	99	143	355	174	106.785
ENSG00000126803	-0.281136	2.89628	1.68478	0.194291	0.356212	-1.21515	HSPA2	heat shock 70kDa protein 2 [Source:HGNC Symbol;Acc:5235]	protein_coding	58	19	215	119	106	90	562	173	154.347
ENSG00000065413	0.132317	3.13407	0.412432	0.520738	0.687521	1.09605	ANKRD44	ankyrin repeat domain 44 [Source:HGNC Symbol;Acc:25259]	protein_coding	102	45	132	90	127	155	156	173	165.907
ENSG00000171522	1.48722	2.40195	40.3614	2.11071e-10	4.22886e-09	2.80349	PTGER4	prostaglandin E receptor 4 (subtype EP4) [Source:HGNC Symbol;Acc:9596]	protein_coding	44	26	58	115	27	124	73	172	162.508
ENSG00000185015	0.376547	2.80506	3.07303	0.0796008	0.185832	1.29823	CA13	carbonic anhydrase XIII [Source:HGNC Symbol;Acc:14914]	protein_coding	50	39	160	104	78	108	188	172	116.202
ENSG00000164953	-0.285844	3.86464	2.20147	0.137879	0.278226	-1.21912	TMEM67	transmembrane protein 67 [Source:HGNC Symbol;Acc:28396]	protein_coding	208	75	281	147	196	161	559	172	138.434
ENSG00000127561	-0.52067	1.3028	3.32131	0.0683871	0.165705	-1.43462	SYNGR3	synaptogyrin 3 [Source:HGNC Symbol;Acc:11501]	protein_coding	39	12	45	21	37	25	173	171	19.975
ENSG00000175567	0.253795	2.73472	1.37035	0.241752	0.41507	1.19234	UCP2	uncoupling protein 2 (mitochondrial, proton carrier) [Source:HGNC Symbol;Acc:12518]	protein_coding	72	29	101	107	93	97	157	171	127.326
ENSG00000002587	2.26814	1.48345	63.4669	1.63085e-15	5.55242e-14	4.81702	HS3ST1	heparan sulfate (glucosamine) 3-O-sulfotransferase 1 [Source:HGNC Symbol;Acc:5194]	protein_coding	7	30	30	60	11	62	143	170	53.7773
ENSG00000067992	0.547883	2.53214	5.97018	0.0145498	0.0502528	1.46194	PDK3	pyruvate dehydrogenase kinase, isozyme 3 [Source:HGNC Symbol;Acc:8811]	protein_coding	56	21	86	114	66	96	270	169	147.976
ENSG00000140450	-1.68563	4.86041	77.9033	1.08211e-18	4.85281e-17	-3.21681	ARRDC4	arrestin domain containing 4 [Source:HGNC Symbol;Acc:28087]	protein_coding	673	68	463	131	596	172	757	168	157.159
ENSG00000236090	1.06446	2.91892	25.1001	5.44306e-07	6.67028e-06	2.09138	LDHAP3	lactate dehydrogenase A pseudogene 3 [Source:HGNC Symbol;Acc:6538]	pseudogene	71	78	83	99	62	122	247	168	66.0227
ENSG00000164659	-0.885647	2.54271	13.4083	0.000250519	0.0016334	-1.84759	KIAA1324L	KIAA1324-like [Source:HGNC Symbol;Acc:21945]	protein_coding	11	3	184	61	149	90	524	168	132.895
ENSG00000178445	0.70452	3.24264	11.6006	0.0006593	0.00378489	1.6296	GLDC	glycine dehydrogenase (decarboxylating) [Source:HGNC Symbol;Acc:4313]	protein_coding	154	94	109	101	49	107	77	168	19.5192
ENSG00000175197	-0.260437	2.87095	1.46908	0.22549	0.395921	-1.19784	DDIT3	DNA-damage-inducible transcript 3 [Source:HGNC Symbol;Acc:2726]	protein_coding	71	24	167	94	118	101	357	168	127.738
ENSG00000055957	5.44387	-0.360165	59.2218	1.40867e-14	4.41182e-13	43.5278	ITIH1	inter-alpha-trypsin inhibitor heavy chain 1 [Source:HGNC Symbol;Acc:6166]	protein_coding	1	1	1	25	1	23	1	166	39.95
ENSG00000104427	-0.641465	4.18537	11.4157	0.000728263	0.00413338	-1.55991	ZC2HC1A	zinc finger, C2HC-type containing 1A [Source:HGNC Symbol;Acc:24277]	protein_coding	252	80	450	152	266	187	485	166	163.667
ENSG00000151364	1.3597	2.57351	36.2036	1.77739e-09	3.1815e-08	2.56632	KCTD14	potassium channel tetramerization domain containing 14 [Source:HGNC Symbol;Acc:23295]	protein_coding	38	35	87	118	35	135	153	165	160.521
ENSG00000170629	1.18809	2.2642	25.9229	3.55327e-07	4.5067e-06	2.2785	DPY19L2P2	DPY19L2 pseudogene 2 [Source:HGNC Symbol;Acc:21764]	pseudogene	38	37	56	78	40	99	146	165	94.5992
ENSG00000131730	-0.366394	1.20956	1.59622	0.20644	0.371491	-1.28913	CKMT2	creatine kinase, mitochondrial 2 (sarcomeric) [Source:HGNC Symbol;Acc:1996]	protein_coding	19	9	61	25	33	28	242	165	30.6431
ENSG00000160050	0.154775	2.5915	0.489435	0.484179	0.656012	1.11325	CCDC28B	coiled-coil domain containing 28B [Source:HGNC Symbol;Acc:28163]	protein_coding	76	23	100	78	73	105	133	165	125.367
ENSG00000117266	-1.60866	2.43595	42.4583	7.22049e-11	1.54564e-09	-3.04968	CDK18	cyclin-dependent kinase 18 [Source:HGNC Symbol;Acc:8751]	protein_coding	55	11	163	48	132	25	1331	164	56.0446
ENSG00000170379	1.6978	1.69484	39.1193	3.98692e-10	7.74602e-09	3.24405	FAM115C	family with sequence similarity 115, member C [Source:HGNC Symbol;Acc:26878]	protein_coding	10	10	37	80	23	87	117	163	127.738
ENSG00000136379	0.83549	2.75025	14.6476	0.000129599	0.000914578	1.78446	ABHD17C	abhydrolase domain containing 17C [Source:HGNC Symbol;Acc:26925]	protein_coding	37	39	139	101	59	145	237	163	159.762
ENSG00000206195	-0.758873	2.9348	11.9929	0.000534042	0.0031484	-1.69217	AP000525.9	NA	processed_transcript	68	10	199	79	156	116	387	162	161.397
ENSG00000008300	-0.023883	2.32274	0.0103245	0.919067	0.957792	-1.01669	CELSR3	cadherin, EGF LAG seven-pass G-type receptor 3 [Source:HGNC Symbol;Acc:3230]	protein_coding	27	12	120	91	82	68	307	160	121.897
ENSG00000172156	4.5723	1.62214	161.914	4.32047e-37	5.75083e-35	23.7903	CCL11	chemokine (C-C motif) ligand 11 [Source:HGNC Symbol;Acc:10610]	protein_coding	14	85	1	30	1	54	1	159	82.7224
ENSG00000196810	-0.14335	2.89744	0.454613	0.500152	0.670004	-1.10447	CTBP1-AS2	CTBP1 antisense RNA 2 (head to head) [Source:HGNC Symbol;Acc:28307]	antisense	78	41	146	92	120	81	273	159	80.5171
ENSG00000060642	-0.247278	3.35511	1.4936	0.221659	0.390813	-1.18697	PIGV	phosphatidylinositol glycan anchor biosynthesis, class V [Source:HGNC Symbol;Acc:26031]	protein_coding	105	44	234	112	159	140	296	158	148.108
ENSG00000101417	-0.167394	2.80544	0.595958	0.440125	0.617947	-1.12303	PXMP4	peroxisomal membrane protein 4, 24kDa [Source:HGNC Symbol;Acc:15920]	protein_coding	78	18	146	94	101	111	190	158	148.563
ENSG00000166979	3.48845	1.99596	143.988	3.57404e-33	4.04692e-31	11.2235	EVA1C	eva-1 homolog C (C. elegans) [Source:HGNC Symbol;Acc:13239]	protein_coding	7	28	17	125	8	106	5	157	154.211
ENSG00000186479	-2.5094	2.9944	102.319	4.72551e-24	3.32166e-22	-5.69384	RGS7BP	regulator of G-protein signaling 7 binding protein [Source:HGNC Symbol;Acc:23271]	protein_coding	45	2	280	31	275	57	1972	157	82.5409
ENSG00000136999	-1.01186	3.19825	22.0364	2.67528e-06	2.82453e-05	-2.01651	NOV	nephroblastoma overexpressed [Source:HGNC Symbol;Acc:7885]	protein_coding	66	22	346	83	170	93	980	157	115.295
ENSG00000168310	-0.12046	3.16343	0.340068	0.55979	0.72003	-1.08708	IRF2	interferon regulatory factor 2 [Source:HGNC Symbol;Acc:6117]	protein_coding	77	45	229	101	126	121	329	157	118.186
ENSG00000110455	-0.730415	2.55586	10.2409	0.0013736	0.00711805	-1.65912	ACCS	1-aminocyclopropane-1-carboxylate synthase homolog (Arabidopsis)(non-functional) [Source:HGNC Symbol;Acc:23989]	protein_coding	60	16	150	62	112	65	455	156	82.3954
ENSG00000165072	-1.52986	1.67197	29.1634	6.65245e-08	9.43712e-07	-2.88758	MAMDC2	MAM domain containing 2 [Source:HGNC Symbol;Acc:23673]	protein_coding	19	3	100	19	81	34	3334	155	46.5081
ENSG00000255725	0.50471	3.09438	5.97158	0.0145382	0.0502285	1.41884	RP11-443N24.1	NA	pseudogene	89	51	152	121	80	141	153	155	141.774
ENSG00000186088	0.337418	3.44188	2.88213	0.0895677	0.202763	1.26349	GSAP	gamma-secretase activating protein [Source:HGNC Symbol;Acc:28042]	protein_coding	107	70	193	141	129	158	303	155	140.039
ENSG00000145416	-1.97521	3.70354	86.889	1.14789e-20	6.19066e-19	-3.93186	43525	membrane-associated ring finger (C3HC4) 1, E3 ubiquitin protein ligase [Source:HGNC Symbol;Acc:26077]	protein_coding	264	19	317	55	270	87	778	154	102.059
ENSG00000179820	-1.03066	3.95819	27.5727	1.51301e-07	2.01929e-06	-2.04297	MYADM	myeloid-associated differentiation marker [Source:HGNC Symbol;Acc:7544]	protein_coding	210	62	436	116	268	119	666	154	96.2341
ENSG00000146966	-1.09397	3.19337	26.1035	3.23603e-07	4.12734e-06	-2.1346	DENND2A	DENN/MADD domain containing 2A [Source:HGNC Symbol;Acc:22212]	protein_coding	105	25	329	92	137	64	615	154	100.95
ENSG00000181458	-0.754956	2.9141	12.086	0.000508021	0.00301107	-1.68758	TMEM45A	transmembrane protein 45A [Source:HGNC Symbol;Acc:25480]	protein_coding	116	33	141	41	135	95	574	154	101.173
ENSG00000175048	1.4853	2.674	44.4565	2.60076e-11	5.88972e-10	2.79975	ZDHHC14	zinc finger, DHHC-type containing 14 [Source:HGNC Symbol;Acc:20341]	protein_coding	26	46	74	132	59	134	74	153	150.718
ENSG00000120696	-0.691126	3.3003	11.2571	0.000793203	0.00445147	-1.61454	KBTBD7	kelch repeat and BTB (POZ) domain containing 7 [Source:HGNC Symbol;Acc:25266]	protein_coding	144	33	214	97	164	102	436	153	115.425
ENSG00000167702	-0.38476	2.47743	2.81559	0.0933526	0.209174	-1.30564	KIFC2	kinesin family member C2 [Source:HGNC Symbol;Acc:29530]	protein_coding	55	12	128	88	93	63	426	153	116.202
ENSG00000105339	-0.260141	3.15984	1.54753	0.2135	0.380637	-1.1976	DENND3	DENN/MADD domain containing 3 [Source:HGNC Symbol;Acc:29134]	protein_coding	62	32	253	131	143	102	501	153	152.686
ENSG00000197927	-0.0868845	3.46681	0.189646	0.663211	0.79796	-1.06207	C2orf27A	chromosome 2 open reading frame 27A [Source:HGNC Symbol;Acc:25077]	protein_coding	175	57	187	115	125	142	338	153	130.296
ENSG00000162174	-0.192091	2.19061	0.658212	0.417192	0.597161	-1.14242	ASRGL1	asparaginase like 1 [Source:HGNC Symbol;Acc:16448]	protein_coding	39	26	121	48	62	55	248	152	45.3982
ENSG00000153029	-0.867819	3.80875	19.3203	1.10524e-05	0.000102854	-1.8249	MR1	major histocompatibility complex, class I-related [Source:HGNC Symbol;Acc:4975]	protein_coding	195	49	299	118	279	133	779	151	134.399
ENSG00000141391	0.683278	2.28564	8.70066	0.00318096	0.0143605	1.60578	SLMO1	slowmo homolog 1 (Drosophila) [Source:HGNC Symbol;Acc:24639]	protein_coding	52	24	62	89	52	81	65	151	106.334
ENSG00000129675	-0.151003	3.491	0.574779	0.448366	0.62515	-1.11034	ARHGEF6	Rac/Cdc42 guanine nucleotide exchange factor (GEF) 6 [Source:HGNC Symbol;Acc:685]	protein_coding	171	69	181	89	143	147	411	151	121.54
ENSG00000123892	2.0009	2.08027	63.9083	1.30348e-15	4.47439e-14	4.0025	RAB38	RAB38, member RAS oncogene family [Source:HGNC Symbol;Acc:9776]	protein_coding	19	55	39	56	21	103	131	150	82.2861
ENSG00000162591	-1.22503	2.84636	28.4247	9.74138e-08	1.34753e-06	-2.3376	MEGF6	multiple EGF-like-domains 6 [Source:HGNC Symbol;Acc:3232]	protein_coding	41	11	229	73	186	63	1129	150	99.8599
ENSG00000122025	-1.9614	-0.196744	15.3076	9.13481e-05	0.000674504	-3.89441	FLT3	fms-related tyrosine kinase 3 [Source:HGNC Symbol;Acc:3765]	protein_coding	2	1	41	3	9	5	306	150	6
ENSG00000200312	0.393149	3.88775	4.08963	0.0431471	0.11736	1.31326	RN7SKP255	RNA, 7SK small nuclear pseudogene 255 [Source:HGNC Symbol;Acc:45979]	misc_RNA	87	110	276	191	227	193	617	150	142.06
ENSG00000099725	-0.168699	1.02432	0.301766	0.582777	0.738252	-1.12404	PRKY	protein kinase, Y-linked, pseudogene [Source:HGNC Symbol;Acc:9444]	pseudogene	1	3	52	27	39	35	530	150	49.96
ENSG00000178971	0.0147346	2.72517	0.00450542	0.946484	0.972027	1.01027	CTC1	CTS telomere maintenance complex component 1 [Source:HGNC Symbol;Acc:26169]	protein_coding	46	20	143	99	109	108	165	150	145.255
ENSG00000197496	-1.236	4.03138	39.5811	3.14721e-10	6.18178e-09	-2.35545	SLC2A10	solute carrier family 2 (facilitated glucose transporter), member 10 [Source:HGNC Symbol;Acc:13444]	protein_coding	270	44	395	121	308	130	394	149	141.806
ENSG00000141576	1.78168	0.552604	24.7815	6.42125e-07	7.80404e-06	3.43827	RNF157	ring finger protein 157 [Source:HGNC Symbol;Acc:29402]	protein_coding	3	2	15	36	10	40	72	149	62.6418
ENSG00000170160	-0.803327	3.1293	14.3947	0.000148215	0.00103083	-1.74512	CCDC144A	coiled-coil domain containing 144A [Source:HGNC Symbol;Acc:29072]	protein_coding	133	27	227	67	124	104	564	148	115.529
ENSG00000164142	-0.822153	2.77784	13.4388	0.00024648	0.00161084	-1.76804	FAM160A1	family with sequence similarity 160, member A1 [Source:HGNC Symbol;Acc:34237]	protein_coding	62	19	248	83	98	55	478	148	96.2497
ENSG00000119042	-0.435439	2.82815	4.06527	0.0437736	0.118433	-1.35232	SATB2	SATB homeobox 2 [Source:HGNC Symbol;Acc:21637]	protein_coding	104	38	149	63	98	74	284	148	55.3444
ENSG00000119917	1.20965	2.81311	31.2071	2.31917e-08	3.54087e-07	2.31281	IFIT3	interferon-induced protein with tetratricopeptide repeats 3 [Source:HGNC Symbol;Acc:5411]	protein_coding	52	67	110	119	41	110	118	147	83.3727
ENSG00000141504	-0.604775	3.67836	9.37963	0.00219409	0.010593	-1.52074	SAT2	spermidine/spermine N1-acetyltransferase family member 2 [Source:HGNC Symbol;Acc:23160]	protein_coding	178	51	298	125	196	131	383	147	133.671
ENSG00000141582	-0.682124	3.13965	10.4235	0.0012442	0.00655607	-1.6045	CBX4	chromobox homolog 4 [Source:HGNC Symbol;Acc:1554]	protein_coding	91	21	226	106	165	99	310	146	141.552
ENSG00000100490	0.67611	2.44858	8.8495	0.0029317	0.0134512	1.59783	CDKL1	cyclin-dependent kinase-like 1 (CDC2-related kinase) [Source:HGNC Symbol;Acc:1781]	protein_coding	37	31	122	78	44	109	198	146	117.818
ENSG00000241472	1.97696	2.30563	67.4968	2.11024e-16	7.82322e-15	3.93663	PTPRG-AS1	PTPRG antisense RNA 1 [Source:HGNC Symbol;Acc:44638]	processed_transcript	22	40	42	97	30	128	71	145	133.907
ENSG00000111110	-1.21532	3.43254	33.1794	8.4037e-09	1.36708e-07	-2.32192	PPM1H	protein phosphatase, Mg2+/Mn2+ dependent, 1H [Source:HGNC Symbol;Acc:18583]	protein_coding	106	21	425	91	179	101	805	145	130.767
ENSG00000164199	1.3969	1.72229	27.808	1.33974e-07	1.8044e-06	2.63334	GPR98	G protein-coupled receptor 98 [Source:HGNC Symbol;Acc:17416]	protein_coding	6	15	58	71	25	79	160	145	104.614
ENSG00000140092	-0.370534	3.86897	3.42705	0.0641368	0.157844	-1.29283	FBLN5	fibulin 5 [Source:HGNC Symbol;Acc:3602]	protein_coding	69	76	486	127	266	170	67	145	141.17
ENSG00000236609	0.305357	1.97925	1.53755	0.214983	0.382708	1.23572	ZNF853	zinc finger protein 853 [Source:HGNC Symbol;Acc:21767]	protein_coding	19	15	83	73	59	57	246	145	89.8666
ENSG00000184005	-0.795191	2.29316	10.7072	0.00106717	0.00575411	-1.73531	ST6GALNAC3	ST6 (alpha-N-acetyl-neuraminyl-2,3-beta-galactosyl-1,3)-N-acetylgalactosaminide alpha-2,6-sialyltransferase 3 [Source:HGNC Symbol;Acc:19343]	protein_coding	32	11	186	52	73	53	184	144	71.8958
ENSG00000146938	0.958699	1.87124	14.8987	0.000113438	0.000812909	1.94356	NLGN4X	neuroligin 4, X-linked [Source:HGNC Symbol;Acc:14287]	protein_coding	25	29	60	55	31	69	229	143	60.8933
ENSG00000170962	-0.79611	2.68931	11.5682	0.00067089	0.00384437	-1.73641	PDGFD	platelet derived growth factor D [Source:HGNC Symbol;Acc:30620]	protein_coding	24	10	273	66	104	85	387	143	116.974
ENSG00000269190	-0.644936	2.95369	8.94404	0.00278376	0.0128787	-1.56367	FBXO17	F-box protein 17 [Source:HGNC Symbol;Acc:18754]	protein_coding	94	16	205	96	119	90	351	143	133.671
ENSG00000161040	0.61252	2.28283	6.96733	0.00830113	0.0318698	1.52893	FBXL13	F-box and leucine-rich repeat protein 13 [Source:HGNC Symbol;Acc:21658]	protein_coding	70	46	51	50	46	71	227	143	40.2865
ENSG00000117242	-0.362747	3.4647	3.27826	0.0702033	0.169017	-1.28587	PINK1-AS	PINK1 antisense RNA [Source:HGNC Symbol;Acc:38872]	antisense	134	48	224	118	183	131	376	143	133.929
ENSG00000009780	-0.136263	2.98524	0.418404	0.517734	0.685201	-1.09905	FAM76A	family with sequence similarity 76, member A [Source:HGNC Symbol;Acc:28530]	protein_coding	102	31	154	87	106	123	217	143	139.083
ENSG00000141441	-0.395547	3.37045	3.80293	0.0511629	0.133351	-1.31544	GAREM	GRB2 associated, regulator of MAPK1 [Source:HGNC Symbol;Acc:26136]	protein_coding	112	46	254	124	160	104	286	141	121.54
ENSG00000127220	-0.153542	2.66289	0.481198	0.48788	0.659503	-1.1123	ABHD8	abhydrolase domain containing 8 [Source:HGNC Symbol;Acc:23759]	protein_coding	42	25	158	80	107	90	292	140	105
ENSG00000174132	-0.351953	3.46125	3.08459	0.0790371	0.184924	-1.27629	FAM174A	family with sequence similarity 174, member A [Source:HGNC Symbol;Acc:24943]	protein_coding	143	50	252	105	149	140	319	139	136.107
ENSG00000152409	-1.39271	4.4518	52.5741	4.14327e-13	1.12819e-11	-2.62572	JMY	junction mediating and regulatory protein, p53 cofactor [Source:HGNC Symbol;Acc:28916]	protein_coding	336	72	555	117	454	162	758	138	135
ENSG00000185201	0.430009	2.0686	3.16524	0.0752212	0.17815	1.34724	IFITM2	interferon induced transmembrane protein 2 [Source:HGNC Symbol;Acc:5413]	protein_coding	67	42	61	44	30	45	310	138	4.58258
ENSG00000266899	-0.298316	2.415	1.65818	0.197849	0.360806	-1.22971	AKR1B1P7	aldo-keto reductase family 1, member B1 pseudogene 7 [Source:HGNC Symbol;Acc:33497]	pseudogene	57	8	129	63	72	97	48	138	134.733
ENSG00000135423	3.28922	0.0571479	48.4162	3.447e-12	8.53193e-11	9.77584	GLS2	glutaminase 2 (liver, mitochondrial) [Source:HGNC Symbol;Acc:29570]	protein_coding	1	2	5	33	3	28	34	137	49.93
ENSG00000135454	1.61378	1.49004	34.4971	4.26891e-09	7.26209e-08	3.06054	B4GALNT1	beta-1,4-N-acetyl-galactosaminyl transferase 1 [Source:HGNC Symbol;Acc:4117]	protein_coding	24	23	18	49	21	64	66	137	62.2334
ENSG00000114541	-1.40664	3.66294	46.8661	7.60077e-12	1.81664e-10	-2.65119	FRMD4B	FERM domain containing 4B [Source:HGNC Symbol;Acc:24886]	protein_coding	223	35	394	79	181	87	815	136	84
ENSG00000173681	-0.823889	3.9953	18.0012	2.20761e-05	0.00019155	-1.77017	CXorf23	chromosome X open reading frame 23 [Source:HGNC Symbol;Acc:27413]	protein_coding	224	78	400	112	252	136	743	136	87.43
ENSG00000141052	0.424846	0.299893	1.23638	0.26617	0.442656	1.34243	MYOCD	myocardin [Source:HGNC Symbol;Acc:16067]	protein_coding	40	4	6	14	2	15	135	136	18.2483
ENSG00000184307	1.0322	2.24555	19.0628	1.26488e-05	0.000116541	2.04513	ZDHHC23	zinc finger, DHHC-type containing 23 [Source:HGNC Symbol;Acc:28654]	protein_coding	17	24	83	88	49	105	92	135	128.137
ENSG00000129595	-0.252172	2.75426	1.35038	0.245212	0.419339	-1.191	EPB41L4A	erythrocyte membrane protein band 4.1 like 4A [Source:HGNC Symbol;Acc:13278]	protein_coding	91	37	131	79	95	65	481	135	64.1561
ENSG00000185808	-0.225022	3.1711	1.19561	0.2742	0.452433	-1.16879	PIGP	phosphatidylinositol glycan anchor biosynthesis, class P [Source:HGNC Symbol;Acc:3046]	protein_coding	114	43	182	94	128	117	317	135	113.618
ENSG00000135299	-1.23817	3.42198	35.1454	3.0598e-09	5.31357e-08	-2.35899	ANKRD6	ankyrin repeat domain 6 [Source:HGNC Symbol;Acc:17280]	protein_coding	137	29	327	80	202	89	423	134	97.0721
ENSG00000112294	-0.215142	3.00237	1.04063	0.307676	0.488192	-1.16082	ALDH5A1	aldehyde dehydrogenase 5 family, member A1 [Source:HGNC Symbol;Acc:408]	protein_coding	80	32	207	101	107	103	229	134	121.281
ENSG00000168398	1.56799	2.63747	48.7722	2.87482e-12	7.19395e-11	2.96491	BDKRB2	bradykinin receptor B2 [Source:HGNC Symbol;Acc:1030]	protein_coding	45	60	57	134	42	94	65	133	111.122
ENSG00000143369	0.611784	2.64127	7.65376	0.00566541	0.0232794	1.52815	ECM1	extracellular matrix protein 1 [Source:HGNC Symbol;Acc:3153]	protein_coding	106	44	57	78	53	92	278	133	74.054
ENSG00000197442	0.171696	2.78592	0.616429	0.432377	0.610807	1.12638	MAP3K5	mitogen-activated protein kinase kinase kinase 5 [Source:HGNC Symbol;Acc:6857]	protein_coding	101	53	166	74	36	70	108	133	33.4515
ENSG00000099282	0.121296	2.81821	0.316343	0.573814	0.73093	1.08771	TSPAN15	tetraspanin 15 [Source:HGNC Symbol;Acc:23298]	protein_coding	111	32	99	112	80	78	155	133	120.449
ENSG00000119508	6.01828	1.50753	200.417	1.69335e-45	3.41729e-43	64.8159	NR4A3	nuclear receptor subfamily 4, group A, member 3 [Source:HGNC Symbol;Acc:7982]	protein_coding	2	29	2	89	1	78	4	132	95.828
ENSG00000086619	-0.93834	2.62171	16.9565	3.82462e-05	0.000311954	-1.91632	ERO1LB	ERO1-like beta (S. cerevisiae) [Source:HGNC Symbol;Acc:14355]	protein_coding	98	20	164	45	87	61	215	131	61.9919
ENSG00000147257	1.70896	-0.516935	11.9269	0.00055329	0.0032486	3.26924	GPC3	glypican 3 [Source:HGNC Symbol;Acc:4451]	protein_coding	2	2	7	10	3	20	192	131	27.0555
ENSG00000174749	0.524218	2.45035	5.44189	0.0196594	0.0639601	1.43815	C4orf32	chromosome 4 open reading frame 32 [Source:HGNC Symbol;Acc:26813]	protein_coding	48	35	103	74	55	94	135	131	90.0167
ENSG00000067191	0.488041	2.27048	4.35038	0.0370006	0.103882	1.40254	CACNB1	calcium channel, voltage-dependent, beta 1 subunit [Source:HGNC Symbol;Acc:1401]	protein_coding	31	16	89	92	62	85	98	131	126.012
ENSG00000230756	0.350111	3.17791	2.86247	0.0906683	0.204459	1.27466	RHOQP3	ras homolog family member Q pseudogene 3 [Source:HGNC Symbol;Acc:37837]	pseudogene	112	87	159	73	73	119	76	131	70.739
ENSG00000118507	0.473125	2.53064	4.53518	0.033205	0.0957582	1.38811	AKAP7	A kinase (PRKA) anchor protein 7 [Source:HGNC Symbol;Acc:377]	protein_coding	67	33	78	90	68	86	135	130	95.4516
ENSG00000244306	-0.498506	2.15484	4.28336	0.0384871	0.107289	-1.41275	CTD-2314B22.3	NA	lincRNA	61	13	96	39	66	66	253	130	79.5047
ENSG00000226742	-0.584384	3.06882	7.61413	0.00579127	0.0236915	-1.4994	HSBP1L1	heat shock factor binding protein 1-like 1 [Source:HGNC Symbol;Acc:37243]	protein_coding	77	37	230	81	149	87	423	129	81.9024
ENSG00000121207	0.410369	1.80492	2.65129	0.103466	0.225592	1.32903	LRAT	lecithin retinol acyltransferase (phosphatidylcholine--retinol O-acyltransferase) [Source:HGNC Symbol;Acc:6685]	protein_coding	38	13	58	48	36	70	220	128	86.238
ENSG00000126709	0.255424	3.01593	1.50394	0.220067	0.388991	1.19369	IFI6	interferon, alpha-inducible protein 6 [Source:HGNC Symbol;Acc:4054]	protein_coding	92	44	136	116	98	113	573	128	122.192
ENSG00000105784	1.56852	0.62821	20.3553	6.4315e-06	6.29417e-05	2.96601	RUNDC3B	RUN domain containing 3B [Source:HGNC Symbol;Acc:30286]	protein_coding	3	3	13	29	16	48	73	126	67.7717
ENSG00000250462	-0.19808	2.98468	0.884712	0.346914	0.528318	-1.14717	LRRC37BP1	leucine rich repeat containing 37B pseudogene 1 [Source:HGNC Symbol;Acc:25390]	pseudogene	108	34	141	82	115	113	303	126	119.411
ENSG00000114739	-0.186249	3.04822	0.79035	0.373994	0.555322	-1.1378	ACVR2B	activin A receptor, type IIB [Source:HGNC Symbol;Acc:174]	protein_coding	92	34	209	112	100	97	344	126	124.165
ENSG00000165730	3.60064	0.362971	64.8407	8.12039e-16	2.8341e-14	12.1311	STOX1	storkhead box 1 [Source:HGNC Symbol;Acc:23508]	protein_coding	1	5	4	29	3	48	21	125	64.6452
ENSG00000164400	2.1591	1.48366	55.9243	7.53161e-14	2.21992e-12	4.46636	CSF2	colony stimulating factor 2 (granulocyte-macrophage) [Source:HGNC Symbol;Acc:2434]	protein_coding	36	23	6	73	9	45	3	125	75.1798
ENSG00000164197	-1.28969	3.16177	35.6387	2.37521e-09	4.1652e-08	-2.44475	RNF180	ring finger protein 180 [Source:HGNC Symbol;Acc:27752]	protein_coding	143	32	254	44	146	75	887	125	66.5658
ENSG00000175287	-0.93259	2.97944	18.3027	1.8844e-05	0.000166274	-1.9087	PHYHD1	phytanoyl-CoA dioxygenase domain containing 1 [Source:HGNC Symbol;Acc:23396]	protein_coding	83	14	232	81	146	89	535	125	123.56
ENSG00000138642	0.526488	2.30789	5.23728	0.0221078	0.0699577	1.44042	HERC6	HECT and RLD domain containing E3 ubiquitin protein ligase family member 6 [Source:HGNC Symbol;Acc:26072]	protein_coding	37	27	91	80	58	82	149	125	93.5788
ENSG00000122691	0.199473	1.59435	0.56242	0.453287	0.630209	1.14828	TWIST1	twist family bHLH transcription factor 1 [Source:HGNC Symbol;Acc:12428]	protein_coding	59	20	35	25	27	46	174	124	41.3884
ENSG00000106034	-2.04818	3.41919	85.9541	1.84162e-20	9.68163e-19	-4.13584	CPED1	cadherin-like and PC-esterase domain containing 1 [Source:HGNC Symbol;Acc:26159]	protein_coding	138	6	396	74	231	66	539	123	111.499
ENSG00000107295	1.70356	1.09588	30.1726	3.95248e-08	5.80099e-07	3.25704	SH3GL2	SH3-domain GRB2-like 2 [Source:HGNC Symbol;Acc:10831]	protein_coding	3	6	32	52	12	56	83	123	83.3547
ENSG00000076716	-1.56006	3.58643	55.9817	7.31482e-14	2.16111e-12	-2.94866	GPC4	glypican 4 [Source:HGNC Symbol;Acc:4452]	protein_coding	215	34	346	70	200	70	1295	122	62.3538
ENSG00000092295	-1.33593	2.46892	30.9761	2.61224e-08	3.94739e-07	-2.52438	TGM1	transglutaminase 1 [Source:HGNC Symbol;Acc:11777]	protein_coding	56	7	176	52	115	46	1203	122	73.3008
ENSG00000198945	-0.40863	3.66833	4.31377	0.0378051	0.105731	-1.32742	L3MBTL3	l(3)mbt-like 3 (Drosophila) [Source:HGNC Symbol;Acc:23035]	protein_coding	165	67	296	115	174	137	400	122	107.387
ENSG00000175040	-0.414794	2.69589	3.51316	0.0608831	0.151747	-1.33311	CHST2	carbohydrate (N-acetylglucosamine-6-O) sulfotransferase 2 [Source:HGNC Symbol;Acc:1970]	protein_coding	57	29	182	83	99	59	704	122	81.1665
ENSG00000255737	0.295638	1.85387	1.3918	0.238101	0.410598	1.22743	AGAP2-AS1	AGAP2 antisense RNA 1 [Source:HGNC Symbol;Acc:48633]	protein_coding	31	10	57	63	53	61	203	122	90.1166
ENSG00000099251	-0.166934	2.14464	0.481624	0.487687	0.659287	-1.12267	HSD17B7P2	hydroxysteroid (17-beta) dehydrogenase 7 pseudogene 2 [Source:HGNC Symbol;Acc:28120]	pseudogene	37	12	118	55	57	72	117	122	92.7739
ENSG00000109819	3.09007	1.53185	105.154	1.13014e-24	8.44195e-23	8.5154	PPARGC1A	peroxisome proliferator-activated receptor gamma, coactivator 1 alpha [Source:HGNC Symbol;Acc:9237]	protein_coding	1	35	25	70	6	68	36	121	58.9661
ENSG00000105699	0.852567	1.79626	11.2914	0.000778651	0.00438752	1.80571	LSR	lipolysis stimulated lipoprotein receptor [Source:HGNC Symbol;Acc:29572]	protein_coding	22	15	54	62	36	74	165	121	93.5468
ENSG00000026950	-0.185878	3.0433	0.792739	0.373273	0.554706	-1.13751	BTN3A1	butyrophilin, subfamily 3, member A1 [Source:HGNC Symbol;Acc:1138]	protein_coding	107	43	151	76	120	115	237	121	108.125
ENSG00000100439	-2.27033	4.09546	116.042	4.65262e-27	3.90695e-25	-4.82433	ABHD4	abhydrolase domain containing 4 [Source:HGNC Symbol;Acc:20154]	protein_coding	181	22	719	77	413	93	607	120	111.727
ENSG00000164619	-0.789645	2.52844	10.9567	0.00093265	0.00511475	-1.72865	BMPER	BMP binding endothelial regulator [Source:HGNC Symbol;Acc:24154]	protein_coding	29	7	249	83	76	54	787	120	115.061
ENSG00000180346	-0.538596	3.13807	6.6388	0.00997812	0.0370134	-1.45256	TIGD2	tigger transposable element derived 2 [Source:HGNC Symbol;Acc:18333]	protein_coding	105	37	238	83	125	99	354	120	96.5609
ENSG00000120071	-0.541688	2.73889	6.02033	0.014142	0.0490967	-1.45567	KANSL1	KAT8 regulatory NSL complex subunit 1 [Source:HGNC Symbol;Acc:24565]	protein_coding	128	36	112	57	88	55	392	120	34.7707
ENSG00000168010	-0.213924	2.83733	0.991834	0.319295	0.500628	-1.15984	ATG16L2	autophagy related 16-like 2 (S. cerevisiae) [Source:HGNC Symbol;Acc:25464]	protein_coding	79	28	158	87	104	96	129	120	110.811
ENSG00000197565	-0.488457	1.61047	3.21057	0.0731639	0.174385	-1.40294	COL4A6	collagen, type IV, alpha 6 [Source:HGNC Symbol;Acc:2208]	protein_coding	18	2	105	45	38	39	133	119	69.8642
ENSG00000085276	0.680739	2.37759	9.00182	0.00269711	0.0125333	1.60296	MECOM	MDS1 and EVI1 complex locus [Source:HGNC Symbol;Acc:3498]	protein_coding	45	44	73	62	60	90	173	118	69.5414
ENSG00000185818	-0.861774	2.44378	12.5644	0.000393172	0.00242333	-1.81727	NAT8L	N-acetyltransferase 8-like (GCN5-related, putative) [Source:HGNC Symbol;Acc:26742]	protein_coding	15	9	223	65	99	56	321	117	90.2164
ENSG00000139266	-0.0543172	1.86571	0.0463318	0.829574	0.905174	-1.03837	43533	membrane-associated ring finger (C3HC4) 9 [Source:HGNC Symbol;Acc:25139]	protein_coding	17	16	67	43	80	56	230	117	61.2127
ENSG00000102452	-2.01798	3.4346	84.9701	3.02909e-20	1.54694e-18	-4.05017	NALCN	sodium leak channel, non-selective [Source:HGNC Symbol;Acc:19082]	protein_coding	207	25	307	46	206	50	961	116	40.2865
ENSG00000213252	-0.766905	2.35252	10.5759	0.0011457	0.00611168	-1.70162	RP11-819M15.1	NA	pseudogene	84	13	123	46	69	57	763	116	68.695
ENSG00000119673	-0.642353	2.78623	8.33557	0.00388762	0.0170226	-1.56087	ACOT2	acyl-CoA thioesterase 2 [Source:HGNC Symbol;Acc:18431]	protein_coding	55	21	245	79	98	71	210	116	94.2974
ENSG00000157214	0.792082	1.14318	7.53548	0.00604957	0.0245475	1.73157	STEAP2	STEAP family member 2, metalloreductase [Source:HGNC Symbol;Acc:17885]	protein_coding	19	14	32	34	21	40	144	116	40.8412
ENSG00000228623	-0.148692	2.40164	0.421351	0.516264	0.683978	-1.10856	ZNF883	zinc finger protein 883 [Source:HGNC Symbol;Acc:27271]	lincRNA	40	25	137	60	78	73	260	116	74.4782
ENSG00000220785	1.24949	1.50885	20.8467	4.9755e-06	4.99226e-05	2.37758	MTMR9LP	myotubularin related protein 9-like, pseudogene [Source:HGNC Symbol;Acc:27920]	pseudogene	20	9	32	72	23	56	47	115	98.2395
ENSG00000206052	-0.325966	2.97536	2.31022	0.128526	0.264908	-1.2535	DOK6	docking protein 6 [Source:HGNC Symbol;Acc:28301]	protein_coding	81	57	221	50	94	91	229	115	65.7951
ENSG00000157470	2.51445	1.61548	77.5636	1.28519e-18	5.74298e-17	5.7138	FAM81A	family with sequence similarity 81, member A [Source:HGNC Symbol;Acc:28379]	protein_coding	6	24	27	62	11	95	41	114	106.588
ENSG00000178401	-0.710416	2.76144	10.2893	0.00133806	0.00697142	-1.63628	DNAJC22	DnaJ (Hsp40) homolog, subfamily C, member 22 [Source:HGNC Symbol;Acc:25802]	protein_coding	70	24	199	60	110	77	500	114	81.185
ENSG00000055813	-2.20655	2.93445	86.3541	1.50437e-20	8.00964e-19	-4.61569	CCDC85A	coiled-coil domain containing 85A [Source:HGNC Symbol;Acc:29400]	protein_coding	153	6	208	39	156	38	489	112	56.3116
ENSG00000006606	5.409	-0.613975	55.591	8.92318e-14	2.59644e-12	42.4884	CCL26	chemokine (C-C motif) ligand 26 [Source:HGNC Symbol;Acc:10625]	protein_coding	1	8	1	19	1	11	1	112	17.0587
ENSG00000198780	-0.728642	2.23029	9.05058	0.00262611	0.0122513	-1.65708	FAM169A	family with sequence similarity 169, member A [Source:HGNC Symbol;Acc:29138]	protein_coding	44	10	154	49	67	56	200	112	74.3572
ENSG00000133019	-0.70706	0.589594	4.18414	0.0408039	0.112261	-1.63247	CHRM3	cholinergic receptor, muscarinic 3 [Source:HGNC Symbol;Acc:1952]	protein_coding	11	1	44	13	21	22	467	112	31.607
ENSG00000168280	0.566376	1.2106	3.94807	0.0469251	0.125014	1.4808	KIF5C	kinesin family member 5C [Source:HGNC Symbol;Acc:6325]	protein_coding	17	9	39	39	26	42	83	111	54.7449
ENSG00000114670	-0.224313	2.94853	1.1248	0.288887	0.468692	-1.16822	NEK11	NIMA-related kinase 11 [Source:HGNC Symbol;Acc:18593]	protein_coding	111	38	132	74	112	102	233	111	96.2497
ENSG00000169760	0.82945	2.97039	15.5074	8.21833e-05	0.000614815	1.77701	NLGN1	neuroligin 1 [Source:HGNC Symbol;Acc:14291]	protein_coding	80	73	112	89	60	133	316	110	93.2094
ENSG00000106025	-0.105136	2.18372	0.197861	0.656453	0.792468	-1.0756	TSPAN12	tetraspanin 12 [Source:HGNC Symbol;Acc:21641]	protein_coding	64	22	85	43	55	69	469	110	70.6329
ENSG00000157873	-0.749468	2.81673	11.5636	0.000672569	0.00385222	-1.68117	TNFRSF14	tumor necrosis factor receptor superfamily, member 14 [Source:HGNC Symbol;Acc:11912]	protein_coding	73	17	184	79	133	77	368	109	105.698
ENSG00000166432	-0.061607	2.50555	0.0758625	0.782985	0.874729	-1.04363	ZMAT1	zinc finger, matrin-type 1 [Source:HGNC Symbol;Acc:29377]	protein_coding	58	34	128	56	74	79	246	109	67.5056
ENSG00000228502	0.0543746	3.28942	0.0696094	0.791906	0.8808	1.03841	EEF1A1P11	eukaryotic translation elongation factor 1 alpha 1 pseudogene 11 [Source:HGNC Symbol;Acc:3206]	pseudogene	58	70	199	101	182	121	451	109	77.0909
ENSG00000071073	-0.00837876	1.28153	0.000834589	0.976953	0.988887	-1.00582	MGAT4A	mannosyl (alpha-1,3-)-glycoprotein beta-1,4-N-acetylglucosaminyltransferase, isozyme A [Source:HGNC Symbol;Acc:7047]	protein_coding	12	5	79	38	22	35	210	109	54.7449
ENSG00000111052	2.41977	1.21912	60.089	9.06645e-15	2.91618e-13	5.35087	LIN7A	lin-7 homolog A (C. elegans) [Source:HGNC Symbol;Acc:17787]	protein_coding	22	13	7	46	5	73	22	108	90.1499
ENSG00000188906	-0.912412	1.73715	11.7615	0.00060469	0.00351167	-1.88219	LRRK2	leucine-rich repeat kinase 2 [Source:HGNC Symbol;Acc:18618]	protein_coding	29	11	91	26	67	35	267	108	36.3731
ENSG00000078114	-0.278946	2.29938	1.32042	0.250516	0.425744	-1.21331	NEBL	nebulette [Source:HGNC Symbol;Acc:16932]	protein_coding	19	25	210	51	50	52	838	108	45.9239
ENSG00000230787	1.9116	1.16393	38.4946	5.49042e-10	1.0512e-08	3.76227	PSAT1P3	phosphoserine aminotransferase 1 pseudogene 3 [Source:HGNC Symbol;Acc:43989]	pseudogene	10	5	17	57	14	63	19	107	95.687
ENSG00000173421	-0.707845	1.88789	7.67453	0.00560057	0.023047	-1.63336	CCDC36	coiled-coil domain containing 36 [Source:HGNC Symbol;Acc:27945]	protein_coding	58	19	63	36	69	24	307	107	26.2107
ENSG00000228217	-0.327615	2.98186	2.40481	0.120963	0.253134	-1.25494	AL390877.1	NA	pseudogene	117	36	168	84	98	89	138	107	87.7895
ENSG00000186472	-1.42266	3.30679	44.2109	2.94838e-11	6.61705e-10	-2.6808	PCLO	piccolo presynaptic cytomatrix protein [Source:HGNC Symbol;Acc:13406]	protein_coding	137	35	291	53	194	68	645	106	49.5681
ENSG00000143126	-1.13984	3.02674	27.3516	1.69624e-07	2.24704e-06	-2.20357	CELSR2	cadherin, EGF LAG seven-pass G-type receptor 2 [Source:HGNC Symbol;Acc:3231]	protein_coding	110	29	199	68	169	53	483	106	59.0169
ENSG00000173258	-0.0474053	2.69328	0.0469798	0.828405	0.904369	-1.0334	ZNF483	zinc finger protein 483 [Source:HGNC Symbol;Acc:23384]	protein_coding	49	34	165	72	91	93	214	106	89.7162
ENSG00000078804	-0.899963	2.8228	16.5093	4.84111e-05	0.00038434	-1.86602	TP53INP2	tumor protein p53 inducible nuclear protein 2 [Source:HGNC Symbol;Acc:16104]	protein_coding	86	16	176	79	137	65	162	104	99.2421
ENSG00000250903	-0.909609	2.59495	15.8311	6.92548e-05	0.000529655	-1.87854	GMDS-AS1	GMDS antisense RNA 1 (head to head) [Source:HGNC Symbol;Acc:48993]	lincRNA	80	12	141	51	115	75	426	104	95.3887
ENSG00000171724	1.18751	0.979472	15.366	8.85664e-05	0.000656288	2.27759	VAT1L	vesicle amine transport 1-like [Source:HGNC Symbol;Acc:29315]	protein_coding	9	23	39	24	10	36	103	104	21.7025
ENSG00000188112	-1.56558	-0.00559804	12.8491	0.000337639	0.00211809	-2.95997	C6orf132	chromosome 6 open reading frame 132 [Source:HGNC Symbol;Acc:21288]	protein_coding	1	1	30	6	24	8	624	103	10.8167
ENSG00000172031	-0.314935	1.44902	1.31879	0.25081	0.426087	-1.24396	EPHX4	epoxide hydrolase 4 [Source:HGNC Symbol;Acc:23758]	protein_coding	27	9	60	25	42	44	172	103	52.5642
ENSG00000151150	-0.0833355	1.77508	0.106964	0.743628	0.852437	-1.05946	ANK3	ankyrin 3, node of Ranvier (ankyrin G) [Source:HGNC Symbol;Acc:494]	protein_coding	40	13	51	46	59	45	467	103	56.3116
ENSG00000121577	3.27451	1.07825	89.0863	3.77953e-21	2.12537e-19	9.67668	POPDC2	popeye domain containing 2 [Source:HGNC Symbol;Acc:17648]	protein_coding	4	16	9	71	6	44	37	102	82.5045
ENSG00000177409	-1.07468	3.30278	25.821	3.74581e-07	4.72933e-06	-2.10625	SAMD9L	sterile alpha motif domain containing 9-like [Source:HGNC Symbol;Acc:1349]	protein_coding	220	51	186	49	126	61	424	102	19.2873
ENSG00000183833	1.27004	0.847798	15.913	6.63217e-05	0.000509716	2.41168	MAATS1	MYCBP-associated, testis expressed 1 [Source:HGNC Symbol;Acc:24010]	protein_coding	7	6	26	41	14	38	104	102	58.1979
ENSG00000184227	0.836651	1.45135	9.46327	0.00209627	0.0102116	1.7859	ACOT1	acyl-CoA thioesterase 1 [Source:HGNC Symbol;Acc:33128]	protein_coding	29	10	40	47	19	58	56	102	75.4387
ENSG00000128683	-0.652343	1.23541	4.79219	0.028589	0.0853203	-1.57172	GAD1	glutamate decarboxylase 1 (brain, 67kDa) [Source:HGNC Symbol;Acc:4092]	protein_coding	54	14	37	16	27	17	257	102	4.58258
ENSG00000187715	3.11694	1.16691	89.1651	3.63205e-21	2.04703e-19	8.67544	KBTBD12	kelch repeat and BTB (POZ) domain containing 12 [Source:HGNC Symbol;Acc:25731]	protein_coding	4	25	11	46	7	65	186	101	60.025
ENSG00000160469	-0.825564	2.71687	13.6898	0.000215624	0.00143162	-1.77223	BRSK1	BR serine/threonine kinase 1 [Source:HGNC Symbol;Acc:18994]	protein_coding	89	19	153	65	119	64	208	101	78.8226
ENSG00000169432	-1.85017	3.22833	69.2859	8.51756e-17	3.23926e-15	-3.60542	SCN9A	sodium channel, voltage-gated, type IX, alpha subunit [Source:HGNC Symbol;Acc:10597]	protein_coding	169	20	277	34	171	68	902	100	74.054
ENSG00000132470	-1.82231	2.76025	54.49	1.56243e-13	4.39801e-12	-3.53647	ITGB4	integrin, beta 4 [Source:HGNC Symbol;Acc:6158]	protein_coding	19	5	267	57	199	44	741	100	81.185
ENSG00000075826	-0.650181	2.21649	7.34339	0.00673097	0.026685	-1.56936	SEC31B	SEC31 homolog B (S. cerevisiae) [Source:HGNC Symbol;Acc:23197]	protein_coding	46	15	120	54	83	45	320	100	61.2617
ENSG00000167536	0.742966	0.589894	5.02915	0.0249241	0.0768753	1.67361	DHRS13	dehydrogenase/reductase (SDR family) member 13 [Source:HGNC Symbol;Acc:28326]	protein_coding	11	11	23	22	15	24	166	100	21
ENSG00000142065	-0.46964	3.04519	4.96793	0.0258216	0.0790118	-1.38476	ZFP14	ZFP14 zinc finger protein [Source:HGNC Symbol;Acc:29312]	protein_coding	115	44	157	57	133	104	239	100	94.6942
ENSG00000228236	0.818589	2.95945	15.1331	0.000100192	0.000728629	1.76368	TXNP5	thioredoxin pseudogene 5 [Source:HGNC Symbol;Acc:49485]	pseudogene	68	64	132	112	61	124	58	99	95.247
ENSG00000152784	0.654211	2.55769	8.76997	0.0030623	0.0139304	1.57376	PRDM8	PR domain containing 8 [Source:HGNC Symbol;Acc:13993]	protein_coding	53	43	98	90	58	89	53	99	80.5543
ENSG00000247516	-0.321572	2.11713	1.77905	0.182265	0.339892	-1.24969	MIR4458HG	MIR4458 host gene (non-protein coding) [Source:HGNC Symbol;Acc:49008]	lincRNA	40	16	113	56	63	50	164	99	64.7148
ENSG00000087842	0.289054	1.94674	1.39369	0.237783	0.410212	1.22184	PIR	pirin (iron-binding nuclear protein) [Source:HGNC Symbol;Acc:30048]	protein_coding	37	20	77	47	42	68	91	99	72.1873
ENSG00000137691	0.178985	2.07938	0.560456	0.454077	0.630812	1.13209	C11orf70	chromosome 11 open reading frame 70 [Source:HGNC Symbol;Acc:28188]	protein_coding	44	21	74	49	56	73	116	99	78.0769
ENSG00000078081	7.53256	-0.336492	81.1202	2.12396e-19	1.00283e-17	185.151	LAMP3	lysosomal-associated membrane protein 3 [Source:HGNC Symbol;Acc:14582]	protein_coding	1	12	1	23	1	14	7	98	17.5784
ENSG00000156395	1.76705	0.170902	19.9049	8.13932e-06	7.78289e-05	3.40356	SORCS3	sortilin-related VPS10 domain containing receptor 3 [Source:HGNC Symbol;Acc:16699]	protein_coding	1	3	10	27	10	27	175	98	41.5692
ENSG00000228649	0.524986	1.97076	4.56193	0.0326902	0.09456	1.43892	AC005682.5	NA	processed_transcript	51	26	83	55	19	55	172	98	50.2295
ENSG00000248590	0.52344	1.79281	4.33401	0.0373581	0.104745	1.43738	GLDCP1	glycine dehydrogenase (decarboxylase) pseudogene 1 [Source:HGNC Symbol;Acc:4314]	pseudogene	45	32	44	42	36	44	30	98	19.2873
ENSG00000120519	-0.305262	2.64246	1.91056	0.166901	0.318673	-1.23564	SLC10A7	solute carrier family 10, member 7 [Source:HGNC Symbol;Acc:23088]	protein_coding	85	30	125	55	88	85	124	98	82.6136
ENSG00000183780	0.0150327	1.80748	0.00363398	0.951931	0.975162	1.01047	SLC35F3	solute carrier family 35, member F3 [Source:HGNC Symbol;Acc:23616]	protein_coding	49	11	48	47	51	53	45	98	68.1469
ENSG00000225205	1.00304	1.30391	12.6978	0.000366078	0.00227483	2.00421	AC093818.1	NA	antisense	20	10	36	46	18	53	211	97	69.217
ENSG00000235555	-0.126196	2.82738	0.343291	0.557936	0.718162	-1.09141	SUMO1P4	SUMO1 pseudogene 4 [Source:HGNC Symbol;Acc:33151]	pseudogene	105	42	149	60	71	96	91	97	82.4864
ENSG00000154898	-1.29711	3.13689	35.743	2.25137e-09	3.95912e-08	-2.45735	CCDC144CP	coiled-coil domain containing 144C, pseudogene [Source:HGNC Symbol;Acc:29073]	pseudogene	140	21	281	62	128	71	479	96	79.9562
ENSG00000170390	-1.23256	2.46743	26.8122	2.2422e-07	2.91475e-06	-2.34984	DCLK2	doublecortin-like kinase 2 [Source:HGNC Symbol;Acc:19002]	protein_coding	86	14	172	36	79	49	327	96	53.0754
ENSG00000232742	0.414413	2.64523	3.59802	0.0578484	0.146163	1.33276	RHOQP2	ras homolog family member Q pseudogene 2 [Source:HGNC Symbol;Acc:37836]	pseudogene	76	42	106	76	58	98	96	96	84.6404
ENSG00000260630	-0.200416	2.17194	0.705359	0.400989	0.582005	-1.14903	SNAI3-AS1	SNAI3 antisense RNA 1 [Source:HGNC Symbol;Acc:28327]	antisense	40	13	85	58	84	68	82	96	87.892
ENSG00000120337	4.48373	-0.0740384	71.1822	3.2572e-17	1.27756e-15	22.3737	TNFSF18	tumor necrosis factor (ligand) superfamily, member 18 [Source:HGNC Symbol;Acc:11932]	protein_coding	2	23	2	17	1	15	8	95	12.49
ENSG00000258484	-0.477224	1.45744	2.9664	0.0850108	0.195095	-1.39206	SPESP1	sperm equatorial segment protein 1 [Source:HGNC Symbol;Acc:15570]	protein_coding	50	10	57	24	29	32	233	95	33.4066
ENSG00000240429	0.0518302	2.19346	0.0485585	0.825591	0.902836	1.03658	LRRFIP1P1	leucine rich repeat (in FLII) interacting protein 1 pseudogene 1 [Source:HGNC Symbol;Acc:32937]	pseudogene	43	25	102	59	58	60	96	95	59.7746
ENSG00000029534	3.31536	-0.306088	40.2797	2.20081e-10	4.40232e-09	9.9546	ANK1	ankyrin 1, erythrocytic [Source:HGNC Symbol;Acc:492]	protein_coding	1	5	4	21	2	20	17	94	26.8887
ENSG00000232931	-0.110786	2.69414	0.258296	0.611294	0.75878	-1.07982	LINC00342	long intergenic non-protein coding RNA 342 [Source:HGNC Symbol;Acc:42470]	lincRNA	63	35	139	75	98	81	134	94	75.02
ENSG00000240032	-0.0435824	1.68848	0.0284741	0.865999	0.926576	-1.03067	RP11-274H2.3	NA	antisense	36	15	65	30	41	55	195	94	60.6218
ENSG00000161921	1.29004	0.495271	13.3654	0.000256313	0.00166424	2.44534	CXCL16	chemokine (C-X-C motif) ligand 16 [Source:HGNC Symbol;Acc:16642]	protein_coding	1	5	26	35	11	25	115	93	45.8258
ENSG00000080007	-0.792502	0.35523	4.54478	0.0330193	0.0953029	-1.73208	DDX43	DEAD (Asp-Glu-Ala-Asp) box polypeptide 43 [Source:HGNC Symbol;Acc:18677]	protein_coding	1	1	37	17	26	13	283	93	24.98
ENSG00000139597	1.46412	2.07982	36.1893	1.79052e-09	3.20043e-08	2.75895	N4BP2L1	NEDD4 binding protein 2-like 1 [Source:HGNC Symbol;Acc:25037]	protein_coding	36	39	46	85	24	69	129	92	70.0571
ENSG00000070759	1.2562	1.36014	19.9075	8.12805e-06	7.77509e-05	2.38866	TESK2	testis-specific kinase 2 [Source:HGNC Symbol;Acc:11732]	protein_coding	17	10	37	48	15	65	63	92	84.4808
ENSG00000077942	1.10899	1.27733	14.9361	0.000111215	0.000798805	2.15695	FBLN1	fibulin 1 [Source:HGNC Symbol;Acc:3600]	protein_coding	11	8	39	60	20	44	234	92	79.8999
ENSG00000064225	-0.803129	1.13613	7.00146	0.00814434	0.0313496	-1.74488	ST3GAL6	ST3 beta-galactoside alpha-2,3-sialyltransferase 6 [Source:HGNC Symbol;Acc:18080]	protein_coding	24	3	70	23	26	23	292	92	34.641
ENSG00000196659	0.42212	2.47416	3.52615	0.0604079	0.150803	1.3399	TTC30B	tetratricopeptide repeat domain 30B [Source:HGNC Symbol;Acc:26425]	protein_coding	33	39	113	63	74	98	190	92	89.0112
ENSG00000184731	-2.44875	2.80452	91.9465	8.90529e-22	5.28071e-20	-5.45945	FAM110C	family with sequence similarity 110, member C [Source:HGNC Symbol;Acc:33340]	protein_coding	41	8	355	26	156	36	863	91	42.5676
ENSG00000104881	-1.51025	3.20318	47.3965	5.79852e-12	1.40195e-10	-2.8486	PPP1R13L	protein phosphatase 1, regulatory subunit 13 like [Source:HGNC Symbol;Acc:18838]	protein_coding	113	21	241	75	231	52	792	91	81.2958
ENSG00000142102	-0.997185	2.53162	18.4795	1.7174e-05	0.000153541	-1.9961	ATHL1	ATH1, acid trehalase-like 1 (yeast) [Source:HGNC Symbol;Acc:26210]	protein_coding	83	10	152	64	96	50	259	91	84.0714
ENSG00000125538	1.53643	0.46763	18.2984	1.88869e-05	0.000166594	2.90076	IL1B	interleukin 1, beta [Source:HGNC Symbol;Acc:5992]	protein_coding	27	16	2	25	6	14	1	91	17.5784
ENSG00000179476	-0.889478	2.73678	15.8102	7.00257e-05	0.000534897	-1.85251	C14orf28	chromosome 14 open reading frame 28 [Source:HGNC Symbol;Acc:19834]	protein_coding	99	25	179	43	97	72	234	91	71.1407
ENSG00000164695	-0.717438	2.31513	9.16868	0.00246192	0.0116174	-1.64426	CHMP4C	charged multivesicular body protein 4C [Source:HGNC Symbol;Acc:30599]	protein_coding	54	14	104	45	106	62	337	91	73.0137
ENSG00000207005	0.557448	2.61149	6.25903	0.0123562	0.0439544	1.47166	RNU1-2	RNA, U1 small nuclear 2 [Source:HGNC Symbol;Acc:10123]	snRNA	51	71	76	83	84	49	61	91	51.7301
ENSG00000137819	0.777423	0.221736	4.36612	0.0366605	0.103217	1.71407	PAQR5	progestin and adipoQ receptor family member V [Source:HGNC Symbol;Acc:29645]	protein_coding	8	2	21	20	7	24	218	91	35.1568
ENSG00000187187	0.234288	2.58888	1.13258	0.287226	0.46736	1.17633	ZNF546	zinc finger protein 546 [Source:HGNC Symbol;Acc:28671]	protein_coding	62	34	114	77	72	92	163	91	90.3161
ENSG00000173208	1.73246	-0.324804	13.9464	0.000188097	0.00127043	3.32293	ABCD2	ATP-binding cassette, sub-family D (ALD), member 2 [Source:HGNC Symbol;Acc:66]	protein_coding	5	4	3	10	6	23	3	90	29.1376
ENSG00000102230	-0.50089	1.14293	2.76587	0.0962942	0.21399	-1.41509	PCYT1B	phosphate cytidylyltransferase 1, choline, beta [Source:HGNC Symbol;Acc:8755]	protein_coding	8	1	44	24	53	41	350	90	60.2246
ENSG00000112796	-0.842454	2.34091	12.3155	0.000449215	0.00271002	-1.7931	ENPP5	ectonucleotide pyrophosphatase/phosphodiesterase 5 (putative) [Source:HGNC Symbol;Acc:13717]	protein_coding	34	11	145	42	109	70	342	89	88.5381
ENSG00000136867	-0.589582	2.5669	6.81849	0.00902189	0.0341136	-1.50481	SLC31A2	solute carrier family 31 (copper transporter), member 2 [Source:HGNC Symbol;Acc:11017]	protein_coding	68	20	144	63	100	66	105	89	77.2075
ENSG00000137331	0.285202	-1.50881	0.152851	0.695826	0.820952	1.21858	IER3	immediate early response 3 [Source:HGNC Symbol;Acc:5392]	protein_coding	3	2	4	3	2	2	327	89	1.73205
ENSG00000246263	1.23842	0.755561	14.7477	0.000122898	0.000872952	2.3594	KB-431C1.4	NA	antisense	7	11	21	26	16	40	47	87	43.5086
ENSG00000178104	-0.670628	1.4557	5.68563	0.0171044	0.057138	-1.59177	PDE4DIP	phosphodiesterase 4D interacting protein [Source:HGNC Symbol;Acc:15580]	protein_coding	56	8	47	16	35	38	63	87	46.6047
ENSG00000125657	0.104367	1.26767	0.13613	0.712159	0.832216	1.07502	TNFSF9	tumor necrosis factor (ligand) superfamily, member 9 [Source:HGNC Symbol;Acc:11939]	protein_coding	24	6	52	31	25	44	118	87	57.9396
ENSG00000104415	3.10706	-1.86285	9.14667	0.00249172	0.0117315	8.61624	WISP1	WNT1 inducible signaling pathway protein 1 [Source:HGNC Symbol;Acc:12769]	protein_coding	1	1	1	3	1	5	1	86	6
ENSG00000163945	-0.497497	3.24415	5.83167	0.0157401	0.0534729	-1.41176	UVSSA	UV-stimulated scaffold protein A [Source:HGNC Symbol;Acc:29304]	protein_coding	162	43	188	88	121	95	225	86	84.6581
ENSG00000212402	0.111352	1.68229	0.183221	0.66862	0.802241	1.08024	SNORA74B	small nucleolar RNA, H/ACA box 74B [Source:HGNC Symbol;Acc:32660]	snoRNA	24	7	51	50	57	56	91	86	80.181
ENSG00000118242	2.20049	2.74793	92.9844	5.27092e-22	3.21706e-20	4.59635	MREG	melanoregulin [Source:HGNC Symbol;Acc:25478]	protein_coding	25	82	65	127	27	133	17	85	83.6242
ENSG00000158856	-1.14191	2.39501	22.8602	1.74221e-06	1.92992e-05	-2.20674	DMTN	dematin actin binding protein [Source:HGNC Symbol;Acc:3382]	protein_coding	66	9	133	43	109	55	281	85	71.5821
ENSG00000175556	0.555567	1.30498	3.75943	0.0525105	0.135929	1.46975	LONRF3	LON peptidase N-terminal domain and ring finger 3 [Source:HGNC Symbol;Acc:21152]	protein_coding	2	9	69	39	25	49	131	85	62.45
ENSG00000204682	2.72795	1.16307	73.5333	9.89529e-18	4.11329e-16	6.62514	CASC10	cancer susceptibility candidate 10 [Source:HGNC Symbol;Acc:31448]	protein_coding	5	23	13	53	10	54	53	84	52.8488
ENSG00000183111	-1.05383	2.32353	19.2284	1.15972e-05	0.000107525	-2.07603	ARHGEF37	Rho guanine nucleotide exchange factor (GEF) 37 [Source:HGNC Symbol;Acc:34430]	protein_coding	59	15	123	37	106	49	537	84	51.7301
ENSG00000183421	0.79691	1.13977	7.4957	0.00618464	0.024981	1.73738	RIPK4	receptor-interacting serine-threonine kinase 4 [Source:HGNC Symbol;Acc:496]	protein_coding	12	10	32	48	27	33	293	84	57.4195
ENSG00000161249	-0.544672	1.80859	4.48059	0.0342818	0.0981655	-1.45869	DMKN	dermokine [Source:HGNC Symbol;Acc:25063]	protein_coding	31	10	86	36	63	46	370	84	55.7494
ENSG00000178852	0.45925	2.09879	3.68048	0.0550531	0.140936	1.37483	EFCAB13	EF-hand calcium binding domain 13 [Source:HGNC Symbol;Acc:26864]	protein_coding	37	32	97	44	35	76	74	84	68.2349
ENSG00000259820	0.168649	2.08627	0.490219	0.48383	0.655834	1.12401	AC083843.1	NA	lincRNA	27	21	111	57	50	65	244	84	70.3136
ENSG00000117594	5.78411	1.20052	170.849	4.82694e-39	6.94191e-37	55.1051	HSD11B1	hydroxysteroid (11-beta) dehydrogenase 1 [Source:HGNC Symbol;Acc:5208]	protein_coding	4	50	1	35	1	60	1	83	37.7492
ENSG00000186409	-0.324403	1.70959	1.55635	0.2122	0.378914	-1.25215	CCDC30	coiled-coil domain containing 30 [Source:HGNC Symbol;Acc:26103]	protein_coding	26	11	73	41	59	41	161	83	51.9615
ENSG00000225135	-1.03903	2.85836	21.9438	2.80758e-06	2.95073e-05	-2.05484	RP11-361F15.2	NA	lincRNA	81	26	208	49	140	70	145	82	66.0227
ENSG00000259953	-0.824006	2.61076	13.1398	0.000289087	0.0018511	-1.77032	RP11-4O1.2	NA	sense_overlapping	63	18	172	60	111	62	171	82	74.5386
ENSG00000102543	-0.501424	2.36199	4.63511	0.0313241	0.0916467	-1.41561	CDADC1	cytidine and dCMP deaminase domain containing 1 [Source:HGNC Symbol;Acc:20299]	protein_coding	51	21	144	49	76	62	135	82	62.857
ENSG00000187764	0.186254	1.69687	0.515857	0.472614	0.646197	1.13781	SEMA4D	sema domain, immunoglobulin domain (Ig), transmembrane domain (TM) and short cytoplasmic domain, (semaphorin) 4D [Source:HGNC Symbol;Acc:10732]	protein_coding	21	11	78	56	39	46	183	82	70.8872
ENSG00000174482	1.4119	0.0404263	12.5493	0.000396351	0.00243872	2.66088	LINGO2	leucine rich repeat and Ig domain containing 2 [Source:HGNC Symbol;Acc:21207]	protein_coding	5	6	8	18	10	22	95	81	24.98
ENSG00000185745	0.509693	2.71327	5.50391	0.018974	0.0621229	1.42375	IFIT1	interferon-induced protein with tetratricopeptide repeats 1 [Source:HGNC Symbol;Acc:5407]	protein_coding	58	61	85	85	93	77	276	81	36.6606
ENSG00000008517	-0.240984	2.42051	1.09814	0.294674	0.474635	-1.1818	IL32	interleukin 32 [Source:HGNC Symbol;Acc:16830]	protein_coding	97	20	69	54	77	72	97	81	79.2212
ENSG00000223802	1.90652	0.828192	33.8329	6.0055e-09	1.00054e-07	3.74903	CERS1	ceramide synthase 1 [Source:HGNC Symbol;Acc:14253]	protein_coding	7	12	11	35	15	46	60	80	52.0481
ENSG00000250786	-0.932013	3.00859	18.4647	1.73078e-05	0.000154627	-1.90794	SNHG18	small nucleolar RNA host gene 18 (non-protein coding) [Source:HGNC Symbol;Acc:49007]	lincRNA	155	32	209	63	88	57	306	80	49.3254
ENSG00000254013	0.752373	1.83437	9.00082	0.00269858	0.0125333	1.68456	MAP2K1P1	mitogen-activated protein kinase kinase 1 pseudogene 1 [Source:HGNC Symbol;Acc:6841]	pseudogene	21	20	66	55	36	72	114	80	79.5424
ENSG00000215424	-0.682294	2.19895	8.03105	0.00459821	0.0195623	-1.60469	MCM3AP-AS1	MCM3AP antisense RNA 1 [Source:HGNC Symbol;Acc:16417]	antisense	55	11	106	54	82	48	151	80	69.8642
ENSG00000157349	0.325726	3.67827	2.71332	0.0995136	0.21923	1.2533	DDX19B	DEAD (Asp-Glu-Ala-Asp) box polypeptide 19B [Source:HGNC Symbol;Acc:2742]	protein_coding	116	124	248	118	130	148	281	80	47.6235
ENSG00000170011	0.860474	-0.781383	2.66783	0.102396	0.223923	1.81563	MYRIP	myosin VIIA and Rab interacting protein [Source:HGNC Symbol;Acc:19156]	protein_coding	1	1	11	13	4	6	112	80	18.0831
ENSG00000126545	4.81299	-0.347805	58.3007	2.24968e-14	6.89058e-13	28.1096	CSN1S1	casein alpha s1 [Source:HGNC Symbol;Acc:2445]	protein_coding	1	5	2	23	1	20	1	79	28.931
ENSG00000235674	1.22288	2.44072	28.7916	8.06019e-08	1.1306e-06	2.33411	LDHAP2	lactate dehydrogenase A pseudogene 2 [Source:HGNC Symbol;Acc:6537]	pseudogene	28	61	73	67	49	105	201	79	71.5821
ENSG00000138336	-1.01116	2.97084	21.3461	3.83405e-06	3.93694e-05	-2.01554	TET1	tet methylcytosine dioxygenase 1 [Source:HGNC Symbol;Acc:29484]	protein_coding	160	40	140	44	121	53	450	79	19.975
ENSG00000064547	1.19496	1.19337	17.128	3.49437e-05	0.000287358	2.28938	LPAR2	lysophosphatidic acid receptor 2 [Source:HGNC Symbol;Acc:3168]	protein_coding	16	13	25	43	21	48	82	79	56.7891
ENSG00000162722	-0.985445	1.97032	14.9368	0.000111171	0.000798722	-1.97992	TRIM58	tripartite motif containing 58 [Source:HGNC Symbol;Acc:24150]	protein_coding	41	9	104	34	78	41	266	79	50.4678
ENSG00000116985	1.41379	-0.926579	6.3028	0.0120548	0.043094	2.66436	BMP8B	bone morphogenetic protein 8b [Source:HGNC Symbol;Acc:1075]	protein_coding	1	2	5	11	4	7	39	79	13.5277
ENSG00000180739	-0.530879	1.92894	4.46166	0.0346637	0.0989842	-1.44481	S1PR5	sphingosine-1-phosphate receptor 5 [Source:HGNC Symbol;Acc:14299]	protein_coding	47	13	102	36	49	47	125	79	52.0481
ENSG00000040608	0.272899	0.825696	0.754336	0.385107	0.56681	1.20823	RTN4R	reticulon 4 receptor [Source:HGNC Symbol;Acc:18601]	protein_coding	10	4	28	33	29	26	59	79	45.3982
ENSG00000168779	-0.130281	-0.150593	0.0924608	0.761072	0.862486	-1.09451	SHOX2	short stature homeobox 2 [Source:HGNC Symbol;Acc:10854]	protein_coding	17	7	12	6	8	8	79	79	3
ENSG00000171126	3.57394	1.17749	107.311	3.80559e-25	2.91227e-23	11.9086	KCNG3	potassium voltage-gated channel, subfamily G, member 3 [Source:HGNC Symbol;Acc:18306]	protein_coding	2	24	11	53	4	66	10	78	64.5058
ENSG00000169184	-1.82987	3.61919	72.4658	1.6995e-17	6.8816e-16	-3.55504	MN1	meningioma (disrupted in balanced translocation) 1 [Source:HGNC Symbol;Acc:7180]	protein_coding	167	24	256	67	380	70	790	78	77.2075
ENSG00000160223	1.37151	1.46207	24.9837	5.78185e-07	7.0647e-06	2.58741	ICOSLG	inducible T-cell co-stimulator ligand [Source:HGNC Symbol;Acc:17087]	protein_coding	25	20	41	55	9	50	40	78	56.7891
ENSG00000117009	1.59856	0.00332712	15.7591	7.19402e-05	0.000547183	3.0284	KMO	kynurenine 3-monooxygenase (kynurenine 3-hydroxylase) [Source:HGNC Symbol;Acc:6381]	protein_coding	2	12	18	15	3	17	40	78	7.54983
ENSG00000056998	-0.77874	3.30377	14.1248	0.000171075	0.00117063	-1.71563	GYG2	glycogenin 2 [Source:HGNC Symbol;Acc:4700]	protein_coding	157	57	233	69	136	72	227	78	23.8118
ENSG00000128655	-0.783792	1.03797	6.2228	0.0126115	0.0446065	-1.72165	PDE11A	phosphodiesterase 11A [Source:HGNC Symbol;Acc:8773]	protein_coding	47	7	28	12	29	22	262	78	22.9129
ENSG00000163386	-0.793163	2.84891	13.1505	0.000287449	0.0018425	-1.73287	NBPF10	neuroblastoma breakpoint family, member 10 [Source:HGNC Symbol;Acc:31992]	protein_coding	87	28	190	62	124	70	272	77	66.9029
ENSG00000155542	0.610826	2.5803	7.63821	0.00571447	0.0234309	1.52713	SETD9	SET domain containing 9 [Source:HGNC Symbol;Acc:28508]	protein_coding	63	47	109	74	46	96	141	77	73.6274
ENSG00000225210	-0.42668	1.73049	2.65586	0.103169	0.225142	-1.34414	AL589743.1	NA	lincRNA	23	5	82	47	60	44	128	77	70.2922
ENSG00000171757	0.331563	2.03685	1.89428	0.16872	0.320776	1.25838	LRRC34	leucine rich repeat containing 34 [Source:HGNC Symbol;Acc:28408]	protein_coding	55	34	66	40	39	59	89	77	39.1535
ENSG00000181513	-0.744746	2.24612	9.61852	0.00192625	0.00950338	-1.67568	ACBD4	acyl-CoA binding domain containing 4 [Source:HGNC Symbol;Acc:23337]	protein_coding	45	14	135	46	83	53	260	76	62.3779
ENSG00000198477	-0.219674	2.10818	0.830757	0.362054	0.543461	-1.16447	ZNF280B	zinc finger protein 280B [Source:HGNC Symbol;Acc:23022]	protein_coding	35	15	91	59	78	55	86	76	72.9932
ENSG00000204128	0.181131	0.933581	0.351152	0.553462	0.713907	1.13377	C2orf72	chromosome 2 open reading frame 72 [Source:HGNC Symbol;Acc:27418]	protein_coding	22	8	42	25	15	28	197	76	32.3574
ENSG00000226887	1.86653	0.38841	25.7506	3.88509e-07	4.88545e-06	3.64653	ERVMER34-1	endogenous retrovirus group MER34, member 1 [Source:HGNC Symbol;Acc:42970]	protein_coding	7	7	12	30	6	29	61	75	39
ENSG00000177842	1.28625	1.47153	22.2504	2.39315e-06	2.55859e-05	2.43893	ZNF620	zinc finger protein 620 [Source:HGNC Symbol;Acc:28742]	protein_coding	14	18	33	46	26	67	77	75	73.7496
ENSG00000073910	-1.0464	1.25129	11.8497	0.000576691	0.00336861	-2.06537	FRY	furry homolog (Drosophila) [Source:HGNC Symbol;Acc:20367]	protein_coding	7	3	94	25	40	22	391	75	35.7911
ENSG00000172548	-0.687674	2.15839	7.61426	0.00579086	0.0236915	-1.61068	NIPAL4	NIPA-like domain containing 4 [Source:HGNC Symbol;Acc:28018]	protein_coding	39	10	180	56	43	40	150	75	70.0571
ENSG00000179912	-0.481315	2.79908	4.91015	0.0266994	0.0810831	-1.39602	R3HDM2	R3H domain containing 2 [Source:HGNC Symbol;Acc:29167]	protein_coding	82	35	164	68	110	70	238	75	58.9661
ENSG00000135373	4.82681	2.00036	214.458	1.46344e-48	3.35974e-46	28.3801	EHF	ets homologous factor [Source:HGNC Symbol;Acc:3246]	protein_coding	7	66	6	103	1	79	12	74	56.3116
ENSG00000136542	-1.14715	1.76104	17.961	2.25482e-05	0.00019543	-2.21476	GALNT5	UDP-N-acetyl-alpha-D-galactosamine:polypeptide N-acetylgalactosaminyltransferase 5 (GalNAc-T5) [Source:HGNC Symbol;Acc:4127]	protein_coding	69	9	85	21	41	29	615	74	30.1993
ENSG00000166340	-0.890934	3.12218	17.4395	2.96594e-05	0.000249143	-1.85438	TPP1	tripeptidyl peptidase I [Source:HGNC Symbol;Acc:2073]	protein_coding	89	34	226	79	184	71	374	74	72.0208
ENSG00000141433	-5.00632	-1.69451	13.9573	0.000187012	0.00126446	-32.1405	ADCYAP1	adenylate cyclase activating polypeptide 1 (pituitary) [Source:HGNC Symbol;Acc:241]	protein_coding	1	1	8	1	4	1	331	74	0
ENSG00000124613	-0.505295	1.37534	3.23626	0.0720248	0.172358	-1.41941	ZNF391	zinc finger protein 391 [Source:HGNC Symbol;Acc:18779]	protein_coding	36	8	56	21	36	37	60	74	43.5775
ENSG00000174928	0.0489415	1.8734	0.0384655	0.844511	0.914059	1.03451	C3orf33	chromosome 3 open reading frame 33 [Source:HGNC Symbol;Acc:26434]	protein_coding	35	17	87	45	41	55	91	74	59.0931
ENSG00000079112	-0.00974011	-0.168184	0.000497863	0.982198	0.99183	-1.00677	CDH17	cadherin 17, LI cadherin (liver-intestine) [Source:HGNC Symbol;Acc:1756]	protein_coding	12	3	19	12	5	8	305	74	13.5277
ENSG00000233521	-1.08431	0.731395	10.0338	0.00153693	0.00782184	-2.12037	RP5-1172A22.1	NA	lincRNA	23	3	24	10	40	19	450	73	24.0624
ENSG00000055732	-0.834962	1.73187	9.72341	0.00181936	0.00903148	-1.78381	MCOLN3	mucolipin 3 [Source:HGNC Symbol;Acc:13358]	protein_coding	19	10	109	26	61	40	200	73	45.0333
ENSG00000154122	0.798621	1.62269	9.15546	0.00247977	0.011684	1.73944	ANKH	ANKH inorganic pyrophosphate transport regulator [Source:HGNC Symbol;Acc:15492]	protein_coding	17	21	79	49	17	51	108	73	50.319
ENSG00000164342	-0.477157	1.22749	2.64472	0.103894	0.226211	-1.392	TLR3	toll-like receptor 3 [Source:HGNC Symbol;Acc:11849]	protein_coding	14	4	75	29	31	30	125	73	44.1928
ENSG00000256167	0.00201846	1.66498	6.32279e-05	0.993656	0.998535	1.0014	ATF4P4	activating transcription factor 4 pseudogene 4 [Source:HGNC Symbol;Acc:787]	pseudogene	27	8	60	52	50	45	106	73	70.9295
ENSG00000148225	-0.645241	2.42235	7.75479	0.00535702	0.0222322	-1.564	WDR31	WD repeat domain 31 [Source:HGNC Symbol;Acc:21421]	protein_coding	93	20	104	42	78	62	193	71	63.0238
ENSG00000234616	-0.224043	1.37304	0.607127	0.435871	0.614043	-1.168	JRK	jerky homolog (mouse) [Source:HGNC Symbol;Acc:6199]	processed_transcript	1	2	77	44	46	37	287	71	67.5056
ENSG00000186297	-0.778802	1.39535	7.38478	0.00657782	0.0261857	-1.71571	GABRA5	gamma-aminobutyric acid (GABA) A receptor, alpha 5 [Source:HGNC Symbol;Acc:4079]	protein_coding	12	4	80	24	51	37	849	70	49.8698
ENSG00000144115	-0.714662	1.62437	7.09089	0.00774767	0.0300772	-1.6411	THNSL2	threonine synthase-like 2 (S. cerevisiae) [Source:HGNC Symbol;Acc:25602]	protein_coding	34	11	71	25	57	36	233	70	37.5899
ENSG00000185436	0.672014	1.40081	6.05731	0.0138488	0.0482262	1.5933	IFNLR1	interferon, lambda receptor 1 [Source:HGNC Symbol;Acc:18584]	protein_coding	23	12	43	44	25	49	58	70	60.2246
ENSG00000241859	0.00778939	-2.08256	5.76001e-05	0.993945	0.998535	1.00541	KALP	Kallmann syndrome sequence pseudogene [Source:HGNC Symbol;Acc:6214]	pseudogene	1	1	3	2	1	1	33	70	1.73205
ENSG00000134548	1.99482	0.227924	26.5267	2.59921e-07	3.34926e-06	3.98566	C12orf39	chromosome 12 open reading frame 39 [Source:HGNC Symbol;Acc:28139]	protein_coding	5	8	11	27	5	24	18	69	30.6431
ENSG00000148204	-1.38732	1.83235	25.7536	3.87911e-07	4.88038e-06	-2.61592	CRB2	crumbs homolog 2 (Drosophila) [Source:HGNC Symbol;Acc:18688]	protein_coding	17	4	126	39	82	23	623	69	52.5642
ENSG00000119922	0.977669	1.90121	15.5508	8.03171e-05	0.00060356	1.96928	IFIT2	interferon-induced protein with tetratricopeptide repeats 2 [Source:HGNC Symbol;Acc:5409]	protein_coding	42	37	42	64	30	45	86	69	41.6053
ENSG00000207389	0.895185	2.5508	15.145	9.95636e-05	0.000724663	1.85985	RNU1-4	RNA, U1 small nuclear 4 [Source:HGNC Symbol;Acc:10128]	snRNA	28	76	48	82	105	52	45	69	47.6235
ENSG00000117472	1.35432	0.493322	14.9417	0.000110884	0.000797116	2.55677	TSPAN1	tetraspanin 1 [Source:HGNC Symbol;Acc:20657]	protein_coding	12	5	6	26	15	34	64	69	44.9333
ENSG00000214425	0.925833	1.85938	13.9059	0.000192199	0.00129325	1.89978	LRRC37A4P	leucine rich repeat containing 37, member A4, pseudogene [Source:HGNC Symbol;Acc:25479]	pseudogene	29	30	53	58	33	60	119	69	50.319
ENSG00000182774	0.393528	2.47829	3.06629	0.0799315	0.186447	1.3136	RPS17L	ribosomal protein S17-like [Source:HGNC Symbol;Acc:40029]	protein_coding	48	54	107	51	61	80	194	69	47.8435
ENSG00000144908	0.244453	1.37961	0.790071	0.374079	0.555348	1.18464	ALDH1L1	aldehyde dehydrogenase 1 family, member L1 [Source:HGNC Symbol;Acc:3978]	protein_coding	28	11	27	38	46	39	74	69	47.655
ENSG00000081051	-0.197799	0.192991	0.272142	0.601898	0.751734	-1.14695	AFP	alpha-fetoprotein [Source:HGNC Symbol;Acc:317]	protein_coding	15	8	22	6	12	15	139	69	14.1774
ENSG00000198597	-0.00668635	-0.0931394	0.000250997	0.98736	0.994746	-1.00465	ZNF536	zinc finger protein 536 [Source:HGNC Symbol;Acc:29025]	protein_coding	2	1	16	15	17	14	243	69	23.4307
ENSG00000092929	-1.58677	1.35208	26.9603	2.07674e-07	2.71233e-06	-3.00376	UNC13D	unc-13 homolog D (C. elegans) [Source:HGNC Symbol;Acc:23147]	protein_coding	16	2	100	18	48	21	1124	68	30.6431
ENSG00000183783	-1.11192	2.23603	19.224	1.16245e-05	0.000107738	-2.16133	KCTD8	potassium channel tetramerization domain containing 8 [Source:HGNC Symbol;Acc:22394]	protein_coding	14	12	198	40	92	42	292	68	50.319
ENSG00000143842	1.25702	0.978288	16.5752	4.67579e-05	0.000372515	2.39001	SOX13	SRY (sex determining region Y)-box 13 [Source:HGNC Symbol;Acc:11192]	protein_coding	9	7	34	47	11	38	118	68	62.9524
ENSG00000165929	-0.78324	1.4016	7.41052	0.00648434	0.0259084	-1.72099	TC2N	tandem C2 domains, nuclear [Source:HGNC Symbol;Acc:19859]	protein_coding	9	9	93	25	47	26	82	68	28.6182
ENSG00000139832	0.753157	0.58947	5.14632	0.0232958	0.0729512	1.68548	RAB20	RAB20, member RAS oncogene family [Source:HGNC Symbol;Acc:18260]	protein_coding	13	8	19	26	16	24	209	68	29.5973
ENSG00000214199	0.228915	2.46892	1.03806	0.308273	0.488589	1.17195	EEF1A1P12	eukaryotic translation elongation factor 1 alpha 1 pseudogene 12 [Source:HGNC Symbol;Acc:3195]	pseudogene	42	43	113	58	76	79	226	68	54.2494
ENSG00000248905	0.142658	1.27695	0.25782	0.611622	0.759112	1.10394	FMN1	formin 1 [Source:HGNC Symbol;Acc:3768]	protein_coding	29	10	43	39	28	29	276	68	44.1928
ENSG00000152217	0.118842	1.6784	0.211503	0.645592	0.784543	1.08586	SETBP1	SET binding protein 1 [Source:HGNC Symbol;Acc:15573]	protein_coding	50	17	47	45	36	36	170	68	42.8836
ENSG00000187608	0.0443443	2.70037	0.0415081	0.83856	0.910181	1.03121	ISG15	ISG15 ubiquitin-like modifier [Source:HGNC Symbol;Acc:4053]	protein_coding	76	41	127	85	80	70	214	68	67.1044
ENSG00000138030	2.73432	0.377937	45.2049	1.77462e-11	4.0814e-10	6.65443	KHK	ketohexokinase (fructokinase) [Source:HGNC Symbol;Acc:6315]	protein_coding	1	4	3	33	11	40	30	67	57.2626
ENSG00000120162	1.41812	0.507201	16.1335	5.903e-05	0.000459318	2.67237	MOB3B	MOB kinase activator 3B [Source:HGNC Symbol;Acc:23825]	protein_coding	3	3	17	37	13	29	250	67	53.3292
ENSG00000255310	-0.772011	2.52777	11.2609	0.000791578	0.00444534	-1.70765	AF131215.2	NA	sense_intronic	52	21	172	55	103	56	433	67	59.7746
ENSG00000150893	-0.696565	0.362156	3.59668	0.0578951	0.146231	-1.62064	FREM2	FRAS1 related extracellular matrix protein 2 [Source:HGNC Symbol;Acc:25396]	protein_coding	9	1	32	9	21	21	115	67	30.1993
ENSG00000002586	-0.412711	1.36941	2.13423	0.144043	0.287232	-1.33118	CD99	CD99 molecule [Source:HGNC Symbol;Acc:7082]	protein_coding	52	9	39	24	32	30	98	67	32.45
ENSG00000234171	0.271399	1.53002	1.04006	0.307808	0.488277	1.20698	RNASEH1-AS1	RNASEH1 antisense RNA 1 [Source:HGNC Symbol;Acc:49289]	antisense	28	10	57	45	31	47	128	67	62.426
ENSG00000233251	-1.74556	2.62502	52.7299	3.82711e-13	1.04552e-11	-3.35324	AC007743.1	NA	antisense	129	7	160	39	103	38	293	66	54.5802
ENSG00000243244	-1.06414	3.35146	25.5071	4.40768e-07	5.50938e-06	-2.09092	STON1	stonin 1 [Source:HGNC Symbol;Acc:17003]	protein_coding	223	36	147	74	180	66	217	66	60.0999
ENSG00000102048	0.963859	0.620884	8.23519	0.00410858	0.0178557	1.95052	ASB9	ankyrin repeat and SOCS box containing 9 [Source:HGNC Symbol;Acc:17184]	protein_coding	4	5	24	23	16	40	71	66	52.5071
ENSG00000203288	0.818913	-0.0621571	4.11189	0.0425828	0.116128	1.76408	RP11-98D18.9	NA	antisense	6	4	12	19	10	13	24	66	22.6495
ENSG00000026751	-3.91349	-0.373696	32.8068	1.01789e-08	1.63072e-07	-15.0688	SLAMF7	SLAM family member 7 [Source:HGNC Symbol;Acc:21394]	protein_coding	6	1	35	1	9	1	598	65	0
ENSG00000153714	-1.12639	1.10718	13.133	0.000290148	0.001856	-2.18311	LURAP1L	leucine rich adaptor protein 1-like [Source:HGNC Symbol;Acc:31452]	protein_coding	12	4	64	18	47	21	97	65	27.2213
ENSG00000224660	-0.538507	2.73359	6.01742	0.0141653	0.0491505	-1.45247	SH3BP5-AS1	SH3BP5 antisense RNA 1 [Source:HGNC Symbol;Acc:44501]	antisense	87	31	155	60	101	71	253	65	61.9919
ENSG00000247809	-1.23487	1.09447	15.535	8.09915e-05	0.000607715	-2.3536	NR2F2-AS1	NR2F2 antisense RNA 1 [Source:HGNC Symbol;Acc:44222]	antisense	25	2	64	19	35	18	219	64	28.6182
ENSG00000257298	0.939009	1.10098	10.2489	0.00136768	0.00709762	1.91721	RP3-405J10.3	NA	sense_intronic	23	13	32	32	12	43	44	64	45.5302
ENSG00000115425	-0.493368	2.29029	4.40805	0.0357697	0.101474	-1.40773	PECR	peroxisomal trans-2-enoyl-CoA reductase [Source:HGNC Symbol;Acc:18281]	protein_coding	76	18	105	46	65	59	186	64	62.857
ENSG00000121297	-0.437256	1.75438	2.84481	0.0916692	0.206214	-1.35403	TSHZ3	teashirt zinc finger homeobox 3 [Source:HGNC Symbol;Acc:30700]	protein_coding	30	12	75	27	61	54	252	64	63.8514
ENSG00000132825	0.0264208	2.20427	0.0125124	0.910935	0.953976	1.01848	PPP1R3D	protein phosphatase 1, regulatory subunit 3D [Source:HGNC Symbol;Acc:9294]	protein_coding	42	29	108	46	57	67	118	64	57.1052
ENSG00000256234	4.23427	2.17568	198.322	4.85312e-45	9.63845e-43	18.8209	RP11-283G6.4	NA	antisense	5	83	13	76	4	110	2	63	53.8609
ENSG00000165959	-0.75214	1.67998	7.65977	0.00564656	0.0232057	-1.68429	CLMN	calmin (calponin-like, transmembrane) [Source:HGNC Symbol;Acc:19972]	protein_coding	11	6	105	43	63	30	116	63	56.3116
ENSG00000185046	0.544864	0.374476	2.37718	0.123119	0.256426	1.45888	ANKS1B	ankyrin repeat and sterile alpha motif domain containing 1B [Source:HGNC Symbol;Acc:24600]	protein_coding	8	5	17	19	18	24	127	63	29.5466
ENSG00000248866	-0.292123	1.53957	1.18804	0.275724	0.454408	-1.22444	USP46-AS1	USP46 antisense RNA 1 [Source:HGNC Symbol;Acc:43991]	lincRNA	35	17	61	22	41	39	94	63	34.5977
ENSG00000143816	-0.258337	0.513746	0.554307	0.456563	0.633179	-1.1961	WNT9A	wingless-type MMTV integration site family, member 9A [Source:HGNC Symbol;Acc:12778]	protein_coding	3	2	27	20	32	20	190	63	31.1769
ENSG00000137965	0.0217575	2.85202	0.0102474	0.919368	0.957792	1.0152	IFI44	interferon-induced protein 44 [Source:HGNC Symbol;Acc:16938]	protein_coding	123	54	109	61	71	84	187	63	47.085
ENSG00000076344	-1.56825	1.14279	24.1153	9.07385e-07	1.06753e-05	-2.96545	RGS11	regulator of G-protein signaling 11 [Source:HGNC Symbol;Acc:9993]	protein_coding	33	7	58	13	42	11	345	62	9.16515
ENSG00000169860	1.78558	0.190041	20.9236	4.77963e-06	4.81116e-05	3.44757	P2RY1	purinergic receptor P2Y, G-protein coupled, 1 [Source:HGNC Symbol;Acc:8539]	protein_coding	2	6	14	21	6	30	45	62	36.3731
ENSG00000206579	-1.20219	1.88011	20.7571	5.21376e-06	5.2042e-05	-2.30089	XKR4	XK, Kell blood group complex subunit-related family, member 4 [Source:HGNC Symbol;Acc:29394]	protein_coding	57	14	105	18	55	32	236	62	28.3549
ENSG00000163565	-0.790721	3.45082	14.912	0.000112647	0.00080793	-1.72994	IFI16	interferon, gamma-inducible protein 16 [Source:HGNC Symbol;Acc:5395]	protein_coding	190	69	241	71	139	70	273	62	3
ENSG00000270562	-0.454162	2.36368	3.83716	0.0501283	0.131421	-1.36999	RP11-154H23.3	NA	lincRNA	81	25	110	43	65	59	195	62	51.0294
ENSG00000259865	-0.508524	1.51269	3.47323	0.0623693	0.154595	-1.42259	RP11-488L18.10	NA	lincRNA	29	13	75	20	41	39	71	62	40.3609
ENSG00000198771	7.86438	0.156961	101.099	8.74928e-24	6.01489e-22	233.031	RCSD1	RCSD domain containing 1 [Source:HGNC Symbol;Acc:28310]	protein_coding	1	4	1	37	1	35	1	61	55.5068
ENSG00000260231	1.58973	1.07948	27.5875	1.5015e-07	2.00606e-06	3.00992	JHDM1D-AS1	JHDM1D antisense RNA 1 (head to head) [Source:HGNC Symbol;Acc:48959]	antisense	5	13	23	46	20	47	27	61	58.0431
ENSG00000171044	-0.873808	1.7806	11.0219	0.000900416	0.00496518	-1.83249	XKR6	XK, Kell blood group complex subunit-related family, member 6 [Source:HGNC Symbol;Acc:27806]	protein_coding	32	6	94	37	65	36	191	61	52.8488
ENSG00000184271	0.730592	1.37453	7.10075	0.00770517	0.0299261	1.65932	POU6F1	POU class 6 homeobox 1 [Source:HGNC Symbol;Acc:9224]	protein_coding	31	16	29	39	26	45	53	61	45.9239
ENSG00000132016	2.11596	0.485894	32.0634	1.49222e-08	2.34556e-07	4.33479	C19orf57	chromosome 19 open reading frame 57 [Source:HGNC Symbol;Acc:28153]	protein_coding	1	4	10	31	12	43	28	60	59.925
ENSG00000152779	-1.43242	0.0204102	11.0736	0.000875669	0.00484366	-2.699	SLC16A12	solute carrier family 16, member 12 [Source:HGNC Symbol;Acc:23094]	protein_coding	3	1	35	9	18	7	485	60	12.49
ENSG00000143382	-0.449271	1.61653	2.80383	0.0940396	0.210243	-1.36535	ADAMTSL4	ADAMTS-like 4 [Source:HGNC Symbol;Acc:19706]	protein_coding	58	8	37	34	51	34	242	60	45.0333
ENSG00000124593	0.169478	1.82582	0.459269	0.497966	0.668621	1.12465	PRICKLE4	prickle homolog 4 (Drosophila) [Source:HGNC Symbol;Acc:16805]	protein_coding	42	17	60	47	44	53	108	60	57.8619
ENSG00000214297	0.993053	2.21908	17.5909	2.73899e-05	0.000232026	1.99039	ALDOAP2	aldolase A, fructose-bisphosphate pseudogene 2 [Source:HGNC Symbol;Acc:416]	pseudogene	19	66	64	46	56	69	147	59	37.51
ENSG00000165121	-0.66819	0.96142	4.57473	0.0324469	0.0940086	-1.58908	RP11-213G2.3	NA	pseudogene	17	9	54	16	30	19	108	59	15.3948
ENSG00000114279	-0.52583	0.478776	2.22124	0.136123	0.275706	-1.43976	FGF12	fibroblast growth factor 12 [Source:HGNC Symbol;Acc:3668]	protein_coding	9	2	38	16	20	17	91	59	25.1595
ENSG00000157388	-0.452408	0.997018	2.1239	0.145017	0.288742	-1.36832	CACNA1D	calcium channel, voltage-dependent, L type, alpha 1D subunit [Source:HGNC Symbol;Acc:1391]	protein_coding	5	6	65	21	31	26	258	59	31.225
ENSG00000138646	-0.122761	-0.0707708	0.0900308	0.764138	0.864264	-1.08882	HERC5	HECT and RLD domain containing E3 ubiquitin protein ligase 5 [Source:HGNC Symbol;Acc:24368]	protein_coding	5	4	14	7	18	16	76	59	18.735
ENSG00000103522	1.4167	0.180884	13.3614	0.000256862	0.00166694	2.66975	IL21R	interleukin 21 receptor [Source:HGNC Symbol;Acc:6006]	protein_coding	2	2	12	25	11	27	30	58	41.6773
ENSG00000255495	-1.05143	0.739544	9.2791	0.00231784	0.0110753	-2.07258	FAM85A	family with sequence similarity 85, member A [Source:HGNC Symbol;Acc:17606]	antisense	13	2	63	20	19	10	115	58	27.0555
ENSG00000151490	-1.33459	-0.29941	8.00845	0.00465595	0.0197643	-2.52203	PTPRO	protein tyrosine phosphatase, receptor type, O [Source:HGNC Symbol;Acc:9678]	protein_coding	4	1	20	4	17	8	32	58	10.5357
ENSG00000254300	-2.21655	1.6014	51.9355	5.73553e-13	1.54995e-11	-4.64781	LINC01111	long intergenic non-protein coding RNA 1111 [Source:HGNC Symbol;Acc:49237]	lincRNA	24	1	140	17	53	16	543	57	26.8887
ENSG00000145088	1.60754	1.05974	28.0549	1.1792e-07	1.60284e-06	3.04732	EAF2	ELL associated factor 2 [Source:HGNC Symbol;Acc:23115]	protein_coding	4	15	22	42	21	47	11	57	51.643
ENSG00000244331	-1.33792	1.44978	17.1688	3.42012e-05	0.00028218	-2.52786	CTB-47B8.1	NA	pseudogene	31	4	147	30	5	7	55	57	42.6732
ENSG00000272870	-0.752877	1.2004	6.4626	0.0110169	0.0401056	-1.68515	RP11-798M19.6	NA	antisense	32	11	46	13	40	26	248	57	24.4336
ENSG00000178726	0.362024	-0.239546	0.714051	0.398102	0.57899	1.28523	THBD	thrombomodulin [Source:HGNC Symbol;Acc:11784]	protein_coding	4	3	16	14	9	10	23	57	16.7033
ENSG00000129355	-0.196089	1.28995	0.479781	0.488521	0.660013	-1.14559	CDKN2D	cyclin-dependent kinase inhibitor 2D (p19, inhibits CDK4) [Source:HGNC Symbol;Acc:1790]	protein_coding	22	6	54	36	36	31	165	57	48.2183
ENSG00000237438	0.146411	0.23285	0.155321	0.693502	0.819444	1.10681	CECR7	cat eye syndrome chromosome region, candidate 7 (non-protein coding) [Source:HGNC Symbol;Acc:1845]	lincRNA	2	2	20	20	22	17	194	57	28.931
ENSG00000116183	1.59081	-0.0702747	14.6448	0.00012979	0.000914894	3.01218	PAPPA2	pappalysin 2 [Source:HGNC Symbol;Acc:14615]	protein_coding	8	5	8	17	4	21	23	56	24.98
ENSG00000100867	-0.642704	1.20856	4.54816	0.0329542	0.0951807	-1.56125	DHRS2	dehydrogenase/reductase (SDR family) member 2 [Source:HGNC Symbol;Acc:18349]	protein_coding	50	4	18	17	44	31	58	56	40.5093
ENSG00000221947	1.02745	-1.05951	3.05022	0.0807263	0.18763	2.03842	XKR9	XK, Kell blood group complex subunit-related family, member 9 [Source:HGNC Symbol;Acc:20937]	protein_coding	5	3	4	5	2	7	43	56	6
ENSG00000239437	0.368988	2.86257	2.96433	0.0851197	0.195291	1.29145	RN7SL752P	RNA, 7SL, cytoplasmic 752, pseudogene [Source:HGNC Symbol;Acc:46768]	misc_RNA	73	79	103	72	92	75	130	56	10.5357
ENSG00000108379	-0.504196	1.20666	2.94582	0.0860999	0.196854	-1.41833	WNT3	wingless-type MMTV integration site family, member 3 [Source:HGNC Symbol;Acc:12782]	protein_coding	38	6	38	15	34	38	91	56	49.5076
ENSG00000258477	0.199135	2.22995	0.729563	0.393025	0.573941	1.14801	PPIAP6	peptidylprolyl isomerase A (cyclophilin A) pseudogene 6 [Source:HGNC Symbol;Acc:20028]	pseudogene	65	29	84	56	45	64	90	56	55.0182
ENSG00000186567	-1.79915	2.89877	59.0278	1.5546e-14	4.8326e-13	-3.48016	CEACAM19	carcinoembryonic antigen-related cell adhesion molecule 19 [Source:HGNC Symbol;Acc:31951]	protein_coding	72	14	312	45	145	45	327	55	53.6936
ENSG00000073350	-1.00088	1.58172	12.9415	0.000321377	0.00202982	-2.00122	LLGL2	lethal giant larvae homolog 2 (Drosophila) [Source:HGNC Symbol;Acc:6629]	protein_coding	20	2	99	36	54	29	227	55	53.8609
ENSG00000203837	3.66051	-2.32451	6.25792	0.0123639	0.0439544	12.6452	PNLIPRP3	pancreatic lipase-related protein 3 [Source:HGNC Symbol;Acc:23492]	protein_coding	1	1	1	2	1	2	1	55	1.73205
ENSG00000140600	-0.441623	1.30621	2.40615	0.120859	0.253049	-1.35813	SH3GL3	SH3-domain GRB2-like 3 [Source:HGNC Symbol;Acc:10832]	protein_coding	23	5	60	26	38	37	258	55	48.775
ENSG00000115657	0.439247	0.922484	2.07701	0.149533	0.294801	1.3559	ABCB6	ATP-binding cassette, sub-family B (MDR/TAP), member 6 [Source:HGNC Symbol;Acc:47]	protein_coding	12	9	35	28	23	32	78	55	36.8646
ENSG00000188868	-0.272828	2.13697	1.30744	0.252859	0.428168	-1.20817	ZNF563	zinc finger protein 563 [Source:HGNC Symbol;Acc:30498]	protein_coding	49	21	88	49	72	52	162	55	51.2933
ENSG00000258469	-0.118035	1.92483	0.227245	0.633574	0.776469	-1.08526	CHMP4BP1	charged multivesicular body protein 4B pseudogene 1 [Source:HGNC Symbol;Acc:43616]	pseudogene	43	17	91	46	43	49	66	55	53.0189
ENSG00000174669	0.111097	-0.0408173	0.0762242	0.782481	0.874292	1.08005	SLC29A2	solute carrier family 29 (equilibrative nucleoside transporter), member 2 [Source:HGNC Symbol;Acc:11004]	protein_coding	6	1	13	12	16	18	28	55	25.865
ENSG00000253368	-0.929056	2.7976	17.4261	2.98692e-05	0.000250737	-1.90403	TRNP1	TMF1-regulated nuclear protein 1 [Source:HGNC Symbol;Acc:34348]	protein_coding	71	28	202	55	132	61	218	54	52.7352
ENSG00000213090	-0.297718	2.29066	1.63715	0.200717	0.364548	-1.2292	AC007256.5	NA	pseudogene	54	25	108	53	75	55	119	54	50.319
ENSG00000069535	-0.168778	0.235603	0.198872	0.655633	0.791746	-1.12411	MAOB	monoamine oxidase B [Source:HGNC Symbol;Acc:6834]	protein_coding	1	1	38	11	12	23	129	54	33.0454
ENSG00000135740	0.126252	0.939522	0.171793	0.678523	0.808811	1.09145	SLC9A5	solute carrier family 9, subfamily A (NHE5, cation proton antiporter 5), member 5 [Source:HGNC Symbol;Acc:11078]	protein_coding	16	6	33	25	28	33	70	54	41.6053
ENSG00000003137	0.0790458	0.223924	0.0441502	0.833574	0.90769	1.05632	CYP26B1	cytochrome P450, family 26, subfamily B, polypeptide 1 [Source:HGNC Symbol;Acc:20581]	protein_coding	1	1	24	27	20	10	134	54	39.6106
ENSG00000138795	1.82103	0.188754	21.5723	3.40733e-06	3.52772e-05	3.53333	LEF1	lymphoid enhancer-binding factor 1 [Source:HGNC Symbol;Acc:6551]	protein_coding	10	5	3	21	8	30	27	53	37.9868
ENSG00000143786	0.211855	1.58009	0.610156	0.434729	0.612882	1.15818	CNIH3	cornichon family AMPA receptor auxiliary protein 3 [Source:HGNC Symbol;Acc:26802]	protein_coding	67	29	28	22	24	31	85	53	14.1774
ENSG00000176771	-0.480245	1.71407	3.32057	0.0684179	0.165756	-1.39498	NCKAP5	NCK-associated protein 5 [Source:HGNC Symbol;Acc:29847]	protein_coding	59	18	42	20	55	40	240	52	36.4966
ENSG00000212916	-0.278989	2.34611	1.45723	0.227371	0.398023	-1.21334	MAP10	microtubule-associated protein 10 [Source:HGNC Symbol;Acc:29265]	protein_coding	69	29	116	44	60	62	81	52	49.5681
ENSG00000232977	-0.151595	1.37916	0.297008	0.585764	0.740723	-1.1108	LINC00327	long intergenic non-protein coding RNA 327 [Source:HGNC Symbol;Acc:42009]	lincRNA	42	14	33	22	39	36	137	52	33.4066
ENSG00000205571	-0.138064	0.758489	0.18143	0.670147	0.80318	-1.10043	SMN2	survival of motor neuron 2, centromeric [Source:HGNC Symbol;Acc:11118]	protein_coding	22	5	39	26	15	16	62	52	31.5119
ENSG00000198157	-0.0201098	2.53924	0.00825008	0.927628	0.96163	-1.01404	HMGN5	high mobility group nucleosome binding domain 5 [Source:HGNC Symbol;Acc:8013]	protein_coding	72	45	88	54	89	66	54	52	31.607
ENSG00000258602	3.21828	-0.385224	37.1408	1.09899e-09	2.01918e-08	9.30678	RP11-7F17.7	NA	lincRNA	2	7	2	15	2	20	19	51	19.6723
ENSG00000163701	-1.04534	0.707554	9.0144	0.00267861	0.012459	-2.06385	IL17RE	interleukin 17 receptor E [Source:HGNC Symbol;Acc:18439]	protein_coding	16	6	60	12	17	11	168	51	9.64365
ENSG00000175497	1.04857	-0.978632	3.37545	0.0661744	0.161446	2.06848	DPP10	dipeptidyl-peptidase 10 (non-functional) [Source:HGNC Symbol;Acc:20823]	protein_coding	1	1	8	8	2	10	141	51	14.1774
ENSG00000163803	-0.387811	0.141881	0.992128	0.319223	0.500547	-1.30841	PLB1	phospholipase B1 [Source:HGNC Symbol;Acc:30041]	protein_coding	17	5	19	7	13	14	161	51	14.1774
ENSG00000182359	-1.21606	2.17808	23.6924	1.1303e-06	1.30887e-05	-2.32311	KBTBD3	kelch repeat and BTB (POZ) domain containing 3 [Source:HGNC Symbol;Acc:22934]	protein_coding	49	18	130	21	92	43	134	50	40.9512
ENSG00000174899	-0.643018	1.44739	5.31569	0.0211343	0.0675519	-1.56159	C3orf55	chromosome 3 open reading frame 55 [Source:HGNC Symbol;Acc:25146]	protein_coding	46	7	57	22	36	35	165	50	42.0357
ENSG00000027075	0.594781	0.0723227	2.34737	0.125494	0.260143	1.51024	PRKCH	protein kinase C, eta [Source:HGNC Symbol;Acc:9403]	protein_coding	13	2	18	15	4	20	116	50	27.8747
ENSG00000167216	0.391686	1.63171	2.28769	0.130404	0.267632	1.31193	KATNAL2	katanin p60 subunit A-like 2 [Source:HGNC Symbol;Acc:25387]	protein_coding	29	20	43	40	45	49	49	50	44.5309
ENSG00000101096	-0.28688	0.65283	0.741091	0.389311	0.571118	-1.22	NFATC2	nuclear factor of activated T-cells, cytoplasmic, calcineurin-dependent 2 [Source:HGNC Symbol;Acc:7776]	protein_coding	21	7	32	21	19	12	48	50	21.2838
ENSG00000169629	-0.176025	1.71185	0.463873	0.49582	0.666312	-1.12977	RGPD8	RANBP2-like and GRIP domain containing 8 [Source:HGNC Symbol;Acc:9849]	protein_coding	47	18	68	28	36	45	94	50	40.9512
ENSG00000109794	-0.180608	1.20297	0.389763	0.532424	0.697377	-1.13336	FAM149A	family with sequence similarity 149, member A [Source:HGNC Symbol;Acc:24527]	protein_coding	15	9	62	30	31	28	112	50	34.7707
ENSG00000169891	-1.53411	1.81288	31.5324	1.96143e-08	3.02608e-07	-2.8961	REPS2	RALBP1 associated Eps domain containing 2 [Source:HGNC Symbol;Acc:9963]	protein_coding	42	7	107	19	71	30	299	49	34.5109
ENSG00000175591	-1.25466	1.3099	17.1946	3.37387e-05	0.000278915	-2.3861	P2RY2	purinergic receptor P2Y, G-protein coupled, 2 [Source:HGNC Symbol;Acc:8541]	protein_coding	12	1	99	25	41	22	217	49	39.2301
ENSG00000242732	0.132226	1.0566	0.199183	0.655381	0.791518	1.09598	RGAG4	retrotransposon gag domain containing 4 [Source:HGNC Symbol;Acc:29430]	protein_coding	19	5	41	31	25	34	36	49	47.8435
ENSG00000231312	-0.111834	1.12762	0.145772	0.702609	0.825954	-1.0806	AC007246.3	NA	antisense	22	6	46	31	29	29	125	49	41.6773
ENSG00000222788	6.93136	-0.593889	57.3488	3.64991e-14	1.10175e-12	122.052	RNU2-38P	RNA, U2 small nuclear 38, pseudogene [Source:HGNC Symbol;Acc:48531]	snRNA	1	8	1	5	1	27	1	48	35.7911
ENSG00000236404	-0.0971023	0.789559	0.0929414	0.760471	0.862257	-1.06962	RP11-125B21.2	NA	antisense	17	5	26	21	30	26	73	48	32.909
ENSG00000162373	0.00263951	0.438252	6.12547e-05	0.993755	0.998535	1.00183	BEND5	BEN domain containing 5 [Source:HGNC Symbol;Acc:25668]	protein_coding	12	5	17	16	25	20	203	48	23.3024
ENSG00000164078	-1.29548	1.25547	17.7263	2.55079e-05	0.000217879	-2.45459	MST1R	macrophage stimulating 1 receptor (c-met-related tyrosine kinase) [Source:HGNC Symbol;Acc:7381]	protein_coding	8	2	95	22	44	21	320	47	33.8083
ENSG00000125457	-0.816699	1.43909	8.35024	0.00385637	0.0169094	-1.76137	MIF4GD	MIF4G domain containing [Source:HGNC Symbol;Acc:24030]	protein_coding	17	5	72	30	58	29	219	47	42.4617
ENSG00000088881	1.36882	-0.443161	8.31183	0.00393877	0.0172164	2.5826	EBF4	early B-cell factor 4 [Source:HGNC Symbol;Acc:29278]	protein_coding	3	1	9	23	4	8	73	47	33.7194
ENSG00000002079	-0.643226	1.17372	4.58342	0.0322827	0.0936354	-1.56182	MYH16	myosin, heavy chain 16 pseudogene [Source:HGNC Symbol;Acc:31038]	pseudogene	40	9	23	16	47	25	43	47	24.0624
ENSG00000216937	-0.417508	1.8527	2.71882	0.099171	0.218667	-1.33562	CCDC7	coiled-coil domain containing 7 [Source:HGNC Symbol;Acc:26533]	protein_coding	54	15	78	36	46	41	65	47	41.3884
ENSG00000110203	-2.17017	1.35485	44.2993	2.81816e-11	6.33617e-10	-4.50077	FOLR3	folate receptor 3 (gamma) [Source:HGNC Symbol;Acc:3795]	protein_coding	20	2	120	15	40	11	486	46	19.975
ENSG00000138798	-1.37095	1.27727	20.0645	7.48732e-06	7.20903e-05	-2.5864	EGF	epidermal growth factor [Source:HGNC Symbol;Acc:3229]	protein_coding	54	2	49	17	37	19	111	46	27.8747
ENSG00000102383	-1.10893	1.91222	18.0606	2.13986e-05	0.000186189	-2.15685	ZDHHC15	zinc finger, DHHC-type containing 15 [Source:HGNC Symbol;Acc:20342]	protein_coding	51	15	119	26	53	27	231	46	19.975
ENSG00000149243	-0.682205	0.40494	3.56161	0.0591304	0.148547	-1.60459	KLHL35	kelch-like family member 35 [Source:HGNC Symbol;Acc:26597]	protein_coding	11	1	28	17	25	13	110	46	24.98
ENSG00000162817	-0.35206	1.42749	1.61468	0.203835	0.368366	-1.27638	C1orf115	chromosome 1 open reading frame 115 [Source:HGNC Symbol;Acc:25873]	protein_coding	30	9	70	39	32	24	94	46	45
ENSG00000229237	0.319373	0.983778	1.12867	0.28806	0.468033	1.24779	HMGN1P37	high mobility group nucleosome binding domain 1 pseudogene 37 [Source:HGNC Symbol;Acc:39421]	pseudogene	19	7	33	26	23	37	37	46	45.5302
ENSG00000168143	-0.243298	0.977101	0.620585	0.43083	0.609273	-1.1837	FAM83B	family with sequence similarity 83, member B [Source:HGNC Symbol;Acc:21357]	protein_coding	9	9	65	20	22	25	148	46	24.5561
ENSG00000244245	0.164335	1.50813	0.376844	0.539297	0.702408	1.12065	RP11-120B7.1	NA	pseudogene	32	16	64	32	25	43	68	46	40.7308
ENSG00000272779	-0.0652317	1.9764	0.069271	0.792401	0.881056	-1.04625	LL22NC03-80A10.6	NA	pseudogene	77	22	65	39	33	46	82	46	37.027
ENSG00000058404	0.00796279	-0.126067	0.000369237	0.984669	0.9934	1.00553	CAMK2B	calcium/calmodulin-dependent protein kinase II beta [Source:HGNC Symbol;Acc:1461]	protein_coding	1	1	22	15	12	13	104	46	22.7156
ENSG00000150556	-1.88957	2.77838	63.6912	1.45532e-15	4.98193e-14	-3.70525	LYPD6B	LY6/PLAUR domain containing 6B [Source:HGNC Symbol;Acc:27018]	protein_coding	120	13	198	38	134	35	407	45	40.9512
ENSG00000128573	-2.00285	2.07329	55.112	1.13853e-13	3.26725e-12	-4.00791	FOXP2	forkhead box P2 [Source:HGNC Symbol;Acc:13875]	protein_coding	58	6	129	19	94	27	329	45	31.7962
ENSG00000145839	6.88469	-0.91985	52.7914	3.7093e-13	1.01555e-11	118.168	IL9	interleukin 9 [Source:HGNC Symbol;Acc:6029]	protein_coding	1	10	1	12	1	7	1	45	7.54983
ENSG00000163624	-1.21438	1.66829	19.5139	9.98703e-06	9.37065e-05	-2.32041	CDS1	CDP-diacylglycerol synthase (phosphatidate cytidylyltransferase) 1 [Source:HGNC Symbol;Acc:1800]	protein_coding	46	10	84	16	55	31	204	45	32.45
ENSG00000254842	2.21051	-0.54939	18.1813	2.00841e-05	0.000176037	4.6284	RP11-890B15.2	NA	lincRNA	1	8	6	4	3	21	19	45	26.6646
ENSG00000153823	-1.0359	2.20328	17.6193	2.69834e-05	0.000229203	-2.05039	PID1	phosphotyrosine interaction domain containing 1 [Source:HGNC Symbol;Acc:26084]	protein_coding	92	21	105	35	60	25	85	45	21.6333
ENSG00000237491	0.650522	1.19417	5.20278	0.0225508	0.0710693	1.56974	RP11-206L10.9	NA	lincRNA	18	18	46	30	18	37	31	45	28.8271
ENSG00000139915	2.07293	-2.1577	3.15687	0.0756082	0.178695	4.20739	MDGA2	MAM domain containing glycosylphosphatidylinositol anchor 2 [Source:HGNC Symbol;Acc:19835]	protein_coding	1	1	1	1	1	4	10	45	5.19615
ENSG00000148297	0.609605	0.43499	3.06372	0.0800582	0.186569	1.52584	MED22	mediator complex subunit 22 [Source:HGNC Symbol;Acc:11477]	protein_coding	14	2	21	24	10	25	46	45	39
ENSG00000237975	-0.391674	1.66536	2.21667	0.136527	0.276424	-1.31191	FLG-AS1	FLG antisense RNA 1 [Source:HGNC Symbol;Acc:27913]	antisense	47	20	71	23	37	35	307	45	23.8118
ENSG00000204650	-0.352457	0.895941	1.2714	0.259504	0.435535	-1.27673	CRHR1-IT1	CRHR1 intronic transcript 1 (non-protein coding) [Source:HGNC Symbol;Acc:26327]	pseudogene	26	8	33	16	27	24	150	45	24
ENSG00000127252	-0.28423	1.37553	1.04099	0.307591	0.48815	-1.21776	HRASLS	HRAS-like suppressor [Source:HGNC Symbol;Acc:14922]	protein_coding	15	12	57	28	51	33	85	45	32.909
ENSG00000182901	-1.67888	0.884593	23.7852	1.07706e-06	1.25301e-05	-3.2018	RGS7	regulator of G-protein signaling 7 [Source:HGNC Symbol;Acc:10003]	protein_coding	25	3	56	12	32	10	118	44	14.1774
ENSG00000160326	1.40003	0.10169	12.8225	0.000342469	0.00214463	2.63908	SLC2A6	solute carrier family 2 (facilitated glucose transporter), member 6 [Source:HGNC Symbol;Acc:11011]	protein_coding	5	5	12	25	8	18	23	44	30.4467
ENSG00000171631	-0.803861	1.565	8.6599	0.0032529	0.0146246	-1.74577	P2RY6	pyrimidinergic receptor P2Y, G-protein coupled, 6 [Source:HGNC Symbol;Acc:8543]	protein_coding	32	8	76	28	52	31	84	44	37.51
ENSG00000179292	-2.52513	2.30315	81.6862	1.59503e-19	7.64638e-18	-5.75624	TMEM151A	transmembrane protein 151A [Source:HGNC Symbol;Acc:28497]	protein_coding	15	2	245	21	124	28	255	43	40.3609
ENSG00000137203	2.53802	0.161672	38.1978	6.39237e-10	1.21276e-08	5.80793	TFAP2A	transcription factor AP-2 alpha (activating enhancer binding protein 2 alpha) [Source:HGNC Symbol;Acc:11742]	protein_coding	8	12	4	20	3	27	37	43	22.5167
ENSG00000170442	-1.16985	1.00531	13.3877	0.00025328	0.0016484	-2.24988	KRT86	keratin 86 [Source:HGNC Symbol;Acc:6463]	protein_coding	11	2	46	19	55	19	217	43	29.4449
ENSG00000066923	1.71325	-0.745971	10.4792	0.00120724	0.00639365	3.27899	STAG3	stromal antigen 3 [Source:HGNC Symbol;Acc:11356]	protein_coding	6	4	4	9	1	11	13	43	10.8167
ENSG00000197279	0.665482	0.811418	4.43389	0.0352322	0.100298	1.5861	ZNF165	zinc finger protein 165 [Source:HGNC Symbol;Acc:12953]	protein_coding	15	7	39	26	8	34	47	43	41.6053
ENSG00000215035	0.558049	0.805692	3.14216	0.0762925	0.179955	1.47228	FDPSP5	farnesyl diphosphate synthase pseudogene 5 [Source:HGNC Symbol;Acc:3636]	pseudogene	11	6	31	29	19	32	27	43	42.6732
ENSG00000154319	0.65306	0.0383077	2.78511	0.0951439	0.212117	1.5725	FAM167A	family with sequence similarity 167, member A [Source:HGNC Symbol;Acc:15549]	protein_coding	13	4	13	15	7	17	25	43	21
ENSG00000235651	-0.362136	1.61647	1.86783	0.171724	0.324808	-1.28533	AC064850.4	NA	pseudogene	29	14	80	30	43	38	88	43	36.6606
ENSG00000147996	0.0830766	1.46792	0.0941644	0.758948	0.861351	1.05927	CBWD5	COBW domain containing 5 [Source:HGNC Symbol;Acc:24584]	protein_coding	48	14	43	36	26	32	98	43	35.1568
ENSG00000144182	0.0642397	1.11196	0.0478225	0.826897	0.903632	1.04553	LIPT1	lipoyltransferase 1 [Source:HGNC Symbol;Acc:29569]	protein_coding	19	9	54	27	21	32	71	43	36.2905
ENSG00000198797	1.51165	-0.31282	10.9652	0.000928369	0.00509686	2.85136	BRINP2	bone morphogenetic protein/retinoic acid inducible neural-specific 2 [Source:HGNC Symbol;Acc:13746]	protein_coding	2	1	11	13	3	23	4	42	33.0454
ENSG00000237819	0.878256	-0.0950387	4.41449	0.035635	0.101188	1.83815	AC002454.1	NA	antisense	1	4	3	13	21	20	54	42	24.0624
ENSG00000119782	-0.309722	1.1079	1.09369	0.295655	0.475571	-1.23947	FKBP1B	FK506 binding protein 1B, 12.6 kDa [Source:HGNC Symbol;Acc:3712]	protein_coding	31	12	43	20	27	23	146	42	17.0587
ENSG00000172660	-0.267345	1.21598	0.862954	0.352913	0.534227	-1.20359	TAF15	TAF15 RNA polymerase II, TATA box binding protein (TBP)-associated factor, 68kDa [Source:HGNC Symbol;Acc:11547]	protein_coding	23	7	45	31	39	28	44	42	39.2301
ENSG00000219607	-0.115578	0.468846	0.110153	0.73997	0.850927	-1.08341	PPP1R3G	protein phosphatase 1, regulatory subunit 3G [Source:HGNC Symbol;Acc:14945]	protein_coding	11	2	25	26	22	13	87	42	36.0416
ENSG00000130584	1.15133	0.662536	12.2096	0.000475443	0.00284221	2.22119	ZBTB46	zinc finger and BTB domain containing 46 [Source:HGNC Symbol;Acc:16094]	protein_coding	8	8	20	33	15	29	31	41	40.2865
ENSG00000144619	-1.43756	-0.0810292	10.3699	0.00128084	0.00671801	-2.70862	CNTN4	contactin 4 [Source:HGNC Symbol;Acc:2174]	protein_coding	1	1	37	5	15	10	273	41	13.5277
ENSG00000269800	-0.0962969	1.35624	0.12024	0.728774	0.843556	-1.06903	PLEKHA3P1	pleckstrin homology domain containing, family A member 3 pseudogene 1 [Source:HGNC Symbol;Acc:19648]	pseudogene	32	12	55	25	28	38	41	41	39
ENSG00000157578	-0.0543408	1.74538	0.0457252	0.830676	0.905815	-1.03838	LCA5L	Leber congenital amaurosis 5-like [Source:HGNC Symbol;Acc:1255]	protein_coding	42	26	62	38	44	30	45	41	18.3303
ENSG00000205517	-0.736263	1.24455	6.35377	0.0117132	0.0421197	-1.66586	RGL3	ral guanine nucleotide dissociation stimulator-like 3 [Source:HGNC Symbol;Acc:30282]	protein_coding	32	9	51	22	40	21	178	40	21.7025
ENSG00000239653	-0.728753	1.29311	6.28728	0.0121607	0.0434047	-1.65721	PSMD6-AS2	PSMD6 antisense RNA 2 [Source:HGNC Symbol;Acc:44125]	antisense	35	11	64	25	31	16	84	40	21.2838
ENSG00000214460	-0.473596	1.28585	2.73952	0.0978943	0.216558	-1.38857	TPT1P6	tumor protein, translationally-controlled 1 pseudogene 6 [Source:HGNC Symbol;Acc:49297]	pseudogene	25	12	65	24	33	24	67	40	20.7846
ENSG00000105877	-0.0668747	1.0025	0.048482	0.825726	0.902904	-1.04745	DNAH11	dynein, axonemal, heavy chain 11 [Source:HGNC Symbol;Acc:2942]	protein_coding	36	15	30	19	21	19	64	40	6.9282
ENSG00000213526	0.897281	1.44085	11.035	0.000894055	0.00493228	1.86255	SETP8	SET pseudogene 8 [Source:HGNC Symbol;Acc:42927]	pseudogene	15	25	50	40	24	44	55	39	30.05
ENSG00000132837	-0.810744	1.82466	9.76346	0.00178014	0.00885788	-1.75412	DMGDH	dimethylglycine dehydrogenase [Source:HGNC Symbol;Acc:24475]	protein_coding	53	18	85	25	53	30	140	39	18.0831
ENSG00000162981	-0.301443	1.44851	1.19253	0.27482	0.453335	-1.23238	FAM84A	family with sequence similarity 84, member A [Source:HGNC Symbol;Acc:20743]	protein_coding	15	18	83	18	38	37	90	39	32.909
ENSG00000184785	-0.0698468	0.797138	0.0478953	0.826767	0.903529	-1.04961	SMIM10	small integral membrane protein 10 [Source:HGNC Symbol;Acc:41913]	protein_coding	10	5	47	22	20	26	120	39	33.4515
ENSG00000144362	0.051976	1.06106	0.0303858	0.861618	0.924814	1.03668	PHOSPHO2	phosphatase, orphan 2 [Source:HGNC Symbol;Acc:28316]	protein_coding	19	13	50	17	21	34	78	39	33.4515
ENSG00000269386	0.0327343	1.43581	0.014412	0.904444	0.949835	1.02295	RAB11B-AS1	RAB11B antisense RNA 1 [Source:HGNC Symbol;Acc:44178]	antisense	22	15	58	35	38	34	77	39	33.8083
ENSG00000158457	0.947512	0.903313	9.29847	0.00229346	0.0109735	1.92854	TSPAN33	tetraspanin 33 [Source:HGNC Symbol;Acc:28743]	protein_coding	31	20	18	26	10	22	39	38	9.16515
ENSG00000108759	-1.02127	0.733418	8.89048	0.00286661	0.0132079	-2.02971	KRT32	keratin 32 [Source:HGNC Symbol;Acc:6449]	protein_coding	3	3	59	18	31	13	240	38	22.9129
ENSG00000261338	-0.460469	1.44451	2.79731	0.0944227	0.210836	-1.37599	RP11-378A13.1	NA	sense_overlapping	36	11	55	25	42	33	92	38	33.4066
ENSG00000127528	0.575374	-0.280305	1.76086	0.184518	0.342976	1.49006	KLF2	Kruppel-like factor 2 [Source:HGNC Symbol;Acc:6347]	protein_coding	3	4	15	12	8	12	15	38	13.8564
ENSG00000176928	0.512193	0.0618086	1.73043	0.188356	0.348137	1.42622	GCNT4	glucosaminyl (N-acetyl) transferase 4, core 2 [Source:HGNC Symbol;Acc:17973]	protein_coding	9	3	22	14	5	19	11	38	24.5561
ENSG00000230069	-0.335774	1.15766	1.3107	0.252268	0.427749	-1.26205	LRRC37A15P	leucine rich repeat containing 37, member A15, pseudogene [Source:HGNC Symbol;Acc:43819]	pseudogene	29	11	48	15	28	33	74	38	35.1568
ENSG00000106078	-0.333705	0.290506	0.814475	0.366801	0.548447	-1.26025	COBL	cordon-bleu WH2 repeat protein [Source:HGNC Symbol;Acc:22199]	protein_coding	3	1	29	19	22	14	135	38	27.8747
ENSG00000004846	-5.48455	0.202908	58.9811	1.59192e-14	4.94244e-13	-44.7729	ABCB5	ATP-binding cassette, sub-family B (MDR/TAP), member 5 [Source:HGNC Symbol;Acc:46]	protein_coding	2	1	76	1	9	1	1299	37	0
ENSG00000156453	-1.49658	2.4452	37.884	7.5079e-10	1.41155e-08	-2.82173	PCDH1	protocadherin 1 [Source:HGNC Symbol;Acc:8655]	protein_coding	94	18	162	28	84	34	185	37	24.2487
ENSG00000134438	-1.33486	0.109896	10.1612	0.00143428	0.00738469	-2.52251	RAX	retina and anterior neural fold homeobox [Source:HGNC Symbol;Acc:18662]	protein_coding	2	1	41	12	17	6	138	37	16.5227
ENSG00000272563	1.12638	0.354221	9.96211	0.00159794	0.00807981	2.18311	RP11-480C16.1	NA	lincRNA	12	11	13	19	10	22	47	37	17.0587
ENSG00000188933	-0.625223	1.31902	4.76965	0.0289657	0.0861876	-1.54245	USP32P1	ubiquitin specific peptidase 32 pseudogene 1 [Source:HGNC Symbol;Acc:43570]	pseudogene	30	10	67	21	33	27	170	37	25.865
ENSG00000117090	2.2082	-2.62434	1.88934	0.169276	0.321491	4.62097	SLAMF1	signaling lymphocytic activation molecule family member 1 [Source:HGNC Symbol;Acc:10903]	protein_coding	1	1	1	1	1	1	1	37	0
ENSG00000163395	0.556339	-2.07789	0.300646	0.583478	0.738877	1.47053	IGFN1	immunoglobulin-like and fibronectin type III domain containing 1 [Source:HGNC Symbol;Acc:24607]	protein_coding	1	1	1	2	2	2	14	37	1.73205
ENSG00000253251	-0.133088	1.59173	0.254347	0.614031	0.760656	-1.09664	CTC-534A2.2	CDNA FLJ26957 fis, clone SLV00486; Uncharacterized protein [Source:UniProtKB/TrEMBL;Acc:Q6ZNX1]	protein_coding	43	19	54	26	38	39	98	37	30.4467
ENSG00000137561	-0.113994	0.652965	0.115588	0.73387	0.846948	-1.08222	TTPA	tocopherol (alpha) transfer protein [Source:HGNC Symbol;Acc:12404]	protein_coding	4	5	51	21	17	20	17	37	26.8887
ENSG00000213452	0.0393442	0.594311	0.0137048	0.906807	0.951324	1.02765	AKR1B1P2	aldo-keto reductase family 1, member B1 pseudogene 2 [Source:HGNC Symbol;Acc:425]	pseudogene	8	3	37	25	18	20	20	37	34.5977
ENSG00000214269	0.0015404	1.3689	2.83461e-05	0.995752	0.999346	1.00107	LGMNP1	legumain pseudogene 1 [Source:HGNC Symbol;Acc:23079]	pseudogene	34	16	44	28	33	32	68	37	24.98
ENSG00000110876	-1.87188	2.54536	57.7843	2.925e-14	8.87214e-13	-3.66009	SELPLG	selectin P ligand [Source:HGNC Symbol;Acc:10722]	protein_coding	73	13	167	29	147	34	247	36	32.909
ENSG00000159374	0.930158	0.0284932	5.49277	0.0190952	0.06243	1.90548	M1AP	meiosis 1 associated protein [Source:HGNC Symbol;Acc:25183]	protein_coding	2	2	14	22	12	18	61	36	31.749
ENSG00000167861	-0.52213	1.30816	3.33689	0.0677427	0.164614	-1.43607	HID1	HID1 domain containing [Source:HGNC Symbol;Acc:15736]	protein_coding	17	8	52	28	54	28	156	36	34.641
ENSG00000266638	0.374858	0.308079	1.07344	0.300169	0.479902	1.29671	AC129492.1	NA	miRNA	4	3	23	21	17	20	22	36	30.348
ENSG00000263781	0.189442	2.24778	0.663601	0.415292	0.595588	1.14032	RP11-321A17.3	NA	pseudogene	36	37	86	59	76	55	105	36	35.1568
ENSG00000188015	-0.209526	1.16119	0.518631	0.471426	0.645172	-1.15631	S100A3	S100 calcium binding protein A3 [Source:HGNC Symbol;Acc:10493]	protein_coding	31	12	37	27	33	21	90	36	22.6495
ENSG00000164100	0.385597	-0.858026	0.517941	0.471721	0.645435	1.3064	NDST3	N-deacetylase/N-sulfotransferase (heparan glucosaminyl) 3 [Source:HGNC Symbol;Acc:7682]	protein_coding	3	1	5	10	8	5	27	36	13.5277
ENSG00000196782	0.286501	-0.0420566	0.50857	0.475759	0.649326	1.21968	MAML3	mastermind-like 3 (Drosophila) [Source:HGNC Symbol;Acc:16272]	protein_coding	4	5	20	11	11	15	61	36	15.0997
ENSG00000161281	-0.211638	0.35437	0.346447	0.556131	0.716318	-1.158	COX7A1	cytochrome c oxidase subunit VIIa polypeptide 1 (muscle) [Source:HGNC Symbol;Acc:2287]	protein_coding	8	3	26	18	21	15	110	36	23.8118
ENSG00000207344	-0.149528	1.36826	0.289184	0.590744	0.744311	-1.10921	SNORA22	Small nucleolar RNA SNORA22 [Source:RFAM;Acc:RF00414]	snoRNA	35	17	32	22	46	32	24	36	22.9129
ENSG00000261438	-0.0843204	1.18059	0.0845229	0.771259	0.868157	-1.06019	RP11-399O19.9	NA	sense_overlapping	37	11	36	23	26	30	59	36	28.8271
ENSG00000255455	-1.70227	2.70758	51.926	5.76314e-13	1.55574e-11	-3.25413	RP11-890B15.3	NA	lincRNA	112	19	175	38	128	30	213	35	28.6182
ENSG00000261799	-1.06497	2.50546	20.7707	5.17692e-06	5.17155e-05	-2.09213	RP11-283I3.6	NA	sense_overlapping	72	25	145	47	111	34	187	35	33.1813
ENSG00000180479	-0.695762	1.78358	7.18239	0.00736225	0.0287595	-1.61974	ZNF571	zinc finger protein 571 [Source:HGNC Symbol;Acc:25000]	protein_coding	48	15	68	26	62	37	86	35	33
ENSG00000263968	0.60227	1.60761	5.27107	0.0216827	0.0689087	1.5181	RN7SL381P	RNA, 7SL, cytoplasmic 381, pseudogene [Source:HGNC Symbol;Acc:46397]	misc_RNA	28	43	43	26	34	35	52	35	25.5147
ENSG00000172183	0.868543	0.116712	5.16851	0.0229999	0.0722235	1.82582	ISG20	interferon stimulated exonuclease gene 20kDa [Source:HGNC Symbol;Acc:6130]	protein_coding	7	5	15	21	10	16	41	35	24.5561
ENSG00000206384	1.23931	-1.57732	2.6624	0.102745	0.22453	2.36085	COL6A6	collagen, type VI, alpha 6 [Source:HGNC Symbol;Acc:27023]	protein_coding	1	1	4	4	1	6	12	35	7.54983
ENSG00000170775	0.125045	0.135318	0.107736	0.742736	0.851876	1.09054	GPR37	G protein-coupled receptor 37 (endothelin receptor type B-like) [Source:HGNC Symbol;Acc:4494]	protein_coding	7	1	23	17	12	17	122	35	27.7128
ENSG00000197822	0.0243499	-1.99409	0.000535214	0.981543	0.991408	1.01702	OCLN	occludin [Source:HGNC Symbol;Acc:8104]	protein_coding	2	2	2	1	1	1	50	35	1.73205
ENSG00000237515	3.73141	-0.205603	50.4149	1.24444e-12	3.26767e-11	13.2821	SHISA9	shisa family member 9 [Source:HGNC Symbol;Acc:37231]	protein_coding	1	8	3	20	2	23	10	34	23.8118
ENSG00000240775	-1.76629	2.2501	46.1214	1.11145e-11	2.60665e-10	-3.40177	RP11-170N16.2	NA	pseudogene	36	16	183	23	106	24	91	34	13.0767
ENSG00000260401	-1.73324	0.540516	21.1693	4.20443e-06	4.27342e-05	-3.32474	RP11-800A3.4	NA	sense_overlapping	8	1	49	9	31	12	141	34	17.0587
ENSG00000254607	3.81763	-1.41923	17.9321	2.28928e-05	0.000197951	14.1001	RP11-115C10.1	NA	antisense	1	1	1	6	1	11	3	34	15
ENSG00000188372	-1.08573	0.911951	11.1225	0.000852865	0.00473742	-2.12244	ZP3	zona pellucida glycoprotein 3 (sperm receptor) [Source:HGNC Symbol;Acc:13189]	protein_coding	7	2	55	19	43	18	175	34	28.6182
ENSG00000207008	-0.787688	0.830253	5.82058	0.0158397	0.0537381	-1.72631	SNORA54	small nucleolar RNA, H/ACA box 54 [Source:HGNC Symbol;Acc:32647]	snoRNA	8	6	40	12	43	23	63	34	25.865
ENSG00000188493	0.538405	0.870378	3.05321	0.0805777	0.187465	1.45237	C19orf54	chromosome 19 open reading frame 54 [Source:HGNC Symbol;Acc:24758]	protein_coding	11	11	30	32	24	24	70	34	31.7962
ENSG00000204520	-1.24798	-1.62454	2.37396	0.123374	0.256805	-2.37509	MICA	MHC class I polypeptide-related sequence A [Source:HGNC Symbol;Acc:7090]	protein_coding	1	1	2	1	7	4	23	34	5.19615
ENSG00000225302	0.0714634	0.787248	0.0506787	0.821886	0.900667	1.05078	RP11-539I5.1	NA	antisense	17	14	29	17	25	20	79	34	9
ENSG00000255500	-0.023802	1.02393	0.00642872	0.936095	0.966451	-1.01664	RP11-347H15.2	NA	pseudogene	14	10	47	24	28	28	86	34	28.3549
ENSG00000106013	0.00608697	0.915896	0.00035328	0.985004	0.99362	1.00423	ANKRD7	ankyrin repeat domain 7 [Source:HGNC Symbol;Acc:18588]	protein_coding	14	12	42	17	25	28	31	34	24.5561
ENSG00000204362	-2.80016	-0.0681151	29.1332	6.75703e-08	9.56921e-07	-6.96517	RP11-380J14.1	NA	lincRNA	13	1	26	2	20	3	329	33	3
ENSG00000272005	-1.21313	1.31819	16.6043	4.60475e-05	0.000367345	-2.31841	RP11-91J19.4	NA	lincRNA	29	7	78	21	40	16	151	33	21.2838
ENSG00000170577	3.72123	-1.51442	16.344	5.28243e-05	0.000415553	13.1887	SIX2	SIX homeobox 2 [Source:HGNC Symbol;Acc:10888]	protein_coding	1	1	1	8	1	7	1	33	11.3578
ENSG00000159917	-0.62529	1.80835	5.90395	0.015107	0.0518143	-1.54252	ZNF235	zinc finger protein 235 [Source:HGNC Symbol;Acc:12866]	protein_coding	43	15	85	36	55	31	94	33	32.909
ENSG00000220205	-0.571274	1.91568	5.14283	0.0233426	0.073043	-1.48584	VAMP2	vesicle-associated membrane protein 2 (synaptobrevin 2) [Source:HGNC Symbol;Acc:12643]	protein_coding	39	18	74	36	79	37	110	33	32.078
ENSG00000234997	0.819324	0.218251	4.87684	0.0272193	0.0821339	1.76458	AC016745.3	NA	antisense	10	10	15	10	10	24	46	33	24.2487
ENSG00000267199	0.624019	0.520988	3.41404	0.0646441	0.158434	1.54116	RP11-861E21.2	NA	antisense	9	12	26	16	14	24	31	33	18.3303
ENSG00000198417	-0.614403	0.208901	2.56817	0.109034	0.234303	-1.53092	MT1F	metallothionein 1F [Source:HGNC Symbol;Acc:7398]	protein_coding	9	8	19	9	26	8	61	33	1.73205
ENSG00000119227	-0.513264	0.396651	2.02494	0.154735	0.302011	-1.42728	PIGZ	phosphatidylinositol glycan anchor biosynthesis, class Z [Source:HGNC Symbol;Acc:30596]	protein_coding	18	2	24	12	19	18	106	33	24.2487
ENSG00000232110	1.02752	-1.57041	1.81966	0.177354	0.333016	2.03852	RP11-149I23.3	NA	antisense	1	1	1	3	4	7	15	33	9.16515
ENSG00000128274	0.362682	0.528164	1.14828	0.28391	0.463744	1.28581	A4GALT	alpha 1,4-galactosyltransferase [Source:HGNC Symbol;Acc:18149]	protein_coding	12	6	28	23	14	20	63	33	27.2213
ENSG00000175898	0.166605	0.850559	0.287468	0.591848	0.745177	1.12241	CTD-2369P2.2	NA	lincRNA	22	10	26	27	24	19	58	33	25.5147
ENSG00000073150	-0.160449	0.823188	0.258391	0.611228	0.758774	-1.11763	PANX2	pannexin 2 [Source:HGNC Symbol;Acc:8600]	protein_coding	18	7	33	27	27	16	34	33	30.05
ENSG00000224950	0.191973	0.0838021	0.247427	0.618893	0.764383	1.14233	RP5-1086K13.1	NA	lincRNA	6	3	18	15	15	16	50	33	21.7025
ENSG00000109610	-0.168265	-0.423313	0.133237	0.715099	0.834792	-1.12371	SOD3	superoxide dismutase 3, extracellular [Source:HGNC Symbol;Acc:11181]	protein_coding	4	2	15	10	10	7	66	33	12.1244
ENSG00000106823	-0.162934	-0.579146	0.109954	0.740196	0.851069	-1.11956	ECM2	extracellular matrix protein 2, female organ and adipocyte specific [Source:HGNC Symbol;Acc:3154]	protein_coding	8	3	8	5	9	8	7	33	7.54983
ENSG00000244274	0.109904	0.297455	0.0913638	0.76245	0.863488	1.07916	DBNDD2	dysbindin (dystrobrevin binding protein 1) domain containing 2 [Source:HGNC Symbol;Acc:15881]	protein_coding	8	5	28	14	13	19	31	33	21.2838
ENSG00000140398	-1.11861	1.18271	13.5093	0.00023739	0.00155672	-2.17138	NEIL1	nei endonuclease VIII-like 1 (E. coli) [Source:HGNC Symbol;Acc:18448]	protein_coding	33	8	54	15	40	18	214	32	15.3948
ENSG00000273295	2.2082	-2.62434	1.88934	0.169276	0.321491	4.62097	AP000350.5	NA	lincRNA	1	1	1	1	1	1	72	32	0
ENSG00000111816	0.308657	0.509578	0.820396	0.365064	0.546537	1.23855	FRK	fyn-related kinase [Source:HGNC Symbol;Acc:3955]	protein_coding	14	4	28	21	12	23	42	32	31.3209
ENSG00000229852	-0.225111	1.23693	0.619167	0.431357	0.609949	-1.16887	RP11-398K22.12	NA	antisense	18	13	58	30	35	22	63	32	25.5147
ENSG00000225828	-0.182519	1.0454	0.37549	0.540027	0.70259	-1.13486	FAM229A	family with sequence similarity 229, member A [Source:HGNC Symbol;Acc:44652]	protein_coding	21	12	40	23	32	22	136	32	18.2483
ENSG00000176728	0.277412	-0.553439	0.334484	0.56303	0.722527	1.21202	TTTY14	testis-specific transcript, Y-linked 14 (non-protein coding) [Source:HGNC Symbol;Acc:18495]	lincRNA	1	1	9	9	11	13	88	32	18.3303
ENSG00000177453	-0.0979354	0.207283	0.0688172	0.793067	0.881405	-1.07024	NIM1K	NIM1 serine/threonine protein kinase [Source:HGNC Symbol;Acc:28646]	protein_coding	7	5	19	13	21	15	73	32	15.8745
ENSG00000265962	0.0333832	-0.63675	0.00460368	0.945905	0.9718	1.02341	RP11-674N23.1	NA	antisense	4	1	12	6	6	12	19	32	16.5227
ENSG00000179715	-1.55159	1.41186	27.1327	1.8996e-07	2.494e-06	-2.93139	PCED1B	PC-esterase domain containing 1B [Source:HGNC Symbol;Acc:28255]	protein_coding	35	4	79	17	50	20	56	31	25.5147
ENSG00000223685	-0.842933	1.33179	8.45181	0.0036468	0.016109	-1.79369	LINC00571	long intergenic non-protein coding RNA 571 [Source:HGNC Symbol;Acc:43721]	lincRNA	43	11	59	19	33	20	58	31	14.7986
ENSG00000099840	0.538186	-0.0782332	1.75616	0.185104	0.343904	1.45215	IZUMO4	IZUMO family member 4 [Source:HGNC Symbol;Acc:26950]	protein_coding	8	1	13	17	9	17	19	31	27.7128
ENSG00000071462	-0.158722	0.761249	0.24148	0.623139	0.767961	-1.1163	WBSCR22	Williams Beuren syndrome chromosome region 22 [Source:HGNC Symbol;Acc:16405]	protein_coding	24	5	37	19	15	23	26	31	28.3549
ENSG00000204789	-0.180506	-0.15554	0.177844	0.673232	0.804881	-1.13328	ZNF204P	zinc finger protein 204, pseudogene [Source:HGNC Symbol;Acc:12995]	pseudogene	14	2	10	4	11	18	115	31	26.1534
ENSG00000167964	-0.0758982	-0.0549861	0.0353317	0.850902	0.917999	-1.05402	RAB26	RAB26, member RAS oncogene family [Source:HGNC Symbol;Acc:14259]	protein_coding	5	5	18	8	15	14	20	31	13.7477
ENSG00000213785	-0.0335385	0.280536	0.00824282	0.927659	0.96163	-1.02352	RP11-449L13.2	NA	pseudogene	9	2	32	15	10	19	18	31	26.6646
ENSG00000253802	4.52879	-0.527035	47.9238	4.43116e-12	1.08286e-10	23.0834	CTA-392C11.1	NA	lincRNA	1	4	2	17	1	20	2	30	25.5147
ENSG00000251587	1.69783	0.61763	25.1272	5.36704e-07	6.59003e-06	3.24412	LDHAP1	lactate dehydrogenase A pseudogene 1 [Source:HGNC Symbol;Acc:6536]	pseudogene	7	14	16	30	10	30	73	30	27.7128
ENSG00000188738	-1.51549	0.835113	19.6053	9.5205e-06	8.97668e-05	-2.85895	FSIP2	fibrous sheath interacting protein 2 [Source:HGNC Symbol;Acc:21675]	protein_coding	12	3	54	8	40	18	202	30	22.9129
ENSG00000269990	-1.0498	1.0839	11.4505	0.000714755	0.00406408	-2.07024	CTD-3074O7.12	NA	lincRNA	28	9	51	16	38	14	81	30	10.8167
ENSG00000146250	1.72281	-0.588358	11.4314	0.000722116	0.00410221	3.30079	PRSS35	protease, serine, 35 [Source:HGNC Symbol;Acc:21387]	protein_coding	3	2	4	9	4	19	5	30	25.632
ENSG00000266865	-1.26561	-0.0723365	8.4845	0.00358184	0.0158809	-2.40428	RP11-848P1.9	NA	pseudogene	7	1	21	10	21	6	94	30	13.5277
ENSG00000241732	1.43554	-0.889594	6.6178	0.0100964	0.0373803	2.70483	RP11-38P22.2	NA	lincRNA	3	2	4	7	3	12	17	30	15
ENSG00000235823	0.779022	0.216505	4.41133	0.0357011	0.101302	1.71597	LINC00263	long intergenic non-protein coding RNA 263 [Source:HGNC Symbol;Acc:28060]	processed_transcript	13	7	16	22	8	13	48	30	22.6495
ENSG00000175697	0.64477	-0.117994	2.47033	0.116014	0.245546	1.56349	GPR156	G protein-coupled receptor 156 [Source:HGNC Symbol;Acc:20844]	protein_coding	6	5	13	17	10	10	33	30	18.0831
ENSG00000271975	-0.300876	1.3878	1.17152	0.279088	0.458472	-1.23189	RP11-383J24.6	NA	lincRNA	31	15	67	24	29	29	101	30	21.2838
ENSG00000212588	0.355692	0.379654	1.01692	0.313251	0.493937	1.2796	SNORA26	small nucleolar RNA, H/ACA box 26 [Source:HGNC Symbol;Acc:32616]	snoRNA	7	5	22	20	18	20	23	30	25.9808
ENSG00000204642	0.749326	-1.62161	0.951467	0.329346	0.5107	1.68101	HLA-F	major histocompatibility complex, class I, F [Source:HGNC Symbol;Acc:4963]	protein_coding	1	3	6	2	1	2	39	30	1.73205
ENSG00000230183	0.256521	0.811955	0.667088	0.414069	0.594491	1.19459	CNOT6LP1	CCR4-NOT transcription complex, subunit 6-like pseudogene 1 [Source:HGNC Symbol;Acc:32355]	pseudogene	14	9	38	24	18	25	45	30	26.8887
ENSG00000252310	0.29815	0.165951	0.6157	0.43265	0.611008	1.22957	RNY5	RNA, Ro-associated Y5 [Source:HGNC Symbol;Acc:10248]	misc_RNA	4	11	8	11	28	13	13	30	3.4641
ENSG00000174327	-0.0793931	0.0580587	0.0406533	0.840209	0.911215	-1.05657	SLC16A13	solute carrier family 16, member 13 [Source:HGNC Symbol;Acc:31037]	protein_coding	11	4	11	11	19	14	44	30	15.3948
ENSG00000119703	-0.0617984	0.667197	0.0355654	0.850416	0.91783	-1.04377	ZC2HC1C	zinc finger, C2HC-type containing 1C [Source:HGNC Symbol;Acc:20354]	protein_coding	16	6	28	19	23	22	54	30	25.5147
ENSG00000223812	-0.029808	-0.146865	0.0051072	0.943028	0.970446	-1.02088	RP11-197K6.1	NA	lincRNA	4	2	19	12	12	12	91	30	17.3205
ENSG00000171368	-1.94273	1.53115	40.4057	2.06343e-10	4.14408e-09	-3.84434	TPPP	tubulin polymerization promoting protein [Source:HGNC Symbol;Acc:24164]	protein_coding	13	5	124	17	62	15	86	29	19.2873
ENSG00000169245	4.70551	-1.08614	33.5162	7.06718e-09	1.16501e-07	26.0915	CXCL10	chemokine (C-X-C motif) ligand 10 [Source:HGNC Symbol;Acc:10637]	protein_coding	1	6	1	7	1	11	1	29	7.93725
ENSG00000234602	2.27322	-0.537024	19.4147	1.05194e-05	9.82227e-05	4.83401	MCIDAS	multiciliate differentiation and DNA synthesis associated cell cycle protein [Source:HGNC Symbol;Acc:40050]	protein_coding	1	2	5	17	3	15	11	29	24.4336
ENSG00000137198	-1.22351	1.45166	17.8923	2.33767e-05	0.000201555	-2.33514	GMPR	guanosine monophosphate reductase [Source:HGNC Symbol;Acc:4376]	protein_coding	23	11	86	19	54	18	118	29	13.0767
ENSG00000131737	-2.74933	-1.2903	11.2858	0.000781012	0.00439686	-6.72403	KRT34	keratin 34 [Source:HGNC Symbol;Acc:6452]	protein_coding	3	1	9	1	7	2	26	29	1.73205
ENSG00000218582	0.495824	1.89615	4.02027	0.0449564	0.120841	1.41013	GAPDHP63	glyceraldehyde 3 phosphate dehydrogenase pseudogene 63 [Source:HGNC Symbol;Acc:4157]	pseudogene	47	39	57	42	33	42	61	29	5.19615
ENSG00000144339	0.52598	1.4869	3.83082	0.0503182	0.131767	1.43991	TMEFF2	transmembrane protein with EGF-like and two follistatin-like domains 2 [Source:HGNC Symbol;Acc:11867]	protein_coding	41	26	30	28	29	41	95	29	24.4336
ENSG00000197444	-0.63923	0.644795	3.55133	0.0594977	0.14923	-1.5575	OGDHL	oxoglutarate dehydrogenase-like [Source:HGNC Symbol;Acc:25590]	protein_coding	7	3	42	20	29	15	160	29	26.2107
ENSG00000233143	2.2082	-2.62434	1.88934	0.169276	0.321491	4.62097	AC009492.1	NA	lincRNA	1	1	1	1	1	1	10	29	0
ENSG00000101695	0.44544	-0.292983	1.03736	0.308436	0.488593	1.36173	RNF125	ring finger protein 125, E3 ubiquitin protein ligase [Source:HGNC Symbol;Acc:21150]	protein_coding	1	2	15	11	10	15	29	29	19.975
ENSG00000100739	-0.358821	-0.0898139	0.731036	0.392547	0.573441	-1.28238	BDKRB1	bradykinin receptor B1 [Source:HGNC Symbol;Acc:1029]	protein_coding	8	3	26	11	8	8	153	29	12.1244
ENSG00000198496	-0.259093	0.980051	0.722311	0.395387	0.576482	-1.19673	NBR2	neighbor of BRCA1 gene 2 (non-protein coding) [Source:HGNC Symbol;Acc:20691]	pseudogene	16	8	49	20	27	27	55	29	28.8271
ENSG00000150625	-0.302976	-1.20281	0.223025	0.636745	0.778441	-1.23369	GPM6A	glycoprotein M6A [Source:HGNC Symbol;Acc:4460]	protein_coding	4	1	10	2	1	5	265	29	6.245
ENSG00000201315	0.0400546	0.844811	0.0159176	0.899601	0.947978	1.02815	RN7SKP227	RNA, 7SK small nuclear pseudogene 227 [Source:HGNC Symbol;Acc:45951]	misc_RNA	5	14	39	15	32	26	104	29	19.975
ENSG00000198203	-0.0279122	-0.64673	0.00312955	0.955388	0.977151	-1.01954	SULT1C2	sulfotransferase family, cytosolic, 1C, member 2 [Source:HGNC Symbol;Acc:11456]	protein_coding	1	2	19	8	4	6	79	29	9.16515
ENSG00000176907	2.82698	1.91887	104.7	1.42072e-24	1.04873e-22	7.09589	C8orf4	chromosome 8 open reading frame 4 [Source:HGNC Symbol;Acc:1357]	protein_coding	36	58	12	66	2	72	1	28	21.0713
ENSG00000267405	-2.31899	0.910042	40.9725	1.54388e-10	3.16155e-09	-4.98982	CTC-296K1.4	NA	lincRNA	17	1	65	9	43	9	289	28	13.8564
ENSG00000140459	3.54384	-0.787491	29.7394	4.94209e-08	7.15687e-07	11.6628	CYP11A1	cytochrome P450, family 11, subfamily A, polypeptide 1 [Source:HGNC Symbol;Acc:2590]	protein_coding	1	2	1	15	3	14	1	28	21.7025
ENSG00000108684	-1.84609	0.183895	18.4206	1.7713e-05	0.000157741	-3.59525	ASIC2	acid-sensing (proton-gated) ion channel 2 [Source:HGNC Symbol;Acc:99]	protein_coding	3	1	47	8	19	5	582	28	10.5357
ENSG00000271335	-1.20361	0.579714	11.3005	0.000774845	0.00436706	-2.30316	RP11-324I22.4	NA	antisense	24	1	29	13	28	12	104	28	19.975
ENSG00000140876	-1.08743	0.778595	10.4162	0.00124913	0.00657379	-2.12495	NUDT7	nudix (nucleoside diphosphate linked moiety X)-type motif 7 [Source:HGNC Symbol;Acc:8054]	protein_coding	9	3	55	14	32	17	93	28	22.1133
ENSG00000168071	-1.18761	0.460716	10.3992	0.00126072	0.00662779	-2.27775	CCDC88B	coiled-coil domain containing 88B [Source:HGNC Symbol;Acc:26757]	protein_coding	12	1	27	10	34	15	73	28	21.2838
ENSG00000131885	4.23336	-2.15111	9.35309	0.0022261	0.0107189	18.8092	KRT17P1	keratin 17 pseudogene 1 [Source:HGNC Symbol;Acc:6428]	pseudogene	1	1	1	1	1	4	1	28	5.19615
ENSG00000250132	-0.73656	1.16512	6.09751	0.0135373	0.0473587	-1.6662	RP11-359B12.2	NA	antisense	18	8	62	21	39	22	81	28	23.4307
ENSG00000215346	-0.629587	1.51267	5.29418	0.0213968	0.0681993	-1.54712	AF131215.5	NA	protein_coding	29	13	73	25	47	29	95	28	24.98
ENSG00000166839	-0.540262	0.369084	2.19933	0.13807	0.278567	-1.45424	ANKDD1A	ankyrin repeat and death domain containing 1A [Source:HGNC Symbol;Acc:28002]	protein_coding	12	5	33	11	17	14	41	28	13.7477
ENSG00000248275	-0.397901	1.49672	2.14165	0.143347	0.286237	-1.31759	TRIM52-AS1	TRIM52 antisense RNA 1 (head to head) [Source:HGNC Symbol;Acc:49006]	antisense	38	19	49	20	47	31	55	28	19.975
ENSG00000183586	0.435267	0.851705	1.96801	0.160659	0.310332	1.35216	HMGN3P1	high mobility group nucleosomal binding domain 3 pseudogene 1 [Source:HGNC Symbol;Acc:39206]	pseudogene	21	12	33	23	14	26	15	28	22.1133
ENSG00000237697	-0.414454	1.21629	1.92627	0.165167	0.316327	-1.33279	LINC00312	long intergenic non-protein coding RNA 312 [Source:HGNC Symbol;Acc:6662]	lincRNA	60	10	29	21	22	20	49	28	18.2483
ENSG00000259071	0.546996	-0.399231	1.4517	0.228255	0.399068	1.46104	RP11-247L20.4	NA	lincRNA	5	4	18	8	2	12	40	28	12
ENSG00000174912	-0.292241	1.20082	1.02487	0.311367	0.491774	-1.22454	METTL15P1	methyltransferase like 15 pseudogene 1 [Source:HGNC Symbol;Acc:31926]	pseudogene	25	11	50	23	33	28	65	28	26.2107
ENSG00000151322	0.408058	-0.182985	0.936551	0.333166	0.514322	1.3269	NPAS3	neuronal PAS domain protein 3 [Source:HGNC Symbol;Acc:19311]	protein_coding	7	5	13	6	9	18	13	28	21.7025
ENSG00000239887	0.287847	0.659804	0.77187	0.379639	0.56167	1.22082	C1orf226	chromosome 1 open reading frame 226 [Source:HGNC Symbol;Acc:34351]	protein_coding	10	7	36	24	16	22	87	28	27.8747
ENSG00000138769	0.27072	0.446184	0.611853	0.434091	0.61234	1.20641	CDKL2	cyclin-dependent kinase-like 2 (CDC2-related kinase) [Source:HGNC Symbol;Acc:1782]	protein_coding	13	7	25	17	14	20	52	28	20.4206
ENSG00000168614	-0.237082	0.707402	0.517577	0.471877	0.645577	-1.17861	NBPF9	neuroblastoma breakpoint family, member 9 [Source:HGNC Symbol;Acc:31991]	protein_coding	27	11	32	10	15	20	57	28	16.5227
ENSG00000231544	-0.128008	0.972139	0.177974	0.67312	0.804785	-1.09278	RSL24D1P11	ribosomal L24 domain containing 1 pseudogene 11 [Source:HGNC Symbol;Acc:37881]	pseudogene	21	12	44	17	23	26	36	28	21.2838
ENSG00000271870	-0.0665579	0.955344	0.0481767	0.826267	0.903181	-1.04722	RP11-97C16.1	NA	antisense	19	11	38	18	27	28	35	28	25.632
ENSG00000229164	-0.0352988	0.439675	0.010013	0.920293	0.958147	-1.02477	TRAC	T cell receptor alpha constant [Source:HGNC Symbol;Acc:12029]	TR_C_gene	24	10	22	8	11	18	79	28	15.8745
ENSG00000124116	1.56118	-0.0197641	14.8476	0.000116555	0.000833332	2.95094	WFDC3	WAP four-disulfide core domain 3 [Source:HGNC Symbol;Acc:15957]	protein_coding	6	10	11	17	5	16	60	27	11.3578
ENSG00000213062	1.43006	0.190746	14.2767	0.000157809	0.00109089	2.69458	AL021068.1	NA	pseudogene	9	9	11	20	7	21	18	27	19.975
ENSG00000268621	-1.72358	-0.980507	7.10608	0.00768227	0.0298511	-3.30256	AC006262.5	NA	lincRNA	4	1	14	1	6	3	710	27	3.4641
ENSG00000243279	0.410898	1.82251	2.69018	0.100968	0.22179	1.32951	PRAF2	PRA1 domain family, member 2 [Source:HGNC Symbol;Acc:28911]	protein_coding	43	37	48	43	41	34	25	27	13.7477
ENSG00000220695	-0.108513	1.28729	0.149619	0.6989	0.823063	-1.07812	RP1-121G13.3	NA	pseudogene	27	16	48	25	34	28	32	27	18.735
ENSG00000177483	-0.159645	-0.198864	0.136802	0.711481	0.831734	-1.11701	RBM44	RNA binding motif protein 44 [Source:HGNC Symbol;Acc:24756]	protein_coding	12	4	16	11	8	6	38	27	10.8167
ENSG00000230267	-0.141799	-0.2816	0.100377	0.751378	0.856754	-1.10328	HERC2P4	hect domain and RLD 2 pseudogene 4 [Source:HGNC Symbol;Acc:4872]	pseudogene	15	6	9	6	9	7	17	27	1.73205
ENSG00000231064	0.0954669	0.125631	0.0627942	0.802133	0.888324	1.06841	RP11-263K19.4	NA	antisense	10	2	15	14	16	18	22	27	24.98
ENSG00000250329	0.072692	1.09354	0.0605622	0.805609	0.890519	1.05168	KDELC1P1	KDEL (Lys-Asp-Glu-Leu) containing 1 pseudogene 1 [Source:HGNC Symbol;Acc:39193]	pseudogene	24	13	52	21	17	30	51	27	25.5147
ENSG00000267712	8.74007	0.756722	163.718	1.74356e-37	2.3332e-35	427.585	RP11-456O19.4	NA	lincRNA	1	37	1	36	1	37	1	26	1.73205
ENSG00000168079	8.16055	0.0984864	112.191	3.2455e-26	2.60306e-24	286.135	SCARA5	scavenger receptor class A, member 5 (putative) [Source:HGNC Symbol;Acc:28701]	protein_coding	1	32	1	17	1	17	1	26	25.9808
ENSG00000198515	2.71778	-0.415447	28.7805	8.10644e-08	1.13581e-06	6.57858	CNGA1	cyclic nucleotide gated channel alpha 1 [Source:HGNC Symbol;Acc:2148]	protein_coding	1	7	4	16	4	16	16	26	15.5885
ENSG00000182508	4.12638	-1.45608	21.2174	4.10031e-06	4.18118e-05	17.4649	LHFPL1	lipoma HMGIC fusion partner-like 1 [Source:HGNC Symbol;Acc:6587]	protein_coding	1	2	1	10	1	4	4	26	12.49
ENSG00000233006	-1.48103	0.991707	20.2258	6.88182e-06	6.70081e-05	-2.79148	AC034220.3	NA	processed_transcript	11	4	67	16	43	12	305	26	18.3303
ENSG00000233929	1.63165	0.00690854	16.2343	5.59717e-05	0.000437562	3.09868	MT1XP1	metallothionein 1X pseudogene 1 [Source:HGNC Symbol;Acc:7442]	pseudogene	11	12	6	15	5	16	17	26	6.245
ENSG00000073146	-2.08183	-0.346604	16.0857	6.05391e-05	0.000469019	-4.23345	MOV10L1	Mov10l1, Moloney leukemia virus 10-like 1, homolog (mouse) [Source:HGNC Symbol;Acc:7201]	protein_coding	7	2	15	1	21	5	24	26	6.245
ENSG00000180535	2.22209	-1.31421	10.4068	0.0012555	0.00660314	4.66569	BHLHA15	basic helix-loop-helix family, member a15 [Source:HGNC Symbol;Acc:22265]	protein_coding	1	3	4	9	1	3	8	26	10.3923
ENSG00000270055	0.894921	0.983631	8.92049	0.0028199	0.0130338	1.85951	CTD-3092A11.2	NA	sense_intronic	19	18	25	31	18	28	26	26	20.4206
ENSG00000243680	0.668042	2.24833	8.20325	0.00418155	0.0181099	1.58891	RPL37P23	ribosomal protein L37 pseudogene 23 [Source:HGNC Symbol;Acc:37003]	pseudogene	37	57	82	48	46	63	105	26	22.6495
ENSG00000215895	-0.759396	0.916522	5.71367	0.0168334	0.0564057	-1.69278	RP11-334L9.1	NA	pseudogene	21	7	51	14	27	20	65	26	19.5192
ENSG00000146205	0.777562	0.605676	5.53064	0.0186862	0.0613091	1.71423	ANO7	anoctamin 7 [Source:HGNC Symbol;Acc:31677]	protein_coding	6	11	18	28	24	20	79	26	25.5147
ENSG00000204052	1.37402	-1.07592	5.02421	0.0249954	0.0769826	2.59192	LRRC73	leucine rich repeat containing 73 [Source:HGNC Symbol;Acc:21375]	protein_coding	3	1	4	2	1	15	9	26	23.4307
ENSG00000248971	-0.556821	0.973455	3.24623	0.071588	0.171707	-1.47102	KRT8P46	keratin 8 pseudogene 46 [Source:HGNC Symbol;Acc:39880]	pseudogene	26	6	42	21	29	20	80	26	25.1595
ENSG00000214719	-0.555281	0.813431	2.96707	0.0849757	0.19505	-1.46945	AC005562.1	NA	processed_transcript	25	6	36	18	25	17	61	26	19.975
ENSG00000237517	0.509604	0.75462	2.58173	0.108103	0.232783	1.42366	DGCR5	DiGeorge syndrome critical region gene 5 (non-protein coding) [Source:HGNC Symbol;Acc:16757]	antisense	18	12	24	21	18	26	18	26	21.2838
ENSG00000164749	0.508854	-0.211745	1.4228	0.232943	0.404662	1.42292	HNF4G	hepatocyte nuclear factor 4, gamma [Source:HGNC Symbol;Acc:5026]	protein_coding	12	8	9	11	8	7	21	26	6.245
ENSG00000227248	0.238373	0.720974	0.549583	0.458488	0.63477	1.17966	FAM155A-IT1	FAM155A intronic transcript 1 (non-protein coding) [Source:HGNC Symbol;Acc:41503]	sense_intronic	10	12	37	18	19	23	40	26	16.5227
ENSG00000140522	0.459731	-1.73424	0.315142	0.574542	0.731559	1.37529	RLBP1	retinaldehyde binding protein 1 [Source:HGNC Symbol;Acc:10024]	protein_coding	2	1	2	2	2	3	93	26	3
ENSG00000186275	0.0713234	0.753561	0.0496031	0.823755	0.901656	1.05068	NBPF12	neuroblastoma breakpoint family, member 12 [Source:HGNC Symbol;Acc:24297]	protein_coding	11	12	33	20	26	19	41	26	13.0767
ENSG00000231721	-1.65995	1.44495	30.5362	3.27699e-08	4.87535e-07	-3.16005	LINC-PINT	long intergenic non-protein coding RNA, p53 induced transcript [Source:HGNC Symbol;Acc:26885]	antisense	49	8	60	16	56	12	57	25	12
ENSG00000141622	3.11197	-1.06453	20.1426	7.1878e-06	6.96351e-05	8.64562	RNF165	ring finger protein 165 [Source:HGNC Symbol;Acc:31696]	protein_coding	1	2	1	10	3	11	13	25	14.7986
ENSG00000179546	-1.60664	0.667321	20.0226	7.65307e-06	7.3555e-05	-3.04541	HTR1D	5-hydroxytryptamine (serotonin) receptor 1D, G protein-coupled [Source:HGNC Symbol;Acc:5289]	protein_coding	10	1	39	13	44	12	32	25	19.975
ENSG00000205861	1.60659	0.321426	19.1436	1.21243e-05	0.000112038	3.04531	C1QTNF9B-AS1	C1QTNF9B antisense RNA 1 [Source:HGNC Symbol;Acc:39839]	antisense	7	12	11	19	9	27	44	25	22.5167
ENSG00000255173	2.14554	-1.41335	8.5714	0.00341485	0.0152486	4.42458	AP003068.12	NA	antisense	1	1	2	9	2	4	5	25	12.1244
ENSG00000219932	0.675832	2.11364	8.06664	0.00450876	0.0192538	1.59752	RPL12P8	ribosomal protein L12 pseudogene 8 [Source:HGNC Symbol;Acc:23735]	pseudogene	25	49	82	54	47	53	108	25	7.93725
ENSG00000254702	0.479325	0.361359	1.8049	0.179121	0.335554	1.39409	CTD-2651C21.3	NA	pseudogene	17	14	20	9	9	18	11	25	13.5277
ENSG00000197776	-0.313144	1.14015	1.14164	0.285306	0.465301	-1.24241	KLHDC1	kelch domain containing 1 [Source:HGNC Symbol;Acc:19836]	protein_coding	22	13	38	21	42	24	32	25	17.0587
ENSG00000254144	-0.217094	1.08747	0.535464	0.464319	0.639749	-1.16239	7SK	7SK RNA [Source:RFAM;Acc:RF00100]	antisense	15	11	56	24	29	24	56	25	22.5167
ENSG00000173432	0.346208	-1.32729	0.240358	0.623948	0.768578	1.27121	SAA1	serum amyloid A1 [Source:HGNC Symbol;Acc:10513]	protein_coding	11	4	1	2	1	1	4	25	4.58258
ENSG00000090932	0.221617	-0.686206	0.191849	0.661383	0.796728	1.16604	DLL3	delta-like 3 (Drosophila) [Source:HGNC Symbol;Acc:2909]	protein_coding	3	2	13	10	5	5	30	25	12.1244
ENSG00000215769	-1.74328	1.3166	30.8132	2.84094e-08	4.25699e-07	-3.34794	hsa-mir-6080	hsa-mir-6080 [Source:miRBase;Acc:MI0020357]	processed_transcript	19	5	102	16	43	13	82	24	17.0587
ENSG00000235545	1.71903	-0.158363	15.8444	6.87688e-05	0.00052626	3.29215	RP11-230B22.1	NA	antisense	3	5	8	17	6	20	13	24	23.8118
ENSG00000223414	1.85778	-0.798757	11.6456	0.00064353	0.00370285	3.62449	LINC00473	long intergenic non-protein coding RNA 473 [Source:HGNC Symbol;Acc:21160]	lincRNA	6	6	3	7	1	10	1	24	6.245
ENSG00000168497	-2.29961	-1.16559	9.70202	0.00184065	0.0091263	-4.92326	SDPR	serum deprivation response [Source:HGNC Symbol;Acc:10690]	protein_coding	2	1	11	1	8	1	235	24	0
ENSG00000229083	0.75738	1.07776	6.70638	0.00960686	0.0358916	1.69042	PSMA6P2	proteasome (prosome, macropain) subunit, alpha type, 6 pseudogene 2 [Source:HGNC Symbol;Acc:39607]	pseudogene	21	21	28	31	21	26	36	24	15
ENSG00000234498	-0.54485	1.28836	3.6175	0.0571747	0.144958	-1.45887	RPL13AP20	ribosomal protein L13a pseudogene 20 [Source:HGNC Symbol;Acc:35709]	pseudogene	20	11	61	24	43	25	236	24	23.4307
ENSG00000234327	0.492968	0.805308	2.47251	0.115853	0.245298	1.40734	AC012146.7	NA	processed_transcript	22	12	24	23	17	25	28	24	21
ENSG00000243452	-0.44535	0.895466	2.02035	0.155203	0.302689	-1.36164	NBPF15	neuroblastoma breakpoint family, member 15 [Source:HGNC Symbol;Acc:28791]	protein_coding	22	11	32	17	34	17	45	24	10.3923
ENSG00000241684	-0.480565	0.352553	1.66131	0.197426	0.360297	-1.39529	ADAMTS9-AS2	ADAMTS9 antisense RNA 2 [Source:HGNC Symbol;Acc:42435]	antisense	28	6	20	10	12	11	142	24	7.93725
ENSG00000157423	-0.353211	0.640983	1.12242	0.289399	0.46937	-1.2774	HYDIN	HYDIN, axonemal central pair apparatus protein [Source:HGNC Symbol;Acc:19368]	protein_coding	15	9	31	19	26	11	72	24	15.8745
ENSG00000233786	0.255736	1.01831	0.736408	0.390814	0.572248	1.19394	CDC27P1	cell division cycle 27 pseudogene 1 [Source:HGNC Symbol;Acc:38091]	pseudogene	20	16	42	25	20	23	31	24	14.1774
ENSG00000233971	0.123258	0.944497	0.163443	0.686006	0.813969	1.08919	RPS20P10	ribosomal protein S20 pseudogene 10 [Source:HGNC Symbol;Acc:36800]	pseudogene	20	19	35	16	24	22	37	24	9
ENSG00000203632	0.155347	-0.221374	0.132167	0.716196	0.835113	1.11369	AC007690.1	NA	pseudogene	2	2	13	11	15	14	32	24	18.735
ENSG00000258704	-0.0361814	0.214488	0.00937843	0.922852	0.959468	-1.0254	RP11-85K15.2	NA	processed_transcript	10	4	25	17	13	12	17	24	19.6723
ENSG00000137752	-0.0414126	-0.670126	0.00684733	0.934051	0.96545	-1.02912	CASP1	caspase 1, apoptosis-related cysteine peptidase [Source:HGNC Symbol;Acc:1499]	protein_coding	5	4	11	7	7	4	50	24	5.19615
ENSG00000181359	0.0249126	0.413573	0.00491134	0.944129	0.97118	1.01742	HSP90AA6P	heat shock protein 90kDa alpha (cytosolic), class A member 6, pseudogene [Source:HGNC Symbol;Acc:32536]	pseudogene	10	7	33	14	13	18	14	24	16.7033
ENSG00000147576	-1.98637	1.25903	38.2722	6.15326e-10	1.17005e-08	-3.9624	ADHFE1	alcohol dehydrogenase, iron containing, 1 [Source:HGNC Symbol;Acc:16354]	protein_coding	27	2	58	13	67	15	65	23	21
ENSG00000241935	-1.35308	1.80945	24.4468	7.63887e-07	9.15932e-06	-2.55458	HOGA1	4-hydroxy-2-oxoglutarate aldolase 1 [Source:HGNC Symbol;Acc:25155]	protein_coding	25	16	134	20	64	20	199	23	6.9282
ENSG00000225190	-1.52461	1.20825	23.8076	1.0646e-06	1.24024e-05	-2.87709	PLEKHM1	pleckstrin homology domain containing, family M (with RUN domain) member 1 [Source:HGNC Symbol;Acc:29017]	protein_coding	36	5	59	10	43	20	150	23	22.9129
ENSG00000117600	3.03318	-0.886471	22.9699	1.6456e-06	1.83412e-05	8.1861	LPPR4	Lipid phosphate phosphatase-related protein type 4 [Source:UniProtKB/Swiss-Prot;Acc:Q7Z2D5]	protein_coding	1	3	2	11	2	13	6	23	15.8745
ENSG00000189136	-0.997522	2.22298	16.5387	4.76671e-05	0.000379275	-1.99657	UBE2Q2P1	ubiquitin-conjugating enzyme E2Q family member 2 pseudogene 1 [Source:HGNC Symbol;Acc:37439]	pseudogene	93	21	109	32	58	31	98	23	18.2483
ENSG00000223908	1.23968	0.796746	15.2911	9.21519e-05	0.000679437	2.36147	AC068657.2	NA	pseudogene	16	17	20	25	11	32	20	23	22.5167
ENSG00000173406	-1.14625	0.306958	8.7216	0.00314463	0.0142299	-2.21338	DAB1	Dab, reelin signal transducer, homolog 1 (Drosophila) [Source:HGNC Symbol;Acc:2661]	protein_coding	4	4	43	8	21	10	52	23	9.16515
ENSG00000205100	1.05398	0.275393	8.3885	0.00377602	0.0166135	2.07625	HSP90AA4P	heat shock protein 90kDa alpha (cytosolic), class A member 4, pseudogene [Source:HGNC Symbol;Acc:5255]	pseudogene	9	15	13	15	12	17	34	23	3.4641
ENSG00000228120	-0.966234	0.446444	6.92311	0.0085089	0.0325675	-1.95373	AP001631.10	NA	protein_coding	19	3	17	13	33	10	67	23	15.3948
ENSG00000260949	1.41563	-1.06362	5.66021	0.017354	0.0576793	2.66776	KB-1836B5.1	NA	sense_overlapping	3	3	4	6	2	8	15	23	7.54983
ENSG00000225113	-0.605781	0.699632	3.32404	0.0682739	0.165583	-1.5218	RP5-1160K1.3	NA	antisense	15	8	35	17	30	12	44	23	13.5277
ENSG00000250548	0.643672	0.191921	2.94677	0.0860496	0.196775	1.5623	RP11-47I22.2	NA	lincRNA	19	5	12	17	7	17	92	23	20.7846
ENSG00000123843	1.07302	-1.24451	2.79935	0.0943022	0.210698	2.10383	C4BPB	complement component 4 binding protein, beta [Source:HGNC Symbol;Acc:1328]	protein_coding	1	1	5	7	3	7	158	23	10.3923
ENSG00000223203	0.744911	-0.511721	2.49973	0.113866	0.242026	1.67587	RNA5SP221	RNA, 5S ribosomal pseudogene 221 [Source:HGNC Symbol;Acc:43121]	rRNA	7	5	5	10	8	8	4	23	7.54983
ENSG00000228313	-0.780732	-0.696933	2.22952	0.135396	0.2745	-1.718	CTD-2555K7.4	NA	antisense	1	1	14	5	11	6	5	23	7.93725
ENSG00000250159	0.287237	0.306007	0.635084	0.425497	0.604097	1.2203	RP11-381K20.2	NA	antisense	15	6	17	18	14	15	58	23	18.735
ENSG00000163806	0.175966	0.581452	0.277124	0.598593	0.75016	1.12972	SPDYA	speedy/RINGO cell cycle regulator family member A [Source:HGNC Symbol;Acc:30613]	protein_coding	20	8	23	17	16	21	109	23	19.975
ENSG00000188573	0.174676	-0.518576	0.136247	0.712041	0.832156	1.12871	FBLL1	fibrillarin-like 1 [Source:HGNC Symbol;Acc:35458]	protein_coding	3	2	12	12	9	6	20	23	15.0997
ENSG00000231416	-0.0663158	0.279187	0.0323289	0.857308	0.921532	-1.04704	RP11-422P24.9	NA	pseudogene	15	3	25	16	11	15	35	23	21.7025
ENSG00000204794	-2.04438	0.982897	34.8731	3.51912e-09	6.0524e-08	-4.12495	PGM5P1	phosphoglucomutase 5 pseudogene 1 [Source:HGNC Symbol;Acc:28452]	pseudogene	29	2	54	6	42	15	138	22	19.975
ENSG00000234257	-2.01718	0.92901	32.6016	1.1312e-08	1.803e-07	-4.04793	SOD2P1	superoxide dismutase 2, mitochondrial pseudogene 1 [Source:HGNC Symbol;Acc:45268]	pseudogene	24	4	66	8	33	9	72	22	7.93725
ENSG00000253910	-1.44536	1.38616	23.409	1.30962e-06	1.49644e-05	-2.72332	PCDHGB2	protocadherin gamma subfamily B, 2 [Source:HGNC Symbol;Acc:8709]	protein_coding	42	11	66	10	47	18	79	22	13.0767
ENSG00000065609	-1.85197	-0.343288	12.7335	0.000359167	0.00223632	-3.60993	SNAP91	synaptosomal-associated protein, 91kDa [Source:HGNC Symbol;Acc:14986]	protein_coding	9	2	26	2	9	4	58	22	3.4641
ENSG00000183117	-2.26226	-1.42022	8.18439	0.00422523	0.0182613	-4.79744	CSMD1	CUB and Sushi multiple domains 1 [Source:HGNC Symbol;Acc:14026]	protein_coding	1	1	3	1	12	3	117	22	3.4641
ENSG00000246582	1.18093	-0.328653	6.94574	0.0084019	0.0322122	2.26722	RP11-1149O23.3	NA	processed_transcript	1	3	12	13	6	17	15	22	21.6333
ENSG00000142910	-0.831794	0.477171	5.38789	0.020277	0.0654133	-1.7799	TINAGL1	tubulointerstitial nephritis antigen-like 1 [Source:HGNC Symbol;Acc:19168]	protein_coding	6	2	37	15	28	14	184	22	21.7025
ENSG00000259571	-0.801504	0.615843	5.16297	0.0230734	0.0723997	-1.74292	BLID	BH3-like motif containing, cell death inducer [Source:HGNC Symbol;Acc:33495]	protein_coding	10	3	61	13	13	16	19	22	20.4206
ENSG00000232545	-0.746757	0.520039	4.50106	0.0338739	0.0972646	-1.67802	KB-318B8.7	NA	sense_intronic	17	4	27	14	27	13	60	22	16.5227
ENSG00000214776	1.59408	-1.8359	3.19844	0.0737086	0.175322	3.01902	RP11-726G1.1	NA	pseudogene	3	5	1	1	1	1	15	22	6.9282
ENSG00000226823	-0.755624	-0.0913176	3.17077	0.074967	0.177666	-1.68836	SUGT1P	NA	pseudogene	12	1	14	8	17	12	23	22	16.7033
ENSG00000212283	-0.591412	-0.00432978	2.06326	0.150887	0.296513	-1.50672	SNORD89	small nucleolar RNA, C/D box 89 [Source:HGNC Symbol;Acc:32750]	snoRNA	15	3	16	5	14	14	31	22	17.5784
ENSG00000162620	-0.422904	0.423017	1.36696	0.242334	0.41581	-1.34062	LRRIQ3	leucine-rich repeats and IQ motif containing 3 [Source:HGNC Symbol;Acc:28318]	protein_coding	28	3	21	12	13	16	56	22	19.975
ENSG00000152942	-0.371341	-0.121323	0.722078	0.395463	0.576493	-1.29355	RAD17	RAD17 homolog (S. pombe) [Source:HGNC Symbol;Acc:9807]	protein_coding	20	9	15	5	6	4	73	22	7.93725
ENSG00000213938	0.27938	0.237218	0.5766	0.447648	0.624586	1.21367	SEPHS1P6	selenophosphate synthetase 1 pseudogene 6 [Source:HGNC Symbol;Acc:42168]	pseudogene	10	5	22	16	12	17	29	22	19.975
ENSG00000263006	-0.255516	0.594471	0.573316	0.448944	0.625627	-1.19376	ROCK1P1	Rho-associated, coiled-coil containing protein kinase 1 pseudogene 1 [Source:HGNC Symbol;Acc:37832]	pseudogene	17	8	35	15	17	16	67	22	13.0767
ENSG00000205047	-0.227577	0.18563	0.362443	0.547153	0.70851	-1.17087	FLJ00104	HCG1980662; Uncharacterized protein [Source:UniProtKB/TrEMBL;Acc:Q86VH3]	protein_coding	9	5	24	12	16	13	39	22	13.0767
ENSG00000180815	0.366588	-1.32503	0.312184	0.576343	0.733028	1.2893	MAP3K15	mitogen-activated protein kinase kinase kinase 15 [Source:HGNC Symbol;Acc:31689]	protein_coding	2	1	4	6	4	4	14	22	7.54983
ENSG00000259216	-0.111061	0.4024	0.0981161	0.754102	0.858412	-1.08002	RP11-227D13.2	NA	pseudogene	18	6	22	14	16	16	37	22	15.8745
ENSG00000260412	0.126257	-1.46728	0.0316731	0.858747	0.922643	1.09146	RP11-438B23.2	NA	sense_overlapping	1	1	4	2	4	5	31	22	6.245
ENSG00000181798	-0.0591823	-0.503035	0.0152438	0.901738	0.9492	-1.04188	LINC00471	long intergenic non-protein coding RNA 471 [Source:HGNC Symbol;Acc:28668]	processed_transcript	10	2	9	5	7	11	11	22	13.7477
ENSG00000154620	-0.0433361	-1.74816	0.00273434	0.958297	0.978114	-1.03049	TMSB4Y	thymosin beta 4, Y-linked [Source:HGNC Symbol;Acc:11882]	protein_coding	1	1	5	4	2	1	33	22	5.19615
ENSG00000115956	4.68674	-0.1406	69.851	6.39574e-17	2.45471e-15	25.7543	PLEK	pleckstrin [Source:HGNC Symbol;Acc:9070]	protein_coding	1	18	2	18	1	18	1	21	0
ENSG00000169248	6.56802	-1.157	42.8204	6.00039e-11	1.2922e-09	94.8791	CXCL11	chemokine (C-X-C motif) ligand 11 [Source:HGNC Symbol;Acc:10638]	protein_coding	1	8	1	10	1	5	1	21	7.54983
ENSG00000184160	-1.29772	0.576996	12.3937	0.000430794	0.00261943	-2.4584	ADRA2C	adrenoceptor alpha 2C [Source:HGNC Symbol;Acc:283]	protein_coding	14	2	59	12	15	10	28	21	15.8745
ENSG00000205129	1.19537	0.0431408	9.17533	0.002453	0.0115842	2.29003	C4orf47	chromosome 4 open reading frame 47 [Source:HGNC Symbol;Acc:34346]	protein_coding	9	9	7	13	10	20	93	21	16.7033
ENSG00000077522	1.40711	-1.03553	5.69285	0.0170341	0.0569489	2.65205	ACTN2	actinin, alpha 2 [Source:HGNC Symbol;Acc:164]	protein_coding	1	3	6	5	2	10	16	21	10.8167
ENSG00000228206	-1.88649	-1.9183	2.74416	0.0976104	0.21614	-3.69735	AC016717.1	NA	pseudogene	5	1	1	1	2	1	16	21	0
ENSG00000242759	0.564285	-0.534145	1.41789	0.233751	0.405475	1.47865	LINC00882	long intergenic non-protein coding RNA 882 [Source:HGNC Symbol;Acc:48568]	lincRNA	2	6	12	6	7	10	17	21	6.9282
ENSG00000251179	0.417026	0.218927	1.2719	0.25941	0.435414	1.33517	RP11-893F2.9	NA	antisense	11	10	17	10	13	18	42	21	13.8564
ENSG00000235878	0.47103	-0.268017	1.18371	0.276602	0.455404	1.3861	AP001468.1	Protein LOC101060037 [Source:UniProtKB/TrEMBL;Acc:M0R212]	protein_coding	1	4	8	13	17	11	21	21	14.1774
ENSG00000250950	-0.404881	0.119591	1.07125	0.300664	0.480386	-1.32398	RP11-33B1.3	NA	lincRNA	14	3	24	9	11	14	40	21	16.5227
ENSG00000261705	-0.340789	0.383196	0.903566	0.341827	0.523077	-1.26645	RP11-61A14.2	NA	lincRNA	6	7	31	10	22	17	19	21	15.3948
ENSG00000137261	-0.581206	-1.07346	0.891968	0.344945	0.526453	-1.4961	KIAA0319	KIAA0319 [Source:HGNC Symbol;Acc:21580]	protein_coding	5	1	8	6	5	1	64	21	8.66025
ENSG00000201801	0.277093	0.615041	0.687037	0.407174	0.587472	1.21175	RNU5E-4P	RNA, U5E small nuclear 4, pseudogene [Source:HGNC Symbol;Acc:42513]	snRNA	19	18	17	8	21	21	25	21	20.4206
ENSG00000241923	0.19312	0.634928	0.34475	0.5571	0.717345	1.14323	RP11-425I13.1	NA	pseudogene	14	9	31	19	17	21	27	21	19.2873
ENSG00000249740	-0.233003	-0.0473936	0.324882	0.568688	0.726736	-1.17528	CTD-2127H9.1	NA	lincRNA	8	2	22	14	11	9	29	21	18.0831
ENSG00000159712	0.0873511	0.127716	0.0519463	0.819711	0.899339	1.06242	ANKRD18CP	ankyrin repeat domain 18C, pseudogene [Source:HGNC Symbol;Acc:43601]	pseudogene	11	8	19	11	13	12	31	21	6.245
ENSG00000228801	-0.0625311	0.221914	0.0280365	0.867023	0.92708	-1.0443	RP11-110G21.1	NA	antisense	13	4	15	15	19	14	42	21	18.2483
ENSG00000251795	-0.010402	0.733751	0.00107342	0.973863	0.986758	-1.00724	SNORA66	Small nucleolar RNA SNORA66 [Source:RFAM;Acc:RF00155]	snoRNA	17	9	30	19	23	21	34	21	19.2873
ENSG00000240907	6.25282	-1.34717	34.7875	3.67729e-09	6.30278e-08	76.2584	BX255923.3	NA	lincRNA	1	4	1	13	1	2	1	20	17.5784
ENSG00000137103	-1.70699	1.23694	29.2859	6.24484e-08	8.89926e-07	-3.26478	TMEM8B	transmembrane protein 8B [Source:HGNC Symbol;Acc:21427]	protein_coding	28	7	60	12	57	13	90	20	9.64365
ENSG00000158486	3.89931	-1.02995	28.451	9.61003e-08	1.33157e-06	14.9214	DNAH3	dynein, axonemal, heavy chain 3 [Source:HGNC Symbol;Acc:2949]	protein_coding	1	2	2	14	1	9	5	20	18.0831
ENSG00000203711	-1.71354	0.65475	21.9522	2.7953e-06	2.94153e-05	-3.27964	C6orf99	chromosome 6 open reading frame 99 [Source:HGNC Symbol;Acc:21179]	protein_coding	8	1	58	11	31	12	258	20	18.2483
ENSG00000188747	-1.52938	0.452103	16.0366	6.2131e-05	0.000479866	-2.88662	NOXA1	NADPH oxidase activator 1 [Source:HGNC Symbol;Acc:10668]	protein_coding	3	1	52	10	26	12	128	20	17.5784
ENSG00000245067	-1.6052	0.0160955	12.4809	0.000411133	0.00251483	-3.04239	IGFBP7-AS1	IGFBP7 antisense RNA 1 [Source:HGNC Symbol;Acc:40296]	antisense	21	6	10	2	23	4	29	20	6
ENSG00000150768	1.31888	-0.315162	8.78037	0.00304489	0.0138764	2.49472	DLAT	dihydrolipoamide S-acetyltransferase [Source:HGNC Symbol;Acc:2896]	protein_coding	4	6	13	9	2	18	10	20	18.735
ENSG00000101842	-0.876604	0.900158	7.41596	0.00646479	0.0258426	-1.83605	VSIG1	V-set and immunoglobulin domain containing 1 [Source:HGNC Symbol;Acc:28675]	protein_coding	18	8	55	12	28	18	82	20	15.0997
ENSG00000239697	-0.975899	0.138545	5.79449	0.0160764	0.0543351	-1.96687	TNFSF12	tumor necrosis factor (ligand) superfamily, member 12 [Source:HGNC Symbol;Acc:11927]	protein_coding	18	4	22	10	16	5	48	20	9.64365
ENSG00000187957	-0.786039	0.770287	5.51361	0.0188691	0.0618361	-1.72433	DNER	delta/notch-like EGF repeat containing [Source:HGNC Symbol;Acc:24456]	protein_coding	29	5	45	16	16	13	59	20	17.0587
ENSG00000134627	0.656198	-0.0367471	2.66908	0.102315	0.223818	1.57592	PIWIL4	piwi-like RNA-mediated gene silencing 4 [Source:HGNC Symbol;Acc:18444]	protein_coding	11	5	5	14	14	15	18	20	16.5227
ENSG00000228817	-0.536474	0.13641	1.88837	0.169386	0.321602	-1.45042	BACH1-IT2	BACH1 intronic transcript 2 (non-protein coding) [Source:HGNC Symbol;Acc:40007]	lincRNA	5	3	27	16	19	7	16	20	19.975
ENSG00000085231	-0.392992	-0.0536531	0.901545	0.342368	0.523717	-1.31311	TAF9	TAF9 RNA polymerase II, TATA box binding protein (TBP)-associated factor, 32kDa [Source:HGNC Symbol;Acc:11542]	protein_coding	11	4	22	10	10	8	21	20	9.16515
ENSG00000143178	0.339143	0.105139	0.784651	0.375723	0.557061	1.265	TBX19	T-box 19 [Source:HGNC Symbol;Acc:11596]	protein_coding	4	5	18	15	16	16	14	20	18.2483
ENSG00000236682	-0.216311	0.410758	0.350697	0.553719	0.714056	-1.16176	AC068282.3	NA	lincRNA	32	7	17	10	10	14	38	20	10.5357
ENSG00000229789	-0.169206	0.505448	0.243269	0.621855	0.766869	-1.12444	RP11-391M20.1	NA	pseudogene	11	10	26	10	24	19	22	20	15.5885
ENSG00000272872	-0.128389	-0.980669	0.050958	0.821405	0.900438	-1.09307	LL22NC03-N14H11.1	NA	sense_intronic	1	1	11	4	5	7	47	20	9
ENSG00000213888	0.0910912	-0.18333	0.0467271	0.828859	0.904631	1.06518	AC005003.1	CDNA FLJ20464 fis, clone KAT06158; HCG1777549; Uncharacterized protein [Source:UniProtKB/TrEMBL;Acc:Q9NX35]	protein_coding	7	3	11	10	14	13	20	20	15.3948
ENSG00000133106	0.0395277	0.921899	0.0160591	0.899158	0.947749	1.02778	EPSTI1	epithelial stromal interaction 1 (breast) [Source:HGNC Symbol;Acc:16465]	protein_coding	25	18	41	19	16	15	86	20	6.245
ENSG00000179136	0.183602	-2.52041	0.0145276	0.904063	0.949583	1.13572	LINC00670	long intergenic non-protein coding RNA 670 [Source:HGNC Symbol;Acc:44338]	lincRNA	1	1	1	1	1	1	27	20	0
ENSG00000267904	-1.24809	0.729301	13.1056	0.000294416	0.0018785	-2.37527	CTC-429P9.5	NA	sense_intronic	18	6	42	10	33	12	38	19	9.16515
ENSG00000130768	-1.72202	-0.281651	12.7148	0.000362779	0.00225601	-3.29897	SMPDL3B	sphingomyelin phosphodiesterase, acid-like 3B [Source:HGNC Symbol;Acc:21416]	protein_coding	3	1	20	5	21	6	109	19	7.93725
ENSG00000112530	-1.7775	-0.650974	9.88223	0.00166883	0.00836888	-3.42832	PACRG	PARK2 co-regulated [Source:HGNC Symbol;Acc:19152]	protein_coding	8	1	12	1	12	5	41	19	6.9282
ENSG00000135116	-1.87744	-0.756292	9.81125	0.00173447	0.00866337	-3.67423	HRK	harakiri, BCL2 interacting protein (contains only BH3 domain) [Source:HGNC Symbol;Acc:5185]	protein_coding	1	1	25	2	6	4	203	19	4.58258
ENSG00000224962	1.97287	-1.18015	9.32121	0.00226517	0.0108693	3.92547	PSAT1P4	phosphoserine aminotransferase 1 pseudogene 4 [Source:HGNC Symbol;Acc:43990]	pseudogene	1	5	4	3	1	9	1	19	9.16515
ENSG00000254811	3.72863	-2.23795	6.83956	0.00891606	0.0338027	13.2565	RP11-680E19.1	NA	pseudogene	1	1	1	1	1	4	1	19	5.19615
ENSG00000115257	-0.94022	0.0565058	5.29724	0.0213593	0.0681146	-1.91882	PCSK4	proprotein convertase subtilisin/kexin type 4 [Source:HGNC Symbol;Acc:8746]	protein_coding	6	1	28	13	18	8	56	19	18.0831
ENSG00000111674	1.19479	-0.7498	5.26072	0.021812	0.0692391	2.28911	ENO2	enolase 2 (gamma, neuronal) [Source:HGNC Symbol;Acc:3353]	protein_coding	1	3	13	7	1	12	65	19	13.5277
ENSG00000231770	-0.866891	0.111325	4.70856	0.0300129	0.0885871	-1.82373	TMEM44-AS1	TMEM44 antisense RNA 1 [Source:HGNC Symbol;Acc:44272]	antisense	11	1	23	11	19	10	50	19	16.5227
ENSG00000118432	1.04513	-0.781939	3.90051	0.0482713	0.12773	2.06356	CNR1	cannabinoid receptor 1 (brain) [Source:HGNC Symbol;Acc:2159]	protein_coding	1	1	11	13	3	7	103	19	18
ENSG00000131188	-0.419094	1.24422	2.10693	0.146633	0.290855	-1.33709	PRR7	proline rich 7 (synaptic) [Source:HGNC Symbol;Acc:28130]	protein_coding	16	13	67	25	36	22	51	19	18.735
ENSG00000177112	1.0043	-1.67705	1.60832	0.204728	0.369473	2.00597	MRVI1-AS1	MRVI1 antisense RNA 1 [Source:HGNC Symbol;Acc:43434]	antisense	1	1	1	6	3	2	6	19	7.93725
ENSG00000257591	-0.404504	0.248105	1.1557	0.28236	0.462154	-1.32363	ZNF625	zinc finger protein 625 [Source:HGNC Symbol;Acc:30571]	protein_coding	17	5	23	10	14	13	14	19	12.1244
ENSG00000218586	-0.39457	0.304214	1.14909	0.28374	0.463588	-1.31455	RP4-791C19.1	NA	pseudogene	5	5	30	10	21	17	38	19	18.0831
ENSG00000124839	0.443962	-0.439351	0.93488	0.333598	0.514861	1.36033	RAB17	RAB17, member RAS oncogene family [Source:HGNC Symbol;Acc:16523]	protein_coding	4	3	13	13	7	7	124	19	15.0997
ENSG00000251898	-0.453115	-0.541605	0.84475	0.358042	0.53925	-1.36899	SCARNA11	small Cajal body-specific RNA 11 [Source:HGNC Symbol;Acc:32568]	snoRNA	9	4	7	6	12	4	7	19	3.4641
ENSG00000136514	0.471942	-0.751187	0.837649	0.36007	0.541587	1.38698	RTP4	receptor (chemosensory) transporter protein 4 [Source:HGNC Symbol;Acc:23992]	protein_coding	6	3	6	9	6	5	38	19	9.16515
ENSG00000204619	-0.940138	-2.4177	0.454405	0.50025	0.670004	-1.91871	PPP1R11	protein phosphatase 1, regulatory (inhibitor) subunit 11 [Source:HGNC Symbol;Acc:9285]	protein_coding	1	1	1	1	2	1	48	19	0
ENSG00000123411	-0.176701	0.89472	0.326039	0.568001	0.726357	-1.1303	IKZF4	IKAROS family zinc finger 4 (Eos) [Source:HGNC Symbol;Acc:13179]	protein_coding	20	11	30	20	32	20	41	19	15.5885
ENSG00000145217	0.283461	-0.925274	0.262989	0.608074	0.756792	1.21711	SLC26A1	solute carrier family 26 (anion exchanger), member 1 [Source:HGNC Symbol;Acc:10993]	protein_coding	4	1	6	10	6	3	7	19	14.1774
ENSG00000272777	-0.173422	-0.770238	0.1092	0.741056	0.851438	-1.12773	RP11-571L19.8	NA	lincRNA	4	2	10	4	7	8	39	19	9.16515
ENSG00000228218	0.113939	0.390274	0.1042	0.746847	0.854437	1.08218	ATF4P3	activating transcription factor 4 pseudogene 3 [Source:HGNC Symbol;Acc:788]	pseudogene	16	7	21	15	15	17	46	19	15.8745
ENSG00000117586	-0.0764786	0.308104	0.0444506	0.833018	0.907388	-1.05444	TNFSF4	tumor necrosis factor (ligand) superfamily, member 4 [Source:HGNC Symbol;Acc:11934]	protein_coding	11	5	26	15	15	15	49	19	17.3205
ENSG00000147606	0.0450159	-0.0124388	0.0119833	0.912831	0.955002	1.03169	SLC26A7	solute carrier family 26 (anion exchanger), member 7 [Source:HGNC Symbol;Acc:14467]	protein_coding	8	12	23	5	9	9	15	19	10.5357
ENSG00000264943	-0.0472606	-0.286369	0.0112855	0.915397	0.955885	-1.0333	SH3GL1P2	SH3-domain GRB2-like 1 pseudogene 2 [Source:HGNC Symbol;Acc:10836]	pseudogene	11	1	9	11	11	10	59	19	16.5227
ENSG00000227145	-4.20322	0.76499	75.6256	3.42893e-18	1.47941e-16	-18.4202	IL21-AS1	IL21 antisense RNA 1 [Source:HGNC Symbol;Acc:40299]	antisense	4	1	94	2	33	3	307	18	3
ENSG00000234711	5.7702	-1.50598	26.6433	2.44696e-07	3.16448e-06	54.5762	TUBB8P11	tubulin, beta 8 class VIII pseudogene 11 [Source:HGNC Symbol;Acc:32337]	pseudogene	1	2	1	8	1	6	1	18	9.16515
ENSG00000142623	-1.87788	0.418839	22.1818	2.4802e-06	2.63656e-05	-3.67536	PADI1	peptidyl arginine deiminase, type I [Source:HGNC Symbol;Acc:18367]	protein_coding	21	1	35	7	24	9	163	18	12.49
ENSG00000243225	2.11798	-0.551008	17.4752	2.91077e-05	0.000245002	4.34086	RP11-7F17.1	NA	pseudogene	2	5	5	12	3	15	15	18	15.3948
ENSG00000162897	5.14805	-1.98501	16.0717	6.09901e-05	0.000471782	35.4582	FCAMR	Fc receptor, IgA, IgM, high affinity [Source:HGNC Symbol;Acc:24692]	protein_coding	1	4	1	2	1	2	1	18	3.4641
ENSG00000171533	-1.26518	0.738732	13.1216	0.000291904	0.0018658	-2.40357	MAP6	microtubule-associated protein 6 [Source:HGNC Symbol;Acc:6868]	protein_coding	35	5	30	9	27	12	42	18	10.5357
ENSG00000154451	1.38919	0.0568588	12.3995	0.000429453	0.00261348	2.61931	GBP5	guanylate binding protein 5 [Source:HGNC Symbol;Acc:19895]	protein_coding	10	15	13	10	3	17	1	18	10.8167
ENSG00000135917	1.97365	-0.853815	12.1891	0.000480708	0.00286889	3.92759	SLC19A3	solute carrier family 19 (thiamine transporter), member 3 [Source:HGNC Symbol;Acc:16266]	protein_coding	2	2	3	12	3	10	4	18	15.8745
ENSG00000162241	-1.10918	0.458446	9.15642	0.00247847	0.011684	-2.15723	SLC25A45	solute carrier family 25, member 45 [Source:HGNC Symbol;Acc:27442]	protein_coding	10	2	37	13	27	11	58	18	17.5784
ENSG00000260743	-1.04818	-0.0763249	5.66591	0.0172978	0.0575534	-2.06792	RP11-255C15.3	NA	lincRNA	12	6	28	2	9	7	21	18	7.93725
ENSG00000126882	-1.20801	-0.624253	5.18874	0.0227337	0.0715331	-2.3102	FAM78A	family with sequence similarity 78, member A [Source:HGNC Symbol;Acc:25465]	protein_coding	8	1	12	1	10	8	57	18	12.1244
ENSG00000264853	-0.719054	0.782997	4.82539	0.0280435	0.0840028	-1.6461	RP11-16C1.2	NA	sense_intronic	18	6	42	17	28	15	37	18	17.5784
ENSG00000176933	-1.01556	-0.460156	4.33117	0.0374205	0.104896	-2.02168	TOB2P1	transducer of ERBB2, 2 pseudogene 1 [Source:HGNC Symbol;Acc:13986]	pseudogene	1	2	18	7	16	4	20	18	7.54983
ENSG00000214435	1.30504	-1.27075	3.91841	0.0477602	0.126659	2.4709	AS3MT	arsenic (+3 oxidation state) methyltransferase [Source:HGNC Symbol;Acc:17452]	protein_coding	2	2	2	3	3	9	19	18	11.3578
ENSG00000249867	-1.01294	-0.658286	3.61344	0.0573144	0.145225	-2.01802	RP11-115J23.1	NA	lincRNA	8	1	14	6	7	4	32	18	7.54983
ENSG00000273203	-1.14643	-1.4275	2.48757	0.114749	0.24351	-2.21366	AC006946.16	NA	lincRNA	1	1	6	2	7	3	49	18	3
ENSG00000161955	-0.534382	0.502764	2.337	0.126332	0.261459	-1.44832	TNFSF13	tumor necrosis factor (ligand) superfamily, member 13 [Source:HGNC Symbol;Acc:11928]	protein_coding	10	9	33	10	25	14	49	18	7.93725
ENSG00000199994	-0.544496	0.415846	2.30454	0.128996	0.265548	-1.45851	RNA5SP145	RNA, 5S ribosomal pseudogene 145 [Source:HGNC Symbol;Acc:43045]	rRNA	10	10	25	11	28	9	11	18	3
ENSG00000101746	0.981646	-1.36312	2.11858	0.145521	0.2894	1.97472	NOL4	nucleolar protein 4 [Source:HGNC Symbol;Acc:7870]	protein_coding	3	2	4	3	1	6	16	18	6.245
ENSG00000237973	0.313073	1.62631	1.45122	0.228332	0.399147	1.24235	hsa-mir-6723	hsa-mir-6723 [Source:miRBase;Acc:MI0022558]	pseudogene	17	30	56	37	50	34	111	18	10.5357
ENSG00000214541	0.308965	1.1266	1.11535	0.290922	0.471015	1.23882	RPS4XP3	ribosomal protein S4X pseudogene 3 [Source:HGNC Symbol;Acc:16251]	pseudogene	24	23	50	21	15	23	54	18	3.4641
ENSG00000230513	0.406564	-0.303851	0.826046	0.363418	0.544888	1.32553	THAP7-AS1	THAP7 antisense RNA 1 [Source:HGNC Symbol;Acc:41013]	antisense	17	5	9	11	3	6	39	18	9.64365
ENSG00000232637	-0.433521	-0.890196	0.603235	0.437346	0.615462	-1.35053	WI2-3658N16.1	NA	pseudogene	5	1	6	6	9	4	34	18	7.54983
ENSG00000229211	0.1965	0.280884	0.290172	0.590111	0.743926	1.14591	RP11-363L24.2	NA	pseudogene	17	7	18	15	12	14	33	18	13.0767
ENSG00000250030	-0.0810092	0.616644	0.0599439	0.806585	0.891085	-1.05776	RP11-584P21.4	NA	pseudogene	10	9	32	18	24	17	51	18	14.7986
ENSG00000266714	-0.146446	-1.07245	0.0593371	0.807547	0.891479	-1.10684	MYO15B	myosin XVB pseudogene [Source:HGNC Symbol;Acc:14083]	protein_coding	6	1	7	3	3	6	16	18	7.54983
ENSG00000143590	-0.114315	-0.551971	0.0549793	0.814615	0.895647	-1.08246	EFNA3	ephrin-A3 [Source:HGNC Symbol;Acc:3223]	protein_coding	9	3	8	3	8	11	50	18	13.8564
ENSG00000236850	-0.0530363	-0.028809	0.0173291	0.895269	0.945467	-1.03745	BMS1P20	BMS1 pseudogene 20 [Source:HGNC Symbol;Acc:49153]	processed_transcript	10	5	20	12	10	9	29	18	10.5357
ENSG00000140835	3.65834	-0.872234	31.1788	2.35323e-08	3.59068e-07	12.6261	CHST4	carbohydrate (N-acetylglucosamine 6-O) sulfotransferase 4 [Source:HGNC Symbol;Acc:1972]	protein_coding	1	6	2	13	1	9	7	17	10.5357
ENSG00000271856	4.01511	-1.04456	30.5263	3.29376e-08	4.89449e-07	16.1684	RP11-861A13.4	NA	lincRNA	1	7	1	8	1	9	1	17	3
ENSG00000185499	-2.00628	0.511178	25.6026	4.19477e-07	5.25569e-06	-4.01746	MUC1	mucin 1, cell surface associated [Source:HGNC Symbol;Acc:7508]	protein_coding	25	2	30	10	31	3	24	17	13.0767
ENSG00000266680	-1.83135	0.636732	24.2216	8.58635e-07	1.01639e-05	-3.55871	RP5-1148A21.3	NA	antisense	19	3	37	5	37	12	122	17	14.1774
ENSG00000226604	3.62023	-1.56759	14.916	0.000112403	0.000806649	12.297	PAPPA-AS2	PAPPA antisense RNA 2 [Source:HGNC Symbol;Acc:35160]	antisense	1	1	1	4	1	9	14	17	12.1244
ENSG00000176381	2.80004	-1.67125	10.2235	0.00138659	0.00718089	6.96461	PRR18	proline rich 18 [Source:HGNC Symbol;Acc:28574]	protein_coding	1	2	1	4	1	5	2	17	4.58258
ENSG00000170959	-1.02969	0.608621	8.55247	0.00345055	0.015386	-2.04159	DCDC1	doublecortin domain containing 1 [Source:HGNC Symbol;Acc:20625]	protein_coding	23	4	38	10	21	14	103	17	15.0997
ENSG00000134007	-0.895545	-0.0106972	4.58787	0.032199	0.0934819	-1.86031	ADAM20	ADAM metallopeptidase domain 20 [Source:HGNC Symbol;Acc:199]	protein_coding	13	2	17	8	18	9	20	17	11.3578
ENSG00000255547	0.888175	-0.43108	3.75125	0.0527681	0.136356	1.85083	RPA2P3	replication protein A2 pseudogene 3 [Source:HGNC Symbol;Acc:45118]	pseudogene	6	3	9	10	5	14	23	17	16.7033
ENSG00000254791	0.572209	0.143618	2.30288	0.129134	0.265744	1.4868	FAR1-IT1	FAR1 intronic transcript 1 (non-protein coding) [Source:HGNC Symbol;Acc:41485]	sense_intronic	6	7	13	17	17	15	18	17	15.8745
ENSG00000254353	1.58263	-2.14991	2.11029	0.146312	0.290428	2.99515	RP11-195E2.4	NA	lincRNA	1	1	1	2	1	1	34	17	1.73205
ENSG00000235613	-0.364682	1.06449	1.46176	0.22665	0.397293	-1.2876	NSRP1P1	nuclear speckle splicing regulatory protein 1 pseudogene 1 [Source:HGNC Symbol;Acc:38087]	pseudogene	32	11	48	21	21	19	24	17	15.8745
ENSG00000228360	0.394769	0.340829	1.23239	0.266943	0.443794	1.31473	RP11-365F18.1	NA	pseudogene	8	9	22	18	16	15	29	17	13.7477
ENSG00000234231	-0.49226	-0.289548	1.17654	0.278062	0.457025	-1.40665	AC093616.4	NA	pseudogene	9	3	23	6	5	8	36	17	7.54983
ENSG00000170162	0.909329	-1.79419	1.1445	0.284703	0.464766	1.87817	VGLL2	vestigial like 2 (Drosophila) [Source:HGNC Symbol;Acc:20232]	protein_coding	3	1	2	2	1	3	43	17	3
ENSG00000234494	-0.297314	0.526557	0.750135	0.386433	0.568362	-1.22885	AC003665.1	NA	antisense	15	8	29	13	21	16	60	17	12.1244
ENSG00000189089	0.382859	-0.962198	0.466626	0.494544	0.665188	1.30392	RIMKLBP1	ribosomal modification protein rimK-like family member B pseudogene 1 [Source:HGNC Symbol;Acc:34034]	pseudogene	3	2	7	7	5	5	17	17	7.54983
ENSG00000248476	-0.284284	-0.196447	0.43347	0.510291	0.678545	-1.21781	BACH1-IT1	BACH1 intronic transcript 1 (non-protein coding) [Source:HGNC Symbol;Acc:40006]	sense_intronic	11	2	19	8	7	11	20	17	13.7477
ENSG00000154065	-0.249003	0.0517944	0.37599	0.539757	0.702532	-1.18839	ANKRD29	ankyrin repeat domain 29 [Source:HGNC Symbol;Acc:27110]	protein_coding	4	5	38	12	6	8	37	17	10.5357
ENSG00000162426	-0.270885	-0.304756	0.367812	0.5442	0.705525	-1.20655	SLC45A1	solute carrier family 45, member 1 [Source:HGNC Symbol;Acc:17939]	protein_coding	10	3	11	11	12	5	30	17	12.49
ENSG00000163121	0.685534	-2.32023	0.298148	0.585046	0.740046	1.6083	NEURL3	neuralized E3 ubiquitin protein ligase 3 [Source:HGNC Symbol;Acc:25162]	pseudogene	2	1	1	1	1	1	4	17	0
ENSG00000101353	0.195637	-0.262251	0.204376	0.651211	0.78827	1.14523	MROH8	maestro heat-like repeat family member 8 [Source:HGNC Symbol;Acc:16125]	protein_coding	3	4	17	10	10	11	47	17	11.3578
ENSG00000205871	-0.165107	0.244154	0.197731	0.656559	0.79252	-1.12125	RPS3AP47	ribosomal protein S3a pseudogene 47 [Source:HGNC Symbol;Acc:36744]	pseudogene	12	8	26	8	13	15	36	17	12.1244
ENSG00000229647	-0.130561	-0.659853	0.0616682	0.803878	0.889509	-1.09472	AC007879.7	NA	lincRNA	15	1	9	7	1	5	75	17	9.16515
ENSG00000248854	0.0681836	0.891617	0.0480759	0.826446	0.90329	1.0484	HNRNPH1P3	heterogeneous nuclear ribonucleoprotein H1 pseudogene 3 [Source:HGNC Symbol;Acc:48811]	pseudogene	10	16	46	19	24	20	30	17	6.245
ENSG00000213468	0.0734019	-0.0825119	0.031135	0.85994	0.923488	1.05219	RP11-453F18__B.1	NA	lincRNA	17	8	11	9	9	7	37	17	3
ENSG00000184441	-0.0567471	0.0907844	0.0214954	0.883437	0.937917	-1.04012	AP001062.7	NA	antisense	12	6	17	10	14	13	68	17	10.5357
ENSG00000174059	-0.045718	-1.99523	0.0023034	0.961721	0.97944	-1.0322	CD34	CD34 molecule [Source:HGNC Symbol;Acc:1662]	protein_coding	1	2	2	1	2	1	7	17	1.73205
ENSG00000185031	-0.0123054	-1.51815	0.000304491	0.986078	0.994037	-1.00857	SLC2A3P2	solute carrier family 2 (facilitated glucose transporter), member 3 pseudogene 2 [Source:HGNC Symbol;Acc:31074]	pseudogene	1	1	4	4	5	2	4	17	4.58258
ENSG00000152822	-1.63047	1.67641	29.3555	6.02447e-08	8.62451e-07	-3.09614	GRM1	glutamate receptor, metabotropic 1 [Source:HGNC Symbol;Acc:4593]	protein_coding	102	11	28	10	52	15	509	16	7.93725
ENSG00000139269	2.76907	-0.979574	19.7461	8.84432e-06	8.3897e-05	6.81668	INHBE	inhibin, beta E [Source:HGNC Symbol;Acc:24029]	protein_coding	3	4	2	11	1	8	1	16	10.5357
ENSG00000130940	-2.02028	-0.148175	17.2076	3.35099e-05	0.000277275	-4.05663	CASZ1	castor zinc finger 1 [Source:HGNC Symbol;Acc:26002]	protein_coding	10	2	26	3	16	4	117	16	3
ENSG00000231313	-1.25815	0.785601	13.665	0.000218485	0.00144666	-2.39189	CLIC1P1	chloride intracellular channel 1 pseudogene 1 [Source:HGNC Symbol;Acc:32691]	pseudogene	22	4	47	14	29	11	41	16	15.3948
ENSG00000235947	1.21892	0.136763	9.84647	0.00170158	0.00851608	2.32773	EGOT	eosinophil granule ontogeny transcript (non-protein coding) [Source:HGNC Symbol;Acc:37129]	lincRNA	20	10	7	12	3	20	21	16	15.8745
ENSG00000108370	-3.05102	-1.53701	9.53105	0.00202024	0.00989908	-8.28798	RGS9	regulator of G-protein signaling 9 [Source:HGNC Symbol;Acc:10004]	protein_coding	1	1	11	1	3	1	215	16	0
ENSG00000167910	3.1244	-1.99163	8.48331	0.0035842	0.0158858	8.72046	CYP7A1	cytochrome P450, family 7, subfamily A, polypeptide 1 [Source:HGNC Symbol;Acc:2651]	protein_coding	1	3	1	2	1	2	1	16	1.73205
ENSG00000251034	-1.44858	-0.736549	6.33664	0.0118269	0.0424127	-2.7294	RP11-582J16.4	NA	antisense	7	2	13	5	9	1	83	16	6.245
ENSG00000146054	-0.993577	0.0304281	5.64278	0.0175274	0.0581937	-1.99112	TRIM7	tripartite motif containing 7 [Source:HGNC Symbol;Acc:16278]	protein_coding	14	2	25	9	13	7	39	16	10.8167
ENSG00000128408	1.13711	-0.674823	5.10037	0.0239207	0.0744894	2.1994	RIBC2	RIB43A domain with coiled-coils 2 [Source:HGNC Symbol;Acc:13241]	protein_coding	4	3	9	9	2	11	9	16	12.49
ENSG00000087258	3.39099	-2.41746	5.01218	0.0251696	0.0773195	10.4903	GNAO1	guanine nucleotide binding protein (G protein), alpha activating activity polypeptide O [Source:HGNC Symbol;Acc:4389]	protein_coding	1	1	1	2	1	1	24	16	1.73205
ENSG00000228981	0.696765	0.64693	4.57393	0.032462	0.0940414	1.62087	RP11-364L4.1	NA	pseudogene	12	16	23	18	17	23	50	16	10.8167
ENSG00000152022	-0.756388	0.000861346	3.34051	0.0675936	0.164299	-1.68926	LIX1L	Lix1 homolog (mouse)-like [Source:HGNC Symbol;Acc:28715]	protein_coding	13	2	21	11	14	7	43	16	13.5277
ENSG00000188801	-0.640739	0.498662	3.25331	0.0712795	0.171049	-1.55913	ZNF322P1	zinc finger protein 322 pseudogene 1 [Source:HGNC Symbol;Acc:14003]	pseudogene	24	6	27	10	18	14	29	16	12
ENSG00000257564	-0.593027	0.412286	2.65905	0.102962	0.224848	-1.50841	RP11-123M21.2	NA	pseudogene	23	6	21	8	19	15	13	16	14.1774
ENSG00000114757	-0.815717	-0.562228	2.60375	0.106611	0.230722	-1.76017	PEX5L	peroxisomal biogenesis factor 5-like [Source:HGNC Symbol;Acc:30024]	protein_coding	9	1	11	7	10	4	101	16	9
ENSG00000166473	-0.885048	-1.05163	2.11842	0.145537	0.289408	-1.84683	PKD1L2	polycystic kidney disease 1-like 2 [Source:HGNC Symbol;Acc:21715]	polymorphic_pseudogene	2	1	10	4	7	4	74	16	5.19615
ENSG00000159164	0.715114	-0.929746	1.6314	0.20151	0.365645	1.64161	SV2A	synaptic vesicle glycoprotein 2A [Source:HGNC Symbol;Acc:20566]	protein_coding	5	7	3	3	6	5	3	16	6
ENSG00000203652	-0.54661	-0.445816	1.3356	0.247811	0.422494	-1.46065	AC099048.1	NA	pseudogene	7	1	14	6	10	9	21	16	12.1244
ENSG00000213722	-1.43271	-2.24422	1.29964	0.254279	0.429676	-2.69953	DDAH2	dimethylarginine dimethylaminohydrolase 2 [Source:HGNC Symbol;Acc:2716]	protein_coding	1	1	3	1	1	1	76	16	0
ENSG00000269951	-0.342387	0.185385	0.807629	0.368822	0.550385	-1.26785	RP11-797A18.6	NA	sense_intronic	11	5	26	11	14	12	28	16	11.3578
ENSG00000164849	0.204841	-0.520064	0.186133	0.666155	0.800319	1.15256	GPR146	G protein-coupled receptor 146 [Source:HGNC Symbol;Acc:21718]	protein_coding	9	3	7	9	8	7	68	16	9.16515
ENSG00000201901	0.126928	0.952274	0.171141	0.679099	0.809305	1.09197	RN7SKP48	RNA, 7SK small nuclear pseudogene 48 [Source:HGNC Symbol;Acc:45772]	misc_RNA	23	20	43	19	16	16	46	16	6.245
ENSG00000226259	-0.167326	-0.913038	0.0887076	0.765827	0.864964	-1.12298	GTF2H2B	general transcription factor IIH, polypeptide 2B (pseudogene) [Source:HGNC Symbol;Acc:31393]	pseudogene	6	4	7	4	6	3	30	16	1.73205
ENSG00000178075	-0.0172377	0.84455	0.00301167	0.956235	0.977445	-1.01202	GRAMD1C	GRAM domain containing 1C [Source:HGNC Symbol;Acc:25252]	protein_coding	26	11	22	19	27	21	15	16	15.8745
ENSG00000019991	3.61948	0.132205	63.4834	1.61728e-15	5.51372e-14	12.2906	HGF	hepatocyte growth factor (hepapoietin A; scatter factor) [Source:HGNC Symbol;Acc:4893]	protein_coding	2	19	4	26	2	18	1	15	13.0767
ENSG00000143184	6.18831	-1.18111	35.86	2.12022e-09	3.74692e-08	72.9236	XCL1	chemokine (C motif) ligand 1 [Source:HGNC Symbol;Acc:10645]	protein_coding	1	3	1	8	1	12	1	15	13.5277
ENSG00000152128	2.78511	-0.200669	35.6739	2.33272e-09	4.09354e-08	6.89288	TMEM163	transmembrane protein 163 [Source:HGNC Symbol;Acc:25380]	protein_coding	1	16	7	12	2	17	27	15	7.93725
ENSG00000257718	2.76922	-0.88998	20.5151	5.91622e-06	5.83784e-05	6.81739	RP11-396F22.1	NA	antisense	1	3	4	12	1	11	5	15	14.7986
ENSG00000181045	-1.46742	1.04475	20.2934	6.64299e-06	6.49606e-05	-2.76526	SLC26A11	solute carrier family 26 (anion exchanger), member 11 [Source:HGNC Symbol;Acc:14471]	protein_coding	18	8	71	11	37	12	90	15	6.245
ENSG00000164128	-1.82016	-0.0187688	16.2303	5.60907e-05	0.000438291	-3.53121	NPY1R	neuropeptide Y receptor Y1 [Source:HGNC Symbol;Acc:7956]	protein_coding	10	1	26	4	20	7	70	15	9
ENSG00000063438	-1.01414	1.16401	11.1891	0.000822794	0.00459589	-2.0197	AHRR	aryl-hydrocarbon receptor repressor [Source:HGNC Symbol;Acc:346]	protein_coding	24	10	52	16	47	17	34	15	11.3578
ENSG00000169896	4.42047	-2.1527	10.4216	0.00124547	0.00655728	21.4139	ITGAM	integrin, alpha M (complement component 3 receptor 3 subunit) [Source:HGNC Symbol;Acc:6149]	protein_coding	1	1	1	5	1	1	1	15	6.9282
ENSG00000250486	-1.00942	0.86885	9.22475	0.00238765	0.0113418	-2.01311	FAM218A	family with sequence similarity 218, member A [Source:HGNC Symbol;Acc:26466]	protein_coding	38	5	44	13	18	14	46	15	14.7986
ENSG00000174808	1.28003	-0.222011	8.88587	0.00287386	0.0132259	2.42844	BTC	betacellulin [Source:HGNC Symbol;Acc:1121]	protein_coding	3	8	14	10	4	17	10	15	14.1774
ENSG00000152785	-1.40296	-0.600546	6.90917	0.00857546	0.0327822	-2.64444	BMP3	bone morphogenetic protein 3 [Source:HGNC Symbol;Acc:1070]	protein_coding	8	1	13	4	11	5	28	15	6.245
ENSG00000172927	-1.05559	0.0907075	6.51735	0.0106827	0.0391741	-2.07856	MYEOV	myeloma overexpressed [Source:HGNC Symbol;Acc:7563]	protein_coding	17	5	20	4	17	9	92	15	7.93725
ENSG00000141497	2.12125	-1.73875	6.14236	0.0131981	0.0463535	4.3507	ZMYND15	zinc finger, MYND-type containing 15 [Source:HGNC Symbol;Acc:20997]	protein_coding	1	1	3	7	1	1	3	15	10.3923
ENSG00000179979	-0.665888	1.61288	5.96259	0.0146126	0.0504035	-1.58654	CRIPAK	cysteine-rich PAK1 inhibitor [Source:HGNC Symbol;Acc:26619]	protein_coding	62	23	54	21	38	17	53	15	9.16515
ENSG00000269997	-0.916023	0.348843	5.85916	0.0154962	0.0528739	-1.88691	RP11-214K3.21	NA	sense_intronic	16	3	37	12	14	9	45	15	13.7477
ENSG00000253228	-0.945186	0.148951	5.47181	0.0193256	0.0630841	-1.92544	NRBF2P4	nuclear receptor binding factor 2 pseudogene 4 [Source:HGNC Symbol;Acc:44607]	pseudogene	22	2	15	8	18	10	13	15	12.49
ENSG00000144152	1.06743	-0.42392	5.38792	0.0202766	0.0654133	2.0957	FBLN7	fibulin 7 [Source:HGNC Symbol;Acc:26740]	protein_coding	2	4	5	13	11	12	42	15	14.7986
ENSG00000240288	-0.909372	0.191021	5.30742	0.0212348	0.0678125	-1.87823	GHRLOS	ghrelin opposite strand/antisense RNA [Source:HGNC Symbol;Acc:33885]	antisense	10	3	35	8	14	11	25	15	12.1244
ENSG00000135436	1.21538	-0.959851	4.61297	0.0317311	0.0925346	2.32203	FAM186B	family with sequence similarity 186, member B [Source:HGNC Symbol;Acc:25296]	protein_coding	5	1	5	8	1	9	5	15	13.0767
ENSG00000251603	-0.763032	-0.31739	2.7746	0.0957708	0.213066	-1.69705	RP11-164P12.4	NA	antisense	3	3	21	6	13	7	43	15	6.245
ENSG00000065361	1.31986	-1.7441	2.51981	0.112424	0.239961	2.49641	ERBB3	v-erb-b2 avian erythroblastic leukemia viral oncogene homolog 3 [Source:HGNC Symbol;Acc:3431]	protein_coding	1	1	3	5	1	3	2	15	6
ENSG00000266903	0.803975	-0.965255	2.03151	0.154067	0.301014	1.74591	CTB-171A8.1	NA	antisense	2	4	11	7	1	4	16	15	5.19615
ENSG00000163435	0.629331	-0.933697	1.22102	0.26916	0.446559	1.54685	ELF3	E74-like factor 3 (ets domain transcription factor, epithelial-specific ) [Source:HGNC Symbol;Acc:3318]	protein_coding	10	4	5	9	1	1	167	15	12.1244
ENSG00000236819	-0.54814	-0.492917	1.14392	0.284825	0.464814	-1.4622	AC087393.1	NA	lincRNA	20	5	7	1	4	6	45	15	7.93725
ENSG00000224635	0.450738	-0.569397	0.870463	0.350827	0.53197	1.36674	RP4-564F22.5	NA	lincRNA	6	2	13	11	3	7	21	15	13.5277
ENSG00000094631	-0.383449	-0.404655	0.689729	0.406257	0.586461	-1.30446	HDAC6	histone deacetylase 6 [Source:HGNC Symbol;Acc:14064]	protein_coding	5	1	16	8	10	9	17	15	13.0767
ENSG00000227337	-0.332824	-0.0633128	0.657911	0.417298	0.597195	-1.25948	AC139452.2	NA	pseudogene	5	4	21	9	15	11	29	15	10.8167
ENSG00000241556	0.241136	0.272936	0.435444	0.509329	0.677698	1.18192	RP11-490G8.1	NA	pseudogene	10	9	27	11	10	17	31	15	12.49
ENSG00000224460	-0.25068	-0.743572	0.228107	0.632931	0.776074	-1.18977	RP11-439L18.2	NA	lincRNA	3	3	14	7	6	3	7	15	6.9282
ENSG00000053524	0.190614	-0.649822	0.147203	0.701222	0.824983	1.14125	MCF2L2	MCF.2 cell line derived transforming sequence-like 2 [Source:HGNC Symbol;Acc:30319]	protein_coding	2	1	6	8	12	10	17	15	14.1774
ENSG00000239467	0.188285	-0.761673	0.132289	0.71607	0.835031	1.13941	AC007405.6	NA	lincRNA	4	2	7	8	8	6	24	15	9.16515
ENSG00000226266	0.0810724	0.201628	0.0466277	0.829039	0.904748	1.0578	AC009961.3	NA	lincRNA	15	8	19	13	12	11	42	15	7.54983
ENSG00000264584	0.0424196	-0.524459	0.00791308	0.929117	0.962536	1.02984	RN7SL600P	RNA, 7SL, cytoplasmic 600, pseudogene [Source:HGNC Symbol;Acc:46616]	misc_RNA	3	2	14	9	8	8	11	15	11.3578
ENSG00000171860	0.0141349	-1.32113	0.000456787	0.982948	0.992227	1.00985	C3AR1	complement component 3a receptor 1 [Source:HGNC Symbol;Acc:1319]	protein_coding	1	1	3	6	8	2	24	15	7.93725
ENSG00000005102	7.31187	-0.563938	69.8575	6.37475e-17	2.45041e-15	158.888	MEOX1	mesenchyme homeobox 1 [Source:HGNC Symbol;Acc:7013]	protein_coding	1	13	1	16	1	11	1	14	7.54983
ENSG00000257732	-2.93682	0.983041	55.4859	9.41313e-14	2.72002e-12	-7.65724	RP11-818F20.5	NA	antisense	13	1	105	8	28	4	112	14	10.5357
ENSG00000139364	-1.80076	2.35545	49.6004	1.88476e-12	4.85229e-11	-3.48404	TMEM132B	transmembrane protein 132B [Source:HGNC Symbol;Acc:29397]	protein_coding	118	16	140	19	66	24	54	14	12.1244
ENSG00000126353	5.79942	-1.65972	25.406	4.64477e-07	5.77975e-06	55.6928	CCR7	chemokine (C-C motif) receptor 7 [Source:HGNC Symbol;Acc:1608]	protein_coding	1	4	1	8	1	1	1	14	10.5357
ENSG00000259070	-1.88979	0.418122	22.25	2.39356e-06	2.55859e-05	-3.70582	LINC00639	long intergenic non-protein coding RNA 639 [Source:HGNC Symbol;Acc:27502]	lincRNA	19	2	23	6	36	8	158	14	9.16515
ENSG00000231672	-1.68354	0.308649	17.1544	3.44617e-05	0.000283954	-3.21215	DIRC3	disrupted in renal carcinoma 3 [Source:HGNC Symbol;Acc:17805]	protein_coding	22	1	28	5	21	10	112	14	13.5277
ENSG00000230039	-1.63382	0.246023	16.1309	5.91125e-05	0.000459674	-3.10334	RP11-314A15.2	NA	pseudogene	11	1	34	7	23	10	14	14	13.7477
ENSG00000257851	1.16131	0.511994	11.5533	0.000676282	0.00386906	2.2366	HNRNPA3P10	heterogeneous nuclear ribonucleoprotein A3 pseudogene 10 [Source:HGNC Symbol;Acc:48756]	pseudogene	10	17	23	24	8	16	14	14	13.0767
ENSG00000203685	3.34971	-1.7937	11.1955	0.000819938	0.00458301	10.1945	C1orf95	chromosome 1 open reading frame 95 [Source:HGNC Symbol;Acc:30491]	protein_coding	1	1	1	4	1	5	1	14	6.245
ENSG00000261618	1.26834	0.0875064	10.4673	0.00121508	0.0064297	2.40884	RP11-79H23.3	NA	lincRNA	16	13	10	16	3	11	2	14	7.54983
ENSG00000239627	-1.06001	0.203695	7.14981	0.00749719	0.0292427	-2.08494	RP11-124A7.1	NA	pseudogene	10	2	35	9	16	10	49	14	13.0767
ENSG00000105246	-1.08414	-0.0575642	5.88765	0.0152475	0.0522056	-2.12011	EBI3	Epstein-Barr virus induced 3 [Source:HGNC Symbol;Acc:3129]	protein_coding	23	4	16	6	10	4	5	14	3.4641
ENSG00000246898	1.11126	-0.518758	5.44917	0.0195777	0.0637325	2.16035	LINC00920	long intergenic non-protein coding RNA 920 [Source:HGNC Symbol;Acc:48611]	lincRNA	6	5	6	8	5	13	49	14	12.1244
ENSG00000228828	-0.822683	0.066313	4.07003	0.0436505	0.118177	-1.76869	RP11-162G10.1	NA	pseudogene	14	5	21	6	16	9	24	14	6.245
ENSG00000182674	-2.236	-1.94458	4.03046	0.0446859	0.120277	-4.71089	KCNB2	potassium voltage-gated channel, Shab-related subfamily, member 2 [Source:HGNC Symbol;Acc:6232]	protein_coding	1	1	6	1	2	1	215	14	0
ENSG00000160781	-0.767939	0.0698762	3.62849	0.0567984	0.144209	-1.70284	PAQR6	progestin and adipoQ receptor family member VI [Source:HGNC Symbol;Acc:30132]	protein_coding	7	3	27	9	17	10	77	14	11.3578
ENSG00000248121	-0.918718	-0.497226	3.49903	0.0614048	0.152697	-1.89043	SMURF2P1	SMAD specific E3 ubiquitin protein ligase 2 pseudogene 1 [Source:HGNC Symbol;Acc:44402]	pseudogene	6	1	13	8	13	5	19	14	10.5357
ENSG00000228903	1.36952	-1.62896	3.10305	0.0781456	0.183135	2.58384	RASA4CP	RAS p21 protein activator 4C, pseudogene [Source:HGNC Symbol;Acc:44185]	pseudogene	1	1	5	5	1	3	13	14	6
ENSG00000243414	-0.61006	-0.506031	1.57361	0.209684	0.375815	-1.52632	TICAM2	toll-like receptor adaptor molecule 2 [Source:HGNC Symbol;Acc:21354]	protein_coding	6	3	11	8	13	3	16	14	8.66025
ENSG00000237004	-0.724076	-1.09241	1.37834	0.240385	0.413457	-1.65184	ZNRF2P1	zinc and ring finger 2 pseudogene 1 [Source:HGNC Symbol;Acc:42792]	pseudogene	1	1	12	3	5	4	11	14	4.58258
ENSG00000244086	0.39547	-0.0442152	0.973873	0.323716	0.505907	1.31537	RPS20P35	ribosomal protein S20 pseudogene 35 [Source:HGNC Symbol;Acc:36929]	pseudogene	7	6	17	13	10	12	22	14	11.3578
ENSG00000235257	0.327071	-0.132525	0.628728	0.427822	0.606425	1.25446	AC093415.2	NA	processed_transcript	7	6	13	13	12	9	23	14	10.5357
ENSG00000157601	0.237677	0.685248	0.534107	0.464885	0.640165	1.17909	MX1	myxovirus (influenza virus) resistance 1, interferon-inducible protein p78 (mouse) [Source:HGNC Symbol;Acc:7532]	protein_coding	15	19	27	18	21	11	42	14	13.0767
ENSG00000196335	-0.329681	-0.43865	0.49072	0.483606	0.655755	-1.25674	STK31	serine/threonine kinase 31 [Source:HGNC Symbol;Acc:11407]	protein_coding	2	3	22	7	7	7	30	14	6.9282
ENSG00000229950	0.542579	-1.91477	0.333498	0.563607	0.723118	1.45657	TFAP2A-AS1	TFAP2A antisense RNA 1 [Source:HGNC Symbol;Acc:40579]	antisense	3	3	1	1	1	1	26	14	3.4641
ENSG00000137440	-0.3531	-1.57566	0.220487	0.638669	0.779727	-1.2773	FGFBP1	fibroblast growth factor binding protein 1 [Source:HGNC Symbol;Acc:19695]	protein_coding	1	1	4	3	5	3	17	14	3.4641
ENSG00000065717	-0.228166	-0.682341	0.19845	0.655975	0.792082	-1.17134	TLE2	transducin-like enhancer of split 2 (E(sp1) homolog, Drosophila) [Source:HGNC Symbol;Acc:11838]	protein_coding	5	2	13	8	6	4	11	14	9.16515
ENSG00000251258	-0.109578	-0.355406	0.0572466	0.810902	0.893449	-1.07891	RFPL4B	ret finger protein-like 4B [Source:HGNC Symbol;Acc:33264]	protein_coding	12	5	17	5	3	8	3	14	5.19615
ENSG00000061455	-0.0896269	-0.638441	0.0319035	0.85824	0.922217	-1.06409	PRDM6	PR domain containing 6 [Source:HGNC Symbol;Acc:9350]	protein_coding	7	3	10	9	7	3	42	14	10.3923
ENSG00000240204	0.0941346	-1.11902	0.0246821	0.875162	0.932671	1.06742	SMKR1	small lysine-rich protein 1 [Source:HGNC Symbol;Acc:43561]	protein_coding	3	1	7	7	4	4	32	14	9
ENSG00000267397	0.0629116	-0.224438	0.021256	0.884084	0.938303	1.04457	RP11-873E20.1	NA	lincRNA	6	6	15	6	11	12	33	14	10.3923
ENSG00000199436	0.0511936	-0.727022	0.010069	0.920071	0.95801	1.03612	SNORD9	small nucleolar RNA, C/D box 9 [Source:HGNC Symbol;Acc:32705]	snoRNA	8	1	7	9	6	5	7	14	12
ENSG00000223575	-0.0118273	-0.44951	0.000637698	0.979853	0.990421	-1.00823	RBMX2P3	RNA binding motif protein, X-linked 2 pseudogene 3 [Source:HGNC Symbol;Acc:39925]	pseudogene	6	2	17	9	5	8	13	14	11.3578
ENSG00000143631	-3.85938	1.32647	92.3504	7.26125e-22	4.32632e-20	-14.514	FLG	filaggrin [Source:HGNC Symbol;Acc:3748]	protein_coding	54	1	39	4	81	5	64	13	6.245
ENSG00000272703	2.07745	-1.18021	10.3805	0.0012735	0.00668655	4.22061	RP11-78A19.4	NA	antisense	3	3	3	7	1	7	1	13	6.9282
ENSG00000258525	-1.41859	-0.100888	10.2488	0.00136776	0.00709762	-2.67324	RP11-829H16.3	NA	antisense	5	1	23	6	21	9	14	13	12.1244
ENSG00000273165	-1.34868	0.0481267	10.1046	0.00147901	0.00758264	-2.54679	RP11-1057B6.1	NA	lincRNA	12	2	23	6	20	8	22	13	9.16515
ENSG00000270109	1.28054	-0.119189	9.54797	0.00200171	0.00982171	2.42929	RP11-393M11.2	NA	lincRNA	6	14	10	10	7	12	15	13	6
ENSG00000240859	1.57962	-0.727601	9.06829	0.00260081	0.0121468	2.98891	AC093627.10	NA	lincRNA	1	4	5	11	6	10	2	13	11.3578
ENSG00000272983	-0.867344	1.11148	8.10787	0.00440735	0.0188996	-1.8243	RP11-508N22.12	NA	lincRNA	31	10	49	17	35	16	37	13	11.3578
ENSG00000272579	-1.1297	0.185787	7.77359	0.00530156	0.0220522	-2.18813	RP11-101E13.5	NA	antisense	11	3	39	7	12	9	34	13	9.16515
ENSG00000221643	-1.17292	-0.41084	5.77118	0.0162911	0.0549343	-2.25468	SNORA77	small nucleolar RNA, H/ACA box 77 [Source:HGNC Symbol;Acc:32663]	snoRNA	5	1	20	7	12	4	17	13	9
ENSG00000272807	-0.767364	0.602702	4.89852	0.0268798	0.0814287	-1.70216	RP11-260M2.1	NA	antisense	14	9	44	9	21	13	44	13	6.9282
ENSG00000089041	1.65409	-1.62383	4.38681	0.0362181	0.102363	3.14725	P2RX7	purinergic receptor P2X, ligand-gated ion channel, 7 [Source:HGNC Symbol;Acc:8537]	protein_coding	1	1	2	6	1	4	5	13	7.54983
ENSG00000214917	0.632828	0.63273	3.72801	0.053507	0.137781	1.5506	RP11-53I6.1	NA	pseudogene	14	16	27	19	13	19	10	13	5.19615
ENSG00000136383	-0.930446	-0.454767	3.64898	0.0561034	0.143039	-1.90587	ALPK3	alpha-kinase 3 [Source:HGNC Symbol;Acc:17574]	protein_coding	6	1	18	6	10	6	60	13	8.66025
ENSG00000261083	-0.911555	-0.405632	3.61343	0.0573148	0.145225	-1.88107	RP11-93I21.3	NA	lincRNA	8	3	11	2	15	9	22	13	11.3578
ENSG00000159708	1.442	-1.57406	3.61326	0.0573208	0.145226	2.71697	LRRC36	leucine rich repeat containing 36 [Source:HGNC Symbol;Acc:25615]	protein_coding	1	1	4	6	1	4	25	13	7.54983
ENSG00000228499	0.598191	0.454934	2.98511	0.0840333	0.193544	1.51382	TMSB10P1	thymosin beta 10 pseudogene 1 [Source:HGNC Symbol;Acc:41949]	pseudogene	19	11	20	19	9	16	28	13	12.1244
ENSG00000257489	1.08233	-1.28612	2.75954	0.0966759	0.214679	2.11745	RP11-175P13.3	NA	pseudogene	1	1	6	6	2	6	6	13	8.66025
ENSG00000213711	0.777691	-0.614214	2.53064	0.111655	0.238645	1.71439	PHBP7	prohibitin pseudogene 7 [Source:HGNC Symbol;Acc:39286]	pseudogene	3	5	10	6	5	11	14	13	9.64365
ENSG00000255065	1.8561	-2.31892	2.05596	0.151612	0.297494	3.62028	RP11-680E19.2	NA	pseudogene	1	1	1	1	1	2	2	13	1.73205
ENSG00000229692	-0.487992	0.466283	1.89911	0.168178	0.320163	-1.40249	SOS1-IT1	SOS1 intronic transcript 1 (non-protein coding) [Source:HGNC Symbol;Acc:41385]	sense_intronic	16	10	32	10	18	11	45	13	1.73205
ENSG00000270039	-0.751063	-0.806353	1.84887	0.173915	0.328109	-1.68303	RP11-571M6.17	NA	lincRNA	4	3	14	1	6	6	18	13	7.54983
ENSG00000267167	-0.653346	-0.59456	1.68447	0.194332	0.356247	-1.57281	RP11-687F6.1	NA	lincRNA	6	2	12	5	10	6	42	13	6.245
ENSG00000232445	0.481744	0.0199386	1.48745	0.222613	0.392162	1.39643	RP11-132A1.4	NA	antisense	13	6	18	14	5	12	15	13	12.49
ENSG00000219986	0.394867	0.682258	1.48643	0.222772	0.392304	1.31482	BTF3P7	basic transcription factor 3 pseudogene 7 [Source:HGNC Symbol;Acc:38569]	pseudogene	12	21	23	17	24	13	33	13	12
ENSG00000249863	-0.372549	-0.00379159	0.84222	0.358763	0.539967	-1.29464	RP11-177C12.1	NA	pseudogene	12	5	19	11	13	7	11	13	9.16515
ENSG00000251364	-0.437103	-0.752696	0.672647	0.41213	0.592605	-1.35388	CTD-2516F10.2	NA	antisense	3	2	16	6	5	4	69	13	6
ENSG00000249119	0.437817	-0.991412	0.595894	0.440149	0.617947	1.35455	MTND6P4	MT-ND6 pseudogene 4 [Source:HGNC Symbol;Acc:39467]	pseudogene	2	3	5	6	7	5	8	13	4.58258
ENSG00000183055	-0.276708	0.0478726	0.481115	0.487918	0.659518	-1.21143	FAM133CP	family with sequence similarity 133, member C, pseudogene [Source:HGNC Symbol;Acc:44190]	pseudogene	15	4	20	10	10	11	24	13	11.3578
ENSG00000264215	0.430661	-1.46421	0.367585	0.544324	0.70565	1.34785	RP11-283C24.1	NA	lincRNA	2	1	3	1	3	7	1	13	10.3923
ENSG00000273045	0.382803	-1.28335	0.353479	0.55215	0.712759	1.30387	C2ORF15	Uncharacterized protein C2orf15 [Source:UniProtKB/Swiss-Prot;Acc:Q8WU43]	protein_coding	1	1	4	5	5	6	41	13	7.93725
ENSG00000204334	-0.369942	-1.23787	0.323728	0.569376	0.72735	-1.2923	ERICH2	glutamate-rich 2 [Source:HGNC Symbol;Acc:44395]	protein_coding	5	1	6	2	3	6	25	13	7.93725
ENSG00000197980	0.24016	-0.89911	0.192814	0.660585	0.796112	1.18112	LEKR1	leucine, glutamate and lysine rich 1 [Source:HGNC Symbol;Acc:33765]	protein_coding	3	1	7	5	6	9	20	13	12
ENSG00000242687	-0.17972	-0.107914	0.187	0.665426	0.799828	-1.13266	AC004893.11	NA	antisense	7	6	21	11	11	6	40	13	8.66025
ENSG00000173391	0.165181	-0.614094	0.111158	0.738829	0.850109	1.12131	OLR1	oxidized low density lipoprotein (lectin-like) receptor 1 [Source:HGNC Symbol;Acc:8133]	protein_coding	1	2	17	10	5	6	1	13	12
ENSG00000165071	0.228701	-1.40157	0.109481	0.740736	0.851289	1.17178	TMEM71	transmembrane protein 71 [Source:HGNC Symbol;Acc:26572]	protein_coding	5	1	1	4	4	3	21	13	4.58258
ENSG00000182109	-0.0835666	0.0966534	0.0465391	0.829199	0.904843	-1.05963	RP11-69E11.4	NA	antisense	10	7	24	12	11	9	46	13	7.54983
ENSG00000259630	0.0847537	-0.59362	0.0296881	0.8632	0.92552	1.06051	CTD-2262B20.1	NA	pseudogene	5	4	14	6	5	7	11	13	4.58258
ENSG00000248773	0.050976	-0.961972	0.0082711	0.927536	0.961582	1.03597	RP11-231L11.3	NA	sense_intronic	3	1	5	6	8	6	16	13	8.66025
ENSG00000135502	0.0233548	-0.513589	0.00244449	0.960567	0.979092	1.01632	SLC26A10	solute carrier family 26, member 10 [Source:HGNC Symbol;Acc:14470]	protein_coding	8	2	13	8	5	8	34	13	10.3923
ENSG00000168505	0.0447374	-1.8665	0.00243711	0.960627	0.979092	1.0315	GBX2	gastrulation brain homeobox 2 [Source:HGNC Symbol;Acc:4186]	protein_coding	1	1	4	2	1	1	17	13	1.73205
ENSG00000064787	4.96298	-0.90223	41.0261	1.5021e-10	3.08093e-09	31.1893	BCAS1	breast carcinoma amplified sequence 1 [Source:HGNC Symbol;Acc:974]	protein_coding	1	7	1	10	1	12	1	12	7.54983
ENSG00000080031	-2.61432	0.605607	38.7831	4.73601e-10	9.13049e-09	-6.12336	PTPRH	protein tyrosine phosphatase, receptor type, H [Source:HGNC Symbol;Acc:9672]	protein_coding	7	1	77	8	22	3	107	12	10.8167
ENSG00000251301	4.21978	-1.44845	22.5533	2.04394e-06	2.22671e-05	18.6329	RP11-81H14.2	NA	lincRNA	1	4	1	8	1	4	1	12	6.9282
ENSG00000267165	3.36567	-1.54417	16.2759	5.47546e-05	0.000428851	10.3079	RP11-78A19.3	NA	antisense	2	4	1	8	1	1	1	12	10.5357
ENSG00000272216	-1.13434	1.22913	14.078	0.000175384	0.00119651	-2.19519	LL22NC03-2H8.5	NA	lincRNA	36	12	53	16	42	12	29	12	6.9282
ENSG00000223811	-2.00128	-0.620805	11.9846	0.00053642	0.00316067	-4.00354	RP11-437J19.1	NA	lincRNA	10	1	13	1	11	4	86	12	5.19615
ENSG00000167363	-1.54313	-0.163132	11.1123	0.000857579	0.00475727	-2.91427	FN3K	fructosamine 3 kinase [Source:HGNC Symbol;Acc:24822]	protein_coding	8	2	22	6	18	4	19	12	6
ENSG00000254330	2.38877	-1.5135	9.19338	0.00242892	0.0115029	5.23711	RP11-1D12.1	NA	sense_intronic	2	1	1	6	1	7	1	12	9.64365
ENSG00000237021	-1.06346	0.287276	7.5212	0.00609771	0.0246908	-2.08993	RP3-486I3.7	NA	lincRNA	18	5	21	9	24	7	22	12	6
ENSG00000258976	-0.976361	0.533908	7.45351	0.00633129	0.0253942	-1.9675	CTD-2207P18.2	NA	lincRNA	21	5	32	10	23	12	63	12	10.8167
ENSG00000189149	1.17962	-0.365962	6.85921	0.00881857	0.0335578	2.26517	CRYM-AS1	CRYM antisense RNA 1 [Source:HGNC Symbol;Acc:34405]	lincRNA	2	6	15	12	3	12	17	12	10.3923
ENSG00000260823	2.2304	-1.86151	5.61955	0.0177612	0.0588119	4.69263	RP11-249C24.10	NA	lincRNA	1	1	1	4	1	3	2	12	4.58258
ENSG00000224186	1.26262	-0.945654	5.01551	0.0251213	0.0772563	2.39932	C5orf66	chromosome 5 open reading frame 66 [Source:HGNC Symbol;Acc:48332]	protein_coding	6	2	2	9	3	7	3	12	10.8167
ENSG00000262468	0.962555	-0.673732	3.69808	0.0544751	0.139699	1.94876	RP11-95P2.1	NA	lincRNA	1	5	10	8	5	9	12	12	6.245
ENSG00000143512	1.13638	-1.194	3.32177	0.0683683	0.165705	2.19829	HHIPL2	HHIP-like 2 [Source:HGNC Symbol;Acc:25842]	protein_coding	1	2	6	7	2	5	6	12	7.54983
ENSG00000102934	-1.87179	-2.01168	2.65004	0.103547	0.225711	-3.65988	PLLP	plasmolipin [Source:HGNC Symbol;Acc:18553]	protein_coding	1	1	6	1	1	1	13	12	0
ENSG00000255346	-0.99161	-0.989682	2.61178	0.106072	0.22985	-1.9884	NOX5	NADPH oxidase, EF-hand calcium binding domain 5 [Source:HGNC Symbol;Acc:14874]	protein_coding	7	2	7	3	7	2	21	12	1.73205
ENSG00000243721	0.636698	-0.0821748	2.47286	0.115827	0.245297	1.55477	RP11-472I20.1	NA	pseudogene	2	8	16	12	12	13	20	12	7.93725
ENSG00000270116	-0.552806	0.486825	2.45047	0.11749	0.247397	-1.46694	AP001429.1	NA	sense_intronic	20	7	26	14	21	10	16	12	10.5357
ENSG00000106686	-0.613968	0.00969743	2.26796	0.132074	0.269987	-1.53046	SPATA6L	spermatogenesis associated 6-like [Source:HGNC Symbol;Acc:25472]	protein_coding	7	5	25	6	15	11	25	12	9.64365
ENSG00000249685	-0.651272	-0.175267	2.23317	0.135076	0.27412	-1.57055	RP11-360F5.3	NA	lincRNA	7	4	21	10	13	4	19	12	10.3923
ENSG00000231233	1.1211	-1.63162	2.08281	0.148966	0.294147	2.17513	CCDC147-AS1	CCDC147 antisense RNA 1 (head to head) [Source:HGNC Symbol;Acc:45243]	antisense	1	1	4	4	1	5	3	12	6.245
ENSG00000198221	-0.842235	-1.20472	1.68759	0.19392	0.355696	-1.79283	MLLT4-AS1	MLLT4 antisense RNA 1 (head to head) [Source:HGNC Symbol;Acc:21236]	processed_transcript	2	1	8	3	6	4	21	12	4.58258
ENSG00000154856	0.956067	-1.56107	1.61604	0.203645	0.368103	1.94001	APCDD1	adenomatosis polyposis coli down-regulated 1 [Source:HGNC Symbol;Acc:15718]	protein_coding	2	2	2	1	2	6	30	12	7.93725
ENSG00000119547	-0.504044	-0.240761	1.31662	0.251199	0.426487	-1.41818	ONECUT2	one cut homeobox 2 [Source:HGNC Symbol;Acc:8139]	protein_coding	5	4	19	6	13	9	38	12	7.54983
ENSG00000229758	-0.539869	-0.659859	1.11082	0.291903	0.47207	-1.45384	DYNLT3P2	dynein, light chain, Tctex-type 3 pseudogene 2 [Source:HGNC Symbol;Acc:37081]	pseudogene	3	3	15	3	8	7	40	12	6.9282
ENSG00000155749	-0.448041	-0.237729	1.0329	0.309478	0.489825	-1.36419	ALS2CR12	amyotrophic lateral sclerosis 2 (juvenile) chromosome region, candidate 12 [Source:HGNC Symbol;Acc:14439]	protein_coding	11	4	12	5	13	10	24	12	9.64365
ENSG00000226091	0.80433	-1.93627	0.758201	0.383892	0.565755	1.74633	LINC00937	long intergenic non-protein coding RNA 937 [Source:HGNC Symbol;Acc:48629]	lincRNA	1	1	3	5	1	1	10	12	6.9282
ENSG00000151952	-0.333626	0.191996	0.745354	0.387951	0.569864	-1.26018	TMEM132D	transmembrane protein 132D [Source:HGNC Symbol;Acc:29411]	protein_coding	21	5	23	10	8	11	3	12	9.64365
ENSG00000257086	0.354686	-0.130824	0.726781	0.393929	0.574925	1.27871	RP11-783K16.13	NA	lincRNA	15	5	7	12	10	10	40	12	10.8167
ENSG00000129535	0.410794	-0.609987	0.707922	0.400135	0.581035	1.32942	NRL	neural retina leucine zipper [Source:HGNC Symbol;Acc:8002]	protein_coding	3	4	7	7	10	9	16	12	7.54983
ENSG00000239445	0.537135	-1.42785	0.600721	0.438303	0.616324	1.45109	ST3GAL6-AS1	ST3GAL6 antisense RNA 1 [Source:HGNC Symbol;Acc:40828]	antisense	1	1	8	3	1	5	18	12	6
ENSG00000268686	-0.950028	-2.32876	0.519497	0.471056	0.644983	-1.93191	AC010524.2	NA	antisense	1	1	2	1	1	1	5	12	0
ENSG00000196436	-0.41901	-1.2868	0.321073	0.570964	0.7283	-1.33701	NPIPB15	nuclear pore complex interacting protein family, member B15 [Source:HGNC Symbol;Acc:34409]	protein_coding	14	2	1	1	1	2	12	12	1.73205
ENSG00000273186	-0.272501	-0.581866	0.296111	0.586331	0.741177	-1.2079	RP11-339B21.10	NA	sense_intronic	11	3	12	5	4	6	23	12	4.58258
ENSG00000158683	0.302239	-1.15834	0.245571	0.620211	0.765472	1.23306	PKD1L1	polycystic kidney disease 1 like 1 [Source:HGNC Symbol;Acc:18053]	protein_coding	1	1	6	4	5	7	3	12	9
ENSG00000200314	-0.226853	-0.926702	0.164893	0.684691	0.813016	-1.17028	Y_RNA	Y RNA [Source:RFAM;Acc:RF00019]	misc_RNA	2	2	6	5	10	5	26	12	5.19615
ENSG00000251323	0.244491	-1.18873	0.155972	0.692893	0.819111	1.18467	RP11-452H21.4	NA	lincRNA	1	2	4	5	7	4	9	12	4.58258
ENSG00000248334	-0.121596	0.35592	0.112	0.737878	0.849724	-1.08794	WHAMMP2	WAS protein homolog associated with actin, golgi membranes and microtubules pseudogene 2 [Source:HGNC Symbol;Acc:32360]	pseudogene	18	10	32	8	7	14	16	12	9.16515
ENSG00000261040	0.351114	-2.32212	0.0789266	0.778757	0.872203	1.27555	CTD-2319I12.1	NA	processed_transcript	1	1	1	1	1	1	32	12	0
ENSG00000236942	0.0719698	-0.0969067	0.0302861	0.861843	0.924976	1.05115	RP11-6B6.3	NA	pseudogene	4	8	17	12	15	6	38	12	9.16515
ENSG00000256731	-0.0210142	-0.111794	0.00266533	0.958826	0.978251	-1.01467	AL591069.1	NA	pseudogene	8	7	24	6	6	11	31	12	7.93725
ENSG00000100311	-3.42939	1.83309	104.488	1.58173e-24	1.16415e-22	-10.7733	PDGFB	platelet-derived growth factor beta polypeptide [Source:HGNC Symbol;Acc:8800]	protein_coding	75	4	117	7	67	5	94	11	4.58258
ENSG00000225840	3.71164	-1.32768	22.2712	2.36732e-06	2.53595e-05	13.1013	AC010970.2	NA	pseudogene	1	9	1	4	1	4	1	11	8.66025
ENSG00000126945	-1.73452	-0.379949	11.6242	0.000651004	0.00374155	-3.32768	HNRNPH2	heterogeneous nuclear ribonucleoprotein H2 (H') [Source:HGNC Symbol;Acc:5042]	protein_coding	5	3	20	2	16	4	16	11	3
ENSG00000235568	4.4554	-2.14963	10.6024	0.00112943	0.00603493	21.9386	NFAM1	NFAT activating protein with ITAM motif 1 [Source:HGNC Symbol;Acc:29872]	protein_coding	1	1	1	3	1	2	2	11	3
ENSG00000169302	1.54227	-0.70176	8.91007	0.00283603	0.0131011	2.91252	STK32A	serine/threonine kinase 32A [Source:HGNC Symbol;Acc:28317]	protein_coding	3	8	3	7	6	9	21	11	3
ENSG00000145063	4.15115	-2.23573	8.64599	0.00327782	0.0147129	17.7673	AC062028.1	NA	lincRNA	1	1	1	4	1	1	1	11	5.19615
ENSG00000213701	1.55346	-1.14846	6.29082	0.0121365	0.0433367	2.93519	SETP22	SET pseudogene 22 [Source:HGNC Symbol;Acc:42941]	pseudogene	2	2	5	9	1	5	14	11	10.5357
ENSG00000208308	-1.26535	-0.467496	6.11694	0.0133892	0.0469326	-2.40385	SNORA40	Small nucleolar RNA SNORA40 [Source:RFAM;Acc:RF00561]	snoRNA	12	1	17	3	7	6	12	11	7.54983
ENSG00000261971	-0.93452	0.123043	5.43193	0.0197719	0.06424	-1.91125	RP11-473M20.7	NA	antisense	7	4	28	8	20	9	33	11	7.93725
ENSG00000234771	-0.892354	0.0262142	4.66016	0.0308703	0.0905945	-1.8562	RP11-395P17.3	NA	antisense	11	4	20	10	19	5	47	11	9.64365
ENSG00000241120	-1.00487	-0.362049	4.29035	0.0383292	0.106917	-2.00677	HMGN1P8	high mobility group nucleosome binding domain 1 pseudogene 8 [Source:HGNC Symbol;Acc:39351]	pseudogene	13	3	18	4	7	5	16	11	3
ENSG00000203907	2.27786	-2.07985	4.08133	0.0433595	0.117593	4.84959	OOEP	oocyte expressed protein [Source:HGNC Symbol;Acc:21382]	protein_coding	1	1	1	1	1	5	12	11	6.9282
ENSG00000177788	-1.0867	-0.810745	3.7568	0.0525932	0.136087	-2.12387	RP5-1061H20.4	NA	lincRNA	2	2	13	2	10	5	31	11	5.19615
ENSG00000266405	-1.16365	-1.00395	3.57973	0.0584888	0.14732	-2.24024	CBX3P2	chromobox homolog 3 pseudogene 2 [Source:HGNC Symbol;Acc:42874]	pseudogene	5	1	9	1	7	5	17	11	6.9282
ENSG00000159263	-0.705627	0.193322	3.30794	0.0689458	0.16676	-1.63085	SIM2	single-minded family bHLH transcription factor 2 [Source:HGNC Symbol;Acc:10883]	protein_coding	11	4	29	11	16	9	29	11	10.8167
ENSG00000235314	-1.223	-1.22846	3.14006	0.076391	0.180114	-2.33432	LINC00957	long intergenic non-protein coding RNA 957 [Source:HGNC Symbol;Acc:22332]	lincRNA	5	1	5	3	7	1	26	11	3.4641
ENSG00000264596	-0.766623	-0.403034	2.59328	0.107318	0.231613	-1.70128	RP11-678G15.1	NA	sense_intronic	5	4	21	4	9	6	26	11	3.4641
ENSG00000214967	0.791039	-0.873072	2.13309	0.14415	0.287405	1.73032	NPIPA7	nuclear pore complex interacting protein family, member A7 [Source:HGNC Symbol;Acc:41982]	protein_coding	5	3	2	9	7	5	13	11	9.16515
ENSG00000265713	-0.633518	-0.242074	2.01457	0.155795	0.30353	-1.55134	RP11-82O19.2	NA	pseudogene	7	4	22	7	10	6	25	11	4.58258
ENSG00000247708	-0.492877	0.4574	1.94744	0.162863	0.313335	-1.40725	STX18-AS1	STX18 antisense RNA 1 (head to head) [Source:HGNC Symbol;Acc:48877]	antisense	10	9	30	13	25	10	61	11	6.245
ENSG00000199683	-0.421082	0.850713	1.74817	0.186108	0.34523	-1.33893	RN7SKP185	RNA, 7SK small nuclear pseudogene 185 [Source:HGNC Symbol;Acc:45909]	misc_RNA	26	14	38	11	22	17	23	11	9
ENSG00000162461	-0.650899	-0.903457	1.25505	0.262591	0.43851	-1.57015	SLC25A34	solute carrier family 25, member 34 [Source:HGNC Symbol;Acc:27653]	protein_coding	7	1	12	7	3	2	25	11	9.64365
ENSG00000236461	0.961931	-2.24132	0.693695	0.40491	0.585151	1.94792	RP11-523L1.2	NA	lincRNA	1	1	2	2	1	1	2	11	1.73205
ENSG00000262265	-0.563994	-1.37023	0.650658	0.419878	0.599513	-1.47836	RP5-867C24.4	NA	sense_intronic	2	2	7	2	4	2	5	11	0
ENSG00000255989	-0.371799	-0.697093	0.506526	0.476647	0.650112	-1.29396	RP11-711M9.1	NA	lincRNA	4	1	17	8	4	4	14	11	10.5357
ENSG00000260992	0.503874	-1.51877	0.484051	0.486593	0.658369	1.41802	DOCK9-AS2	DOCK9 antisense RNA 2 (head to head) [Source:HGNC Symbol;Acc:43696]	antisense	1	1	2	4	5	5	13	11	6.245
ENSG00000219146	0.226277	-0.0356163	0.315263	0.574468	0.73154	1.16981	RPS4XP8	ribosomal protein S4X pseudogene 8 [Source:HGNC Symbol;Acc:36683]	pseudogene	9	9	20	8	8	11	21	11	4.58258
ENSG00000236762	0.200621	-0.256628	0.213603	0.643958	0.783525	1.14919	RP11-159H3.1	NA	pseudogene	1	8	20	9	11	7	21	11	3
ENSG00000261455	-0.185714	-0.203388	0.188186	0.664431	0.798977	-1.13738	LINC01003	long intergenic non-protein coding RNA 1003 [Source:HGNC Symbol;Acc:48957]	lincRNA	3	5	22	9	11	8	31	11	6.245
ENSG00000204469	-0.317259	-1.74893	0.138895	0.709382	0.830561	-1.24596	PRRC2A	proline-rich coiled-coil 2A [Source:HGNC Symbol;Acc:13918]	protein_coding	1	1	7	3	1	1	22	11	3.4641
ENSG00000255100	-0.157734	-0.905197	0.0817098	0.774994	0.87036	-1.11553	RP11-21L23.3	NA	antisense	2	1	8	7	8	6	8	11	9.64365
ENSG00000208032	0.230355	-2.08446	0.0497892	0.82343	0.901379	1.17312	MIR548A3	microRNA 548a-3 [Source:HGNC Symbol;Acc:32798]	miRNA	1	1	4	3	1	1	2	11	3.4641
ENSG00000258777	0.111341	-1.10809	0.0349098	0.851785	0.918252	1.08023	HIF1A-AS1	HIF1A antisense RNA 1 [Source:HGNC Symbol;Acc:43014]	lincRNA	5	1	4	7	5	4	12	11	9
ENSG00000213735	-0.0836326	-0.365607	0.0345814	0.852475	0.91835	-1.05968	ANAPC10P1	anaphase promoting complex subunit 10 pseudogene 1 [Source:HGNC Symbol;Acc:33976]	pseudogene	6	4	15	7	9	9	9	11	7.54983
ENSG00000073670	-0.0325181	-1.02019	0.00314513	0.955277	0.977151	-1.0228	ADAM11	ADAM metallopeptidase domain 11 [Source:HGNC Symbol;Acc:189]	protein_coding	1	1	11	8	5	4	27	11	10.5357
ENSG00000179362	3.70179	-0.798132	32.837	1.00218e-08	1.6076e-07	13.0122	HMGN2P46	high mobility group nucleosomal binding domain 2 pseudogene 46 [Source:HGNC Symbol;Acc:26817]	pseudogene	1	7	1	10	2	13	2	10	9
ENSG00000212993	-2.57962	-0.162545	25.3769	4.71535e-07	5.85884e-06	-5.97784	POU5F1B	POU class 5 homeobox 1B [Source:HGNC Symbol;Acc:9223]	protein_coding	3	1	26	4	25	2	36	10	4.58258
ENSG00000248479	-2.42627	-0.569939	16.9357	3.86671e-05	0.000314873	-5.37501	RP11-807H7.2	NA	lincRNA	9	1	13	3	15	2	45	10	3
ENSG00000196275	-1.70259	0.121107	15.7037	7.4078e-05	0.000561736	-3.25486	GTF2IRD2	GTF2I repeat domain containing 2 [Source:HGNC Symbol;Acc:30775]	protein_coding	10	1	35	7	18	6	27	10	9.64365
ENSG00000272909	-2.12737	-0.775703	11.8145	0.000587711	0.00342179	-4.36921	CTD-2555O16.4	NA	antisense	2	1	22	2	7	3	14	10	3
ENSG00000151838	4.33523	-2.22883	9.38455	0.00218822	0.0105731	20.1853	CCDC175	coiled-coil domain containing 175 [Source:HGNC Symbol;Acc:19847]	protein_coding	1	2	1	1	1	2	5	10	1.73205
ENSG00000251168	2.77421	-2.00074	6.5457	0.0105138	0.0386567	6.84102	CTD-2072I24.1	NA	lincRNA	1	1	1	2	1	4	1	10	4.58258
ENSG00000224066	-1.10538	-0.0870565	6.44362	0.0111352	0.0404245	-2.15155	RP4-622L5.7	NA	antisense	9	2	24	8	15	6	29	10	9.16515
ENSG00000213530	1.81096	-1.41807	6.43533	0.0111872	0.0405841	3.50875	MTHFD2P5	methylenetetrahydrofolate dehydrogenase (NADP+ dependent) 2, methenyltetrahydrofolate cyclohydrolase pseudogene 5 [Source:HGNC Symbol;Acc:48863]	pseudogene	1	1	4	6	1	6	4	10	8.66025
ENSG00000175772	-1.44745	-0.795953	6.08833	0.0136077	0.0475586	-2.72725	LINC01106	long intergenic non-protein coding RNA 1106 [Source:HGNC Symbol;Acc:26769]	lincRNA	4	1	19	4	5	3	40	10	4.58258
ENSG00000262185	-1.62619	-1.12541	5.97005	0.0145509	0.0502528	-3.08697	RP11-462G12.1	NA	sense_overlapping	1	1	9	5	10	1	12	10	6.9282
ENSG00000232528	-1.04603	-0.0503975	5.9572	0.0146573	0.0505422	-2.06484	RP4-673D20.3	NA	pseudogene	10	2	25	7	14	8	21	10	9.64365
ENSG00000144015	3.62444	-2.41364	5.66599	0.017297	0.0575534	12.3329	TRIM43	tripartite motif containing 43 [Source:HGNC Symbol;Acc:19015]	protein_coding	1	1	1	1	1	1	1	10	0
ENSG00000248174	-2.36862	-1.87139	4.71384	0.0299208	0.088378	-5.16447	RP11-148L24.1	NA	lincRNA	2	1	5	1	2	1	41	10	0
ENSG00000264761	-0.841983	0.00880448	4.00878	0.045264	0.121533	-1.79251	RN7SL43P	RNA, 7SL, cytoplasmic 43, pseudogene [Source:HGNC Symbol;Acc:46059]	misc_RNA	5	7	10	4	32	9	65	10	7.54983
ENSG00000270248	-0.87817	-0.233808	3.75552	0.0526334	0.136134	-1.83804	CTC-471J1.10	NA	pseudogene	8	6	22	2	11	7	19	10	7.93725
ENSG00000224775	-0.866627	-0.347973	3.44844	0.0633113	0.156321	-1.8234	BRAFP1	v-raf murine sarcoma viral oncogene homolog B pseudogene 1 [Source:HGNC Symbol;Acc:18615]	pseudogene	1	3	23	5	13	7	8	10	6
ENSG00000206559	-0.629497	0.534228	3.21696	0.0728787	0.173886	-1.54703	ZCWPW2	zinc finger, CW type with PWWP domain 2 [Source:HGNC Symbol;Acc:23574]	protein_coding	23	8	25	9	22	14	27	10	9.64365
ENSG00000230735	1.40699	-1.66249	3.13999	0.0763941	0.180114	2.65184	RP11-413E1.4	NA	sense_intronic	2	4	2	2	1	2	1	10	3.4641
ENSG00000251169	1.12282	-1.23647	3.12413	0.0771411	0.181434	2.17772	AC005355.2	NA	lincRNA	3	1	6	7	1	5	25	10	9.16515
ENSG00000102125	-0.921478	-0.733015	2.97292	0.0846692	0.194583	-1.89406	TAZ	tafazzin [Source:HGNC Symbol;Acc:11577]	protein_coding	1	1	15	7	11	4	17	10	9
ENSG00000271182	0.884578	-0.753454	2.94803	0.0859821	0.196638	1.84622	RP11-678G14.5	NA	pseudogene	1	8	11	5	4	6	4	10	4.58258
ENSG00000182771	-1.21936	-1.38112	2.88544	0.0893835	0.202511	-2.32844	GRID1	glutamate receptor, ionotropic, delta 1 [Source:HGNC Symbol;Acc:4575]	protein_coding	1	1	7	1	6	4	60	10	5.19615
ENSG00000005187	-1.29325	-1.52733	2.78429	0.0951928	0.212176	-2.45079	ACSM3	acyl-CoA synthetase medium-chain family member 3 [Source:HGNC Symbol;Acc:10522]	protein_coding	1	1	6	2	6	2	46	10	1.73205
ENSG00000235978	-0.873972	-0.787163	2.42895	0.119113	0.250207	-1.8327	AC018816.3	Uncharacterized protein [Source:UniProtKB/TrEMBL;Acc:C9JFK8]	protein_coding	10	1	8	5	7	3	56	10	6
ENSG00000224934	-0.632078	-0.0694172	2.2657	0.132267	0.270257	-1.5498	RP11-441O15.3	NA	lincRNA	12	3	19	8	13	9	28	10	9.64365
ENSG00000238829	0.997911	-1.36676	2.19507	0.138453	0.27907	1.99711	RNU7-45P	RNA, U7 small nuclear 45 pseudogene [Source:HGNC Symbol;Acc:34141]	snRNA	2	2	5	4	1	5	7	10	4.58258
ENSG00000142530	-0.754503	-0.72004	2.05968	0.151242	0.297011	-1.68705	FAM71E1	family with sequence similarity 71, member E1 [Source:HGNC Symbol;Acc:25107]	protein_coding	1	1	11	7	14	4	18	10	9
ENSG00000146005	-0.682552	-0.580766	1.88246	0.170055	0.322527	-1.60498	PSD2	pleckstrin and Sec7 domain containing 2 [Source:HGNC Symbol;Acc:19092]	protein_coding	2	1	13	6	13	7	59	10	9.64365
ENSG00000267587	0.649187	-0.58536	1.8108	0.178413	0.334552	1.56828	RP11-687F6.4	NA	pseudogene	2	4	8	10	9	8	37	10	9.16515
ENSG00000235505	-1.27506	-1.72325	1.75388	0.185389	0.344229	-2.4201	RP11-693N9.2	NA	pseudogene	8	1	1	1	1	1	92	10	0
ENSG00000272374	-0.491268	0.250648	1.70131	0.192117	0.353391	-1.40568	RP3-329A5.8	NA	lincRNA	10	7	29	12	17	8	35	10	7.93725
ENSG00000256576	-0.799291	-1.14999	1.56511	0.210919	0.377326	-1.74025	RP13-977J11.2	NA	lincRNA	4	1	6	4	7	2	17	10	4.58258
ENSG00000224505	-0.519682	-0.144857	1.45133	0.228315	0.399144	-1.43364	AC002117.1	NA	antisense	15	4	12	7	13	8	20	10	6.245
ENSG00000140795	0.728	-1.27108	1.28486	0.256998	0.432955	1.65634	MYLK3	myosin light chain kinase 3 [Source:HGNC Symbol;Acc:29826]	protein_coding	1	4	6	4	3	3	6	10	1.73205
ENSG00000236976	-0.554454	-0.612956	1.18527	0.276285	0.455094	-1.46861	RP11-165H4.2	NA	pseudogene	5	1	18	7	5	5	11	10	9.16515
ENSG00000154529	0.501342	-0.552995	1.09952	0.294371	0.474361	1.41553	CNTNAP3B	contactin associated protein-like 3B [Source:HGNC Symbol;Acc:32035]	protein_coding	4	6	10	5	7	10	13	10	7.93725
ENSG00000226381	-0.38832	0.319702	1.09412	0.295559	0.475449	-1.30887	RP11-119F19.2	NA	antisense	21	10	23	6	13	12	32	10	9.16515
ENSG00000227388	0.466702	-0.416581	1.05404	0.304579	0.485109	1.38195	RP11-112J3.16	NA	lincRNA	1	5	14	9	9	10	21	10	7.93725
ENSG00000261777	0.528765	-0.821775	1.00219	0.316782	0.497936	1.44269	RP11-529K1.2	NA	processed_transcript	2	3	6	9	8	5	9	10	9.16515
ENSG00000218537	0.712615	-1.51761	0.968623	0.325024	0.506174	1.63877	AP000350.4	Uncharacterized protein [Source:UniProtKB/TrEMBL;Acc:B5MCZ7]	protein_coding	2	1	3	4	2	5	15	10	6.245
ENSG00000165164	-0.813592	-1.74014	0.928886	0.335152	0.516209	-1.75758	CXorf22	chromosome X open reading frame 22 [Source:HGNC Symbol;Acc:28546]	protein_coding	1	1	2	1	5	3	2	10	3.4641
ENSG00000244332	0.656372	-1.47107	0.859781	0.3538	0.535084	1.57611	RP11-119K6.6	NA	sense_overlapping	2	1	6	2	1	6	3	10	7.93725
ENSG00000249465	0.440289	-0.551916	0.847777	0.357182	0.538474	1.35688	RBMXP4	RNA binding motif protein, X-linked pseudogene 4 [Source:HGNC Symbol;Acc:34028]	pseudogene	5	4	7	7	9	10	14	10	9
ENSG00000267682	-0.313498	-0.262935	0.489593	0.484109	0.655996	-1.24272	CTD-3220F14.2	NA	sense_intronic	5	3	28	8	4	8	27	10	8.66025
ENSG00000173175	-0.410592	-1.08388	0.458275	0.498431	0.668903	-1.32923	ADCY5	adenylate cyclase 5 [Source:HGNC Symbol;Acc:236]	protein_coding	3	1	10	4	4	4	11	10	5.19615
ENSG00000273274	-0.560204	-1.80238	0.422718	0.515584	0.683492	-1.47448	ZBTB8B	zinc finger and BTB domain containing 8B [Source:HGNC Symbol;Acc:37057]	protein_coding	1	1	2	3	5	1	8	10	3.4641
ENSG00000215900	-0.264508	-0.298919	0.355958	0.55076	0.711561	-1.20123	SEPW1P	selenoprotein W, 1 pseudogene [Source:HGNC Symbol;Acc:10753]	pseudogene	6	7	12	7	15	5	13	10	3.4641
ENSG00000196873	-0.270453	-0.486452	0.326666	0.567629	0.726082	-1.20619	CBWD3	COBW domain containing 3 [Source:HGNC Symbol;Acc:18519]	protein_coding	5	3	12	7	11	7	15	10	6.9282
ENSG00000238103	0.184309	0.214657	0.245318	0.620391	0.76563	1.13627	RPL9P7	ribosomal protein L9 pseudogene 7 [Source:HGNC Symbol;Acc:30335]	pseudogene	7	13	23	9	15	12	30	10	6.245
ENSG00000221994	-0.512402	-1.98704	0.237139	0.62628	0.77039	-1.42642	ZNF630	zinc finger protein 630 [Source:HGNC Symbol;Acc:28855]	protein_coding	4	2	1	1	1	1	11	10	1.73205
ENSG00000252906	-0.2543	-0.966805	0.200816	0.654063	0.790325	-1.19276	SCARNA3	small Cajal body-specific RNA 3 [Source:HGNC Symbol;Acc:32577]	snoRNA	1	1	5	6	12	5	8	10	7.93725
ENSG00000177576	-0.151231	0.12658	0.156341	0.692547	0.818913	-1.11052	C18orf32	chromosome 18 open reading frame 32 [Source:HGNC Symbol;Acc:31690]	protein_coding	4	8	23	12	19	9	36	10	6.245
ENSG00000117013	-0.168652	-0.643645	0.114033	0.735598	0.848277	-1.12401	KCNQ4	potassium voltage-gated channel, KQT-like subfamily, member 4 [Source:HGNC Symbol;Acc:6298]	protein_coding	4	4	11	6	9	5	13	10	3
ENSG00000235530	-0.100911	0.0976502	0.068394	0.79369	0.881705	-1.07245	AC087294.2	NA	antisense	9	6	20	11	15	12	27	10	9.64365
ENSG00000272140	-0.077893	0.0717189	0.0400733	0.841337	0.911865	-1.05548	RP11-574K11.29	NA	lincRNA	11	7	19	9	13	12	20	10	7.54983
ENSG00000263470	-0.0958053	-0.796727	0.0329687	0.855918	0.920552	-1.06866	RP11-160O5.1	NA	lincRNA	3	2	8	7	9	5	56	10	7.54983
ENSG00000173786	-0.0688732	0.118751	0.0326683	0.856569	0.921053	-1.0489	CNP	2',3'-cyclic nucleotide 3' phosphodiesterase [Source:HGNC Symbol;Acc:2158]	protein_coding	8	9	23	9	14	11	18	10	3.4641
ENSG00000214922	0.21187	-2.33012	0.0287011	0.865471	0.92613	1.15819	HLA-F-AS1	HLA-F antisense RNA 1 [Source:HGNC Symbol;Acc:26645]	processed_transcript	1	1	2	1	1	2	24	10	1.73205
ENSG00000237804	0.0742873	-0.63733	0.021929	0.882276	0.937377	1.05284	HNRNPA1P39	heterogeneous nuclear ribonucleoprotein A1 pseudogene 39 [Source:HGNC Symbol;Acc:48768]	pseudogene	5	5	11	7	7	4	16	10	4.58258
ENSG00000272936	-0.0693444	-0.742668	0.0176552	0.894294	0.945102	-1.04924	RP11-700J17.2	NA	antisense	5	2	13	7	4	5	27	10	7.54983
ENSG00000260872	0.048154	-0.516185	0.0100867	0.920001	0.95801	1.03394	RP11-680G24.5	NA	antisense	11	4	9	8	6	5	30	10	6.245
ENSG00000267108	-0.0103088	-2.23307	9.32938e-05	0.992293	0.997997	-1.00717	RP11-861E21.1	NA	lincRNA	1	1	1	1	1	1	8	10	0
ENSG00000231535	-4.59681e-16	-2.74042	0	1	1	-1	LINC00278	long intergenic non-protein coding RNA 278 [Source:HGNC Symbol;Acc:38712]	lincRNA	1	1	1	1	1	1	12	10	0
