# Supplementary material for: Immunological Molecular Responses of Human Retinal Pigment Epithelial Cells to Infection With Toxoplasma gondii
Source: Front Immunol. 2019 May 1;10:708. doi: 10.3389/fimmu.2019.00708 (PMC6506780; doi:10.3389/fimmu.2019.00708)
Supplement: Supplementary file 2 [file Table_5.XLSX]

## Sheet: ARPE-19 low expression
Supplementary Table S5. Genes with lower expression in ARPE-19 cell line than primary human retinal pigment epithelial cells when infected with T. gondii. A threshold of expression in ARPE-19 cell line infected with T. gondii > 3 SD of expression in three primary retinal pigment epithelial cells was used to determine lower gene expression.
geneid	logFC	logCPM	LR	PValue	FDR	FC	display_label	description	biotype	Ctrl.Donor1	Tg.Donor1	Ctrl.Donor2	Tg.Donor2	Ctrl.Donor3	Tg.Donor3	Ctrl.ARPE19	Tg.ARPE19	Primary.ctrl	Primary.Tg	sd.ctrl	sd.Tg	sd.2ctrl	sd.3ctrl	sd.2Tg	sd.3Tg	sd2.ARPE-19.ctrl	sd2.ARPE-19.Tg	sd3.ARPE-19.Tg	sd3.ARPE-19.ctrl	upinARPE-19.Tg	dninARPE-19.Tg	sd3.ARPE-19dn.ctrl	sd3.ARPE-19dn.GT1	FC.ARPE-19.Tg.Ctrl	cpm.ARPE-19.Ctrl	cpm.ARPE-19.Tg	norm.ARPE-19.Tg	norm.ARPE-19.Ctrl	logFC.ARPE-19
ENSG00000222389	10.8445	9.31261	1464.82	1.72527723527763e-320	4.31733375355875e-316	1838.73	RNU2-28P	RNA, U2 small nuclear 28, pseudogene [Source:HGNC Symbol;Acc:48521]	snRNA	27	4250	3	17672	1	22572	1	25323	10.3333	14831.3	14.4684	9485.57	28.9367	43.4051	18971.1	28456.7	0	0	0	0	1	0	1	1	22473.5	1.06903e-06	0.0240248	24024.8	1.06903	14.4559
ENSG00000115009	9.72416	5.97279	900.163	9.04291e-198	1.13145e-193	845.791	CCL20	chemokine (C-C motif) ligand 20 [Source:HGNC Symbol;Acc:10619]	protein_coding	6	780	1	1453	1	1228	1	3004	2.66667	1153.67	2.88675	342.602	5.7735	8.66025	685.205	1027.81	0	1	1	0	1	0	1	0	2665.98	1.06903e-06	0.00285	2850	1.06903	11.3804
ENSG00000256018	6.71721	6.95407	822.996	5.40019e-181	4.50448e-177	105.216	HIST1H3G	histone cluster 1, H3g [Source:HGNC Symbol;Acc:4772]	protein_coding	1	954	59	3441	60	3857	1	3987	40	2750.67	33.7787	1569.8	67.5574	101.336	3139.6	4709.4	0	0	0	0	1	0	1	1	3538.36	1.06903e-06	0.0037826	3782.6	1.06903	11.7889
ENSG00000023445	5.95898	9.01188	781.499	5.68304e-172	3.55531e-168	62.2058	BIRC3	baculoviral IAP repeat containing 3 [Source:HGNC Symbol;Acc:591]	protein_coding	152	4775	581	11710	130	14680	187	8618	287.667	10388.3	254.272	5083.05	508.544	762.816	10166.1	15249.1	0	0	0	0	1	0	1	1	40.8998	0.000199908	0.00817619	8176.19	199.908	5.35402
ENSG00000104368	5.54588	7.58119	686.835	2.18089e-151	1.09149e-147	46.717	PLAT	plasminogen activator, tissue [Source:HGNC Symbol;Acc:9051]	protein_coding	61	1406	176	5283	141	5991	145	3966	126	4226.67	58.9491	2468.29	117.898	176.847	4936.57	7404.86	1	0	0	0	1	0	1	1	24.274	0.000155009	0.00376268	3762.68	155.009	4.60134
ENSG00000056558	5.47692	7.68155	678.631	1.32624e-149	5.53132e-146	44.5366	TRAF1	TNF receptor-associated factor 1 [Source:HGNC Symbol;Acc:12031]	protein_coding	99	1540	218	6117	102	5725	131	4405	139.667	4460.67	67.8552	2536.95	135.71	203.566	5073.91	7610.86	0	0	0	0	1	0	1	1	29.8422	0.000140042	0.00417918	4179.18	140.042	4.89928
ENSG00000123689	8.06472	4.7828	666.496	5.7762e-147	2.06491e-143	267.746	G0S2	G0/G1switch 2 [Source:HGNC Symbol;Acc:30229]	protein_coding	5	315	2	782	2	571	1	139	3	556	1.73205	233.861	3.4641	5.19615	467.722	701.583	0	0	0	0	1	0	1	1	123.359	1.06903e-06	0.000131874	131.874	1.06903	6.94672
ENSG00000049249	7.72577	4.76096	649.103	3.50089e-143	1.09508e-139	211.684	TNFRSF9	tumor necrosis factor receptor superfamily, member 9 [Source:HGNC Symbol;Acc:11924]	protein_coding	6	344	2	658	3	576	45	1048	3.66667	526	2.08167	162.862	4.16333	6.245	325.724	488.586	1	1	1	1	1	0	0	0	20.6683	4.81062e-05	0.000994274	994.274	48.1062	4.36935
ENSG00000132639	5.61755	6.20062	633.781	7.52574e-140	2.09249e-136	49.0965	SNAP25	synaptosomal-associated protein, 25kDa [Source:HGNC Symbol;Acc:11132]	protein_coding	14	554	71	1862	58	2514	1	18	47.6667	1643.33	29.8719	998.129	59.7439	89.6158	1996.26	2994.39	0	0	0	0	1	0	1	1	15.9746	1.06903e-06	1.70772e-05	17.0772	1.06903	3.9977
ENSG00000196878	5.54025	6.40223	632.721	1.27946e-139	3.20172e-136	46.5353	LAMB3	laminin, beta 3 [Source:HGNC Symbol;Acc:6490]	protein_coding	41	899	80	2151	37	1794	427	4388	52.6667	1614.67	23.7557	644.978	47.5114	71.2671	1289.96	1934.93	1	1	1	1	1	0	0	0	9.12	0.000456474	0.00416305	4163.05	456.474	3.18903
ENSG00000147465	7.80761	4.49279	615.071	8.82744e-136	2.00816e-132	224.04	STAR	steroidogenic acute regulatory protein [Source:HGNC Symbol;Acc:11359]	protein_coding	4	161	2	681	3	752	1	43	3	531.333	1	322.677	2	3	645.354	968.03	0	0	0	0	1	0	1	1	38.1614	1.06903e-06	4.07956e-05	40.7956	1.06903	5.25404
ENSG00000056736	5.64147	5.73823	606.096	7.90653e-134	1.64877e-130	49.9175	IL17RB	interleukin 17 receptor B [Source:HGNC Symbol;Acc:18015]	protein_coding	16	502	40	1299	39	1531	59	797	31.6667	1110.67	13.5769	539.734	27.1539	40.7308	1079.47	1619.2	1	0	0	1	1	0	0	1	11.9884	6.30726e-05	0.000756141	756.141	63.0726	3.58357
ENSG00000180616	8.88842	4.1128	592.685	6.53092e-131	1.25715e-127	473.894	SSTR2	somatostatin receptor 2 [Source:HGNC Symbol;Acc:11331]	protein_coding	1	181	1	456	1	497	1	224	1	378	0	171.834	0	0	343.668	515.503	1	0	0	1	1	0	0	1	198.794	1.06903e-06	0.000212517	212.517	1.06903	7.63513
ENSG00000073756	5.22404	5.90053	561.487	3.9907e-124	7.1331e-121	37.3759	PTGS2	prostaglandin-endoperoxide synthase 2 (prostaglandin G/H synthase and cyclooxygenase) [Source:HGNC Symbol;Acc:9605]	protein_coding	33	511	109	1541	19	1747	1	96	53.6667	1266.33	48.4286	662.197	96.8573	145.286	1324.39	1986.59	0	0	0	0	1	0	1	1	85.1976	1.06903e-06	9.10785e-05	91.0785	1.06903	6.41274
ENSG00000272060	5.26097	13.5519	558.61	1.68647e-123	2.81348e-120	38.3451	RNA18S5	RNA, 18S ribosomal 5 [Source:HGNC Symbol;Acc:37657]	rRNA	5046	196446	3158	145352	14258	87010	3203	1104148	7487.33	142936	5939.07	54758	11878.1	17817.2	109516	164274	0	1	1	0	1	0	1	0	305.933	0.00342409	1.04754	1.04754e+06	3424.09	8.25707
ENSG00000173918	5.37789	5.63371	551.189	6.93972e-122	1.08537e-118	41.582	C1QTNF1	C1q and tumor necrosis factor related protein 1 [Source:HGNC Symbol;Acc:14324]	protein_coding	72	417	25	1518	14	1205	25	1019	37	1046.67	30.8058	567.32	61.6117	92.4175	1134.64	1701.96	0	0	0	0	1	0	1	1	36.1735	2.67257e-05	0.00096676	966.76	26.7257	5.17686
ENSG00000003989	5.05054	6.29785	549.928	1.30506e-121	1.92104e-118	33.1409	SLC7A2	solute carrier family 7 (cationic amino acid transporter, y+ system), member 2 [Source:HGNC Symbol;Acc:11060]	protein_coding	84	509	90	2219	36	2657	1	73	70	1795	29.5973	1135.04	59.1946	88.7919	2270.07	3405.11	0	0	0	0	1	0	1	1	64.7857	1.06903e-06	6.92576e-05	69.2576	1.06903	6.0176
ENSG00000163017	5.39194	5.46048	534.725	2.64916e-118	3.68292e-115	41.989	ACTG2	actin, gamma 2, smooth muscle, enteric [Source:HGNC Symbol;Acc:145]	protein_coding	40	239	12	1381	37	1547	3	1562	29.6667	1055.67	15.3731	712.108	30.7463	46.1194	1424.22	2136.32	0	0	0	0	1	0	1	1	462.079	3.20708e-06	0.00148192	1481.92	3.20708	8.85199
ENSG00000214900	7.41476	3.97196	532.663	7.44009e-118	9.79899e-115	170.634	C14orf182	chromosome 14 open reading frame 182 [Source:HGNC Symbol;Acc:27503]	protein_coding	5	164	1	364	3	506	4	208	3	344.667	2	171.818	4	6	343.635	515.453	0	0	0	0	1	0	1	1	46.1487	4.27611e-06	0.000197337	197.337	4.27611	5.52822
ENSG00000100985	6.64521	4.26603	522.894	9.92852e-116	1.24226e-112	100.094	MMP9	matrix metallopeptidase 9 (gelatinase B, 92kDa gelatinase, 92kDa type IV collagenase) [Source:HGNC Symbol;Acc:7176]	protein_coding	12	126	1	671	5	568	1	9	6	455	5.56776	289.539	11.1355	16.7033	579.079	868.618	0	0	0	0	1	0	1	1	7.98728	1.06903e-06	8.53861e-06	8.53861	1.06903	2.9977
ENSG00000136689	7.22405	3.97734	516.355	2.62772e-114	3.13124e-111	149.505	IL1RN	interleukin 1 receptor antagonist [Source:HGNC Symbol;Acc:6000]	protein_coding	1	105	4	581	6	439	6	497	3.66667	375	2.51661	244.369	5.03322	7.54983	488.737	733.106	1	0	0	0	1	0	1	1	73.5125	6.41416e-06	0.000471521	471.521	6.41416	6.19992
ENSG00000114737	6.18886	4.26757	505.302	6.67446e-112	7.59189e-109	72.9514	CISH	cytokine inducible SH2-containing protein [Source:HGNC Symbol;Acc:1984]	protein_coding	7	138	6	624	11	583	1	283	8	448.333	2.64575	269.537	5.2915	7.93725	539.075	808.612	0	0	0	0	1	0	1	1	251.155	1.06903e-06	0.000268492	268.492	1.06903	7.97244
ENSG00000153012	7.44444	3.75938	496.56	5.32616e-110	5.79486e-107	174.18	LGI2	leucine-rich repeat LGI family, member 2 [Source:HGNC Symbol;Acc:18710]	protein_coding	2	93	3	393	2	493	1	110	2.33333	326.333	0.57735	208.167	1.1547	1.73205	416.333	624.5	0	0	0	0	1	0	1	1	97.6223	1.06903e-06	0.000104361	104.361	1.06903	6.60914
ENSG00000105825	4.29569	8.8759	489.63	1.71486e-108	1.78802e-105	19.6395	TFPI2	tissue factor pathway inhibitor 2 [Source:HGNC Symbol;Acc:11761]	protein_coding	781	4631	670	8539	463	12918	1070	15420	638	8696	161.397	4145.73	322.794	484.191	8291.46	12437.2	1	1	1	1	1	0	0	0	12.7896	0.00114386	0.0146295	14629.5	1143.86	3.6769
ENSG00000091129	5.01265	5.06445	484.257	2.53149e-107	2.53392e-104	32.2818	NRCAM	neuronal cell adhesion molecule [Source:HGNC Symbol;Acc:7994]	protein_coding	30	271	40	871	22	1055	17	127	30.6667	732.333	9.0185	409.982	18.037	27.0555	819.964	1229.95	0	0	0	0	1	0	1	1	6.62996	1.81735e-05	0.000120489	120.489	18.1735	2.729
ENSG00000197632	5.64414	4.46837	482.743	5.40644e-107	5.20349e-104	50.0098	SERPINB2	serpin peptidase inhibitor, clade B (ovalbumin), member 2 [Source:HGNC Symbol;Acc:8584]	protein_coding	8	118	28	688	7	817	3	1165	14.3333	541	11.8462	371.964	23.6925	35.5387	743.927	1115.89	0	1	1	0	1	0	1	0	344.636	3.20708e-06	0.00110528	1105.28	3.20708	8.42893
ENSG00000140379	8.29476	3.4508	480.935	1.3372e-106	1.23934e-103	314.031	BCL2A1	BCL2-related protein A1 [Source:HGNC Symbol;Acc:991]	protein_coding	1	107	2	329	1	309	1	437	1.33333	248.333	0.57735	122.806	1.1547	1.73205	245.612	368.418	0	1	1	0	1	0	1	0	387.827	1.06903e-06	0.000414597	414.597	1.06903	8.59927
ENSG00000188375	4.72629	5.42893	473.742	4.91349e-105	4.39126e-102	26.4701	H3F3C	H3 histone, family 3C [Source:HGNC Symbol;Acc:33164]	protein_coding	31	336	69	1160	46	1316	120	1385	48.6667	937.333	19.1398	526.579	38.2797	57.4195	1053.16	1579.74	1	0	0	1	1	0	0	1	10.2429	0.000128283	0.001314	1314	128.283	3.35656
ENSG00000138166	4.42078	6.43706	465.607	2.89623e-103	2.49915e-100	21.4183	DUSP5	dual specificity phosphatase 5 [Source:HGNC Symbol;Acc:3071]	protein_coding	43	567	310	2436	89	2778	134	1560	147.333	1927	142.739	1190.14	285.477	428.216	2380.29	3570.43	0	0	0	0	1	0	1	1	10.3318	0.00014325	0.00148003	1480.03	143.25	3.36902
ENSG00000198033	11.0832	3.23197	458.078	1.25943e-101	1.05054e-98	2169.61	TUBA3C	tubulin, alpha 3c [Source:HGNC Symbol;Acc:12408]	protein_coding	1	54	1	322	1	322	1	285	1	232.667	0	154.73	0	0	309.46	464.19	1	0	0	1	1	0	0	1	252.93	1.06903e-06	0.000270389	270.389	1.06903	7.9826
ENSG00000080573	5.41229	4.20084	443.217	2.15905e-98	1.71268e-95	42.5855	COL5A3	collagen, type V, alpha 3 [Source:HGNC Symbol;Acc:14864]	protein_coding	41	246	2	420	1	369	1	90	14.6667	345	22.8108	89.4483	45.6216	68.4324	178.897	268.345	0	0	0	0	1	0	1	1	79.8728	1.06903e-06	8.53861e-05	85.3861	1.06903	6.31963
ENSG00000158270	6.01213	3.84088	443.189	2.19012e-98	1.71268e-95	64.5402	COLEC12	collectin sub-family member 12 [Source:HGNC Symbol;Acc:16016]	protein_coding	1	83	12	393	8	578	190	390	7	351.333	5.56776	250.117	11.1355	16.7033	500.233	750.35	1	0	0	1	1	0	0	1	1.82166	0.000203115	0.000370006	370.006	203.115	0.865253
ENSG00000165379	6.53865	3.50358	440.179	9.89634e-98	7.50443e-95	92.9673	LRFN5	leucine rich repeat and fibronectin type III domain containing 5 [Source:HGNC Symbol;Acc:20360]	protein_coding	5	133	3	272	3	329	3	68	3.66667	244.667	1.1547	100.818	2.3094	3.4641	201.637	302.455	1	0	0	0	1	0	1	1	20.1161	3.20708e-06	6.45139e-05	64.5139	3.20708	4.33028
ENSG00000145777	4.11532	7.21609	437.751	3.34077e-97	2.45881e-94	17.3315	TSLP	thymic stromal lymphopoietin [Source:HGNC Symbol;Acc:30743]	protein_coding	113	1347	423	3278	242	4068	1	868	259.333	2897.67	155.725	1399.8	311.45	467.176	2799.61	4199.41	0	0	0	0	1	0	1	1	770.328	1.06903e-06	0.000823501	823.501	1.06903	9.58933
ENSG00000112149	4.79926	4.62974	432.261	5.23408e-96	3.74222e-93	27.8433	CD83	CD83 molecule [Source:HGNC Symbol;Acc:1703]	protein_coding	24	231	38	637	18	697	26	752	26.6667	521.667	10.2632	253.506	20.5264	30.7896	507.012	760.518	1	0	0	0	1	0	1	1	25.6685	2.77947e-05	0.000713448	713.448	27.7947	4.68193
ENSG00000124875	4.31764	8.17903	431.722	6.85656e-96	4.76607e-93	19.9406	CXCL6	chemokine (C-X-C motif) ligand 6 [Source:HGNC Symbol;Acc:10643]	protein_coding	1728	3418	229	4766	72	4348	2	44	676.333	4177.33	914.147	690.015	1828.29	2742.44	1380.03	2070.05	0	0	0	0	1	0	1	1	19.5245	2.13805e-06	4.17443e-05	41.7443	2.13805	4.28721
ENSG00000170345	4.65021	4.7386	415.783	2.02024e-92	1.36634e-89	25.1103	FOS	FBJ murine osteosarcoma viral oncogene homolog [Source:HGNC Symbol;Acc:3796]	protein_coding	11	161	80	771	20	938	35	453	37	623.333	37.51	409.007	75.02	112.53	818.013	1227.02	0	0	0	0	1	0	1	1	11.4865	3.74159e-05	0.000429777	429.777	37.4159	3.52186
ENSG00000166825	7.50074	3.0048	404.892	4.74337e-90	3.12363e-87	181.112	ANPEP	alanyl (membrane) aminopeptidase [Source:HGNC Symbol;Acc:500]	protein_coding	1	96	3	235	1	201	1	37	1.66667	177.333	1.1547	72.4592	2.3094	3.4641	144.918	217.378	0	0	0	0	1	0	1	1	32.8366	1.06903e-06	3.51032e-05	35.1032	1.06903	5.03723
ENSG00000111012	5.91317	3.5488	396.858	2.65989e-88	1.70669e-85	60.2618	CYP27B1	cytochrome P450, family 27, subfamily B, polypeptide 1 [Source:HGNC Symbol;Acc:2606]	protein_coding	5	64	6	437	7	349	12	21	6	283.333	1	194.978	2	3	389.956	584.933	1	0	0	1	1	0	0	1	1.55308	1.28283e-05	1.99234e-05	19.9234	12.8283	0.635133
ENSG00000179294	4.43875	4.84231	396.046	3.99622e-88	2.50004e-85	21.6869	C17orf96	chromosome 17 open reading frame 96 [Source:HGNC Symbol;Acc:34493]	protein_coding	14	154	63	975	48	888	94	163	41.6667	672.333	25.1064	450.993	50.2129	75.3193	901.985	1352.98	1	0	0	1	1	0	0	1	1.53892	0.000100488	0.000154644	154.644	100.488	0.621918
ENSG00000184588	4.56206	4.37285	388.97	1.38695e-86	8.46513e-84	23.622	PDE4B	phosphodiesterase 4B, cAMP-specific [Source:HGNC Symbol;Acc:8781]	protein_coding	21	175	35	509	22	670	38	708	26	451.333	7.81025	252.488	15.6205	23.4307	504.977	757.465	1	0	0	1	1	0	0	1	16.5351	4.0623e-05	0.000671704	671.704	40.623	4.04746
ENSG00000006210	7.80533	2.89331	386.733	4.25775e-86	2.53681e-83	223.686	CX3CL1	chemokine (C-X3-C motif) ligand 1 [Source:HGNC Symbol;Acc:10647]	protein_coding	1	87	1	278	1	126	1	59	1	163.667	0	100.917	0	0	201.835	302.752	1	0	0	1	1	0	0	1	52.361	1.06903e-06	5.59753e-05	55.9753	1.06903	5.71042
ENSG00000223949	8.12489	2.77737	379.166	1.89058e-84	1.10023e-81	279.149	RP11-24J23.2	NA	antisense	1	128	1	140	1	144	1	182	1	137.333	0	8.32666	0	0	16.6533	24.98	1	1	1	1	1	0	0	0	161.52	1.06903e-06	0.00017267	172.67	1.06903	7.33557
ENSG00000111981	5.03769	3.71426	377.143	5.21198e-84	2.9642e-81	32.847	ULBP1	UL16 binding protein 1 [Source:HGNC Symbol;Acc:14893]	protein_coding	8	112	20	334	9	441	5	16	12.3333	295.667	6.65833	167.816	13.3167	19.975	335.633	503.449	0	0	0	0	1	0	1	1	2.83992	5.34513e-06	1.51798e-05	15.1798	5.34513	1.50585
ENSG00000115604	6.75232	2.81178	361.442	1.36645e-80	7.59866e-78	107.808	IL18R1	interleukin 18 receptor 1 [Source:HGNC Symbol;Acc:5988]	protein_coding	1	80	3	204	3	188	2	96	2.33333	157.333	1.1547	67.4487	2.3094	3.4641	134.897	202.346	0	0	0	0	1	0	1	1	42.5988	2.13805e-06	9.10785e-05	91.0785	2.13805	5.41274
ENSG00000189057	3.69466	6.56775	360.765	1.9188e-80	1.04382e-77	12.948	FAM111B	family with sequence similarity 111, member B [Source:HGNC Symbol;Acc:24200]	protein_coding	92	645	379	2166	206	3281	557	1908	225.667	2030.67	144.507	1323.2	289.014	433.522	2646.4	3969.6	1	0	0	1	1	0	0	1	3.04004	0.000595448	0.00181019	1810.19	595.448	1.60409
ENSG00000120833	4.14979	4.60638	356.328	1.77505e-79	9.45083e-77	17.7505	SOCS2	suppressor of cytokine signaling 2 [Source:HGNC Symbol;Acc:19382]	protein_coding	57	230	36	591	26	656	202	514	39.6667	492.333	15.8219	229.5	31.6439	47.4658	459	688.501	1	0	0	1	1	0	0	1	2.25823	0.000215943	0.000487649	487.649	215.943	1.17519
ENSG00000172716	5.22288	3.43035	352.576	1.16488e-78	6.0729e-76	37.3459	SLFN11	schlafen family member 11 [Source:HGNC Symbol;Acc:26633]	protein_coding	7	66	13	361	7	340	1	8	9	255.667	3.4641	164.591	6.9282	10.3923	329.183	493.774	0	0	0	0	1	0	1	1	7.0998	1.06903e-06	7.58988e-06	7.58988	1.06903	2.82778
ENSG00000162924	3.76216	5.59631	349.858	4.55084e-78	2.32409e-75	13.5682	REL	v-rel avian reticuloendotheliosis viral oncogene homolog [Source:HGNC Symbol;Acc:9954]	protein_coding	89	523	136	1082	68	1017	147	1479	97.6667	874	34.8186	305.707	69.6372	104.456	611.415	917.122	1	1	1	1	1	0	0	0	8.92909	0.000157147	0.00140318	1403.18	157.147	3.15851
ENSG00000118513	4.55588	3.74593	340.955	3.95241e-76	1.9781e-73	23.521	MYB	v-myb avian myeloblastosis viral oncogene homolog [Source:HGNC Symbol;Acc:7545]	protein_coding	9	107	24	343	19	454	13	236	17.3333	301.333	7.63763	177.213	15.2753	22.9129	354.425	531.638	0	0	0	0	1	0	1	1	16.1111	1.38973e-05	0.000223901	223.901	13.8973	4.00998
ENSG00000234883	3.83101	4.87034	331.563	4.38901e-74	2.15354e-71	14.2314	MIR155HG	MIR155 host gene (non-protein coding) [Source:HGNC Symbol;Acc:35460]	lincRNA	47	327	101	580	32	733	76	892	60	546.667	36.2905	205.042	72.581	108.871	410.085	615.127	1	1	1	0	1	0	1	0	10.4162	8.1246e-05	0.000846271	846.271	81.246	3.38075
ENSG00000165966	5.06942	3.18493	330.378	7.95163e-74	3.82657e-71	33.5774	PDZRN4	PDZ domain containing ring finger 4 [Source:HGNC Symbol;Acc:30552]	protein_coding	11	137	12	178	2	228	2	536	8.33333	181	5.50757	45.5741	11.0151	16.5227	91.1482	136.722	0	1	1	0	1	0	1	0	237.843	2.13805e-06	0.000508522	508.522	2.13805	7.89387
ENSG00000122877	4.36135	3.85879	327.664	3.10091e-73	1.4641e-70	20.554	EGR2	early growth response 2 [Source:HGNC Symbol;Acc:3239]	protein_coding	22	102	26	441	15	435	1	140	21	326	5.56776	194.013	11.1355	16.7033	388.026	582.039	0	0	0	0	1	0	1	1	124.247	1.06903e-06	0.000132823	132.823	1.06903	6.95706
ENSG00000143632	5.64761	2.98674	327.343	3.64255e-73	1.68798e-70	50.1304	ACTA1	actin, alpha 1, skeletal muscle [Source:HGNC Symbol;Acc:129]	protein_coding	1	43	8	261	6	275	11	295	5	193	3.60555	130.092	7.2111	10.8167	260.185	390.277	1	0	0	1	1	0	0	1	23.8005	1.17593e-05	0.000279877	279.877	11.7593	4.57292
ENSG00000162772	4.08259	4.33474	326.229	6.36909e-73	2.89782e-70	16.9427	ATF3	activating transcription factor 3 [Source:HGNC Symbol;Acc:785]	protein_coding	18	105	70	605	25	707	104	897	37.6667	472.333	28.2194	322.182	56.4388	84.6581	644.364	966.546	1	0	0	1	1	0	0	1	7.65447	0.000111179	0.000851015	851.015	111.179	2.9363
ENSG00000261005	5.05874	3.16271	323.96	1.9875e-72	8.8813e-70	33.3297	CTB-58E17.1	NA	lincRNA	3	68	11	254	11	301	15	204	8.33333	207.667	4.6188	123.217	9.2376	13.8564	246.433	369.65	1	0	0	1	1	0	0	1	12.0697	1.60354e-05	0.000193542	193.542	16.0354	3.59331
ENSG00000143494	3.94725	4.25344	317.003	6.51278e-71	2.85922e-68	15.4256	VASH2	vasohibin 2 [Source:HGNC Symbol;Acc:25723]	protein_coding	44	206	36	382	25	534	43	646	35	374	9.53939	164.146	19.0788	28.6182	328.293	492.439	1	1	1	1	1	0	0	0	13.3328	4.59681e-05	0.000612882	612.882	45.9681	3.7369
ENSG00000143333	6.03099	2.66669	309.825	2.38395e-69	1.02855e-66	65.3894	RGS16	regulator of G-protein signaling 16 [Source:HGNC Symbol;Acc:9997]	protein_coding	2	39	5	201	2	221	7	181	3	153.667	1.73205	99.8065	3.4641	5.19615	199.613	299.419	1	0	0	1	1	0	0	1	22.9476	7.48319e-06	0.000171721	171.721	7.48319	4.52027
ENSG00000141668	7.68576	2.38268	309.65	2.60333e-69	1.10417e-66	205.895	CBLN2	cerebellin 2 precursor [Source:HGNC Symbol;Acc:1544]	protein_coding	1	31	1	149	1	206	24	139	1	128.667	0	89.2543	0	0	178.509	267.763	1	0	0	1	1	0	0	1	5.13996	2.56566e-05	0.000131874	131.874	25.6566	2.36176
ENSG00000197147	3.38729	6.0537	306.366	1.35147e-68	5.63654e-66	10.4635	LRRC8B	leucine rich repeat containing 8 family, member B [Source:HGNC Symbol;Acc:30692]	protein_coding	95	475	318	1565	154	2072	92	1170	189	1370.67	115.547	816.043	231.093	346.64	1632.09	2448.13	0	0	0	0	1	0	1	1	11.2864	9.83504e-05	0.00111002	1110.02	98.3504	3.49651
ENSG00000121966	3.54263	5.21864	301.622	1.45985e-67	5.98874e-65	11.653	CXCR4	chemokine (C-X-C motif) receptor 4 [Source:HGNC Symbol;Acc:2561]	protein_coding	103	283	68	1046	88	938	40	969	86.3333	755.667	17.5594	412.888	35.1188	52.6783	825.776	1238.66	1	0	0	0	1	0	1	1	21.4991	4.27611e-05	0.000919324	919.324	42.7611	4.4262
ENSG00000064886	4.62708	3.24144	300.729	2.28503e-67	9.22268e-65	24.711	CHI3L2	chitinase 3-like 2 [Source:HGNC Symbol;Acc:1933]	protein_coding	11	69	7	271	16	308	13	285	11.3333	216	4.50925	128.643	9.0185	13.5277	257.286	385.929	1	0	0	0	1	0	1	1	19.4562	1.38973e-05	0.000270389	270.389	13.8973	4.28216
ENSG00000213694	3.37493	5.66533	292.51	1.41168e-65	5.6073e-63	10.3742	S1PR3	sphingosine-1-phosphate receptor 3 [Source:HGNC Symbol;Acc:3167]	protein_coding	101	288	164	1554	134	1468	133	122	133	1103.33	31.5119	707.407	63.0238	94.5357	1414.81	2122.22	1	0	0	1	0	1	0	1	0.814075	0.000142181	0.000115746	115.746	142.181	-0.296767
ENSG00000170500	3.83776	4.09044	292.205	1.6449e-65	6.43155e-63	14.2982	LONRF2	LON peptidase N-terminal domain and ring finger 2 [Source:HGNC Symbol;Acc:24788]	protein_coding	13	106	57	479	40	566	93	73	36.6667	383.667	22.1886	244.369	44.3772	66.5658	488.739	733.108	1	0	0	1	0	1	0	1	0.69662	9.94195e-05	6.92576e-05	69.2576	99.4195	-0.521556
ENSG00000139572	9.95886	2.05754	291.055	2.92908e-65	1.12765e-62	995.213	GPR84	G protein-coupled receptor 84 [Source:HGNC Symbol;Acc:4535]	protein_coding	1	28	1	163	1	111	1	11	1	100.667	0	68.0906	0	0	136.181	204.272	1	0	0	1	1	0	0	1	9.76223	1.06903e-06	1.04361e-05	10.4361	1.06903	3.28721
ENSG00000255750	6.35636	2.18742	277.849	2.20975e-62	8.37829e-60	81.9325	RP11-283G6.5	NA	antisense	3	58	1	105	1	144	3	78	1.66667	102.333	1.1547	43.062	2.3094	3.4641	86.1239	129.186	1	0	0	0	1	0	1	1	23.0744	3.20708e-06	7.40013e-05	74.0013	3.20708	4.52822
ENSG00000196932	4.23754	3.17184	275.13	8.64752e-62	3.22979e-59	18.8636	TMEM26	transmembrane protein 26 [Source:HGNC Symbol;Acc:28550]	protein_coding	5	96	22	231	17	246	1	68	14.6667	191	8.73689	82.6136	17.4738	26.2107	165.227	247.841	0	0	0	0	1	0	1	1	60.3483	1.06903e-06	6.45139e-05	64.5139	1.06903	5.91524
ENSG00000261739	7.01682	2.14938	273.894	1.60808e-61	5.91774e-59	129.501	GOLGA8S	golgin A8 family, member S [Source:HGNC Symbol;Acc:44409]	protein_coding	1	26	2	158	1	140	1	2	1.33333	108	0.57735	71.5821	1.1547	1.73205	143.164	214.746	0	0	0	0	1	0	1	1	1.77495	1.06903e-06	1.89747e-06	1.89747	1.06903	0.827779
ENSG00000144485	4.00439	3.67841	272.44	3.33503e-61	1.2095e-58	16.0488	HES6	hes family bHLH transcription factor 6 [Source:HGNC Symbol;Acc:18254]	protein_coding	12	54	27	391	31	471	68	750	23.3333	305.333	10.0167	221.306	20.0333	30.05	442.612	663.918	1	1	1	1	1	0	0	0	9.78833	7.26938e-05	0.000711551	711.551	72.6938	3.29106
ENSG00000113448	3.55139	4.25237	272.311	3.55914e-61	1.27234e-58	11.724	PDE4D	phosphodiesterase 4D, cAMP-specific [Source:HGNC Symbol;Acc:8783]	protein_coding	32	146	77	526	36	530	15	562	48.3333	400.667	24.9065	220.557	49.813	74.7195	441.114	661.671	0	0	0	0	1	0	1	1	33.2507	1.60354e-05	0.000533189	533.189	16.0354	5.05531
ENSG00000087494	3.89347	3.71163	268.51	2.39706e-60	8.44844e-58	14.8611	PTHLH	parathyroid hormone-like hormone [Source:HGNC Symbol;Acc:9607]	protein_coding	28	80	33	259	12	566	43	143	24.3333	301.667	10.9697	245.793	21.9393	32.909	491.587	737.38	1	0	0	1	1	0	0	1	2.95137	4.59681e-05	0.000135669	135.669	45.9681	1.56139
ENSG00000141682	3.12561	5.92192	268.149	2.87327e-60	9.98622e-58	8.72774	PMAIP1	phorbol-12-myristate-13-acetate-induced protein 1 [Source:HGNC Symbol;Acc:9108]	protein_coding	151	559	237	1143	158	1646	145	705	182	1116	47.7598	544.003	95.5196	143.279	1088.01	1632.01	1	0	0	1	1	0	0	1	4.31497	0.000155009	0.000668858	668.858	155.009	2.10935
ENSG00000124588	3.25413	5.20545	268.071	2.98816e-60	1.02433e-57	9.54092	NQO2	NAD(P)H dehydrogenase, quinone 2 [Source:HGNC Symbol;Acc:7856]	protein_coding	70	237	151	1063	104	1029	214	594	108.333	776.333	40.6735	467.386	81.347	122.02	934.771	1402.16	1	0	0	1	1	0	0	1	2.46337	0.000228772	0.000563548	563.548	228.772	1.30063
ENSG00000137868	3.50244	4.28481	267.252	4.50563e-60	1.52363e-57	11.3329	STRA6	stimulated by retinoic acid 6 [Source:HGNC Symbol;Acc:30650]	protein_coding	47	180	42	509	53	466	5	32	47.3333	385	5.50757	178.832	11.0151	16.5227	357.665	536.497	0	0	0	0	1	0	1	1	5.67984	5.34513e-06	3.03595e-05	30.3595	5.34513	2.50585
ENSG00000123685	6.33256	2.2334	264.567	1.73377e-59	5.78478e-57	80.5915	BATF3	basic leucine zipper transcription factor, ATF-like 3 [Source:HGNC Symbol;Acc:28915]	protein_coding	1	25	1	128	3	194	9	428	1.66667	115.667	1.1547	85.1724	2.3094	3.4641	170.345	255.517	1	1	1	1	1	0	0	0	42.2044	9.62124e-06	0.000406058	406.058	9.62124	5.39932
ENSG00000188211	3.12355	5.79996	262.424	5.08223e-59	1.67339e-56	8.71528	NCR3LG1	natural killer cell cytotoxicity receptor 3 ligand 1 [Source:HGNC Symbol;Acc:42400]	protein_coding	82	326	363	1498	147	1723	627	3955	197.333	1182.33	147.107	750.091	294.213	441.32	1500.18	2250.27	1	1	1	1	1	0	0	0	5.59803	0.00067028	0.00375224	3752.24	670.28	2.48492
ENSG00000165474	7.26321	1.94647	260.959	1.06045e-58	3.44633e-56	153.619	GJB2	gap junction protein, beta 2, 26kDa [Source:HGNC Symbol;Acc:4284]	protein_coding	1	35	2	97	1	143	1	3	1.33333	91.6667	0.57735	54.1972	1.1547	1.73205	108.394	162.592	0	0	0	0	1	0	1	1	2.66243	1.06903e-06	2.8462e-06	2.8462	1.06903	1.41274
ENSG00000137285	3.7355	4.02113	259.539	2.16232e-58	6.93717e-56	13.3198	TUBB2B	tubulin, beta 2B class IIb [Source:HGNC Symbol;Acc:30829]	protein_coding	16	51	64	581	30	542	43	186	36.6667	391.333	24.6847	295.382	49.3694	74.054	590.763	886.145	0	0	0	0	1	0	1	1	3.83885	4.59681e-05	0.000176465	176.465	45.9681	1.94067
ENSG00000171819	-3.20777	5.68421	257.182	7.05942e-58	2.23614e-55	-9.23925	ANGPTL7	angiopoietin-like 7 [Source:HGNC Symbol;Acc:24078]	protein_coding	1171	46	1060	106	1464	131	1479	48	1231.67	94.3333	208.721	43.6845	417.441	626.162	87.3689	131.053	1	0	0	1	0	1	0	1	0.0288024	0.00158109	4.55393e-05	45.5393	1581.09	-5.11767
ENSG00000129514	7.19302	1.86662	248.692	5.00636e-56	1.56599e-53	146.324	FOXA1	forkhead box A1 [Source:HGNC Symbol;Acc:5021]	protein_coding	1	27	1	109	1	127	8	11	1	87.6667	0	53.3042	0	0	106.608	159.912	1	0	0	1	1	0	0	1	1.22028	8.55221e-06	1.04361e-05	10.4361	8.55221	0.28721
ENSG00000169116	3.54031	3.99366	247.371	9.71968e-56	3.00278e-53	11.6343	PARM1	prostate androgen-regulated mucin-like protein 1 [Source:HGNC Symbol;Acc:24536]	protein_coding	24	70	41	475	50	561	13	25	38.3333	368.667	13.2035	262.203	26.4071	39.6106	524.406	786.609	0	0	0	0	1	0	1	1	1.70668	1.38973e-05	2.37184e-05	23.7184	13.8973	0.771195
ENSG00000111262	7.91004	1.71638	246.671	1.38098e-55	4.21436e-53	240.525	KCNA1	potassium voltage-gated channel, shaker-related subfamily, member 1 (episodic ataxia with myokymia) [Source:HGNC Symbol;Acc:6218]	protein_coding	1	33	1	118	1	79	1	1	1	76.6667	0	42.548	0	0	85.096	127.644	1	0	0	1	0	0	0	1	0.887475	1.06903e-06	9.48734e-07	0.948734	1.06903	-0.172221
ENSG00000120738	3.51706	3.76231	246.181	1.76581e-55	5.3238e-53	11.4483	EGR1	early growth response 1 [Source:HGNC Symbol;Acc:3238]	protein_coding	22	113	61	372	25	363	23	183	36	282.667	21.7025	147.005	43.4051	65.1076	294.009	441.014	0	0	0	0	1	0	1	1	7.06121	2.45876e-05	0.000173618	173.618	24.5876	2.81992
ENSG00000272761	-2.86773	8.13165	245.65	2.30603e-55	6.86976e-53	-7.29915	RP11-572C15.6	NA	lincRNA	4653	303	10536	764	7156	1090	7311	555	7448.33	719	2952.37	395.425	5904.75	8857.12	790.85	1186.28	1	0	0	0	0	1	1	1	0.0673709	0.00781565	0.000526548	526.548	7815.65	-3.89173
ENSG00000175305	3.0791	5.28697	244.029	5.2025e-55	1.53161e-52	8.45084	CCNE2	cyclin E2 [Source:HGNC Symbol;Acc:1590]	protein_coding	55	287	275	822	102	1256	256	795	144	788.333	115.858	485.376	231.715	347.573	970.753	1456.13	1	0	0	0	1	0	1	1	2.75603	0.000273671	0.000754244	754.244	273.671	1.46259
ENSG00000162614	-2.94478	6.52991	242.553	1.09139e-54	3.17568e-52	-7.69959	NEXN	nexilin (F actin binding protein) [Source:HGNC Symbol;Acc:29557]	protein_coding	1905	79	3329	271	1898	329	1803	212	2377.33	226.333	824.175	130.849	1648.35	2472.52	261.697	392.546	1	0	0	0	0	1	1	1	0.104351	0.00192745	0.000201132	201.132	1927.45	-3.26048
ENSG00000159176	2.87655	6.72902	241.493	1.85834e-54	5.34517e-52	7.3439	CSRP1	cysteine and glycine-rich protein 1 [Source:HGNC Symbol;Acc:2469]	protein_coding	328	761	439	2233	344	3180	204	450	370.333	2058	60.0028	1218.96	120.006	180.008	2437.92	3656.87	1	0	0	1	1	0	0	1	1.95767	0.000218081	0.00042693	426.93	218.081	0.969134
ENSG00000110436	5.68648	1.96423	238.653	7.73402e-54	2.19928e-51	51.4993	SLC1A2	solute carrier family 1 (glial high affinity glutamate transporter), member 2 [Source:HGNC Symbol;Acc:10940]	protein_coding	1	51	3	97	3	113	3	5	2.33333	87	1.1547	32.187	2.3094	3.4641	64.3739	96.5609	1	0	0	0	1	0	1	1	1.47913	3.20708e-06	4.74367e-06	4.74367	3.20708	0.564744
ENSG00000175445	3.94725	3.30011	237.765	1.20789e-53	3.3962e-51	15.4255	LPL	lipoprotein lipase [Source:HGNC Symbol;Acc:6677]	protein_coding	7	32	44	298	10	387	1	2	20.3333	239	20.5508	184.708	41.1015	61.6523	369.416	554.124	0	0	0	0	1	0	1	1	1.77495	1.06903e-06	1.89747e-06	1.89747	1.06903	0.827779
ENSG00000143502	3.95293	2.99785	236.686	2.07673e-53	5.77422e-51	15.4865	SUSD4	sushi domain containing 4 [Source:HGNC Symbol;Acc:25470]	protein_coding	9	60	18	218	19	255	85	57	15.3333	177.667	5.50757	103.568	11.0151	16.5227	207.136	310.704	1	0	0	1	0	1	0	1	0.59513	9.08673e-05	5.40779e-05	54.0779	90.8673	-0.748722
ENSG00000171303	3.0698	4.79966	232.482	1.71424e-52	4.71398e-50	8.39657	KCNK3	potassium channel, subfamily K, member 3 [Source:HGNC Symbol;Acc:6278]	protein_coding	32	168	190	771	90	825	1	39	104	588	79.925	364.731	159.85	239.775	729.463	1094.19	0	0	0	0	1	0	1	1	34.6115	1.06903e-06	3.70006e-05	37.0006	1.06903	5.11318
ENSG00000129521	4.11216	2.78885	232.31	1.86849e-52	5.06929e-50	17.2935	EGLN3	egl-9 family hypoxia-inducible factor 3 [Source:HGNC Symbol;Acc:14661]	protein_coding	6	50	16	182	14	238	110	279	12	156.667	5.2915	96.5263	10.583	15.8745	193.053	289.579	1	0	0	1	1	0	0	1	2.25096	0.000117593	0.000264697	264.697	117.593	1.17054
ENSG00000164116	3.66983	3.32479	232.294	1.88397e-52	5.06929e-50	12.7271	GUCY1A3	guanylate cyclase 1, soluble, alpha 3 [Source:HGNC Symbol;Acc:4685]	protein_coding	29	78	11	282	27	279	1	6	22.3333	213	9.86577	116.923	19.7315	29.5973	233.846	350.769	0	0	0	0	1	0	1	1	5.32485	1.06903e-06	5.69241e-06	5.69241	1.06903	2.41274
ENSG00000154645	3.85863	3.09043	232.038	2.14283e-52	5.7045e-50	14.5065	CHODL	chondrolectin [Source:HGNC Symbol;Acc:17807]	protein_coding	7	60	31	172	14	349	1	1	17.3333	193.667	12.3423	145.713	24.6847	37.027	291.426	437.14	0	0	0	0	0	0	1	1	0.887475	1.06903e-06	9.48734e-07	0.948734	1.06903	-0.172221
ENSG00000013588	-2.91368	6.36472	230.421	4.82646e-52	1.27134e-49	-7.5354	GPRC5A	G protein-coupled receptor, family C, group 5, member A [Source:HGNC Symbol;Acc:9836]	protein_coding	907	41	4298	411	1986	283	8321	612	2397	245	1732.46	187.904	3464.92	5197.37	375.808	563.713	1	1	1	1	0	1	0	0	0.0652728	0.00889537	0.000580625	580.625	8895.37	-3.93737
ENSG00000120251	4.59314	2.39648	228.258	1.43004e-51	3.72764e-49	24.1364	GRIA2	glutamate receptor, ionotropic, AMPA 2 [Source:HGNC Symbol;Acc:4572]	protein_coding	6	80	7	69	6	182	3	22	6.33333	110.333	0.57735	62.3084	1.1547	1.73205	124.617	186.925	1	0	0	1	1	0	0	1	6.50815	3.20708e-06	2.08722e-05	20.8722	3.20708	2.70225
ENSG00000148600	3.3451	3.982	228.196	1.47482e-51	3.78012e-49	10.1619	CDHR1	cadherin-related family member 1 [Source:HGNC Symbol;Acc:14550]	protein_coding	21	70	56	485	56	525	1	265	44.3333	360	20.2073	251.942	40.4145	60.6218	503.885	755.827	0	0	0	0	1	0	1	1	235.181	1.06903e-06	0.000251415	251.415	1.06903	7.87763
ENSG00000170961	3.24853	4.07067	228.189	1.48039e-51	3.78012e-49	9.50395	HAS2	hyaluronan synthase 2 [Source:HGNC Symbol;Acc:4819]	protein_coding	47	112	69	387	32	577	1	11	49.3333	358.667	18.61	233.791	37.2201	55.8301	467.582	701.374	0	0	0	0	1	0	1	1	9.76223	1.06903e-06	1.04361e-05	10.4361	1.06903	3.28721
ENSG00000103044	3.03894	4.63312	224.588	9.03134e-51	2.27795e-48	8.21886	HAS3	hyaluronan synthase 3 [Source:HGNC Symbol;Acc:4820]	protein_coding	23	205	174	613	88	637	51	780	95	485	75.743	242.784	151.486	227.229	485.568	728.352	0	1	1	0	1	0	1	0	13.5731	5.45204e-05	0.000740013	740.013	54.5204	3.76268
ENSG00000171488	2.89009	5.3465	224.572	9.10307e-51	2.27795e-48	7.41318	LRRC8C	leucine rich repeat containing 8 family, member C [Source:HGNC Symbol;Acc:25075]	protein_coding	101	350	254	858	106	1069	76	840	153.667	759	86.9272	369.582	173.854	260.782	739.164	1108.75	0	0	0	0	1	0	1	1	9.80894	8.1246e-05	0.000796937	796.937	81.246	3.2941
ENSG00000113389	-2.77132	7.24513	224.535	9.27343e-51	2.29761e-48	-6.82734	NPR3	natriuretic peptide receptor C/guanylate cyclase C (atrionatriuretic peptide receptor C) [Source:HGNC Symbol;Acc:7945]	protein_coding	4218	278	3130	201	2665	537	2515	76	3337.67	338.667	797.055	176.024	1594.11	2391.16	352.047	528.071	1	0	0	1	0	1	0	1	0.0268183	0.0026886	7.21038e-05	72.1038	2688.6	-5.22064
ENSG00000157193	2.79522	6.15191	224.093	1.15795e-50	2.84083e-48	6.94139	LRP8	low density lipoprotein receptor-related protein 8, apolipoprotein e receptor [Source:HGNC Symbol;Acc:6700]	protein_coding	152	559	449	1642	251	1786	254	1524	284	1329	151.225	670.715	302.45	453.675	1341.43	2012.15	0	0	0	0	1	0	1	1	5.32485	0.000271533	0.00144587	1445.87	271.533	2.41274
ENSG00000118523	-2.72773	8.29622	223.698	1.41157e-50	3.42943e-48	-6.62414	CTGF	connective tissue growth factor [Source:HGNC Symbol;Acc:2500]	protein_coding	5808	262	13238	1097	5983	1501	16765	1683	8343	953.333	4240.1	631.871	8480.19	12720.3	1263.74	1895.61	1	0	0	1	0	1	0	1	0.0890916	0.0179222	0.00159672	1596.72	17922.2	-3.48857
ENSG00000172403	3.61866	3.31324	223.028	1.97682e-50	4.75652e-48	12.2836	SYNPO2	synaptopodin 2 [Source:HGNC Symbol;Acc:17732]	protein_coding	17	52	31	256	21	375	1	455	23	227.667	7.2111	163.353	14.4222	21.6333	326.707	490.06	0	0	0	0	1	0	1	1	403.801	1.06903e-06	0.000431674	431.674	1.06903	8.6575
ENSG00000171766	3.66998	3.04536	221.503	4.25219e-50	1.0134e-47	12.7284	GATM	glycine amidinotransferase (L-arginine:glycine amidinotransferase) [Source:HGNC Symbol;Acc:4175]	protein_coding	8	77	29	187	21	263	3	22	19.3333	175.667	10.5987	93.5165	21.1975	31.7962	187.033	280.549	0	0	0	0	1	0	1	1	6.50815	3.20708e-06	2.08722e-05	20.8722	3.20708	2.70225
ENSG00000132329	3.59323	3.35696	219.422	1.209e-49	2.85415e-47	12.0689	RAMP1	receptor (G protein-coupled) activity modifying protein 1 [Source:HGNC Symbol;Acc:9843]	protein_coding	13	45	38	349	24	313	1	17	25	235.667	12.53	166.1	25.0599	37.5899	332.201	498.301	0	0	0	0	1	0	1	1	15.0871	1.06903e-06	1.61285e-05	16.1285	1.06903	3.91524
ENSG00000159251	-3.84976	3.55998	218.634	1.79659e-49	4.20167e-47	-14.4176	ACTC1	actin, alpha, cardiac muscle 1 [Source:HGNC Symbol;Acc:143]	protein_coding	86	1	728	34	258	22	4	1	357.333	19	332.327	16.7033	664.654	996.981	33.4066	50.1099	0	0	0	0	0	1	1	1	0.221869	4.27611e-06	9.48734e-07	0.948734	4.27611	-2.17222
ENSG00000137265	7.57712	1.43809	215.12	1.0494e-48	2.4315e-46	190.959	IRF4	interferon regulatory factor 4 [Source:HGNC Symbol;Acc:6119]	protein_coding	1	31	1	77	1	80	1	8	1	62.6667	0	27.4651	0	0	54.9303	82.3954	1	0	0	1	1	0	0	1	7.0998	1.06903e-06	7.58988e-06	7.58988	1.06903	2.82778
ENSG00000135373	4.82681	2.00036	214.458	1.46344e-48	3.35974e-46	28.3801	EHF	ets homologous factor [Source:HGNC Symbol;Acc:3246]	protein_coding	7	66	6	103	1	79	12	74	4.66667	82.6667	3.21455	18.7705	6.4291	9.64365	37.5411	56.3116	1	1	1	1	1	0	0	0	5.47276	1.28283e-05	7.02063e-05	70.2063	12.8283	2.45227
ENSG00000128965	3.60945	3.2447	213.924	1.91329e-48	4.35255e-46	12.2054	CHAC1	ChaC, cation transport regulator homolog 1 (E. coli) [Source:HGNC Symbol;Acc:28680]	protein_coding	13	39	31	288	23	335	13	215	22.3333	220.667	9.0185	159.073	18.037	27.0555	318.147	477.22	0	0	0	0	1	0	1	1	14.6775	1.38973e-05	0.000203978	203.978	13.8973	3.87553
ENSG00000176597	2.81285	5.28184	213.07	2.93887e-48	6.62542e-46	7.0267	B3GNT5	UDP-GlcNAc:betaGal beta-1,3-N-acetylglucosaminyltransferase 5 [Source:HGNC Symbol;Acc:15684]	protein_coding	145	433	177	610	93	887	113	642	138.333	643.333	42.395	228.828	84.7899	127.185	457.656	686.485	1	0	0	0	1	0	1	1	5.04212	0.0001208	0.000609087	609.087	120.8	2.33403
ENSG00000260196	3.6146	3.05304	211.96	5.13052e-48	1.14631e-45	12.2491	RP1-239B22.5	NA	antisense	8	53	43	255	14	244	88	578	21.6667	184	18.7172	113.583	37.4344	56.1516	227.165	340.748	1	1	1	1	1	0	0	0	5.8291	9.40743e-05	0.000548368	548.368	94.0743	2.54327
ENSG00000100342	5.6808	1.62573	209.117	2.14008e-47	4.69766e-45	51.2969	APOL1	apolipoprotein L, 1 [Source:HGNC Symbol;Acc:618]	protein_coding	3	60	3	77	1	57	1	26	2.33333	64.6667	1.1547	10.7858	2.3094	3.4641	21.5716	32.3574	0	0	0	0	1	0	1	1	23.0744	1.06903e-06	2.46671e-05	24.6671	1.06903	4.52822
ENSG00000133083	3.10011	4.01675	209.128	2.12852e-47	4.69766e-45	8.57487	DCLK1	doublecortin-like kinase 1 [Source:HGNC Symbol;Acc:2700]	protein_coding	22	91	105	420	45	545	55	171	57.3333	352	42.8525	234.514	85.7049	128.557	469.029	703.543	0	0	0	0	1	0	1	1	2.75924	5.87965e-05	0.000162234	162.234	58.7965	1.46427
ENSG00000104321	4.26072	2.36759	208.696	2.64398e-47	5.75331e-45	19.1692	TRPA1	transient receptor potential cation channel, subfamily A, member 1 [Source:HGNC Symbol;Acc:497]	protein_coding	6	36	9	141	9	177	1	5	8	118	1.73205	73.2598	3.4641	5.19615	146.52	219.779	0	0	0	0	1	0	1	1	4.43738	1.06903e-06	4.74367e-06	4.74367	1.06903	2.14971
ENSG00000100906	2.63186	7.11932	208.655	2.69966e-47	5.82382e-45	6.19825	NFKBIA	nuclear factor of kappa light polypeptide gene enhancer in B-cells inhibitor, alpha [Source:HGNC Symbol;Acc:7797]	protein_coding	503	974	914	3436	370	3362	722	3732	595.667	2590.67	283.592	1400.56	567.184	850.776	2801.13	4201.69	1	0	0	0	1	0	1	1	4.58734	0.000771837	0.00354068	3540.68	771.837	2.19766
ENSG00000131459	2.74891	5.45883	206.306	8.78561e-47	1.87907e-44	6.7221	GFPT2	glutamine-fructose-6-phosphate transaminase 2 [Source:HGNC Symbol;Acc:4242]	protein_coding	200	355	171	1057	130	990	11	427	167	800.667	35.171	387.41	70.342	105.513	774.82	1162.23	0	0	0	0	1	0	1	1	34.4502	1.17593e-05	0.00040511	405.11	11.7593	5.10644
ENSG00000135842	2.74974	5.62494	205.814	1.12499e-46	2.38573e-44	6.72597	FAM129A	family with sequence similarity 129, member A [Source:HGNC Symbol;Acc:16784]	protein_coding	82	260	512	1367	133	1434	55	205	242.333	1020.33	234.926	659.32	469.852	704.779	1318.64	1977.96	0	0	0	0	1	0	1	1	3.30786	5.87965e-05	0.000194491	194.491	58.7965	1.7259
ENSG00000101670	2.65971	6.45084	203.328	3.92306e-46	8.24964e-44	6.31907	LIPG	lipase, endothelial [Source:HGNC Symbol;Acc:6623]	protein_coding	381	536	484	2125	220	2478	394	2229	361.667	1713	133.058	1034.48	266.115	399.173	2068.96	3103.44	1	0	0	0	1	0	1	1	5.02077	0.000421196	0.00211473	2114.73	421.196	2.32791
ENSG00000211448	-2.56337	9.11059	202.819	5.06684e-46	1.0566e-43	-5.91085	DIO2	deiodinase, iodothyronine, type II [Source:HGNC Symbol;Acc:2884]	protein_coding	14700	690	16820	1759	7484	2032	39558	2840	13001.3	1493.67	4894.32	709.255	9788.63	14682.9	1418.51	2127.76	1	1	1	1	0	1	0	0	0.0637148	0.0422886	0.00269441	2694.41	42288.6	-3.97223
ENSG00000188001	4.06029	2.42868	202.62	5.5999e-46	1.15812e-43	16.6828	TPRG1	tumor protein p63 regulated 1 [Source:HGNC Symbol;Acc:24759]	protein_coding	11	108	14	79	4	114	15	49	9.66667	100.333	5.1316	18.7172	10.2632	15.3948	37.4344	56.1516	1	0	0	0	1	0	1	1	2.89909	1.60354e-05	4.6488e-05	46.488	16.0354	1.5356
ENSG00000196189	3.54446	2.89059	201.982	7.7134e-46	1.58213e-43	11.6678	SEMA4A	sema domain, immunoglobulin domain (Ig), transmembrane domain (TM) and short cytoplasmic domain, (semaphorin) 4A [Source:HGNC Symbol;Acc:10729]	protein_coding	1	81	32	212	27	160	49	58	20	151	16.6433	65.9621	33.2866	49.93	131.924	197.886	1	0	0	0	1	0	1	1	1.05048	5.23823e-05	5.50266e-05	55.0266	52.3823	0.0710497
ENSG00000198729	5.08751	1.94431	201.409	1.0287e-45	2.09287e-43	34.001	PPP1R14C	protein phosphatase 1, regulatory (inhibitor) subunit 14C [Source:HGNC Symbol;Acc:14952]	protein_coding	3	17	6	111	1	151	3	15	3.33333	93	2.51661	68.7895	5.03322	7.54983	137.579	206.369	0	0	0	0	1	0	1	1	4.43738	3.20708e-06	1.4231e-05	14.231	3.20708	2.14971
ENSG00000119508	6.01828	1.50753	200.417	1.69335e-45	3.41729e-43	64.8159	NR4A3	nuclear receptor subfamily 4, group A, member 3 [Source:HGNC Symbol;Acc:7982]	protein_coding	2	29	2	89	1	78	4	132	1.66667	65.3333	0.57735	31.9427	1.1547	1.73205	63.8853	95.828	1	1	1	1	1	0	0	0	29.2867	4.27611e-06	0.000125233	125.233	4.27611	4.87217
ENSG00000100473	4.95197	2.04223	198.691	4.03098e-45	8.0697e-43	30.9522	COCH	cochlin [Source:HGNC Symbol;Acc:2180]	protein_coding	1	11	6	138	6	154	72	240	4.33333	101	2.88675	78.3518	5.7735	8.66025	156.704	235.055	1	1	1	1	1	0	0	0	2.95825	7.69699e-05	0.000227696	227.696	76.9699	1.56474
ENSG00000256234	4.23427	2.17568	198.322	4.85312e-45	9.63845e-43	18.8209	RP11-283G6.4	NA	antisense	5	83	13	76	4	110	2	63	7.33333	89.6667	4.93288	17.9536	9.86577	14.7986	35.9073	53.8609	0	1	1	0	1	0	1	0	27.9555	2.13805e-06	5.97703e-05	59.7703	2.13805	4.80506
ENSG00000179862	3.2325	3.38032	197.482	7.40176e-45	1.45844e-42	9.39897	CITED4	Cbp/p300-interacting transactivator, with Glu/Asp-rich carboxy-terminal domain, 4 [Source:HGNC Symbol;Acc:18696]	protein_coding	15	78	64	342	24	229	44	338	34.3333	216.333	26.0832	132.455	52.1664	78.2496	264.91	397.365	0	0	0	0	1	0	1	1	6.81742	4.70372e-05	0.000320672	320.672	47.0372	2.76923
ENSG00000156804	-2.49937	9.68254	197.207	8.49656e-45	1.66108e-42	-5.65439	FBXO32	F-box protein 32 [Source:HGNC Symbol;Acc:16731]	protein_coding	12035	863	34752	3605	19197	3959	18376	1807	21994.7	2809	11614	1694.55	23228.1	34842.1	3389.11	5083.66	0	0	0	0	0	1	1	1	0.0872697	0.0196444	0.00171436	1714.36	19644.4	-3.51838
ENSG00000132688	2.67637	6.02572	196.159	1.43901e-44	2.79146e-42	6.39247	NES	nestin [Source:HGNC Symbol;Acc:7756]	protein_coding	487	718	78	864	228	1218	10	23	264.333	933.333	206.907	257.11	413.813	620.72	514.219	771.329	0	0	0	0	1	0	1	1	2.04119	1.06903e-05	2.18209e-05	21.8209	10.6903	1.02941
ENSG00000126561	2.92265	4.05962	194.901	2.70814e-44	5.21295e-42	7.58235	STAT5A	signal transducer and activator of transcription 5A [Source:HGNC Symbol;Acc:11366]	protein_coding	33	118	107	486	52	408	66	345	64	337.333	38.4318	193.911	76.8635	115.295	387.821	581.732	0	0	0	0	1	0	1	1	4.63907	7.05557e-05	0.000327313	327.313	70.5557	2.21384
ENSG00000165646	9.07851	1.06712	194.165	3.91927e-44	7.4867e-42	540.635	SLC18A2	solute carrier family 18 (vesicular monoamine transporter), member 2 [Source:HGNC Symbol;Acc:10935]	protein_coding	1	48	1	48	1	39	1	1	1	45	0	5.19615	0	0	10.3923	15.5885	1	0	0	1	0	0	0	1	0.887475	1.06903e-06	9.48734e-07	0.948734	1.06903	-0.172221
ENSG00000164099	-2.56469	7.03837	192.818	7.71396e-44	1.46238e-41	-5.9163	PRSS12	protease, serine, 12 (neurotrypsin, motopsin) [Source:HGNC Symbol;Acc:9477]	protein_coding	1454	111	5956	483	3532	777	7545	748	3647.33	457	2253.21	333.76	4506.43	6759.64	667.521	1001.28	1	0	0	1	0	1	0	1	0.087983	0.0080658	0.000709653	709.653	8065.8	-3.50663
ENSG00000102970	9.18245	1.10073	192.12	1.09541e-43	2.06102e-41	581.022	CCL17	chemokine (C-C motif) ligand 17 [Source:HGNC Symbol;Acc:10615]	protein_coding	1	68	1	33	1	29	1	283	1	43.3333	0	21.4554	0	0	42.9108	64.3661	1	1	1	1	1	0	0	0	251.155	1.06903e-06	0.000268492	268.492	1.06903	7.97244
ENSG00000162692	3.97049	2.27633	191.998	1.16451e-43	2.17468e-41	15.676	VCAM1	vascular cell adhesion molecule 1 [Source:HGNC Symbol;Acc:12663]	protein_coding	23	56	6	120	1	123	1	254	10	99.6667	11.5326	37.8462	23.0651	34.5977	75.6924	113.539	0	1	1	0	1	0	1	0	225.419	1.06903e-06	0.000240979	240.979	1.06903	7.81646
ENSG00000164440	6.23542	1.33048	191.86	1.24817e-43	2.31365e-41	75.3441	TXLNB	taxilin beta [Source:HGNC Symbol;Acc:21617]	protein_coding	2	41	1	60	1	65	2	13	1.33333	55.3333	0.57735	12.6623	1.1547	1.73205	25.3246	37.9868	1	0	0	1	1	0	0	1	5.76859	2.13805e-06	1.23335e-05	12.3335	2.13805	2.52822
ENSG00000116882	9.02197	1.25985	191.825	1.27062e-43	2.33794e-41	519.857	HAO2	hydroxyacid oxidase 2 (long chain) [Source:HGNC Symbol;Acc:4810]	protein_coding	1	12	1	69	1	94	1	8	1	58.3333	0	42.0278	0	0	84.0555	126.083	1	0	0	1	1	0	0	1	7.0998	1.06903e-06	7.58988e-06	7.58988	1.06903	2.82778
ENSG00000137672	4.90736	1.86732	191.776	1.30215e-43	2.37847e-41	30.0098	TRPC6	transient receptor potential cation channel, subfamily C, member 6 [Source:HGNC Symbol;Acc:12338]	protein_coding	1	19	9	98	1	145	1	4	3.66667	87.3333	4.6188	63.6736	9.2376	13.8564	127.347	191.021	0	0	0	0	1	0	1	1	3.5499	1.06903e-06	3.79494e-06	3.79494	1.06903	1.82778
ENSG00000171791	3.06913	3.57396	191.609	1.41647e-43	2.56852e-41	8.39265	BCL2	B-cell CLL/lymphoma 2 [Source:HGNC Symbol;Acc:990]	protein_coding	16	89	93	304	27	344	42	404	45.3333	245.667	41.6453	137.143	83.2907	124.936	274.287	411.43	0	0	0	0	1	0	1	1	8.53667	4.48991e-05	0.000383289	383.289	44.8991	3.09367
ENSG00000179604	2.60926	5.67029	190.916	2.00629e-43	3.61191e-41	6.1019	CDC42EP4	CDC42 effector protein (Rho GTPase binding) 4 [Source:HGNC Symbol;Acc:17147]	protein_coding	101	247	447	1689	179	1227	440	1037	242.333	1054.33	181.486	736.343	362.973	544.459	1472.69	2209.03	1	0	0	0	1	0	1	1	2.09162	0.000470372	0.000983838	983.838	470.372	1.06462
ENSG00000162975	9.08457	1.18806	190.812	2.11372e-43	3.77812e-41	542.909	KCNF1	potassium voltage-gated channel, subfamily F, member 1 [Source:HGNC Symbol;Acc:6246]	protein_coding	1	14	1	94	1	55	1	16	1	54.3333	0	40.0042	0	0	80.0083	120.012	1	0	0	1	1	0	0	1	14.1996	1.06903e-06	1.51798e-05	15.1798	1.06903	3.82778
ENSG00000069482	3.08675	3.48501	189.178	4.80559e-43	8.52873e-41	8.4958	GAL	galanin/GMAP prepropeptide [Source:HGNC Symbol;Acc:4114]	protein_coding	27	74	53	315	32	318	1	22	37.3333	235.667	13.7961	140.015	27.5923	41.3884	280.031	420.046	0	0	0	0	1	0	1	1	19.5245	1.06903e-06	2.08722e-05	20.8722	1.06903	4.28721
ENSG00000077150	2.53769	6.14756	188.342	7.31683e-43	1.28941e-40	5.80659	NFKB2	nuclear factor of kappa light polypeptide gene enhancer in B-cells 2 (p49/p100) [Source:HGNC Symbol;Acc:7795]	protein_coding	214	399	528	2037	241	1795	364	1742	327.667	1410.33	174.018	884.159	348.036	522.055	1768.32	2652.48	1	0	0	0	1	0	1	1	4.2472	0.000389126	0.0016527	1652.7	389.126	2.08651
ENSG00000185565	3.20839	3.22367	187.497	1.11874e-42	1.95771e-40	9.24318	LSAMP	limbic system-associated membrane protein [Source:HGNC Symbol;Acc:6705]	protein_coding	14	59	61	260	19	285	128	286	31.3333	201.333	25.8134	123.896	51.6269	77.4403	247.793	371.689	1	0	0	1	1	0	0	1	1.98295	0.000136835	0.000271338	271.338	136.835	0.98765
ENSG00000166920	4.91052	1.7011	187.323	1.22084e-42	2.12156e-40	30.0757	C15orf48	chromosome 15 open reading frame 48 [Source:HGNC Symbol;Acc:29898]	protein_coding	6	29	3	97	1	95	1	37	3.33333	73.6667	2.51661	38.6954	5.03322	7.54983	77.3908	116.086	0	0	0	0	1	0	1	1	32.8366	1.06903e-06	3.51032e-05	35.1032	1.06903	5.03723
ENSG00000260248	7.31629	1.1936	186.773	1.60936e-42	2.77742e-40	159.376	RP11-143K11.1	NA	lincRNA	1	23	1	66	1	71	1	21	1	53.3333	0	26.3881	0	0	52.7763	79.1644	1	0	0	1	1	0	0	1	18.637	1.06903e-06	1.99234e-05	19.9234	1.06903	4.2201
ENSG00000118503	2.54046	6.41713	186.566	1.78643e-42	3.06188e-40	5.81776	TNFAIP3	tumor necrosis factor, alpha-induced protein 3 [Source:HGNC Symbol;Acc:11896]	protein_coding	464	638	628	2120	138	1721	128	1879	410	1493	249.423	766.857	498.847	748.27	1533.71	2300.57	0	0	0	0	1	0	1	1	13.0279	0.000136835	0.00178267	1782.67	136.835	3.70353
ENSG00000136111	2.5054	6.17846	186.289	2.05305e-42	3.49494e-40	5.67805	TBC1D4	TBC1 domain family, member 4 [Source:HGNC Symbol;Acc:19165]	protein_coding	258	573	405	1427	293	1902	218	1077	318.667	1300.67	76.7876	673.447	153.575	230.363	1346.89	2020.34	1	0	0	0	1	0	1	1	4.38445	0.000233048	0.00102179	1021.79	233.048	2.1324
ENSG00000104490	3.78127	2.35649	185.55	2.97663e-42	5.03291e-40	13.7492	NCALD	neurocalcin delta [Source:HGNC Symbol;Acc:7655]	protein_coding	21	54	8	117	5	149	1	9	11.3333	106.667	8.5049	48.3356	17.0098	25.5147	96.6713	145.007	0	0	0	0	1	0	1	1	7.98728	1.06903e-06	8.53861e-06	8.53861	1.06903	2.9977
ENSG00000169508	5.59522	1.43554	185.232	3.4926e-42	5.8657e-40	48.3424	GPR183	G protein-coupled receptor 183 [Source:HGNC Symbol;Acc:3128]	protein_coding	2	34	2	60	1	89	1	42	1.66667	61	0.57735	27.5136	1.1547	1.73205	55.0273	82.5409	0	0	0	0	1	0	1	1	37.274	1.06903e-06	3.98468e-05	39.8468	1.06903	5.2201
ENSG00000135480	-2.42781	10.0379	184.645	4.69021e-42	7.82452e-40	-5.38077	KRT7	keratin 7 [Source:HGNC Symbol;Acc:6445]	protein_coding	6648	358	54206	8231	30204	6443	44201	4320	30352.7	5010.67	23779.3	4127.31	47558.7	71338	8254.63	12381.9	0	0	0	0	0	1	1	1	0.0867377	0.047252	0.00409853	4098.53	47252	-3.5272
ENSG00000169174	3.38419	3.17309	184.597	4.80516e-42	7.96321e-40	10.441	PCSK9	proprotein convertase subtilisin/kexin type 9 [Source:HGNC Symbol;Acc:20001]	protein_coding	21	26	24	311	24	293	1	1	23	210	1.73205	159.603	3.4641	5.19615	319.205	478.808	0	0	0	0	0	0	1	1	0.887475	1.06903e-06	9.48734e-07	0.948734	1.06903	-0.172221
ENSG00000170458	4.87338	1.68063	184.232	5.77433e-42	9.50638e-40	29.3112	CD14	CD14 molecule [Source:HGNC Symbol;Acc:1628]	protein_coding	1	29	4	93	5	97	2	1	3.33333	73	2.08167	38.1576	4.16333	6.245	76.3151	114.473	0	0	0	0	0	1	1	1	0.443738	2.13805e-06	9.48734e-07	0.948734	2.13805	-1.17222
ENSG00000162595	3.75789	2.53134	183.27	9.36542e-42	1.53177e-39	13.5281	DIRAS3	DIRAS family, GTP-binding RAS-like 3 [Source:HGNC Symbol;Acc:687]	protein_coding	12	25	14	160	10	217	3	3	12	134	2	98.6053	4	6	197.211	295.816	0	0	0	0	0	0	1	1	0.887475	3.20708e-06	2.8462e-06	2.8462	3.20708	-0.172221
ENSG00000164949	2.50047	5.97777	183.212	9.64262e-42	1.56686e-39	5.65871	GEM	GTP binding protein overexpressed in skeletal muscle [Source:HGNC Symbol;Acc:4234]	protein_coding	174	437	479	1538	249	1573	1960	1210	300.667	1182.67	158.929	646.003	317.857	476.786	1292.01	1938.01	1	0	0	1	0	1	0	1	0.54788	0.00209529	0.00114797	1147.97	2095.29	-0.868068
ENSG00000141540	2.68787	4.69352	183.058	1.04161e-41	1.68163e-39	6.4436	TTYH2	tweety family member 2 [Source:HGNC Symbol;Acc:13877]	protein_coding	56	143	166	831	108	619	74	269	110	531	55.0273	352.341	110.055	165.082	704.681	1057.02	0	0	0	0	1	0	1	1	3.22609	7.9108e-05	0.00025521	255.21	79.108	1.68979
ENSG00000124479	5.13387	1.65963	182.496	1.38178e-41	2.21652e-39	35.1115	NDP	Norrie disease (pseudoglioma) [Source:HGNC Symbol;Acc:7678]	protein_coding	1	17	5	90	3	119	1	1	3	75.3333	2	52.5579	4	6	105.116	157.674	0	0	0	0	0	0	1	1	0.887475	1.06903e-06	9.48734e-07	0.948734	1.06903	-0.172221
ENSG00000155897	3.92119	2.26066	181.739	2.02184e-41	3.22258e-39	15.1494	ADCY8	adenylate cyclase 8 (brain) [Source:HGNC Symbol;Acc:239]	protein_coding	1	29	26	159	6	138	2	17	11	108.667	13.2288	69.7878	26.4575	39.6863	139.576	209.363	0	0	0	0	1	0	1	1	7.54354	2.13805e-06	1.61285e-05	16.1285	2.13805	2.91524
ENSG00000081041	4.33179	1.86396	180.82	3.20944e-41	5.08311e-39	20.1371	CXCL2	chemokine (C-X-C motif) ligand 2 [Source:HGNC Symbol;Acc:4603]	protein_coding	13	48	4	113	1	66	1	62	6	75.6667	6.245	33.5609	12.49	18.735	67.1218	100.683	0	0	0	0	1	0	1	1	55.0235	1.06903e-06	5.88215e-05	58.8215	1.06903	5.78197
ENSG00000197580	-2.90727	4.51747	180.279	4.21132e-41	6.62793e-39	-7.50198	BCO2	beta-carotene oxygenase 2 [Source:HGNC Symbol;Acc:18503]	protein_coding	197	10	1400	94	445	85	183	14	680.667	63	635.182	46.1194	1270.36	1905.55	92.2388	138.358	0	0	0	0	0	1	1	1	0.0678943	0.000195632	1.32823e-05	13.2823	195.632	-3.88057
ENSG00000163431	-2.56139	5.54053	178.349	1.11175e-40	1.73878e-38	-5.90276	LMOD1	leiomodin 1 (smooth muscle) [Source:HGNC Symbol;Acc:6647]	protein_coding	902	61	1465	148	1034	204	1646	245	1133.67	137.667	294.436	72.0578	588.871	883.307	144.116	216.174	1	1	1	1	0	1	0	0	0.132097	0.00175962	0.00023244	232.44	1759.62	-2.92033
ENSG00000243978	4.0858	2.11888	178.174	1.21364e-40	1.88635e-38	16.9804	RGAG1	retrotransposon gag domain containing 1 [Source:HGNC Symbol;Acc:29245]	protein_coding	2	24	9	144	12	131	15	134	7.66667	99.6667	5.1316	65.8508	10.2632	15.3948	131.702	197.553	1	0	0	0	1	0	1	1	7.92811	1.60354e-05	0.00012713	127.13	16.0354	2.98698
ENSG00000163053	3.22822	3.2405	178.161	1.22194e-40	1.88752e-38	9.37114	SLC16A14	solute carrier family 16, member 14 [Source:HGNC Symbol;Acc:26417]	protein_coding	13	29	38	276	33	354	12	14	28	219.667	13.2288	169.665	26.4575	39.6863	339.331	508.996	0	0	0	0	1	0	1	1	1.03539	1.28283e-05	1.32823e-05	13.2823	12.8283	0.050171
ENSG00000152076	2.86839	3.95525	177.934	1.36936e-40	2.10226e-38	7.3025	CCDC74B	coiled-coil domain containing 74B [Source:HGNC Symbol;Acc:25267]	protein_coding	23	64	101	530	59	425	133	599	61	339.667	39.0384	244.439	78.0769	117.115	488.878	733.316	1	0	0	1	1	0	0	1	3.99697	0.000142181	0.000568292	568.292	142.181	1.99891
ENSG00000174792	-4.33885	2.791	177.104	2.07812e-40	3.1709e-38	-20.2359	C4orf26	chromosome 4 open reading frame 26 [Source:HGNC Symbol;Acc:26300]	protein_coding	214	3	50	1	200	13	1	1	154.667	5.66667	90.9139	6.4291	181.828	272.742	12.8582	19.2873	0	0	0	0	0	0	1	1	0.887475	1.06903e-06	9.48734e-07	0.948734	1.06903	-0.172221
ENSG00000138650	-2.48197	6.1921	176.593	2.68736e-40	4.07567e-38	-5.58659	PCDH10	protocadherin 10 [Source:HGNC Symbol;Acc:13404]	protein_coding	1140	80	2891	283	1647	380	12	5	1892.67	247.667	900.98	153.089	1801.96	2702.94	306.179	459.268	0	0	0	0	0	1	1	1	0.369781	1.28283e-05	4.74367e-06	4.74367	12.8283	-1.43526
ENSG00000178718	3.26295	2.97744	176.126	3.39904e-40	5.12395e-38	9.59945	RPP25	ribonuclease P/MRP 25kDa subunit [Source:HGNC Symbol;Acc:30361]	protein_coding	12	38	44	221	17	270	20	139	24.3333	176.333	17.2143	122.28	34.4287	51.643	244.559	366.839	0	0	0	0	1	0	1	1	6.16795	2.13805e-05	0.000131874	131.874	21.3805	2.62479
ENSG00000136244	2.65024	4.55475	174.486	7.75206e-40	1.1616e-37	6.2777	IL6	interleukin 6 (interferon, beta 2) [Source:HGNC Symbol;Acc:6018]	protein_coding	110	202	192	479	29	592	82	1243	110.333	424.333	81.5005	200.665	163.001	244.502	401.329	601.994	0	1	1	0	1	0	1	0	13.4528	8.76602e-05	0.00117928	1179.28	87.6602	3.74984
ENSG00000133863	3.44721	2.5485	173.551	1.2406e-39	1.8479e-37	10.9072	TEX15	testis expressed 15 [Source:HGNC Symbol;Acc:11738]	protein_coding	6	46	23	132	18	203	1	2	15.6667	127	8.73689	78.6193	17.4738	26.2107	157.239	235.858	0	0	0	0	1	0	1	1	1.77495	1.06903e-06	1.89747e-06	1.89747	1.06903	0.827779
ENSG00000095752	2.52692	5.42781	173.385	1.3489e-39	1.99734e-37	5.76339	IL11	interleukin 11 [Source:HGNC Symbol;Acc:5966]	protein_coding	86	147	351	1248	177	1462	78	1835	204.667	952.333	134.649	705.599	269.298	403.947	1411.2	2116.8	0	0	0	0	1	0	1	1	20.8784	8.33841e-05	0.00174093	1740.93	83.3841	4.38394
ENSG00000005001	4.12626	2.08199	172.072	2.60993e-39	3.84181e-37	17.4633	PRSS22	protease, serine, 22 [Source:HGNC Symbol;Acc:14368]	protein_coding	3	16	5	137	13	145	1	2	7	99.3333	5.2915	72.2795	10.583	15.8745	144.559	216.839	0	0	0	0	1	0	1	1	1.77495	1.06903e-06	1.89747e-06	1.89747	1.06903	0.827779
ENSG00000090339	2.36398	7.18489	171.71	3.13163e-39	4.5828e-37	5.1479	ICAM1	intercellular adhesion molecule 1 [Source:HGNC Symbol;Acc:5344]	protein_coding	595	1070	1277	3225	398	3358	263	3290	756.667	2551	461.262	1284.31	922.523	1383.79	2568.61	3852.92	0	0	0	0	1	0	1	1	11.1019	0.000281154	0.00312134	3121.34	281.154	3.47273
ENSG00000167767	-2.9063	4.11416	171.632	3.25559e-39	4.7365e-37	-7.49694	KRT80	keratin 80 [Source:HGNC Symbol;Acc:27056]	protein_coding	168	8	751	81	494	58	8137	506	471	49	292.18	37.3229	584.359	876.539	74.6458	111.969	1	1	1	1	0	1	0	0	0.0551877	0.00869867	0.00048006	480.06	8698.67	-4.17951
ENSG00000106366	-2.31271	11.7149	171.268	3.91084e-39	5.65692e-37	-4.96816	SERPINE1	serpin peptidase inhibitor, clade E (nexin, plasminogen activator inhibitor type 1), member 1 [Source:HGNC Symbol;Acc:8583]	protein_coding	56850	3279	112428	17478	80580	20237	66685	19194	83286	13664.7	27887.6	9099.43	55775.3	83662.9	18198.9	27298.3	1	0	0	0	0	1	1	1	0.255443	0.071288	0.01821	18210	71288	-1.96893
ENSG00000117594	5.78411	1.20052	170.849	4.82694e-39	6.94191e-37	55.1051	HSD11B1	hydroxysteroid (11-beta) dehydrogenase 1 [Source:HGNC Symbol;Acc:5208]	protein_coding	4	50	1	35	1	60	1	83	2	48.3333	1.73205	12.5831	3.4641	5.19615	25.1661	37.7492	0	1	1	0	1	0	1	0	73.6604	1.06903e-06	7.8745e-05	78.745	1.06903	6.20282
ENSG00000137831	-2.31581	9.46797	170.825	4.88625e-39	6.98705e-37	-4.97883	UACA	uveal autoantigen with coiled-coil domains and ankyrin repeats [Source:HGNC Symbol;Acc:15947]	protein_coding	11608	964	26949	2704	15390	4147	18696	2486	17982.3	2605	7992.29	1593.81	15984.6	23976.9	3187.62	4781.42	1	0	0	0	0	1	1	1	0.118007	0.0199865	0.00235855	2358.55	19986.5	-3.08305
ENSG00000119280	-2.43917	6.145	170.136	6.90873e-39	9.76747e-37	-5.42328	C1orf198	chromosome 1 open reading frame 198 [Source:HGNC Symbol;Acc:25900]	protein_coding	956	65	2817	343	1780	368	3433	133	1851	258.667	932.529	168.185	1865.06	2797.59	336.371	504.556	1	0	0	1	0	1	0	1	0.0343822	0.00366997	0.000126182	126.182	3669.97	-4.86219
ENSG00000246430	-3.13639	3.55121	170.147	6.87187e-39	9.76747e-37	-8.7932	LINC00968	long intergenic non-protein coding RNA 968 [Source:HGNC Symbol;Acc:48727]	lincRNA	129	7	584	35	261	37	548	32	324.667	26.3333	234.086	16.773	468.172	702.258	33.546	50.319	1	0	0	0	0	1	1	1	0.0518234	0.000585827	3.03595e-05	30.3595	585.827	-4.27025
ENSG00000029153	2.33768	6.96027	167.317	2.85228e-38	4.00986e-36	5.05491	ARNTL2	aryl hydrocarbon receptor nuclear translocator-like 2 [Source:HGNC Symbol;Acc:18984]	protein_coding	398	948	1106	2423	460	3195	1266	4293	654.667	2188.67	392.094	1141.68	784.187	1176.28	2283.36	3425.04	1	1	1	1	1	0	0	0	3.00942	0.00135339	0.00407292	4072.92	1353.39	1.58949
ENSG00000168672	-2.29627	9.07772	167.19	3.04079e-38	4.25099e-36	-4.91187	FAM84B	family with sequence similarity 84, member B [Source:HGNC Symbol;Acc:24166]	protein_coding	5207	479	26689	2861	13652	3257	25118	2732	15182.7	2199	10822.5	1502.67	21645	32467.5	3005.33	4508	1	0	0	0	0	1	1	1	0.0965277	0.0268518	0.00259194	2591.94	26851.8	-3.37291
ENSG00000197249	2.78349	3.64642	166.349	4.64162e-38	6.45289e-36	6.88515	SERPINA1	serpin peptidase inhibitor, clade A (alpha-1 antiproteinase, antitrypsin), member 1 [Source:HGNC Symbol;Acc:8941]	protein_coding	27	79	76	351	50	342	78	57	51	257.333	24.5153	154.507	49.0306	73.5459	309.013	463.52	1	0	0	1	0	1	0	1	0.648539	8.33841e-05	5.40779e-05	54.0779	83.3841	-0.624734
ENSG00000101911	2.3246	6.67851	165.404	7.46562e-38	1.03215e-35	5.00927	PRPS2	phosphoribosyl pyrophosphate synthetase 2 [Source:HGNC Symbol;Acc:9465]	protein_coding	291	671	832	2121	491	2947	1412	2071	538	1913	273.545	1152.17	547.09	820.636	2304.34	3456.51	1	0	0	1	1	0	0	1	1.30167	0.00150947	0.00196483	1964.83	1509.47	0.380366
ENSG00000106327	4.92354	1.43042	164.493	1.18041e-37	1.61773e-35	30.3483	TFR2	transferrin receptor 2 [Source:HGNC Symbol;Acc:11762]	protein_coding	1	22	5	73	2	91	28	79	2.66667	62	2.08167	35.7911	4.16333	6.245	71.5821	107.373	1	0	0	1	1	0	0	1	2.50395	2.99327e-05	7.495e-05	74.95	29.9327	1.3242
ENSG00000237928	4.9105	1.45497	164.489	1.18305e-37	1.61773e-35	30.0751	RP4-668G5.1	NA	antisense	5	21	2	71	1	97	20	39	2.66667	63	2.08167	38.6264	4.16333	6.245	77.2528	115.879	1	0	0	1	1	0	0	1	1.73058	2.13805e-05	3.70006e-05	37.0006	21.3805	0.791253
ENSG00000172602	4.66499	1.74445	164.42	1.22435e-37	1.66512e-35	25.369	RND1	Rho family GTPase 1 [Source:HGNC Symbol;Acc:18314]	protein_coding	1	10	5	80	5	154	8	19	3.66667	81.3333	2.3094	72.0093	4.6188	6.9282	144.019	216.028	1	0	0	1	1	0	0	1	2.10775	8.55221e-06	1.8026e-05	18.026	8.55221	1.07571
ENSG00000170873	3.08843	2.95466	164.027	1.49264e-37	2.01902e-35	8.50572	MTSS1	metastasis suppressor 1 [Source:HGNC Symbol;Acc:20443]	protein_coding	21	48	34	248	22	196	7	164	25.6667	164	7.23418	103.769	14.4684	21.7025	207.538	311.307	0	0	0	0	1	0	1	1	20.7923	7.48319e-06	0.000155592	155.592	7.48319	4.37798
ENSG00000184371	2.37603	5.83347	163.918	1.57604e-37	2.12036e-35	5.19107	CSF1	colony stimulating factor 1 (macrophage) [Source:HGNC Symbol;Acc:2432]	protein_coding	133	421	623	1530	207	1097	194	211	321	1016	264.144	558.919	528.288	792.432	1117.84	1676.76	0	0	0	0	1	0	1	1	0.965244	0.000207391	0.000200183	200.183	207.391	-0.0510351
ENSG00000267712	8.74007	0.756722	163.718	1.74356e-37	2.3332e-35	427.585	RP11-456O19.4	NA	lincRNA	1	37	1	36	1	37	1	26	1	36.6667	0	0.57735	0	0	1.1547	1.73205	1	1	1	1	1	0	0	0	23.0744	1.06903e-06	2.46671e-05	24.6671	1.06903	4.52822
ENSG00000172156	4.5723	1.62214	161.914	4.32047e-37	5.75083e-35	23.7903	CCL11	chemokine (C-C motif) ligand 11 [Source:HGNC Symbol;Acc:10610]	protein_coding	14	85	1	30	1	54	1	159	5.33333	56.3333	7.50555	27.5741	15.0111	22.5167	55.1483	82.7224	0	1	1	0	1	0	1	0	141.109	1.06903e-06	0.000150849	150.849	1.06903	7.14066
ENSG00000169429	2.48472	6.57297	161.451	5.45184e-37	7.21835e-35	5.59725	IL8	interleukin 8 [Source:HGNC Symbol;Acc:6025]	protein_coding	1409	1049	249	978	41	1006	72	3242	566.333	1011	737.144	35.7631	1474.29	2211.43	71.5262	107.289	0	1	1	0	1	0	1	0	39.961	7.69699e-05	0.0030758	3075.8	76.9699	5.32052
ENSG00000153071	-2.30608	7.03561	161.118	6.44739e-37	8.49156e-35	-4.94536	DAB2	Dab, mitogen-responsive phosphoprotein, homolog 2 (Drosophila) [Source:HGNC Symbol;Acc:2662]	protein_coding	1778	185	5890	606	2790	612	1108	142	3486	467.667	2142.53	244.815	4285.07	6427.6	489.63	734.445	0	0	0	0	0	1	1	1	0.113738	0.00118448	0.00013472	134.72	1184.48	-3.13622
ENSG00000163638	2.38418	5.31365	158.597	2.29183e-36	3.00265e-34	5.22046	ADAMTS9	ADAM metallopeptidase with thrombospondin type 1 motif, 9 [Source:HGNC Symbol;Acc:13202]	protein_coding	108	217	413	1040	137	1098	595	3328	219.333	785	168.346	492.757	336.692	505.038	985.513	1478.27	1	1	1	1	1	0	0	0	4.96389	0.000636071	0.00315739	3157.39	636.071	2.31147
ENSG00000164761	2.82031	3.36403	158.253	2.72535e-36	3.55204e-34	7.06314	TNFRSF11B	tumor necrosis factor receptor superfamily, member 11b [Source:HGNC Symbol;Acc:11909]	protein_coding	16	78	38	293	69	243	6	502	41	204.667	26.6271	112.509	53.2541	79.8812	225.019	337.528	0	1	1	0	1	0	1	0	74.2521	6.41416e-06	0.000476265	476.265	6.41416	6.21436
ENSG00000107742	4.04584	1.85059	157.463	4.05443e-36	5.25689e-34	16.5165	SPOCK2	sparc/osteonectin, cwcv and kazal-like domains proteoglycan (testican) 2 [Source:HGNC Symbol;Acc:13564]	protein_coding	4	20	4	128	11	97	15	23	6.33333	81.6667	4.04145	55.6088	8.0829	12.1244	111.218	166.826	1	0	0	1	1	0	0	1	1.3608	1.60354e-05	2.18209e-05	21.8209	16.0354	0.44445
ENSG00000120051	2.69653	3.59241	156.491	6.61231e-36	8.5292e-34	6.48241	CCDC147	coiled-coil domain containing 147 [Source:HGNC Symbol;Acc:26676]	protein_coding	40	79	67	264	42	395	440	735	49.6667	246	15.0444	158.767	30.0888	45.1331	317.534	476.301	1	1	1	1	1	0	0	0	1.48249	0.000470372	0.00069732	697.32	470.372	0.568019
ENSG00000180914	-2.25439	7.52104	156.16	7.81221e-36	1.00253e-33	-4.77133	OXTR	oxytocin receptor [Source:HGNC Symbol;Acc:8529]	protein_coding	1927	190	10352	1067	3472	888	10400	2155	5250.33	715	4485.2	463.389	8970.4	13455.6	926.777	1390.17	1	1	1	0	0	1	1	0	0.183895	0.0111179	0.00204452	2044.52	11117.9	-2.44305
ENSG00000116711	2.78768	3.29479	155.907	8.87304e-36	1.13285e-33	6.90516	PLA2G4A	phospholipase A2, group IVA (cytosolic, calcium-dependent) [Source:HGNC Symbol;Acc:9035]	protein_coding	36	82	64	200	20	299	45	96	40	193.667	22.2711	108.639	44.5421	66.8132	217.277	325.916	1	0	0	0	1	0	1	1	1.89328	4.81062e-05	9.10785e-05	91.0785	48.1062	0.920888
ENSG00000142871	-2.25918	7.30495	155.459	1.11149e-35	1.41187e-33	-4.78721	CYR61	cysteine-rich, angiogenic inducer, 61 [Source:HGNC Symbol;Acc:2654]	protein_coding	2262	123	7036	961	3140	1006	6756	1890	4146	696.667	2541.02	497.319	5082.05	7623.07	994.638	1491.96	1	1	1	0	0	1	1	0	0.248272	0.00722234	0.00179311	1793.11	7222.34	-2.01
ENSG00000104998	2.68786	3.73922	155.395	1.14777e-35	1.4506e-33	6.44356	IL27RA	interleukin 27 receptor, alpha [Source:HGNC Symbol;Acc:17290]	protein_coding	35	58	75	369	55	435	83	480	55	287.333	20	201.331	40	60	402.663	603.994	1	0	0	1	1	0	0	1	5.13239	8.87292e-05	0.000455393	455.393	88.7292	2.35963
ENSG00000116741	2.74806	3.63765	154.666	1.65615e-35	2.08259e-33	6.71812	RGS2	regulator of G-protein signaling 2, 24kDa [Source:HGNC Symbol;Acc:9998]	protein_coding	81	70	33	224	31	472	21	286	48.3333	255.333	28.3078	202.823	56.6157	84.9235	405.647	608.47	0	0	0	0	1	0	1	1	12.0866	2.24496e-05	0.000271338	271.338	22.4496	3.59533
ENSG00000163734	2.93199	3.06129	154.402	1.89187e-35	2.3671e-33	7.63162	CXCL3	chemokine (C-X-C motif) ligand 3 [Source:HGNC Symbol;Acc:4604]	protein_coding	70	81	26	219	6	153	4	378	34	151	32.7414	69.0217	65.4828	98.2242	138.043	207.065	0	1	1	0	1	0	1	0	83.8664	4.27611e-06	0.000358622	358.622	4.27611	6.39002
ENSG00000163359	2.4185	4.92501	154.192	2.10283e-35	2.61797e-33	5.34616	COL6A3	collagen, type VI, alpha 3 [Source:HGNC Symbol;Acc:2213]	protein_coding	96	212	385	723	62	739	1	192	181	558	177.485	299.752	354.97	532.456	599.503	899.255	0	0	0	0	1	0	1	1	170.395	1.06903e-06	0.000182157	182.157	1.06903	7.41274
ENSG00000154736	-2.45092	5.48643	154.151	2.1469e-35	2.65961e-33	-5.46766	ADAMTS5	ADAM metallopeptidase with thrombospondin type 1 motif, 5 [Source:HGNC Symbol;Acc:221]	protein_coding	391	73	2118	153	1207	185	2447	253	1238.67	137	863.935	57.6888	1727.87	2591.81	115.378	173.066	1	1	1	0	0	1	1	0	0.0917577	0.00261591	0.00024003	240.03	2615.91	-3.44603
ENSG00000134917	5.54101	1.06447	152.306	5.43053e-35	6.69427e-33	46.5596	ADAMTS8	ADAM metallopeptidase with thrombospondin type 1 motif, 8 [Source:HGNC Symbol;Acc:224]	protein_coding	1	21	1	71	3	50	1	42	1.66667	47.3333	1.1547	25.1064	2.3094	3.4641	50.2129	75.3193	0	0	0	0	1	0	1	1	37.274	1.06903e-06	3.98468e-05	39.8468	1.06903	5.2201
ENSG00000179388	6.26089	0.983338	151.821	6.93256e-35	8.50394e-33	76.6861	EGR3	early growth response 3 [Source:HGNC Symbol;Acc:3240]	protein_coding	1	14	1	56	1	69	1	39	1	46.3333	0	28.746	0	0	57.492	86.238	1	0	0	1	1	0	0	1	34.6115	1.06903e-06	3.70006e-05	37.0006	1.06903	5.11318
ENSG00000134245	-2.34741	6.02329	150.948	1.07565e-34	1.31303e-32	-5.08908	WNT2B	wingless-type MMTV integration site family, member 2B [Source:HGNC Symbol;Acc:12781]	protein_coding	435	38	3376	364	1758	411	6690	314	1856.33	271	1472.96	203.148	2945.93	4418.89	406.295	609.443	1	0	0	1	0	1	0	1	0.0416543	0.00715179	0.000297903	297.903	7151.79	-4.58539
ENSG00000164929	3.40198	2.14045	150.804	1.157e-34	1.40548e-32	10.5705	BAALC	brain and acute leukemia, cytoplasmic [Source:HGNC Symbol;Acc:14333]	protein_coding	7	43	18	109	12	125	7	48	12.3333	92.3333	5.50757	43.4665	11.0151	16.5227	86.9329	130.399	0	0	0	0	1	0	1	1	6.08554	7.48319e-06	4.55393e-05	45.5393	7.48319	2.60539
ENSG00000235750	4.57623	1.27943	150.708	1.21423e-34	1.46787e-32	23.8552	KIAA0040	KIAA0040 [Source:HGNC Symbol;Acc:28950]	protein_coding	3	35	7	65	1	56	4	35	3.66667	52	3.05505	15.3948	6.1101	9.16515	30.7896	46.1844	0	0	0	0	1	0	1	1	7.76541	4.27611e-06	3.32057e-05	33.2057	4.27611	2.95706
ENSG00000148677	-2.35897	5.91493	150.116	1.63533e-34	1.96743e-32	-5.13006	ANKRD1	ankyrin repeat domain 1 (cardiac muscle) [Source:HGNC Symbol;Acc:15819]	protein_coding	1869	42	1193	197	813	324	4369	1431	1291.67	187.667	534.869	141.231	1069.74	1604.61	282.463	423.694	1	1	1	1	0	1	0	0	0.290679	0.00467058	0.00135764	1357.64	4670.58	-1.7825
ENSG00000150938	-2.14637	9.50635	149.329	2.4302e-34	2.90972e-32	-4.42713	CRIM1	cysteine rich transmembrane BMP regulator 1 (chordin-like) [Source:HGNC Symbol;Acc:2359]	protein_coding	10452	941	29148	3873	16194	4325	30227	4698	18598	3046.33	9577.03	1837.23	19154.1	28731.1	3674.45	5511.68	1	0	0	1	0	1	0	1	0.137935	0.0323135	0.00445715	4457.15	32313.5	-2.85794
ENSG00000213160	2.3382	4.90102	148.626	3.46112e-34	4.12433e-32	5.05672	KLHL23	kelch-like family member 23 [Source:HGNC Symbol;Acc:27506]	protein_coding	86	256	263	527	124	804	328	902	157.667	529	93.179	274.005	186.358	279.537	548.011	822.016	1	1	1	1	1	0	0	0	2.44056	0.000350641	0.000855758	855.758	350.641	1.28721
ENSG00000151025	6.20988	0.979816	148.461	3.76231e-34	4.462e-32	74.0219	GPR158	G protein-coupled receptor 158 [Source:HGNC Symbol;Acc:23689]	protein_coding	1	14	1	46	1	79	3	20	1	46.3333	0	32.5013	0	0	65.0026	97.5038	1	0	0	1	1	0	0	1	5.9165	3.20708e-06	1.89747e-05	18.9747	3.20708	2.56474
ENSG00000162367	8.50008	0.791363	148.431	3.81915e-34	4.50803e-32	362.059	TAL1	T-cell acute lymphocytic leukemia 1 [Source:HGNC Symbol;Acc:11556]	protein_coding	1	15	1	32	1	75	1	1	1	40.6667	0	30.9246	0	0	61.8493	92.7739	1	0	0	1	0	0	0	1	0.887475	1.06903e-06	9.48734e-07	0.948734	1.06903	-0.172221
ENSG00000234964	2.21279	6.30164	147.531	6.00572e-34	7.05573e-32	4.6357	FABP5P7	fatty acid binding protein 5 pseudogene 7 [Source:HGNC Symbol;Acc:31070]	pseudogene	340	425	507	1811	387	2340	204	671	411.333	1525.33	86.1181	988.944	172.236	258.354	1977.89	2966.83	1	0	0	0	1	0	1	1	2.9191	0.000218081	0.000636601	636.601	218.081	1.54552
ENSG00000181649	2.68642	3.43571	147.017	7.77967e-34	9.09712e-32	6.43714	PHLDA2	pleckstrin homology-like domain, family A, member 2 [Source:HGNC Symbol;Acc:12385]	protein_coding	22	52	81	317	40	317	47	214	47.6667	228.667	30.2379	152.998	60.4759	90.7138	305.996	458.993	0	0	0	0	1	0	1	1	4.04084	5.02442e-05	0.000203029	203.029	50.2442	2.01466
ENSG00000081923	-2.23644	6.43242	146.973	7.95536e-34	9.2593e-32	-4.71233	ATP8B1	ATPase, aminophospholipid transporter, class I, type 8B, member 1 [Source:HGNC Symbol;Acc:3706]	protein_coding	1038	103	4104	393	1832	523	4086	588	2324.67	339.667	1591.27	215.019	3182.53	4773.8	430.039	645.058	1	0	0	0	0	1	1	1	0.127713	0.00436804	0.000557856	557.856	4368.04	-2.96902
ENSG00000234289	3.38127	2.34136	146.574	9.72275e-34	1.1264e-31	10.4199	H2BFS	H2B histone family, member S (pseudogene) [Source:HGNC Symbol;Acc:4762]	pseudogene	14	15	18	153	8	180	13	142	13.3333	116	5.03322	88.5042	10.0664	15.0997	177.008	265.513	1	0	0	0	1	0	1	1	9.69396	1.38973e-05	0.00013472	134.72	13.8973	3.27709
ENSG00000108702	8.50297	0.585871	145.665	1.53653e-33	1.7719e-31	362.785	CCL1	chemokine (C-C motif) ligand 1 [Source:HGNC Symbol;Acc:10609]	protein_coding	1	21	1	45	1	35	1	17	1	33.6667	0	12.0554	0	0	24.1109	36.1663	1	0	0	1	1	0	0	1	15.0871	1.06903e-06	1.61285e-05	16.1285	1.06903	3.91524
ENSG00000181804	2.47493	4.05039	145.486	1.68149e-33	1.93017e-31	5.55942	SLC9A9	solute carrier family 9, subfamily A (NHE9, cation proton antiporter 9), member 9 [Source:HGNC Symbol;Acc:20653]	protein_coding	51	87	97	449	84	475	101	374	77.3333	337	23.7136	216.896	47.4271	71.1407	433.793	650.689	1	0	0	1	1	0	0	1	3.28629	0.000107972	0.000354827	354.827	107.972	1.71646
ENSG00000163735	2.80942	3.2797	144.954	2.19806e-33	2.51161e-31	7.01003	CXCL5	chemokine (C-X-C motif) ligand 5 [Source:HGNC Symbol;Acc:10642]	protein_coding	87	53	21	194	12	334	1	4	40	193.667	40.9512	140.5	81.9024	122.854	281.001	421.501	0	0	0	0	1	0	1	1	3.5499	1.06903e-06	3.79494e-06	3.79494	1.06903	1.82778
ENSG00000159231	2.39021	4.33957	144.634	2.58208e-33	2.93699e-31	5.24234	CBR3	carbonyl reductase 3 [Source:HGNC Symbol;Acc:1549]	protein_coding	119	163	104	481	70	434	111	377	97.6667	359.333	25.1064	171.646	50.2129	75.3193	343.292	514.938	1	0	0	1	1	0	0	1	3.01422	0.000118662	0.000357673	357.673	118.662	1.59178
ENSG00000166979	3.48845	1.99596	143.988	3.57404e-33	4.04692e-31	11.2235	EVA1C	eva-1 homolog C (C. elegans) [Source:HGNC Symbol;Acc:13239]	protein_coding	7	28	17	125	8	106	5	157	10.6667	86.3333	5.50757	51.4036	11.0151	16.5227	102.807	154.211	0	1	1	0	1	0	1	0	27.8667	5.34513e-06	0.000148951	148.951	5.34513	4.80047
ENSG00000178172	8.47228	0.683739	143.583	4.3835e-33	4.94111e-31	355.149	SPINK6	serine peptidase inhibitor, Kazal type 6 [Source:HGNC Symbol;Acc:29486]	protein_coding	1	10	1	51	1	52	1	1	1	37.6667	0	23.9653	0	0	47.9305	71.8958	1	0	0	1	0	0	0	1	0.887475	1.06903e-06	9.48734e-07	0.948734	1.06903	-0.172221
ENSG00000198785	3.97264	1.74999	143.327	4.9869e-33	5.59606e-31	15.6994	GRIN3A	glutamate receptor, ionotropic, N-methyl-D-aspartate 3A [Source:HGNC Symbol;Acc:16767]	protein_coding	1	10	18	129	3	95	21	293	7.33333	78	9.29157	61.2944	18.5831	27.8747	122.589	183.883	1	1	1	0	1	0	1	0	12.3824	2.24496e-05	0.000277979	277.979	22.4496	3.63022
ENSG00000105088	3.04392	2.44147	142.667	6.95023e-33	7.7644e-31	8.24732	OLFM2	olfactomedin 2 [Source:HGNC Symbol;Acc:17189]	protein_coding	8	50	26	141	23	140	10	74	19	110.333	9.64365	52.2526	19.2873	28.931	104.505	156.758	0	0	0	0	1	0	1	1	6.56732	1.06903e-05	7.02063e-05	70.2063	10.6903	2.7153
ENSG00000114019	-2.19385	6.59554	142.282	8.43709e-33	9.38354e-31	-4.57525	AMOTL2	angiomotin like 2 [Source:HGNC Symbol;Acc:17812]	protein_coding	903	63	4388	688	2502	627	6201	599	2597.67	459.333	1744.47	344.587	3488.94	5233.41	689.174	1033.76	1	0	0	1	0	1	0	1	0.0857277	0.00662903	0.000568292	568.292	6629.03	-3.54409
ENSG00000062038	2.62713	3.29495	142.21	8.75108e-33	9.68969e-31	6.17797	CDH3	cadherin 3, type 1, P-cadherin (placental) [Source:HGNC Symbol;Acc:1762]	protein_coding	23	77	60	258	48	239	53	60	43.6667	191.333	18.8768	99.4703	37.7536	56.6304	198.941	298.411	1	0	0	0	1	0	1	1	1.00469	5.66584e-05	5.69241e-05	56.9241	56.6584	0.00674869
ENSG00000176170	2.19036	6.25344	141.878	1.03421e-32	1.14009e-30	4.5642	SPHK1	sphingosine kinase 1 [Source:HGNC Symbol;Acc:11240]	protein_coding	223	306	961	2189	255	2156	844	1465	479.667	1550.33	417.154	1077.75	834.308	1251.46	2155.5	3233.25	1	0	0	0	1	0	1	1	1.54046	0.000902258	0.0013899	1389.9	902.258	0.623364
ENSG00000170989	2.65448	3.18465	141.811	1.06939e-32	1.1737e-30	6.29617	S1PR1	sphingosine-1-phosphate receptor 1 [Source:HGNC Symbol;Acc:3165]	protein_coding	20	93	55	225	44	189	61	322	39.6667	169	17.8979	68.2349	35.7957	53.6936	136.47	204.705	1	1	1	1	1	0	0	0	4.6847	6.52106e-05	0.000305492	305.492	65.2106	2.22796
ENSG00000176971	-2.32659	5.67921	141.256	1.41419e-32	1.54536e-30	-5.01617	FIBIN	fin bud initiation factor homolog (zebrafish) [Source:HGNC Symbol;Acc:33747]	protein_coding	273	28	2232	241	1742	390	9	15	1415.67	219.667	1019.46	181.94	2038.91	3058.37	363.881	545.821	0	0	0	0	1	0	1	1	1.47913	9.62124e-06	1.4231e-05	14.231	9.62124	0.564744
ENSG00000164430	2.73649	2.95655	141.186	1.46533e-32	1.59428e-30	6.66449	MB21D1	Mab-21 domain containing 1 [Source:HGNC Symbol;Acc:21367]	protein_coding	31	83	49	154	18	199	48	213	32.6667	145.333	15.5671	58.4836	31.1341	46.7012	116.967	175.451	1	1	1	1	1	0	0	0	3.93817	5.13133e-05	0.00020208	202.08	51.3133	1.97753
ENSG00000092621	2.20764	5.69838	140.844	1.74018e-32	1.88512e-30	4.6192	PHGDH	phosphoglycerate dehydrogenase [Source:HGNC Symbol;Acc:8923]	protein_coding	118	187	461	1466	307	1622	396	1691	295.333	1091.67	171.797	787.337	343.595	515.392	1574.67	2362.01	1	0	0	0	1	0	1	1	3.7897	0.000423334	0.00160431	1604.31	423.334	1.92208
ENSG00000172817	2.96106	2.51297	140.554	2.0141e-32	2.17245e-30	7.78694	CYP7B1	cytochrome P450, family 7, subfamily B, polypeptide 1 [Source:HGNC Symbol;Acc:2652]	protein_coding	21	59	23	139	18	136	22	279	20.6667	111.333	2.51661	45.3468	5.03322	7.54983	90.6936	136.04	1	1	1	1	1	0	0	0	11.2548	2.35186e-05	0.000264697	264.697	23.5186	3.49247
ENSG00000158050	2.87536	3.00365	140.23	2.37105e-32	2.54649e-30	7.33786	DUSP2	dual specificity phosphatase 2 [Source:HGNC Symbol;Acc:3068]	protein_coding	3	26	71	288	29	215	45	145	34.3333	176.333	34.3123	135.212	68.6246	102.937	270.424	405.637	0	0	0	0	1	0	1	1	2.85964	4.81062e-05	0.000137566	137.566	48.1062	1.51583
ENSG00000118898	-2.46582	4.7627	139.661	3.15718e-32	3.37629e-30	-5.52443	PPL	periplakin [Source:HGNC Symbol;Acc:9273]	protein_coding	151	20	1257	149	853	124	1453	55	753.667	97.6667	559.651	68.413	1119.3	1678.95	136.826	205.239	1	0	0	0	0	1	1	1	0.0335933	0.0015533	5.21804e-05	52.1804	1553.3	-4.89568
ENSG00000120937	2.8303	3.26069	138.202	6.58179e-32	7.00863e-30	7.11223	NPPB	natriuretic peptide B [Source:HGNC Symbol;Acc:7940]	protein_coding	7	15	78	330	34	317	1930	2456	39.6667	220.667	35.8376	178.231	71.6752	107.513	356.462	534.693	1	1	1	1	1	0	0	0	1.12935	0.00206322	0.00233009	2330.09	2063.22	0.175488
ENSG00000250722	-2.46282	4.52942	137.73	8.34837e-32	8.8521e-30	-5.51295	SEPP1	selenoprotein P, plasma, 1 [Source:HGNC Symbol;Acc:10751]	protein_coding	204	26	1315	84	446	114	183	17	655	74.6667	584.244	44.7363	1168.49	1752.73	89.4725	134.209	0	0	0	0	0	1	1	1	0.082443	0.000195632	1.61285e-05	16.1285	195.632	-3.60046
ENSG00000121005	2.20772	5.18583	137.455	9.59145e-32	1.01273e-29	4.61946	CRISPLD1	cysteine-rich secretory protein LCCL domain containing 1 [Source:HGNC Symbol;Acc:18206]	protein_coding	231	275	202	655	137	967	496	1442	190	632.333	48.1352	346.556	96.2705	144.406	693.113	1039.67	1	1	1	1	1	0	0	0	2.58012	0.000530237	0.00136808	1368.08	530.237	1.36744
ENSG00000111331	2.48644	3.80282	137.162	1.11122e-31	1.16837e-29	5.60394	OAS3	2'-5'-oligoadenylate synthetase 3, 100kDa [Source:HGNC Symbol;Acc:8088]	protein_coding	25	57	135	437	56	384	394	456	72	292.667	56.7186	205.807	113.437	170.156	411.613	617.42	1	0	0	1	1	0	0	1	1.02713	0.000421196	0.000432623	432.623	421.196	0.0386167
ENSG00000185567	-2.06858	8.15364	136.879	1.28145e-31	1.34172e-29	-4.19474	AHNAK2	AHNAK nucleoprotein 2 [Source:HGNC Symbol;Acc:20125]	protein_coding	3691	322	11278	1908	6764	1713	21743	1732	7244.33	1314.33	3816.24	864.899	7632.48	11448.7	1729.8	2594.7	1	0	0	1	0	1	0	1	0.0706943	0.0232438	0.00164321	1643.21	23243.8	-3.82226
ENSG00000100889	2.36365	4.17165	136.351	1.67234e-31	1.7437e-29	5.14669	PCK2	phosphoenolpyruvate carboxykinase 2 (mitochondrial) [Source:HGNC Symbol;Acc:8725]	protein_coding	59	86	124	485	87	531	215	1081	90	367.333	32.6037	244.725	65.2074	97.811	489.45	734.175	1	1	1	1	1	0	0	0	4.46214	0.000229841	0.00102558	1025.58	229.841	2.15774
ENSG00000165617	-2.09562	7.13477	136.247	1.76172e-31	1.82927e-29	-4.27411	DACT1	dishevelled-binding antagonist of beta-catenin 1 [Source:HGNC Symbol;Acc:17748]	protein_coding	2383	160	4429	789	3228	925	1953	279	3346.67	624.667	1028.15	408.118	2056.3	3084.45	816.236	1224.35	0	0	0	0	0	1	1	1	0.126782	0.00208781	0.000264697	264.697	2087.81	-2.97958
ENSG00000131435	2.16569	5.9906	136.022	1.97358e-31	2.04078e-29	4.48681	PDLIM4	PDZ and LIM domain 4 [Source:HGNC Symbol;Acc:16501]	protein_coding	143	189	550	2186	379	1711	714	546	357.333	1362	204.363	1043.24	408.726	613.09	2086.48	3129.72	1	0	0	1	0	1	0	1	0.678657	0.000763285	0.000518009	518.009	763.285	-0.559245
ENSG00000185634	3.09659	2.31684	135.8	2.20656e-31	2.27231e-29	8.55395	SHC4	SHC (Src homology 2 domain containing) family, member 4 [Source:HGNC Symbol;Acc:16743]	protein_coding	17	29	22	131	10	160	9	29	16.3333	106.667	6.02771	68.8065	12.0554	18.0831	137.613	206.419	0	0	0	0	1	0	1	1	2.85964	9.62124e-06	2.75133e-05	27.5133	9.62124	1.51583
ENSG00000070614	-2.08067	7.46774	135.655	2.374e-31	2.43471e-29	-4.23004	NDST1	N-deacetylase/N-sulfotransferase (heparan glucosaminyl) 1 [Source:HGNC Symbol;Acc:7680]	protein_coding	2661	209	5640	1099	4531	1069	11067	945	4277.33	792.333	1505.61	505.404	3011.23	4516.84	1010.81	1516.21	1	0	0	1	0	1	0	1	0.0757806	0.0118309	0.000896554	896.554	11830.9	-3.72203
ENSG00000117036	2.10528	6.49044	135.631	2.40314e-31	2.45454e-29	4.30282	ETV3	ets variant 3 [Source:HGNC Symbol;Acc:3492]	protein_coding	318	836	767	1456	425	1926	700	1430	503.333	1406	234.526	546.717	469.052	703.577	1093.43	1640.15	1	0	0	0	1	0	1	1	1.81298	0.000748319	0.00135669	1356.69	748.319	0.858367
ENSG00000101333	-2.06112	8.41941	135.407	2.69027e-31	2.73664e-29	-4.17309	PLCB4	phospholipase C, beta 4 [Source:HGNC Symbol;Acc:9059]	protein_coding	3005	362	13659	1743	10493	2642	21326	2247	9052.33	1582.33	5471.16	1148.46	10942.3	16413.5	2296.92	3445.38	1	0	0	1	0	1	0	1	0.0935082	0.0227981	0.00213181	2131.81	22798.1	-3.41876
ENSG00000108691	2.07437	7.7512	135.049	3.22188e-31	3.26414e-29	4.2116	CCL2	chemokine (C-C motif) ligand 2 [Source:HGNC Symbol;Acc:10618]	protein_coding	1525	1531	1174	4327	854	4744	1260	6003	1184.33	3534	335.619	1747.13	671.239	1006.86	3494.27	5241.4	1	1	1	1	1	0	0	0	4.22818	0.00134697	0.00569525	5695.25	1346.97	2.08004
ENSG00000152413	2.09347	6.32173	134.663	3.91271e-31	3.94805e-29	4.26774	HOMER1	homer homolog 1 (Drosophila) [Source:HGNC Symbol;Acc:17512]	protein_coding	291	594	722	1463	394	2083	441	975	469	1380	225.076	747.962	450.151	675.227	1495.92	2243.89	0	0	0	0	1	0	1	1	1.9621	0.000471441	0.000925016	925.016	471.441	0.972402
ENSG00000181634	5.6207	0.841041	133.79	6.07202e-31	6.10226e-29	49.2039	TNFSF15	tumor necrosis factor (ligand) superfamily, member 15 [Source:HGNC Symbol;Acc:11931]	protein_coding	3	13	1	53	1	57	1	47	1.66667	41	1.1547	24.3311	2.3094	3.4641	48.6621	72.9932	0	0	0	0	1	0	1	1	41.7113	1.06903e-06	4.45905e-05	44.5905	1.06903	5.38237
ENSG00000123612	2.92921	2.58732	132.855	9.72504e-31	9.73437e-29	7.61695	ACVR1C	activin A receptor, type IC [Source:HGNC Symbol;Acc:18123]	protein_coding	14	27	28	134	21	235	9	17	21	132	7	104.014	14	21	208.029	312.043	0	0	0	0	1	0	1	1	1.67634	9.62124e-06	1.61285e-05	16.1285	9.62124	0.745316
ENSG00000270172	2.42075	3.58016	132.815	9.92592e-31	9.89586e-29	5.35451	RP5-1024G6.8	NA	lincRNA	41	126	90	239	47	265	56	202	59.3333	210	26.727	73.8986	53.454	80.181	147.797	221.696	1	0	0	0	1	0	1	1	3.20125	5.98655e-05	0.000191644	191.644	59.8655	1.67864
ENSG00000104936	-2.26229	5.16222	132.599	1.10649e-30	1.09876e-28	-4.79752	DMPK	dystrophia myotonica-protein kinase [Source:HGNC Symbol;Acc:2933]	protein_coding	381	28	1244	249	1086	175	1264	100	903.667	150.667	459.485	112.491	918.97	1378.45	224.983	337.474	1	0	0	0	0	1	1	1	0.0702116	0.00135125	9.48734e-05	94.8734	1351.25	-3.83215
ENSG00000136153	-2.07763	6.70518	132.545	1.13683e-30	1.12443e-28	-4.22114	LMO7	LIM domain 7 [Source:HGNC Symbol;Acc:6646]	protein_coding	1945	160	3471	462	1984	659	895	208	2466.67	427	869.997	251.334	1739.99	2609.99	502.669	754.003	0	0	0	0	0	1	1	1	0.206251	0.000956779	0.000197337	197.337	956.779	-2.27753
ENSG00000213853	2.08859	6.07312	132.034	1.47076e-30	1.44899e-28	4.25331	EMP2	epithelial membrane protein 2 [Source:HGNC Symbol;Acc:3334]	protein_coding	219	471	733	1393	312	1674	890	562	421.333	1179.33	273.887	629.319	547.775	821.662	1258.64	1887.96	1	0	0	1	0	1	0	1	0.560406	0.000951434	0.000533189	533.189	951.434	-0.835457
ENSG00000138821	2.0714	6.6758	131.898	1.57496e-30	1.54556e-28	4.20295	SLC39A8	solute carrier family 39 (zinc transporter), member 8 [Source:HGNC Symbol;Acc:20862]	protein_coding	364	692	1162	1954	420	2745	642	4486	648.667	1797	445.441	1035.47	890.881	1336.32	2070.93	3106.4	0	1	1	0	1	0	1	0	6.20127	0.000686315	0.00425602	4256.02	686.315	2.63256
ENSG00000103723	3.6903	1.547	131.741	1.70458e-30	1.66623e-28	12.9089	AP3B2	adaptor-related protein complex 3, beta 2 subunit [Source:HGNC Symbol;Acc:567]	protein_coding	10	39	5	89	6	49	11	43	7	59	2.64575	26.4575	5.2915	7.93725	52.915	79.3725	1	0	0	1	1	0	0	1	3.46922	1.17593e-05	4.07956e-05	40.7956	11.7593	1.79461
ENSG00000138134	2.31172	4.19569	131.431	1.99255e-30	1.94014e-28	4.96473	STAMBPL1	STAM binding protein-like 1 [Source:HGNC Symbol;Acc:24105]	protein_coding	44	85	167	444	89	597	168	518	100	375.333	62.2334	262.816	124.467	186.7	525.632	788.448	1	0	0	0	1	0	1	1	2.73638	0.000179596	0.000491444	491.444	179.596	1.45227
ENSG00000147883	-2.02028	8.0488	131.103	2.35115e-30	2.28043e-28	-4.05663	CDKN2B	cyclin-dependent kinase inhibitor 2B (p15, inhibits CDK4) [Source:HGNC Symbol;Acc:1788]	protein_coding	6309	518	5289	843	5182	1636	5754	713	5593.33	999	622.09	575.094	1244.18	1866.27	1150.19	1725.28	1	0	0	1	0	1	0	1	0.10997	0.00615118	0.000676448	676.448	6151.18	-3.18481
ENSG00000038295	-2.20786	5.12138	130.477	3.22251e-30	3.11352e-28	-4.61991	TLL1	tolloid-like 1 [Source:HGNC Symbol;Acc:11843]	protein_coding	488	47	1488	163	691	190	1297	117	889	133.333	528.586	75.9759	1057.17	1585.76	151.952	227.928	1	0	0	0	0	1	1	1	0.0800575	0.00138653	0.000111002	111.002	1386.53	-3.64282
ENSG00000066056	4.58523	1.04207	129.49	5.2973e-30	5.09845e-28	24.0044	TIE1	tyrosine kinase with immunoglobulin-like and EGF-like domains 1 [Source:HGNC Symbol;Acc:11809]	protein_coding	6	19	1	74	1	42	1	1	2.66667	45	2.88675	27.6225	5.7735	8.66025	55.2449	82.8674	0	0	0	0	0	0	1	1	0.887475	1.06903e-06	9.48734e-07	0.948734	1.06903	-0.172221
ENSG00000028137	6.67709	0.498615	128.823	7.41576e-30	7.11003e-28	102.331	TNFRSF1B	tumor necrosis factor receptor superfamily, member 1B [Source:HGNC Symbol;Acc:11917]	protein_coding	1	23	1	36	1	34	2	3	1	31	0	7	0	0	14	21	1	0	0	1	1	0	0	1	1.33121	2.13805e-06	2.8462e-06	2.8462	2.13805	0.412741
ENSG00000175426	2.57109	3.01729	128.72	7.81128e-30	7.46067e-28	5.94259	PCSK1	proprotein convertase subtilisin/kexin type 1 [Source:HGNC Symbol;Acc:8743]	protein_coding	39	103	44	177	26	138	1	1	36.3333	139.333	9.29157	37.018	18.5831	27.8747	74.036	111.054	0	0	0	0	0	0	1	1	0.887475	1.06903e-06	9.48734e-07	0.948734	1.06903	-0.172221
ENSG00000103710	2.93449	2.35019	128.362	9.35211e-30	8.89837e-28	7.64485	RASL12	RAS-like, family 12 [Source:HGNC Symbol;Acc:30289]	protein_coding	45	55	7	113	9	113	1	5	20.3333	93.6667	21.3854	33.4863	42.7707	64.1561	66.9726	100.459	0	0	0	0	1	0	1	1	4.43738	1.06903e-06	4.74367e-06	4.74367	1.06903	2.14971
ENSG00000248360	4.68333	1.02165	128.07	1.08352e-29	1.02705e-27	25.6934	LINC00504	long intergenic non-protein coding RNA 504 [Source:HGNC Symbol;Acc:43555]	lincRNA	3	14	2	69	2	54	7	84	2.33333	45.6667	0.57735	28.4312	1.1547	1.73205	56.8624	85.2936	1	0	0	1	1	0	0	1	10.6497	7.48319e-06	7.96937e-05	79.6937	7.48319	3.41274
ENSG00000166582	2.21489	4.46996	128.04	1.0999e-29	1.03864e-27	4.64245	CENPV	centromere protein V [Source:HGNC Symbol;Acc:29920]	protein_coding	85	119	175	506	103	680	73	148	121	435	47.6235	287.16	95.247	142.871	574.32	861.481	0	0	0	0	1	0	1	1	1.79926	7.80389e-05	0.000140413	140.413	78.0389	0.847407
ENSG00000025039	2.42567	3.48239	126.769	2.08674e-29	1.9631e-27	5.37278	RRAGD	Ras-related GTP binding D [Source:HGNC Symbol;Acc:19903]	protein_coding	24	62	107	272	46	343	351	320	59	225.667	43	146.118	86	129	292.235	438.353	1	0	0	1	0	1	0	1	0.809094	0.000375228	0.000303595	303.595	375.228	-0.305621
ENSG00000061918	2.17616	4.632	126.663	2.20203e-29	2.0638e-27	4.51951	GUCY1B3	guanylate cyclase 1, soluble, beta 3 [Source:HGNC Symbol;Acc:4687]	protein_coding	195	250	87	380	108	512	137	691	130	380.667	57.2626	131.001	114.525	171.788	262.003	393.004	1	1	1	0	1	0	1	0	4.47624	0.000146457	0.000655575	655.575	146.457	2.16229
ENSG00000135069	2.06216	5.68357	126.644	2.22258e-29	2.07529e-27	4.17611	PSAT1	phosphoserine aminotransferase 1 [Source:HGNC Symbol;Acc:19129]	protein_coding	171	267	436	1108	315	1596	438	2827	307.333	990.333	132.666	672.268	265.332	397.999	1344.54	2016.8	1	1	1	1	1	0	0	0	5.72806	0.000468234	0.00268207	2682.07	468.234	2.51805
ENSG00000106462	2.02681	6.17735	126.57	2.30676e-29	2.14588e-27	4.07504	EZH2	enhancer of zeste homolog 2 (Drosophila) [Source:HGNC Symbol;Acc:3527]	protein_coding	250	422	645	1630	439	1940	666	1299	444.667	1330.67	197.561	802.048	395.122	592.683	1604.1	2406.14	1	0	0	1	1	0	0	1	1.73098	0.000711972	0.00123241	1232.41	711.972	0.791586
ENSG00000091986	-1.95517	10.9428	126.55	2.33016e-29	2.15963e-27	-3.87762	CCDC80	coiled-coil domain containing 80 [Source:HGNC Symbol;Acc:30649]	protein_coding	32501	3353	64333	10116	43040	12613	41918	5181	46624.7	8694	16215.9	4790.98	32431.9	48647.8	9581.95	14372.9	1	0	0	0	0	1	1	1	0.109691	0.0448115	0.00491539	4915.39	44811.5	-3.18849
ENSG00000149596	-2.47443	3.71909	126.052	2.99539e-29	2.76593e-27	-5.55748	JPH2	junctophilin 2 [Source:HGNC Symbol;Acc:14202]	protein_coding	313	24	366	49	220	34	1825	232	299.667	35.6667	73.9076	12.5831	147.815	221.723	25.1661	37.7492	1	1	1	1	0	1	0	0	0.112819	0.00195097	0.000220106	220.106	1950.97	-3.14792
ENSG00000154548	2.98994	2.17987	124.804	5.61896e-29	5.16945e-27	7.94438	SRSF12	serine/arginine-rich splicing factor 12 [Source:HGNC Symbol;Acc:21220]	protein_coding	2	35	48	116	7	130	31	208	19	93.6667	25.2389	51.2868	50.4777	75.7166	102.574	153.86	0	1	1	0	1	0	1	0	5.95467	3.31398e-05	0.000197337	197.337	33.1398	2.57402
ENSG00000182752	2.04467	5.55514	124.468	6.65411e-29	6.09936e-27	4.12578	PAPPA	pregnancy-associated plasma protein A, pappalysin 1 [Source:HGNC Symbol;Acc:8602]	protein_coding	222	324	386	1031	224	1113	9	75	277.333	822.667	94.1134	433.8	188.227	282.34	867.6	1301.4	0	0	0	0	1	0	1	1	7.39563	9.62124e-06	7.11551e-05	71.1551	9.62124	2.88667
ENSG00000179603	4.68163	1.10378	124.001	8.42108e-29	7.69084e-27	25.6633	GRM8	glutamate receptor, metabotropic 8 [Source:HGNC Symbol;Acc:4600]	protein_coding	1	4	4	70	2	78	7	116	2.33333	50.6667	1.52753	40.612	3.05505	4.58258	81.224	121.836	1	0	0	1	1	0	0	1	14.7067	7.48319e-06	0.000110053	110.053	7.48319	3.8784
ENSG00000133131	1.96785	7.02863	123.777	9.42686e-29	8.5781e-27	3.91183	MORC4	MORC family CW-type zinc finger 4 [Source:HGNC Symbol;Acc:23485]	protein_coding	630	943	960	2422	727	3193	1056	2382	772.333	2186	169.606	1143.41	339.213	508.819	2286.83	3430.24	1	0	0	1	1	0	0	1	2.00186	0.00112889	0.00225989	2259.89	1128.89	1.00134
ENSG00000129474	-2.03801	6.26212	123.482	1.09387e-28	9.91776e-27	-4.10679	AJUBA	ajuba LIM protein [Source:HGNC Symbol;Acc:20250]	protein_coding	849	71	3049	520	1960	533	3501	396	1952.67	374.667	1100.02	263.063	2200.04	3300.05	526.127	789.19	1	0	0	1	0	1	0	1	0.100383	0.00374266	0.000375699	375.699	3742.66	-3.31642
ENSG00000134594	2.63497	2.91478	123.407	1.1357e-28	1.02598e-26	6.21162	RAB33A	RAB33A, member RAS oncogene family [Source:HGNC Symbol;Acc:9773]	protein_coding	7	32	71	198	30	252	44	128	36	160.667	32.4191	114.653	64.8383	97.2574	229.306	343.959	0	0	0	0	1	0	1	1	2.58175	4.70372e-05	0.000121438	121.438	47.0372	1.36835
ENSG00000171246	4.76519	0.931591	123.231	1.24107e-28	1.11714e-26	27.1935	NPTX1	neuronal pentraxin I [Source:HGNC Symbol;Acc:7952]	protein_coding	1	13	3	53	2	64	1	1	2	43.3333	1	26.839	2	3	53.6781	80.5171	0	0	0	0	0	0	1	1	0.887475	1.06903e-06	9.48734e-07	0.948734	1.06903	-0.172221
ENSG00000109511	4.30569	1.34938	123.207	1.25647e-28	1.12695e-26	19.7762	ANXA10	annexin A10 [Source:HGNC Symbol;Acc:534]	protein_coding	3	3	5	60	2	120	1	19	3.33333	61	1.52753	58.5064	3.05505	4.58258	117.013	175.519	0	0	0	0	1	0	1	1	16.862	1.06903e-06	1.8026e-05	18.026	1.06903	4.07571
ENSG00000145246	-1.99139	6.8771	122.979	1.4094e-28	1.2596e-26	-3.97621	ATP10D	ATPase, class V, type 10D [Source:HGNC Symbol;Acc:13549]	protein_coding	1588	160	4823	642	2476	815	2693	355	2962.33	539	1671.44	339.43	3342.87	5014.31	678.861	1018.29	0	0	0	0	0	1	1	1	0.11699	0.00287889	0.000336801	336.801	2878.89	-3.09554
ENSG00000156299	2.09543	4.99634	122.869	1.48952e-28	1.32647e-26	4.27352	TIAM1	T-cell lymphoma invasion and metastasis 1 [Source:HGNC Symbol;Acc:11805]	protein_coding	86	156	327	816	183	893	230	202	198.667	621.667	121.261	405.113	242.523	363.784	810.225	1215.34	0	0	0	0	0	1	1	1	0.779435	0.000245876	0.000191644	191.644	245.876	-0.3595
ENSG00000156265	-2.98608	2.59449	122.238	2.04757e-28	1.81697e-26	-7.92317	MAP3K7CL	MAP3K7 C-terminal like [Source:HGNC Symbol;Acc:16457]	protein_coding	94	4	197	18	155	20	513	22	148.667	14	51.7912	8.7178	103.582	155.374	17.4356	26.1534	1	0	0	1	0	1	0	1	0.0380594	0.000548411	2.08722e-05	20.8722	548.411	-4.7156
ENSG00000116514	2.09301	4.87347	122.217	2.06936e-28	1.82981e-26	4.26638	RNF19B	ring finger protein 19B [Source:HGNC Symbol;Acc:26886]	protein_coding	143	190	210	687	148	715	295	876	167	530.667	37.3229	295.358	74.6458	111.969	590.716	886.074	1	0	0	1	1	0	0	1	2.63535	0.000315363	0.000831091	831.091	315.363	1.39799
ENSG00000161905	6.60806	0.409916	122.134	2.15793e-28	1.90141e-26	97.5495	ALOX15	arachidonate 15-lipoxygenase [Source:HGNC Symbol;Acc:433]	protein_coding	1	20	1	40	1	27	1	6	1	29	0	10.1489	0	0	20.2978	30.4467	1	0	0	1	1	0	0	1	5.32485	1.06903e-06	5.69241e-06	5.69241	1.06903	2.41274
ENSG00000144834	4.32637	1.13406	121.654	2.74776e-28	2.41263e-26	20.0617	TAGLN3	transgelin 3 [Source:HGNC Symbol;Acc:29868]	protein_coding	1	19	2	36	6	93	1	2	3	49.3333	2.64575	38.7599	5.2915	7.93725	77.5199	116.28	0	0	0	0	1	0	1	1	1.77495	1.06903e-06	1.89747e-06	1.89747	1.06903	0.827779
ENSG00000115687	2.19172	4.23521	121.636	2.77391e-28	2.42708e-26	4.56851	PASK	PAS domain containing serine/threonine kinase [Source:HGNC Symbol;Acc:17270]	protein_coding	44	102	181	525	110	466	173	347	111.667	364.333	68.5152	229.095	137.03	205.546	458.189	687.284	1	0	0	0	1	0	1	1	1.78008	0.000184942	0.000329211	329.211	184.942	0.831942
ENSG00000057704	2.13339	4.48705	120.76	4.31292e-28	3.7605e-26	4.38747	TMCC3	transmembrane and coiled-coil domain family 3 [Source:HGNC Symbol;Acc:29199]	protein_coding	86	127	159	515	135	643	298	412	126.667	428.333	37.2066	268.696	74.4133	111.62	537.391	806.087	1	0	0	1	1	0	0	1	1.22698	0.00031857	0.000390879	390.879	318.57	0.295111
ENSG00000138356	-2.07401	5.5503	120.535	4.83125e-28	4.19782e-26	-4.21056	AOX1	aldehyde oxidase 1 [Source:HGNC Symbol;Acc:553]	protein_coding	594	33	1893	323	1043	338	2565	360	1176.67	231.333	659.735	171.925	1319.47	1979.21	343.851	515.776	1	0	0	1	0	1	0	1	0.124558	0.00274205	0.000341544	341.544	2742.05	-3.00511
ENSG00000125454	2.27109	3.96481	120.056	6.15002e-28	5.32519e-26	4.82686	SLC25A19	solute carrier family 25 (mitochondrial thiamine pyrophosphate carrier), member 19 [Source:HGNC Symbol;Acc:14409]	protein_coding	29	57	157	396	81	529	111	351	89	327.333	64.3739	243.377	128.748	193.122	486.754	730.131	0	0	0	0	1	0	1	1	2.80634	0.000118662	0.000333006	333.006	118.662	1.48869
ENSG00000145864	5.46559	0.727688	119.871	6.75033e-28	5.82484e-26	44.1882	GABRB2	gamma-aminobutyric acid (GABA) A receptor, beta 2 [Source:HGNC Symbol;Acc:4082]	protein_coding	1	8	2	50	1	57	1	1	1.33333	38.3333	0.57735	26.5016	1.1547	1.73205	53.0031	79.5047	0	0	0	0	0	0	1	1	0.887475	1.06903e-06	9.48734e-07	0.948734	1.06903	-0.172221
ENSG00000099958	3.1744	2.00089	119.862	6.78118e-28	5.83135e-26	9.02799	DERL3	derlin 3 [Source:HGNC Symbol;Acc:14236]	protein_coding	9	12	20	122	8	134	58	256	12.3333	89.3333	6.65833	67.2409	13.3167	19.975	134.482	201.723	1	1	1	1	1	0	0	0	3.91713	6.20035e-05	0.000242876	242.876	62.0035	1.9698
ENSG00000181617	2.85802	2.24565	118.913	1.09433e-27	9.37825e-26	7.2502	FDCSP	follicular dendritic cell secreted protein [Source:HGNC Symbol;Acc:19215]	protein_coding	42	70	6	81	11	94	1	230	19.6667	81.6667	19.5021	12.0139	39.0043	58.5064	24.0278	36.0416	0	1	1	0	1	0	1	0	204.119	1.06903e-06	0.000218209	218.209	1.06903	7.67327
ENSG00000048052	-2.06035	5.53117	117.499	2.23213e-27	1.90637e-25	-4.17086	HDAC9	histone deacetylase 9 [Source:HGNC Symbol;Acc:14065]	protein_coding	475	38	2391	307	870	307	1052	137	1245.33	217.333	1011.64	155.307	2023.28	3034.93	310.614	465.922	0	0	0	0	0	1	1	1	0.115574	0.00112462	0.000129977	129.977	1124.62	-3.11311
ENSG00000111728	2.70396	2.50298	117.161	2.64624e-27	2.25236e-25	6.51589	ST8SIA1	ST8 alpha-N-acetyl-neuraminide alpha-2,8-sialyltransferase 1 [Source:HGNC Symbol;Acc:10869]	protein_coding	11	38	23	99	35	215	11	105	23	117.333	12	89.9129	24	36	179.826	269.739	0	0	0	0	1	0	1	1	8.47135	1.17593e-05	9.96171e-05	99.6171	11.7593	3.08259
ENSG00000197846	2.06569	5.04753	117.065	2.77882e-27	2.35719e-25	4.18635	HIST1H2BF	histone cluster 1, H2bf [Source:HGNC Symbol;Acc:4752]	protein_coding	61	107	327	905	244	1044	392	687	210.667	685.333	136.097	505.65	272.194	408.29	1011.3	1516.95	1	0	0	0	1	0	1	1	1.55535	0.000419058	0.000651781	651.781	419.058	0.637235
ENSG00000269927	4.85964	0.866011	116.659	3.40972e-27	2.88259e-25	29.0333	RP6-91H8.3	NA	lincRNA	4	14	1	31	1	79	1	8	2	41.3333	1.73205	33.7095	3.4641	5.19615	67.4191	101.129	0	0	0	0	1	0	1	1	7.0998	1.06903e-06	7.58988e-06	7.58988	1.06903	2.82778
ENSG00000143367	-1.9541	6.68922	116.36	3.96338e-27	3.33938e-25	-3.87475	TUFT1	tuftelin 1 [Source:HGNC Symbol;Acc:12422]	protein_coding	1451	89	3625	691	2383	881	2849	545	2486.33	553.667	1090.68	413.475	2181.35	3272.03	826.949	1240.42	1	0	0	0	0	1	1	1	0.16977	0.00304566	0.00051706	517.06	3045.66	-2.55835
ENSG00000100439	-2.27033	4.09546	116.042	4.65262e-27	3.90695e-25	-4.82433	ABHD4	abhydrolase domain containing 4 [Source:HGNC Symbol;Acc:20154]	protein_coding	181	22	719	77	413	93	607	120	437.667	64	269.847	37.2424	539.694	809.541	74.4849	111.727	1	1	1	0	0	1	1	0	0.175448	0.000648899	0.000113848	113.848	648.899	-2.51088
ENSG00000107968	2.07033	4.6312	115.857	5.1076e-27	4.27467e-25	4.19981	MAP3K8	mitogen-activated protein kinase kinase kinase 8 [Source:HGNC Symbol;Acc:6860]	protein_coding	77	178	329	676	94	440	144	1144	166.667	431.333	140.842	249.113	281.683	422.525	498.226	747.339	0	1	1	0	1	0	1	0	7.0505	0.00015394	0.00108535	1085.35	153.94	2.81772
ENSG00000137801	-1.86846	12.3126	115.679	5.58765e-27	4.66085e-25	-3.65143	THBS1	thrombospondin 1 [Source:HGNC Symbol;Acc:11785]	protein_coding	116104	9589	114807	21419	93131	34360	132598	15942	108014	21789.3	12905.4	12389.7	25810.7	38716.1	24779.3	37169	1	0	0	1	0	1	0	1	0.106699	0.141751	0.0151247	15124.7	141751	-3.22838
ENSG00000152495	2.17932	3.85806	115.325	6.68116e-27	5.53607e-25	4.52939	CAMK4	calcium/calmodulin-dependent protein kinase IV [Source:HGNC Symbol;Acc:1464]	protein_coding	90	114	83	290	64	366	286	464	79	256.667	13.4536	129.265	26.9072	40.3609	258.529	387.794	1	1	1	1	1	0	0	0	1.43982	0.000305742	0.000440213	440.213	305.742	0.525888
ENSG00000183018	-2.12134	5.1464	115.326	6.67676e-27	5.53607e-25	-4.35098	SPNS2	spinster homolog 2 (Drosophila) [Source:HGNC Symbol;Acc:26992]	protein_coding	241	19	1358	259	1149	239	2616	135	916	172.333	593.834	133.167	1187.67	1781.5	266.333	399.5	1	0	0	1	0	1	0	1	0.0457986	0.00279657	0.000128079	128.079	2796.57	-4.44855
ENSG00000146072	2.04107	4.80643	115.275	6.85215e-27	5.65901e-25	4.11552	TNFRSF21	tumor necrosis factor receptor superfamily, member 21 [Source:HGNC Symbol;Acc:13469]	protein_coding	72	149	286	690	183	752	220	974	180.333	530.333	107.025	331.696	214.05	321.075	663.392	995.088	1	0	0	0	1	0	1	1	3.92909	0.000235186	0.000924067	924.067	235.186	1.9742
ENSG00000242265	1.94201	8.17639	114.857	8.45997e-27	6.96389e-25	3.8424	PEG10	paternally expressed 10 [Source:HGNC Symbol;Acc:14005]	protein_coding	2165	1434	1430	6029	1518	8280	1040	5877	1704.33	5247.67	401.368	3489.24	802.736	1204.1	6978.48	10467.7	1	0	0	0	1	0	1	1	5.01509	0.00111179	0.00557571	5575.71	1111.79	2.32627
ENSG00000174640	8.14555	0.275429	114.681	9.2416e-27	7.58236e-25	283.174	SLCO2A1	solute carrier organic anion transporter family, member 2A1 [Source:HGNC Symbol;Acc:10955]	protein_coding	1	8	1	51	1	23	1	37	1	27.3333	0	21.8251	0	0	43.6501	65.4752	1	0	0	1	1	0	0	1	32.8366	1.06903e-06	3.51032e-05	35.1032	1.06903	5.03723
ENSG00000138772	-1.9998	5.53361	114.661	9.3378e-27	7.63624e-25	-3.99945	ANXA3	annexin A3 [Source:HGNC Symbol;Acc:541]	protein_coding	646	72	1737	262	1015	268	7515	1184	1132.67	200.667	554.936	111.469	1109.87	1664.81	222.938	334.407	1	1	1	1	0	1	0	0	0.139823	0.00803373	0.0011233	1123.3	8033.73	-2.83833
ENSG00000184838	-2.46699	3.30568	114.34	1.0976e-26	8.94669e-25	-5.52887	PRR16	proline rich 16 [Source:HGNC Symbol;Acc:29654]	protein_coding	152	9	323	37	240	52	412	52	238.333	32.6667	85.5122	21.8251	171.024	256.537	43.6501	65.4752	1	0	0	1	0	1	0	1	0.112011	0.000440439	4.93342e-05	49.3342	440.439	-3.15828
ENSG00000171848	1.88778	7.25357	113.667	1.54101e-26	1.25202e-24	3.70065	RRM2	ribonucleotide reductase M2 [Source:HGNC Symbol;Acc:10452]	protein_coding	448	542	1738	4090	943	4600	1172	932	1043	3077.33	650.788	2210.42	1301.58	1952.36	4420.84	6631.26	0	0	0	0	0	1	1	1	0.70574	0.0012529	0.00088422	884.22	1252.9	-0.502792
ENSG00000104267	4.34226	0.855144	112.457	2.83808e-26	2.29839e-24	20.2838	CA2	carbonic anhydrase II [Source:HGNC Symbol;Acc:1373]	protein_coding	4	17	3	51	1	50	5	58	2.66667	39.3333	1.52753	19.3477	3.05505	4.58258	38.6954	58.0431	1	0	0	1	1	0	0	1	10.2947	5.34513e-06	5.50266e-05	55.0266	5.34513	3.36383
ENSG00000079841	-1.90992	6.49899	112.427	2.88049e-26	2.3252e-24	-3.75787	RIMS1	regulating synaptic membrane exocytosis 1 [Source:HGNC Symbol;Acc:17282]	protein_coding	1513	180	2481	327	2126	710	1546	268	2040	405.667	489.697	273.617	979.394	1469.09	547.234	820.851	1	0	0	1	0	1	0	1	0.153844	0.00165271	0.000254261	254.261	1652.71	-2.70046
ENSG00000109320	1.88766	6.66788	112.42	2.89152e-26	2.32661e-24	3.70035	NFKB1	nuclear factor of kappa light polypeptide gene enhancer in B-cells 1 [Source:HGNC Symbol;Acc:7794]	protein_coding	458	642	1185	2228	443	2377	915	3087	695.333	1749	424.13	961.58	848.26	1272.39	1923.16	2884.74	1	1	1	0	1	0	1	0	2.99414	0.000978159	0.00292874	2928.74	978.159	1.58214
ENSG00000168079	8.16055	0.0984864	112.191	3.2455e-26	2.60306e-24	286.135	SCARA5	scavenger receptor class A, member 5 (putative) [Source:HGNC Symbol;Acc:28701]	protein_coding	1	32	1	17	1	17	1	26	1	22	0	8.66025	0	0	17.3205	25.9808	1	1	1	1	1	0	0	0	23.0744	1.06903e-06	2.46671e-05	24.6671	1.06903	4.52822
ENSG00000116690	5.73314	0.487911	111.34	4.98461e-26	3.98514e-24	53.1921	PRG4	proteoglycan 4 [Source:HGNC Symbol;Acc:9364]	protein_coding	1	15	1	28	1	51	2	1	1	31.3333	0	18.23	0	0	36.46	54.69	1	0	0	1	0	1	0	1	0.443738	2.13805e-06	9.48734e-07	0.948734	2.13805	-1.17222
ENSG00000234362	8.10338	0.202144	110.916	6.17366e-26	4.92005e-24	275.017	AC104654.2	NA	lincRNA	1	9	1	50	1	18	1	18	1	25.6667	0	21.5484	0	0	43.0968	64.6452	1	0	0	1	1	0	0	1	15.9746	1.06903e-06	1.70772e-05	17.0772	1.06903	3.9977
ENSG00000222032	4.77511	0.681021	110.483	7.6808e-26	6.10172e-24	27.3812	AC112721.2	NA	lincRNA	2	16	2	38	1	52	1	1	1.66667	35.3333	0.57735	18.1475	1.1547	1.73205	36.2951	54.4426	0	0	0	0	0	0	1	1	0.887475	1.06903e-06	9.48734e-07	0.948734	1.06903	-0.172221
ENSG00000105509	4.03612	1.15182	110.372	8.12446e-26	6.43375e-24	16.4056	HAS1	hyaluronan synthase 1 [Source:HGNC Symbol;Acc:4818]	protein_coding	1	4	9	82	2	67	1	1	4	51	4.3589	41.3884	8.7178	13.0767	82.7768	124.165	0	0	0	0	0	0	1	1	0.887475	1.06903e-06	9.48734e-07	0.948734	1.06903	-0.172221
ENSG00000166803	1.95033	5.29601	110.176	8.96798e-26	7.07933e-24	3.86462	KIAA0101	KIAA0101 [Source:HGNC Symbol;Acc:28961]	protein_coding	111	226	485	799	225	1139	512	606	273.667	721.333	191.691	461.429	383.381	575.072	922.857	1384.29	1	0	0	0	1	0	1	1	1.05041	0.000547342	0.000574933	574.933	547.342	0.0709525
ENSG00000120594	-1.83131	8.53173	109.62	1.18721e-25	9.34234e-24	-3.5586	PLXDC2	plexin domain containing 2 [Source:HGNC Symbol;Acc:21013]	protein_coding	5592	725	11413	1585	8705	2979	19704	2996	8570	1763	2912.85	1137.49	5825.69	8738.54	2274.99	3412.48	1	0	0	1	0	1	0	1	0.134941	0.0210641	0.00284241	2842.41	21064.1	-2.8896
ENSG00000165030	2.2117	3.56304	109.527	1.24395e-25	9.75819e-24	4.6322	NFIL3	nuclear factor, interleukin 3 regulated [Source:HGNC Symbol;Acc:7787]	protein_coding	39	72	141	261	37	346	188	326	72.3333	226.333	59.4755	140.251	118.951	178.426	280.502	420.753	1	0	0	1	1	0	0	1	1.53892	0.000200977	0.000309287	309.287	200.977	0.621918
ENSG00000153721	1.97359	4.80349	108.878	1.72589e-25	1.34965e-23	3.92745	CNKSR3	CNKSR family member 3 [Source:HGNC Symbol;Acc:23034]	protein_coding	83	218	293	604	175	597	369	349	183.667	473	105.268	220.864	210.536	315.804	441.728	662.593	1	0	0	1	0	1	0	1	0.839373	0.000394471	0.000331108	331.108	394.471	-0.252615
ENSG00000101187	3.22546	1.48949	108.681	1.90589e-25	1.48576e-23	9.35319	SLCO4A1	solute carrier organic anion transporter family, member 4A1 [Source:HGNC Symbol;Acc:10953]	protein_coding	4	29	17	69	6	75	78	453	9	57.6667	7	25.0067	14	21	50.0133	75.02	1	1	1	1	1	0	0	0	5.15418	8.33841e-05	0.000429777	429.777	83.3841	2.36574
ENSG00000081181	2.32399	3.05759	108.38	2.21896e-25	1.72445e-23	5.00714	ARG2	arginase 2 [Source:HGNC Symbol;Acc:664]	protein_coding	19	52	74	195	43	243	63	345	45.3333	163.333	27.5741	99.3596	55.1483	82.7224	198.719	298.079	1	1	1	0	1	0	1	0	4.85998	6.73487e-05	0.000327313	327.313	67.3487	2.28095
ENSG00000065534	-1.80332	9.616	107.968	2.7316e-25	2.11627e-23	-3.49022	MYLK	myosin light chain kinase [Source:HGNC Symbol;Acc:7590]	protein_coding	10383	1055	28947	5511	17810	5989	25800	3734	19046.7	4185	9343.58	2721.18	18687.2	28030.7	5442.35	8163.53	1	0	0	0	0	1	1	1	0.128443	0.0275809	0.00354257	3542.57	27580.9	-2.9608
ENSG00000188089	8.00198	0.228168	107.874	2.86468e-25	2.21253e-23	256.351	PLA2G4E	phospholipase A2, group IVE [Source:HGNC Symbol;Acc:24791]	protein_coding	1	5	1	44	1	31	1	11	1	26.6667	0	19.8578	0	0	39.7157	59.5735	1	0	0	1	1	0	0	1	9.76223	1.06903e-06	1.04361e-05	10.4361	1.06903	3.28721
ENSG00000072195	-1.98645	5.30104	107.858	2.88695e-25	2.22286e-23	-3.96261	SPEG	SPEG complex locus [Source:HGNC Symbol;Acc:16901]	protein_coding	375	33	1486	285	1100	277	3049	338	987	198.333	564.054	143.239	1128.11	1692.16	286.477	429.716	1	0	0	1	0	1	0	1	0.098382	0.00325946	0.000320672	320.672	3259.46	-3.34546
ENSG00000154330	-1.97929	5.32587	107.533	3.40135e-25	2.6109e-23	-3.943	PGM5	phosphoglucomutase 5 [Source:HGNC Symbol;Acc:8908]	protein_coding	380	33	1779	274	945	303	2383	438	1034.67	203.333	703.797	148.224	1407.59	2111.39	296.448	444.672	1	0	0	1	0	1	0	1	0.16312	0.00254749	0.000415546	415.546	2547.49	-2.616
ENSG00000171126	3.57394	1.17749	107.311	3.80559e-25	2.91227e-23	11.9086	KCNG3	potassium voltage-gated channel, subfamily G, member 3 [Source:HGNC Symbol;Acc:18306]	protein_coding	2	24	11	53	4	66	10	78	5.66667	47.6667	4.72582	21.5019	9.45163	14.1774	43.0039	64.5058	1	1	1	0	1	0	1	0	6.92231	1.06903e-05	7.40013e-05	74.0013	10.6903	2.79125
ENSG00000102996	-2.12433	4.48786	106.806	4.90918e-25	3.74534e-23	-4.36	MMP15	matrix metallopeptidase 15 (membrane-inserted) [Source:HGNC Symbol;Acc:7161]	protein_coding	159	28	1008	143	604	107	1373	114	590.333	92.6667	424.665	58.8246	849.33	1273.99	117.649	176.474	1	0	0	1	0	1	0	1	0.0736869	0.00146777	0.000108156	108.156	1467.77	-3.76245
ENSG00000041353	1.95672	5.16181	106.581	5.50004e-25	4.18337e-23	3.88178	RAB27B	RAB27B, member RAS oncogene family [Source:HGNC Symbol;Acc:9767]	protein_coding	84	194	584	748	167	1026	423	724	278.333	656	267.948	423.561	535.897	803.845	847.122	1270.68	0	0	0	0	1	0	1	1	1.51899	0.000452198	0.000686884	686.884	452.198	0.603111
ENSG00000107738	-2.12952	4.47014	106.483	5.77977e-25	4.38282e-23	-4.37571	C10orf54	chromosome 10 open reading frame 54 [Source:HGNC Symbol;Acc:30085]	protein_coding	148	15	1152	155	503	131	2268	135	601	100.333	509.124	74.8688	1018.25	1527.37	149.738	224.606	1	0	0	1	0	1	0	1	0.0528259	0.00242455	0.000128079	128.079	2424.55	-4.24261
ENSG00000122786	-1.7938	10.166	105.884	7.81715e-25	5.90986e-23	-3.46727	CALD1	caldesmon 1 [Source:HGNC Symbol;Acc:1441]	protein_coding	20768	2820	39351	4860	18673	7382	32121	5358	26264	5020.67	11382	2285.24	22764	34145.9	4570.48	6855.72	1	0	0	0	0	1	1	1	0.148037	0.0343382	0.00508332	5083.32	34338.2	-2.75597
ENSG00000108342	8.04757	-0.017892	105.842	7.98737e-25	6.02036e-23	264.582	CSF3	colony stimulating factor 3 (granulocyte) [Source:HGNC Symbol;Acc:2438]	protein_coding	1	26	1	24	1	11	1	10	1	20.3333	0	8.14453	0	0	16.2891	24.4336	1	0	0	1	1	0	0	1	8.87475	1.06903e-06	9.48734e-06	9.48734	1.06903	3.14971
ENSG00000259264	3.59702	1.19223	105.686	8.63941e-25	6.49227e-23	12.1007	RP11-60L3.1	NA	antisense	10	17	1	54	5	75	1	1	5.33333	48.6667	4.50925	29.3655	9.0185	13.5277	58.731	88.0965	0	0	0	0	0	0	1	1	0.887475	1.06903e-06	9.48734e-07	0.948734	1.06903	-0.172221
ENSG00000040731	-2.37577	3.22829	105.622	8.92101e-25	6.68381e-23	-5.19013	CDH10	cadherin 10, type 2 (T2-cadherin) [Source:HGNC Symbol;Acc:1749]	protein_coding	175	11	265	31	210	51	548	60	216.667	31	45.3689	20	90.7377	136.107	40	60	1	0	0	1	0	1	0	0	0.0971688	0.000585827	5.69241e-05	56.9241	585.827	-3.36336
ENSG00000109819	3.09007	1.53185	105.154	1.13014e-24	8.44195e-23	8.5154	PPARGC1A	peroxisome proliferator-activated receptor gamma, coactivator 1 alpha [Source:HGNC Symbol;Acc:9237]	protein_coding	1	35	25	70	6	68	36	121	10.6667	57.6667	12.6623	19.6554	25.3246	37.9868	39.3107	58.9661	1	1	1	0	1	0	1	0	2.9829	3.8485e-05	0.000114797	114.797	38.485	1.57672
ENSG00000125726	2.42437	2.78013	105.07	1.17873e-24	8.77876e-23	5.36794	CD70	CD70 molecule [Source:HGNC Symbol;Acc:11937]	protein_coding	40	33	27	188	30	190	93	183	32.3333	137	6.80686	90.0722	13.6137	20.4206	180.144	270.217	1	0	0	1	1	0	0	1	1.74632	9.94195e-05	0.000173618	173.618	99.4195	0.80432
ENSG00000153208	3.12248	1.54646	104.914	1.27555e-24	9.47166e-23	8.70882	MERTK	c-mer proto-oncogene tyrosine kinase [Source:HGNC Symbol;Acc:7027]	protein_coding	6	25	13	85	10	70	11	26	9.66667	60	3.51188	31.225	7.02377	10.5357	62.45	93.675	1	0	0	1	1	0	0	1	2.09767	1.17593e-05	2.46671e-05	24.6671	11.7593	1.06879
ENSG00000109452	-1.8173	7.2607	104.877	1.29935e-24	9.61981e-23	-3.52422	INPP4B	inositol polyphosphate-4-phosphatase, type II, 105kDa [Source:HGNC Symbol;Acc:6075]	protein_coding	1738	207	6566	963	3342	1218	3198	732	3882	796	2458.88	525.782	4917.76	7376.64	1051.56	1577.35	0	0	0	0	0	1	1	1	0.203137	0.00341875	0.000694474	694.474	3418.75	-2.29948
ENSG00000176907	2.82698	1.91887	104.7	1.42072e-24	1.04873e-22	7.09589	C8orf4	chromosome 8 open reading frame 4 [Source:HGNC Symbol;Acc:1357]	protein_coding	36	58	12	66	2	72	1	28	16.6667	65.3333	17.4738	7.02377	34.9476	52.4214	14.0475	21.0713	0	1	1	0	1	0	1	0	24.8493	1.06903e-06	2.65646e-05	26.5646	1.06903	4.63513
ENSG00000100311	-3.42939	1.83309	104.488	1.58173e-24	1.16415e-22	-10.7733	PDGFB	platelet-derived growth factor beta polypeptide [Source:HGNC Symbol;Acc:8800]	protein_coding	75	4	117	7	67	5	94	11	86.3333	5.33333	26.8576	1.52753	53.7153	80.5729	3.05505	4.58258	1	1	1	1	0	1	0	0	0.103853	0.000100488	1.04361e-05	10.4361	100.488	-3.26738
ENSG00000166145	2.48461	2.5092	104.477	1.59025e-24	1.16699e-22	5.59683	SPINT1	serine peptidase inhibitor, Kunitz type 1 [Source:HGNC Symbol;Acc:11246]	protein_coding	8	39	44	147	33	152	16	23	28.3333	112.667	18.4481	63.8462	36.8963	55.3444	127.692	191.539	0	0	0	0	1	0	1	1	1.27575	1.71044e-05	2.18209e-05	21.8209	17.1044	0.351341
ENSG00000138678	2.45227	2.71198	104.436	1.62368e-24	1.18804e-22	5.47276	AGPAT9	1-acylglycerol-3-phosphate O-acyltransferase 9 [Source:HGNC Symbol;Acc:28157]	protein_coding	12	37	71	124	19	242	28	92	34	134.333	32.2335	102.89	64.467	96.7006	205.78	308.67	0	0	0	0	1	0	1	1	2.91599	2.99327e-05	8.72836e-05	87.2836	29.9327	1.54399
ENSG00000203859	7.97423	0.00726176	104.285	1.75218e-24	1.27832e-22	251.468	HSD3B2	hydroxy-delta-5-steroid dehydrogenase, 3 beta- and steroid delta-isomerase 2 [Source:HGNC Symbol;Acc:5218]	protein_coding	1	24	1	18	1	21	1	7	1	21	0	3	0	0	6	9	1	0	0	1	1	0	0	1	6.21233	1.06903e-06	6.64114e-06	6.64114	1.06903	2.63513
ENSG00000114270	1.80391	7.62631	104.19	1.83853e-24	1.33742e-22	3.49165	COL7A1	collagen, type VII, alpha 1 [Source:HGNC Symbol;Acc:2214]	protein_coding	1243	1481	1002	3539	1452	4101	542	3170	1232.33	3040.33	225.19	1379.35	450.379	675.569	2758.7	4138.04	1	0	0	0	1	0	1	1	5.19058	0.000579412	0.00300749	3007.49	579.412	2.3759
ENSG00000179841	2.10671	3.69164	104.044	1.97885e-24	1.43533e-22	4.30709	AKAP5	A kinase (PRKA) anchor protein 5 [Source:HGNC Symbol;Acc:375]	protein_coding	42	85	139	245	58	399	176	633	79.6667	243	52.0032	157.01	104.006	156.01	314.019	471.029	1	1	1	1	1	0	0	0	3.19188	0.000188149	0.000600549	600.549	188.149	1.67441
ENSG00000178343	3.63026	1.06464	103.817	2.21907e-24	1.60492e-22	12.3828	SHISA3	shisa family member 3 [Source:HGNC Symbol;Acc:25159]	protein_coding	6	25	6	45	3	60	1	1	5	43.3333	1.73205	17.5594	3.4641	5.19615	35.1188	52.6783	0	0	0	0	0	0	1	1	0.887475	1.06903e-06	9.48734e-07	0.948734	1.06903	-0.172221
ENSG00000272268	-2.71982	2.67817	103.788	2.25131e-24	1.62354e-22	-6.58791	DKFZP761K2322	HCG1990367; Putative uncharacterized protein DKFZp761K2322; Putative uncharacterized protein FLJ30594; Uncharacterized protein; cDNA FLJ30594 fis, clone BRAWH2008903 [Source:UniProtKB/TrEMBL;Acc:Q96NM1]	protein_coding	30	2	343	24	147	33	553	23	173.333	19.6667	158.153	15.9478	316.306	474.459	31.8957	47.8435	1	0	0	1	0	1	0	1	0.0369113	0.000591172	2.18209e-05	21.8209	591.172	-4.7598
ENSG00000214796	3.16844	1.57174	103.122	3.15081e-24	2.26568e-22	8.99073	RP11-480I12.5	NA	pseudogene	2	13	15	86	11	95	9	99	9.33333	64.6667	6.65833	44.9704	13.3167	19.975	89.9407	134.911	0	0	0	0	1	0	1	1	9.76223	9.62124e-06	9.39247e-05	93.9247	9.62124	3.28721
ENSG00000117461	1.79015	7.40216	102.784	3.73846e-24	2.68055e-22	3.45852	PIK3R3	phosphoinositide-3-kinase, regulatory subunit 3 (gamma) [Source:HGNC Symbol;Acc:8981]	protein_coding	633	1200	1397	3269	1423	3712	1435	4919	1151	2727	448.789	1340.84	897.579	1346.37	2681.69	4022.53	1	1	1	1	1	0	0	0	3.04215	0.00153405	0.00466682	4666.82	1534.05	1.60509
ENSG00000152223	-1.783	7.69159	102.72	3.8598e-24	2.75965e-22	-3.44142	EPG5	ectopic P-granules autophagy protein 5 homolog (C. elegans) [Source:HGNC Symbol;Acc:29331]	protein_coding	2281	257	8643	1489	4669	1634	4193	1073	5197.67	1126.67	3213.78	756.635	6427.56	9641.34	1513.27	2269.9	0	0	0	0	0	1	1	1	0.227107	0.00448243	0.00101799	1017.99	4482.43	-2.13855
ENSG00000138670	3.48237	1.2171	102.712	3.87547e-24	2.76296e-22	11.1763	RASGEF1B	RasGEF domain family, member 1B [Source:HGNC Symbol;Acc:24881]	protein_coding	1	16	9	67	8	67	1	24	6	50	4.3589	29.4449	8.7178	13.0767	58.8897	88.3346	0	0	0	0	1	0	1	1	21.2994	1.06903e-06	2.27696e-05	22.7696	1.06903	4.41274
ENSG00000146674	-1.75103	11.0598	102.581	4.14184e-24	2.94447e-22	-3.36598	IGFBP3	insulin-like growth factor binding protein 3 [Source:HGNC Symbol;Acc:5472]	protein_coding	43166	4215	50556	10525	43106	15395	44018	5881	45609.3	10045	4284.04	5605.43	8568.09	12852.1	11210.9	16816.3	1	0	0	1	0	1	0	1	0.118571	0.0470564	0.00557951	5579.51	47056.4	-3.07618
ENSG00000186603	3.55042	1.35547	102.506	4.3006e-24	3.04867e-22	11.7161	HPDL	4-hydroxyphenylpyruvate dioxygenase-like [Source:HGNC Symbol;Acc:28242]	protein_coding	2	4	7	99	9	70	4	48	6	57.6667	3.60555	48.6861	7.2111	10.8167	97.3721	146.058	0	0	0	0	1	0	1	1	10.6497	4.27611e-06	4.55393e-05	45.5393	4.27611	3.41274
ENSG00000183762	1.97378	4.20574	102.462	4.39704e-24	3.10824e-22	3.92796	KREMEN1	kringle containing transmembrane protein 1 [Source:HGNC Symbol;Acc:17550]	protein_coding	74	149	171	402	106	392	253	230	117	314.333	49.4267	143.27	98.8534	148.28	286.54	429.81	1	0	0	1	0	1	0	1	0.806796	0.000270464	0.000218209	218.209	270.464	-0.309725
ENSG00000106236	2.00891	4.69805	102.434	4.4603e-24	3.14407e-22	4.02478	NPTX2	neuronal pentraxin II [Source:HGNC Symbol;Acc:7953]	protein_coding	40	65	454	814	108	716	1	14	200.667	531.667	222.012	407.105	444.024	666.036	814.21	1221.31	0	0	0	0	1	0	1	1	12.4247	1.06903e-06	1.32823e-05	13.2823	1.06903	3.63513
ENSG00000186479	-2.5094	2.9944	102.319	4.72551e-24	3.32166e-22	-5.69384	RGS7BP	regulator of G-protein signaling 7 binding protein [Source:HGNC Symbol;Acc:23271]	protein_coding	45	2	280	31	275	57	1972	157	200	30	134.257	27.5136	268.514	402.772	55.0273	82.5409	1	1	1	1	0	1	0	0	0.070656	0.00210812	0.000148951	148.951	2108.12	-3.82304
ENSG00000180044	4.62021	0.548461	102.312	4.74253e-24	3.32429e-22	24.5936	C3orf80	chromosome 3 open reading frame 80 [Source:HGNC Symbol;Acc:40048]	protein_coding	3	44	2	20	1	21	1	4	2	28.3333	1	13.5769	2	3	27.1539	40.7308	0	0	0	0	1	0	1	1	3.5499	1.06903e-06	3.79494e-06	3.79494	1.06903	1.82778
ENSG00000092470	1.89509	4.94278	102.26	4.86821e-24	3.40285e-22	3.71945	WDR76	WD repeat domain 76 [Source:HGNC Symbol;Acc:25773]	protein_coding	89	181	363	691	200	791	173	344	217.333	554.333	137.82	327.159	275.64	413.46	654.319	981.478	0	0	0	0	1	0	1	1	1.76469	0.000184942	0.000326365	326.365	184.942	0.819415
ENSG00000133424	-1.79124	7.19538	101.925	5.76663e-24	4.01961e-22	-3.46113	LARGE	like-glycosyltransferase [Source:HGNC Symbol;Acc:6511]	protein_coding	1819	200	4249	944	4233	1156	3850	598	3433.67	766.667	1398.37	502.065	2796.73	4195.1	1004.13	1506.2	1	0	0	0	0	1	1	1	0.137847	0.00411575	0.000567343	567.343	4115.75	-2.85886
ENSG00000178146	2.34574	2.71473	101.491	7.18053e-24	4.99127e-22	5.08321	RP1-232L22__B.1	NA	pseudogene	26	46	44	146	31	188	47	183	33.6667	126.667	9.29157	72.9475	18.5831	27.8747	145.895	218.842	1	0	0	1	1	0	0	1	3.45549	5.02442e-05	0.000173618	173.618	50.2442	1.78889
ENSG00000197208	1.95423	4.24975	101.268	8.03355e-24	5.56874e-22	3.87509	SLC22A4	solute carrier family 22 (organic cation/zwitterion transporter), member 4 [Source:HGNC Symbol;Acc:10968]	protein_coding	92	145	141	389	120	447	132	386	117.667	327	24.5832	160.262	49.1664	73.7496	320.525	480.787	1	0	0	1	1	0	0	1	2.59519	0.000141111	0.000366211	366.211	141.111	1.37584
ENSG00000102445	3.29974	1.28583	101.249	8.11289e-24	5.6082e-22	9.84738	KIAA0226L	KIAA0226-like [Source:HGNC Symbol;Acc:20420]	protein_coding	1	22	17	72	5	58	8	25	7.66667	50.6667	8.32666	25.7941	16.6533	24.98	51.5881	77.3822	0	0	0	0	1	0	1	1	2.77336	8.55221e-06	2.37184e-05	23.7184	8.55221	1.47163
ENSG00000065911	1.77062	7.28264	101.112	8.69138e-24	5.99155e-22	3.412	MTHFD2	methylenetetrahydrofolate dehydrogenase (NADP+ dependent) 2, methenyltetrahydrofolate cyclohydrolase [Source:HGNC Symbol;Acc:7434]	protein_coding	762	835	1592	3101	862	4434	1427	3718	1072	2790	453.1	1819.54	906.201	1359.3	3639.09	5458.63	1	0	0	1	1	0	0	1	2.31229	0.0015255	0.00352739	3527.39	1525.5	1.20932
ENSG00000198771	7.86438	0.156961	101.099	8.74928e-24	6.01489e-22	233.031	RCSD1	RCSD domain containing 1 [Source:HGNC Symbol;Acc:28310]	protein_coding	1	4	1	37	1	35	1	61	1	25.3333	0	18.5023	0	0	37.0045	55.5068	1	1	1	1	1	0	0	0	54.136	1.06903e-06	5.78728e-05	57.8728	1.06903	5.75852
ENSG00000206073	5.57415	0.341714	100.499	1.18479e-23	8.12277e-22	47.6417	SERPINB4	serpin peptidase inhibitor, clade B (ovalbumin), member 4 [Source:HGNC Symbol;Acc:10570]	protein_coding	1	17	1	21	2	45	1	3	1.33333	27.6667	0.57735	15.1438	1.1547	1.73205	30.2875	45.4313	0	0	0	0	1	0	1	1	2.66243	1.06903e-06	2.8462e-06	2.8462	1.06903	1.41274
ENSG00000143995	1.81769	5.60842	100.454	1.21199e-23	8.28656e-22	3.52516	MEIS1	Meis homeobox 1 [Source:HGNC Symbol;Acc:7000]	protein_coding	354	444	324	774	230	932	614	1196	302.667	716.667	64.6942	249.001	129.388	194.082	498.001	747.002	1	1	1	1	1	0	0	0	1.7287	0.000656382	0.00113469	1134.69	656.382	0.789685
ENSG00000143322	-1.75448	8.46562	100.299	1.31051e-23	8.93572e-22	-3.37406	ABL2	c-abl oncogene 2, non-receptor tyrosine kinase [Source:HGNC Symbol;Acc:77]	protein_coding	3053	414	18026	2596	7389	2750	14062	1974	9489.33	1920	7704.3	1306.51	15408.6	23112.9	2613.01	3919.52	0	0	0	0	0	1	1	1	0.124582	0.0150327	0.0018728	1872.8	15032.7	-3.00483
ENSG00000065308	-1.77875	6.95425	100.126	1.42979e-23	9.7226e-22	-3.43129	TRAM2	translocation associated membrane protein 2 [Source:HGNC Symbol;Acc:16855]	protein_coding	1914	210	3587	833	2964	795	7437	851	2821.67	612.667	845.533	349.237	1691.07	2536.6	698.474	1047.71	1	0	0	1	0	1	0	1	0.101552	0.00795035	0.000807373	807.373	7950.35	-3.29971
ENSG00000132773	1.94543	4.38676	99.8241	1.6655e-23	1.12947e-21	3.85153	TOE1	target of EGR1, member 1 (nuclear) [Source:HGNC Symbol;Acc:15954]	protein_coding	53	99	222	525	150	574	183	422	141.667	399.333	84.8076	261.248	169.615	254.423	522.495	783.743	1	0	0	0	1	0	1	1	2.04653	0.000195632	0.000400366	400.366	195.632	1.03318
ENSG00000145147	2.25693	2.88984	99.6335	1.83374e-23	1.2402e-21	4.77974	SLIT2	slit homolog 2 (Drosophila) [Source:HGNC Symbol;Acc:11086]	protein_coding	31	51	59	175	32	196	93	269	40.6667	140.667	15.885	78.3603	31.77	47.655	156.721	235.081	1	1	1	1	1	0	0	0	2.567	9.94195e-05	0.00025521	255.21	99.4195	1.36008
ENSG00000164045	1.89344	4.89197	99.4878	1.9738e-23	1.33133e-21	3.7152	CDC25A	cell division cycle 25A [Source:HGNC Symbol;Acc:1725]	protein_coding	75	115	381	768	183	861	304	391	213	581.333	155.19	406.525	310.38	465.571	813.049	1219.57	0	0	0	0	1	0	1	1	1.14146	0.000324984	0.000370955	370.955	324.984	0.190876
ENSG00000222022	5.589	0.318659	99.3828	2.0812e-23	1.4e-21	48.1346	AC112721.1	Uncharacterized protein [Source:UniProtKB/TrEMBL;Acc:B8ZZ63]	protein_coding	2	8	1	42	1	33	1	1	1.33333	27.6667	0.57735	17.6163	1.1547	1.73205	35.2326	52.8488	0	0	0	0	0	0	1	1	0.887475	1.06903e-06	9.48734e-07	0.948734	1.06903	-0.172221
ENSG00000119969	1.78224	6.34385	99.3612	2.10401e-23	1.41155e-21	3.4396	HELLS	helicase, lymphoid-specific [Source:HGNC Symbol;Acc:4861]	protein_coding	263	534	1003	1704	543	1841	757	1060	603	1359.67	373.631	718.322	747.262	1120.89	1436.64	2154.97	1	0	0	0	1	0	1	1	1.2427	0.000809253	0.00100566	1005.66	809.253	0.313478
ENSG00000164107	-2.18584	3.65607	99.2795	2.19262e-23	1.46706e-21	-4.54991	HAND2	heart and neural crest derivatives expressed 2 [Source:HGNC Symbol;Acc:4808]	protein_coding	120	11	537	77	299	69	4	1	318.667	52.3333	209.194	36.0185	418.389	627.583	72.037	108.056	0	0	0	0	0	1	1	1	0.221869	4.27611e-06	9.48734e-07	0.948734	4.27611	-2.17222
ENSG00000164171	1.75668	7.636	99.2316	2.24634e-23	1.499e-21	3.3792	ITGA2	integrin, alpha 2 (CD49B, alpha 2 subunit of VLA-2 receptor) [Source:HGNC Symbol;Acc:6137]	protein_coding	826	1253	2529	3475	1043	5371	126	656	1466	3366.33	926.957	2061.15	1853.91	2780.87	4122.3	6183.45	0	0	0	0	1	0	1	1	4.62051	0.000134697	0.00062237	622.37	134.697	2.20805
ENSG00000130775	3.33202	1.19591	98.9272	2.61959e-23	1.74342e-21	10.0702	THEMIS2	thymocyte selection associated family member 2 [Source:HGNC Symbol;Acc:16839]	protein_coding	7	25	6	66	7	48	7	6	6.66667	46.3333	0.57735	20.5508	1.1547	1.73205	41.1015	61.6523	1	0	0	1	0	1	0	1	0.760693	7.48319e-06	5.69241e-06	5.69241	7.48319	-0.394614
ENSG00000179958	1.84699	5.13048	98.7036	2.93264e-23	1.94659e-21	3.59749	DCTPP1	dCTP pyrophosphatase 1 [Source:HGNC Symbol;Acc:28777]	protein_coding	98	175	425	799	241	976	351	605	254.667	650	163.928	420.774	327.856	491.783	841.549	1262.32	1	0	0	0	1	0	1	1	1.52969	0.000375228	0.000573984	573.984	375.228	0.613243
ENSG00000130208	2.39836	2.60015	98.5046	3.24266e-23	2.14668e-21	5.27202	APOC1	apolipoprotein C-I [Source:HGNC Symbol;Acc:607]	protein_coding	17	28	51	171	25	170	12	162	31	123	17.7764	82.2739	35.5528	53.3292	164.548	246.822	0	0	0	0	1	0	1	1	11.9809	1.28283e-05	0.000153695	153.695	12.8283	3.58267
ENSG00000100433	7.86115	0.107211	98.3896	3.43655e-23	2.26903e-21	232.511	KCNK10	potassium channel, subfamily K, member 10 [Source:HGNC Symbol;Acc:6273]	protein_coding	1	3	1	43	1	27	1	8	1	24.3333	0	20.1329	0	0	40.2658	60.3987	1	0	0	1	1	0	0	1	7.0998	1.06903e-06	7.58988e-06	7.58988	1.06903	2.82778
ENSG00000185697	-1.76244	6.67581	97.9844	4.21698e-23	2.77699e-21	-3.39271	MYBL1	v-myb avian myeloblastosis viral oncogene homolog-like 1 [Source:HGNC Symbol;Acc:7547]	protein_coding	2028	198	2842	530	1833	705	1096	354	2234.33	477.667	535.211	257.52	1070.42	1605.63	515.039	772.559	1	0	0	0	0	1	1	1	0.286648	0.00117165	0.000335852	335.852	1171.65	-1.80265
ENSG00000115525	2.20351	3.06042	97.9631	4.26257e-23	2.79964e-21	4.60598	ST3GAL5	ST3 beta-galactoside alpha-2,3-sialyltransferase 5 [Source:HGNC Symbol;Acc:10872]	protein_coding	13	52	87	163	49	272	84	200	49.6667	162.333	37.0045	110.002	74.009	111.014	220.003	330.005	1	0	0	0	1	0	1	1	2.11304	8.97982e-05	0.000189747	189.747	89.7982	1.07932
ENSG00000118785	3.55528	1.01886	97.7371	4.77788e-23	3.12989e-21	11.7556	SPP1	secreted phosphoprotein 1 [Source:HGNC Symbol;Acc:11255]	protein_coding	6	32	3	30	6	60	54	48	5	40.6667	1.73205	16.773	3.4641	5.19615	33.546	50.319	1	0	0	1	0	1	0	1	0.788867	5.77274e-05	4.55393e-05	45.5393	57.7274	-0.342146
ENSG00000131015	2.24589	2.84434	97.411	5.63312e-23	3.6805e-21	4.74329	ULBP2	UL16 binding protein 2 [Source:HGNC Symbol;Acc:14894]	protein_coding	39	51	54	152	25	202	46	79	39.3333	135	14.5029	76.922	29.0057	43.5086	153.844	230.766	1	0	0	1	1	0	0	1	1.52414	4.91752e-05	7.495e-05	74.95	49.1752	0.607997
ENSG00000164125	-1.73416	7.33724	97.2879	5.9945e-23	3.90642e-21	-3.32685	FAM198B	family with sequence similarity 198, member B [Source:HGNC Symbol;Acc:25312]	protein_coding	3148	363	3673	640	3418	1277	2510	140	3413	760	262.536	468.667	525.071	787.607	937.335	1406	1	0	0	1	0	1	0	1	0.0495006	0.00268326	0.000132823	132.823	2683.26	-4.33641
ENSG00000128604	2.4131	2.50206	97.1987	6.27072e-23	4.0758e-21	5.32618	IRF5	interferon regulatory factor 5 [Source:HGNC Symbol;Acc:6120]	protein_coding	8	30	54	161	28	150	99	125	30	113.667	23.0651	72.6659	46.1303	69.1954	145.332	217.998	1	0	0	1	1	0	0	1	1.12055	0.000105834	0.000118592	118.592	105.834	0.164206
ENSG00000112419	-1.72439	8.05519	96.8141	7.61521e-23	4.93687e-21	-3.3044	PHACTR2	phosphatase and actin regulator 2 [Source:HGNC Symbol;Acc:20956]	protein_coding	3359	469	11030	1572	5288	2051	5975	1270	6559	1364	3990.32	811.252	7980.64	11971	1622.5	2433.75	0	0	0	0	0	1	1	1	0.188635	0.00638743	0.00120489	1204.89	6387.43	-2.40633
ENSG00000104081	-1.90552	4.83324	96.5031	8.91054e-23	5.76169e-21	-3.74645	BMF	Bcl2 modifying factor [Source:HGNC Symbol;Acc:24132]	protein_coding	461	61	616	138	800	149	145	5	625.667	116	169.707	47.9479	339.413	509.12	95.8958	143.844	0	0	0	0	0	1	1	1	0.0306026	0.000155009	4.74367e-06	4.74367	155.009	-5.0302
ENSG00000115902	1.94996	4.33381	96.4091	9.34373e-23	6.02623e-21	3.86363	SLC1A4	solute carrier family 1 (glutamate/neutral amino acid transporter), member 4 [Source:HGNC Symbol;Acc:10942]	protein_coding	99	73	178	547	96	580	156	790	124.333	400	46.5009	283.671	93.0018	139.503	567.341	851.012	1	0	0	1	1	0	0	1	4.49426	0.000166768	0.0007495	749.5	166.768	2.16809
ENSG00000162073	1.9648	4.05829	96.2689	1.00295e-22	6.45189e-21	3.9036	PAQR4	progestin and adipoQ receptor family member IV [Source:HGNC Symbol;Acc:26386]	protein_coding	50	71	165	431	109	473	335	373	108	325	57.5065	220.971	115.013	172.52	441.941	662.912	1	0	0	1	1	0	0	1	0.988144	0.000358124	0.000353878	353.878	358.124	-0.0172069
ENSG00000001461	-1.76754	6.25426	96.1365	1.07231e-22	6.88041e-21	-3.40472	NIPAL3	NIPA-like domain containing 3 [Source:HGNC Symbol;Acc:25233]	protein_coding	998	118	2649	483	1781	582	3402	536	1809.33	394.333	825.865	244.377	1651.73	2477.59	488.755	733.132	1	0	0	1	0	1	0	1	0.139826	0.00363683	0.000508522	508.522	3636.83	-2.8383
ENSG00000134595	5.51365	0.334368	96.1016	1.09134e-22	6.98458e-21	45.6849	SOX3	SRY (sex determining region Y)-box 3 [Source:HGNC Symbol;Acc:11199]	protein_coding	1	6	1	37	1	42	1	1	1	28.3333	0	19.5021	0	0	39.0043	58.5064	1	0	0	1	0	0	0	1	0.887475	1.06903e-06	9.48734e-07	0.948734	1.06903	-0.172221
ENSG00000125347	1.85784	4.64055	96.0538	1.11804e-22	7.13723e-21	3.62466	IRF1	interferon regulatory factor 1 [Source:HGNC Symbol;Acc:6116]	protein_coding	133	166	235	619	127	500	172	433	165	428.333	60.696	234.85	121.392	182.088	469.699	704.549	1	0	0	0	1	0	1	1	2.23417	0.000183873	0.000410802	410.802	183.873	1.15974
ENSG00000104951	4.43892	0.563609	96.0338	1.12938e-22	7.19122e-21	21.6894	IL4I1	interleukin 4 induced 1 [Source:HGNC Symbol;Acc:19094]	protein_coding	2	11	2	55	2	30	1	1	2	32	0	22.0681	0	0	44.1362	66.2042	1	0	0	1	0	0	0	1	0.887475	1.06903e-06	9.48734e-07	0.948734	1.06903	-0.172221
ENSG00000134030	-1.81546	5.48119	95.8164	1.26044e-22	8.00541e-21	-3.51972	CTIF	CBP80/20-dependent translation initiation factor [Source:HGNC Symbol;Acc:23925]	protein_coding	652	67	1353	271	1074	326	3092	342	1026.33	221.333	352.923	136.456	705.845	1058.77	272.913	409.369	1	0	0	1	0	1	0	1	0.0981619	0.00330543	0.000324467	324.467	3305.43	-3.34869
ENSG00000180525	-3.03416	1.92779	95.6949	1.34024e-22	8.49065e-21	-8.1917	PRR26	proline rich 26 [Source:HGNC Symbol;Acc:30724]	protein_coding	70	2	130	9	76	13	122	12	92	8	33.0454	5.56776	66.0908	99.1363	11.1355	16.7033	1	0	0	1	0	1	0	1	0.0872926	0.000130421	1.13848e-05	11.3848	130.421	-3.518
ENSG00000163293	1.98777	3.87036	95.4887	1.48741e-22	9.39924e-21	3.96624	NIPAL1	NIPA-like domain containing 1 [Source:HGNC Symbol;Acc:27194]	protein_coding	42	94	212	297	61	406	267	459	105	265.667	93.1504	158.342	186.301	279.451	316.685	475.027	1	0	0	0	1	0	1	1	1.52566	0.00028543	0.000435469	435.469	285.43	0.609433
ENSG00000128283	-1.91536	4.97562	95.4025	1.55357e-22	9.79259e-21	-3.77207	CDC42EP1	CDC42 effector protein (Rho GTPase binding) 1 [Source:HGNC Symbol;Acc:17014]	protein_coding	230	19	1336	269	838	230	2228	257	801.333	172.667	553.911	134.5	1107.82	1661.73	269.001	403.501	1	0	0	1	0	1	0	1	0.10237	0.00238179	0.000243825	243.825	2381.79	-3.28813
ENSG00000198796	1.82077	6.31437	95.3175	1.62171e-22	1.01964e-20	3.5327	ALPK2	alpha-kinase 2 [Source:HGNC Symbol;Acc:20565]	protein_coding	732	403	304	1581	498	2103	473	3153	511.333	1362.33	214.311	870.839	428.623	642.934	1741.68	2612.52	1	1	1	0	1	0	1	0	5.91588	0.00050565	0.00299136	2991.36	505.65	2.56459
ENSG00000138135	3.35094	1.15612	95.0866	1.82232e-22	1.1429e-20	10.2031	CH25H	cholesterol 25-hydroxylase [Source:HGNC Symbol;Acc:1907]	protein_coding	5	14	11	64	3	64	1	1	6.33333	47.3333	4.16333	28.8675	8.32666	12.49	57.735	86.6025	0	0	0	0	0	0	1	1	0.887475	1.06903e-06	9.48734e-07	0.948734	1.06903	-0.172221
ENSG00000141404	2.36158	2.86561	94.9351	1.96728e-22	1.22889e-20	5.13932	GNAL	guanine nucleotide binding protein (G protein), alpha activating activity polypeptide, olfactory type [Source:HGNC Symbol;Acc:4388]	protein_coding	11	12	70	202	32	263	25	32	37.6667	159	29.9054	130.908	59.8108	89.7162	261.817	392.725	0	0	0	0	1	0	1	1	1.13597	2.67257e-05	3.03595e-05	30.3595	26.7257	0.183922
ENSG00000147573	-2.94227	2.10362	94.9331	1.96925e-22	1.22889e-20	-7.68618	TRIM55	tripartite motif containing 55 [Source:HGNC Symbol;Acc:14215]	protein_coding	124	1	96	10	73	16	9	3	97.6667	9	25.5408	7.54983	51.0816	76.6225	15.0997	22.6495	0	0	0	0	0	1	1	1	0.295825	9.62124e-06	2.8462e-06	2.8462	9.62124	-1.75718
ENSG00000081277	1.91693	4.40272	93.9666	3.20889e-22	1.99254e-20	3.7762	PKP1	plakophilin 1 (ectodermal dysplasia/skin fragility syndrome) [Source:HGNC Symbol;Acc:9023]	protein_coding	228	142	111	458	72	421	1	1	137	340.333	81.185	172.755	162.37	243.555	345.51	518.265	0	0	0	0	0	0	1	1	0.887475	1.06903e-06	9.48734e-07	0.948734	1.06903	-0.172221
ENSG00000116667	1.87417	4.3303	93.9668	3.20854e-22	1.99254e-20	3.6659	C1orf21	chromosome 1 open reading frame 21 [Source:HGNC Symbol;Acc:15494]	protein_coding	128	140	160	361	99	541	321	510	129	347.333	30.5123	200.849	61.0246	91.5369	401.698	602.547	1	0	0	1	1	0	0	1	1.41001	0.000343158	0.000483855	483.855	343.158	0.495702
ENSG00000118276	1.88144	4.26873	93.71	3.65315e-22	2.26278e-20	3.68442	B4GALT6	UDP-Gal:betaGlcNAc beta 1,4- galactosyltransferase, polypeptide 6 [Source:HGNC Symbol;Acc:929]	protein_coding	78	200	186	297	110	404	168	360	124.667	300.333	55.4737	102.041	110.947	166.421	204.082	306.123	1	1	1	1	1	0	0	0	1.90173	0.000179596	0.000341544	341.544	179.596	0.927314
ENSG00000128510	-1.7208	7.58219	93.5995	3.86285e-22	2.38676e-20	-3.2962	CPA4	carboxypeptidase A4 [Source:HGNC Symbol;Acc:15740]	protein_coding	1453	121	4598	1082	7264	2708	2718	398	4438.33	1303.67	2908.79	1307.67	5817.58	8726.37	2615.34	3923	0	0	0	0	0	1	1	1	0.129954	0.00290561	0.000377596	377.596	2905.61	-2.94393
ENSG00000123977	2.3852	2.35159	93.5084	4.04484e-22	2.49306e-20	5.22415	DAW1	dynein assembly factor with WDR repeat domains 1 [Source:HGNC Symbol;Acc:26383]	protein_coding	25	38	37	108	16	148	463	517	26	98	10.5357	55.6776	21.0713	31.607	111.355	167.033	1	1	1	1	1	0	0	0	0.990982	0.000494959	0.000490496	490.496	494.959	-0.0130694
ENSG00000127329	-1.70422	7.16505	93.4478	4.17047e-22	2.56417e-20	-3.25852	PTPRB	protein tyrosine phosphatase, receptor type, B [Source:HGNC Symbol;Acc:9665]	protein_coding	2867	284	4327	840	2266	934	4211	1148	3153.33	686	1059.92	351.3	2119.83	3179.75	702.601	1053.9	1	1	1	1	0	1	0	0	0.241943	0.00450167	0.00108915	1089.15	4501.67	-2.04726
ENSG00000167513	2.1215	3.37266	93.3451	4.39261e-22	2.69413e-20	4.35145	CDT1	chromatin licensing and DNA replication factor 1 [Source:HGNC Symbol;Acc:24576]	protein_coding	19	31	101	317	67	289	132	273	62.3333	212.333	41.1987	157.662	82.3974	123.596	315.324	472.986	1	0	0	1	1	0	0	1	1.83546	0.000141111	0.000259004	259.004	141.111	0.876142
ENSG00000132274	-1.74962	6.07899	93.2124	4.69739e-22	2.87402e-20	-3.36271	TRIM22	tripartite motif containing 22 [Source:HGNC Symbol;Acc:16379]	protein_coding	912	137	2422	368	1456	478	3796	479	1596.67	327.667	764.765	174.041	1529.53	2294.29	348.082	522.124	1	0	0	1	0	1	0	1	0.111986	0.00405802	0.000454444	454.444	4058.02	-3.1586
ENSG00000118242	2.20049	2.74793	92.9844	5.27092e-22	3.21706e-20	4.59635	MREG	melanoregulin [Source:HGNC Symbol;Acc:25478]	protein_coding	25	82	65	127	27	133	17	85	39	114	22.5389	27.8747	45.0777	67.6166	55.7494	83.6242	0	1	1	0	1	0	1	0	4.43738	1.81735e-05	8.06424e-05	80.6424	18.1735	2.14971
ENSG00000006062	2.0442	3.43342	92.9565	5.34575e-22	3.25479e-20	4.12444	MAP3K14	mitogen-activated protein kinase kinase kinase 14 [Source:HGNC Symbol;Acc:6853]	processed_transcript	29	54	122	285	59	283	206	188	70	207.333	47.4658	132.794	94.9316	142.397	265.589	398.383	1	0	0	1	0	1	0	1	0.809929	0.000220219	0.000178362	178.362	220.219	-0.304133
ENSG00000144749	1.78318	5.24291	92.8934	5.51876e-22	3.35197e-20	3.44185	LRIG1	leucine-rich repeats and immunoglobulin-like domains 1 [Source:HGNC Symbol;Acc:17360]	protein_coding	241	238	254	868	247	813	199	499	247.333	639.667	6.50641	348.939	13.0128	19.5192	697.878	1046.82	1	0	0	1	1	0	0	1	2.22538	0.000212736	0.000473418	473.418	212.736	1.15405
ENSG00000110330	1.67745	7.86717	92.7384	5.96852e-22	3.61638e-20	3.19862	BIRC2	baculoviral IAP repeat containing 2 [Source:HGNC Symbol;Acc:590]	protein_coding	1317	1672	2457	4055	1204	5222	2198	4988	1659.33	3649.67	693.106	1809.38	1386.21	2079.32	3618.75	5428.13	1	0	0	1	1	0	0	1	2.01398	0.00234972	0.00473229	4732.29	2349.72	1.01005
ENSG00000092853	1.74624	5.71685	92.7125	6.04703e-22	3.65509e-20	3.35484	CLSPN	claspin [Source:HGNC Symbol;Acc:19715]	protein_coding	193	228	612	1312	348	1420	619	806	384.333	986.667	211.85	659.24	423.7	635.549	1318.48	1977.72	1	0	0	0	1	0	1	1	1.15558	0.000661727	0.00076468	764.68	661.727	0.208619
ENSG00000134986	-1.68214	7.66504	92.6985	6.09002e-22	3.66338e-20	-3.20905	NREP	neuronal regeneration related protein [Source:HGNC Symbol;Acc:16834]	protein_coding	3537	425	5526	1076	4261	1526	19898	2134	4441.33	1009	1006.69	553.549	2013.38	3020.06	1107.1	1660.65	1	1	1	1	0	1	0	0	0.095179	0.0212715	0.0020246	2024.6	21271.5	-3.39321
ENSG00000206538	-1.76549	5.90915	92.7016	6.08053e-22	3.66338e-20	-3.3999	VGLL3	vestigial like 3 (Drosophila) [Source:HGNC Symbol;Acc:24327]	protein_coding	737	73	2610	415	1125	488	8977	1532	1490.67	325.333	988.593	221.554	1977.19	2965.78	443.109	664.663	1	1	1	1	0	1	0	0	0.151455	0.00959665	0.00145346	1453.46	9596.65	-2.72304
ENSG00000178965	7.68956	0.0814594	92.6167	6.34683e-22	3.80871e-20	206.437	C1orf173	chromosome 1 open reading frame 173 [Source:HGNC Symbol;Acc:25346]	protein_coding	1	3	1	28	1	41	1	1	1	24	0	19.3132	0	0	38.6264	57.9396	1	0	0	1	0	0	0	1	0.887475	1.06903e-06	9.48734e-07	0.948734	1.06903	-0.172221
ENSG00000182197	-1.68281	7.73853	92.6022	6.39361e-22	3.8276e-20	-3.21053	EXT1	exostosin glycosyltransferase 1 [Source:HGNC Symbol;Acc:3512]	protein_coding	2860	344	7713	1430	4598	1725	9348	1765	5057	1166.33	2458.84	727.276	4917.69	7376.53	1454.55	2181.83	1	0	0	1	0	1	0	1	0.167565	0.00999326	0.00167452	1674.52	9993.26	-2.57721
ENSG00000168952	1.98683	3.72077	92.5871	6.44275e-22	3.84782e-20	3.96365	STXBP6	syntaxin binding protein 6 (amisyn) [Source:HGNC Symbol;Acc:19666]	protein_coding	41	57	130	293	80	429	573	439	83.6667	259.667	44.6132	188.227	89.2263	133.839	376.454	564.68	1	0	0	1	0	1	0	1	0.679933	0.000612552	0.000416494	416.494	612.552	-0.556536
ENSG00000143631	-3.85938	1.32647	92.3504	7.26125e-22	4.32632e-20	-14.514	FLG	filaggrin [Source:HGNC Symbol;Acc:3748]	protein_coding	54	1	39	4	81	5	64	13	58	3.33333	21.2838	2.08167	42.5676	63.8514	4.16333	6.245	1	1	1	1	0	1	0	0	0.180268	6.84177e-05	1.23335e-05	12.3335	68.4177	-2.47178
ENSG00000215417	1.94706	3.80739	92.0468	8.46505e-22	5.03158e-20	3.85588	MIR17HG	miR-17-92 cluster host gene (non-protein coding) [Source:HGNC Symbol;Acc:23564]	processed_transcript	49	94	185	279	61	381	96	208	98.3333	251.333	75.295	145.487	150.59	225.885	290.973	436.46	0	0	0	0	1	0	1	1	1.92286	0.000102627	0.000197337	197.337	102.627	0.943256
ENSG00000184731	-2.44875	2.80452	91.9465	8.90529e-22	5.28071e-20	-5.45945	FAM110C	family with sequence similarity 110, member C [Source:HGNC Symbol;Acc:33340]	protein_coding	41	8	355	26	156	36	863	91	184	23.3333	158.862	14.1892	317.723	476.585	28.3784	42.5676	1	1	1	1	0	1	0	0	0.0935808	0.00092257	8.63348e-05	86.3348	922.57	-3.41764
ENSG00000185182	5.03496	0.361133	91.6882	1.0147e-21	6.00279e-20	32.7849	GOLGA8DP	golgin A8 family, member D, pseudogene [Source:HGNC Symbol;Acc:32376]	pseudogene	1	6	1	37	1	43	1	1	1	28.6667	0	19.8578	0	0	39.7157	59.5735	1	0	0	1	0	0	0	1	0.887475	1.06903e-06	9.48734e-07	0.948734	1.06903	-0.172221
ENSG00000185215	1.75638	5.62504	91.4128	1.16617e-21	6.8826e-20	3.3785	TNFAIP2	tumor necrosis factor, alpha-induced protein 2 [Source:HGNC Symbol;Acc:11895]	protein_coding	400	356	380	1306	186	637	10	233	322	766.333	118.203	488.027	236.406	354.61	976.054	1464.08	0	0	0	0	1	0	1	1	20.6782	1.06903e-05	0.000221055	221.055	10.6903	4.37004
ENSG00000154553	1.79528	4.70837	91.3092	1.22889e-21	7.23571e-20	3.47082	PDLIM3	PDZ and LIM domain 3 [Source:HGNC Symbol;Acc:20767]	protein_coding	162	233	243	443	120	539	336	574	175	405	62.522	156.499	125.044	187.566	312.998	469.498	1	1	1	1	1	0	0	0	1.5161	0.000359193	0.000544574	544.574	359.193	0.600368
ENSG00000133107	-1.82276	4.95154	91.2979	1.2359e-21	7.25989e-20	-3.53757	TRPC4	transient receptor potential cation channel, subfamily C, member 4 [Source:HGNC Symbol;Acc:12336]	protein_coding	632	40	825	185	567	214	308	187	674.667	146.333	134.188	93.222	268.375	402.563	186.444	279.666	1	0	0	0	0	1	1	1	0.538824	0.00032926	0.000177413	177.413	329.26	-0.892114
ENSG00000120949	6.11908	0.061185	90.9041	1.50806e-21	8.83787e-20	69.5068	TNFRSF8	tumor necrosis factor receptor superfamily, member 8 [Source:HGNC Symbol;Acc:11923]	protein_coding	1	9	1	36	1	23	1	6	1	22.6667	0	13.5031	0	0	27.0062	40.5093	1	0	0	1	1	0	0	1	5.32485	1.06903e-06	5.69241e-06	5.69241	1.06903	2.41274
ENSG00000114268	1.79958	4.67405	90.8505	1.54945e-21	9.05919e-20	3.48118	PFKFB4	6-phosphofructo-2-kinase/fructose-2,6-biphosphatase 4 [Source:HGNC Symbol;Acc:8875]	protein_coding	137	160	188	528	183	642	1945	1328	169.333	443.333	28.1129	251.907	56.2257	84.3386	503.815	755.722	1	1	1	1	0	1	0	0	0.605947	0.00207926	0.00125992	1259.92	2079.26	-0.722736
ENSG00000137809	-1.81038	5.24252	90.8287	1.56662e-21	9.13825e-20	-3.50734	ITGA11	integrin, alpha 11 [Source:HGNC Symbol;Acc:6136]	protein_coding	1043	111	382	81	708	206	45	4	711	132.667	330.51	65.2559	661.02	991.531	130.512	195.768	0	0	0	0	0	1	1	1	0.0788867	4.81062e-05	3.79494e-06	3.79494	48.1062	-3.66407
ENSG00000178038	-2.01437	3.75816	90.8237	1.5706e-21	9.14013e-20	-4.04004	ALS2CL	ALS2 C-terminal like [Source:HGNC Symbol;Acc:20605]	protein_coding	225	12	404	80	298	87	1100	191	309	59.6667	90.0056	41.4287	180.011	270.017	82.8573	124.286	1	1	1	1	0	1	0	0	0.154098	0.00117593	0.000181208	181.208	1175.93	-2.69808
ENSG00000122641	1.70088	8.81721	90.7167	1.65791e-21	9.6259e-20	3.25099	INHBA	inhibin, beta A [Source:HGNC Symbol;Acc:6066]	protein_coding	6390	3814	1672	5016	1360	7104	716	4940	3140.67	5311.33	2818.33	1664.76	5636.65	8454.98	3329.53	4994.29	0	0	0	0	1	0	1	1	6.12308	0.000765423	0.00468675	4686.75	765.423	2.61426
ENSG00000135605	2.06538	3.15323	90.4787	1.86977e-21	1.08308e-19	4.18544	TEC	tec protein tyrosine kinase [Source:HGNC Symbol;Acc:11719]	protein_coding	28	56	82	176	53	273	191	275	54.3333	168.333	27.0247	108.703	54.0494	81.074	217.406	326.109	1	0	0	1	1	0	0	1	1.27778	0.000204184	0.000260902	260.902	204.184	0.353638
ENSG00000130176	-1.75225	5.61887	90.2477	2.10132e-21	1.2144e-19	-3.36885	CNN1	calponin 1, basic, smooth muscle [Source:HGNC Symbol;Acc:2155]	protein_coding	877	70	1052	251	1224	434	17	6	1051	251.667	173.502	182.001	347.004	520.506	364.002	546.003	0	0	0	0	0	1	1	1	0.313227	1.81735e-05	5.69241e-06	5.69241	18.1735	-1.67472
ENSG00000165891	1.73106	5.48958	90.1806	2.17382e-21	1.2534e-19	3.31973	E2F7	E2F transcription factor 7 [Source:HGNC Symbol;Acc:23820]	protein_coding	151	248	595	977	295	1152	760	759	347	792.333	226.522	479.458	453.043	679.565	958.917	1438.38	1	0	0	1	0	1	0	1	0.886307	0.00081246	0.000720089	720.089	812.46	-0.174121
ENSG00000162576	-1.68106	7.10469	90.1168	2.24508e-21	1.29151e-19	-3.20664	MXRA8	matrix-remodelling associated 8 [Source:HGNC Symbol;Acc:7542]	protein_coding	1958	254	4109	1034	3309	853	1146	136	3125.33	713.667	1087.2	408.241	2174.4	3261.6	816.481	1224.72	0	0	0	0	0	1	1	1	0.10532	0.0012251	0.000129028	129.028	1225.1	-3.24715
ENSG00000184564	-2.2336	3.4413	90.0108	2.36869e-21	1.3595e-19	-4.70307	SLITRK6	SLIT and NTRK-like family, member 6 [Source:HGNC Symbol;Acc:23503]	protein_coding	267	24	77	7	305	78	8	2	216.333	36.3333	122.153	37.072	244.306	366.459	74.144	111.216	0	0	0	0	0	1	1	1	0.221869	8.55221e-06	1.89747e-06	1.89747	8.55221	-2.17222
ENSG00000174611	2.4511	2.17133	89.8412	2.58062e-21	1.47774e-19	5.46833	KY	kyphoscoliosis peptidase [Source:HGNC Symbol;Acc:26576]	protein_coding	29	26	21	133	15	103	10	47	21.6667	87.3333	7.02377	55.1936	14.0475	21.0713	110.387	165.581	0	0	0	0	1	0	1	1	4.17113	1.06903e-05	4.45905e-05	44.5905	10.6903	2.06044
ENSG00000108960	1.78933	4.65175	89.8261	2.60043e-21	1.48569e-19	3.45655	MMD	monocyte to macrophage differentiation-associated [Source:HGNC Symbol;Acc:7153]	protein_coding	109	196	285	450	141	597	220	376	178.333	414.333	93.7514	202.865	187.503	281.254	405.731	608.596	1	0	0	0	1	0	1	1	1.51678	0.000235186	0.000356724	356.724	235.186	0.601008
ENSG00000139117	1.74913	5.10024	89.7373	2.71974e-21	1.55032e-19	3.36157	CPNE8	copine VIII [Source:HGNC Symbol;Acc:23498]	protein_coding	154	226	396	650	196	876	418	1070	248.667	584	129.311	329.988	258.622	387.933	659.976	989.964	1	1	1	1	1	0	0	0	2.27177	0.000446853	0.00101515	1015.15	446.853	1.18381
ENSG00000165272	3.19288	1.26866	89.33	3.34146e-21	1.90038e-19	9.14438	AQP3	aquaporin 3 (Gill blood group) [Source:HGNC Symbol;Acc:636]	protein_coding	3	8	4	76	14	72	1	3	7	52	6.08276	38.1576	12.1655	18.2483	76.3151	114.473	0	0	0	0	1	0	1	1	2.66243	1.06903e-06	2.8462e-06	2.8462	1.06903	1.41274
ENSG00000058335	-3.44096	1.39971	89.2589	3.46373e-21	1.96545e-19	-10.8601	RASGRF1	Ras protein-specific guanine nucleotide-releasing factor 1 [Source:HGNC Symbol;Acc:9875]	protein_coding	29	1	82	4	81	9	96	7	64	4.66667	30.315	4.04145	60.63	90.945	8.0829	12.1244	1	0	0	1	0	1	0	1	0.0647117	0.000102627	6.64114e-06	6.64114	102.627	-3.94983
ENSG00000245532	-1.63072	9.45967	89.236	3.50416e-21	1.98389e-19	-3.09668	NEAT1	nuclear paraspeckle assembly transcript 1 (non-protein coding) [Source:HGNC Symbol;Acc:30815]	lincRNA	10749	1455	23336	4937	14084	4593	17537	2973	16056.3	3661.67	6521.17	1918.75	13042.3	19563.5	3837.51	5756.26	1	0	0	0	0	1	1	1	0.150451	0.0187475	0.00282059	2820.59	18747.5	-2.73263
ENSG00000141655	2.33945	2.25709	89.2216	3.52977e-21	1.99388e-19	5.06111	TNFRSF11A	tumor necrosis factor receptor superfamily, member 11a, NFKB activator [Source:HGNC Symbol;Acc:11908]	protein_coding	15	63	47	98	17	89	104	179	26.3333	83.3333	17.9258	18.1751	35.8515	53.7773	36.3501	54.5252	1	1	1	1	1	0	0	0	1.52748	0.000111179	0.000169823	169.823	111.179	0.611155
ENSG00000187715	3.11694	1.16691	89.1651	3.63205e-21	2.04703e-19	8.67544	KBTBD12	kelch repeat and BTB (POZ) domain containing 12 [Source:HGNC Symbol;Acc:25731]	protein_coding	4	25	11	46	7	65	186	101	7.33333	45.3333	3.51188	20.0083	7.02377	10.5357	40.0167	60.025	1	1	1	1	0	1	0	0	0.481909	0.000198839	9.58222e-05	95.8222	198.839	-1.05317
ENSG00000121577	3.27451	1.07825	89.0863	3.77953e-21	2.12537e-19	9.67668	POPDC2	popeye domain containing 2 [Source:HGNC Symbol;Acc:17648]	protein_coding	4	16	9	71	6	44	37	102	6.33333	43.6667	2.51661	27.5015	5.03322	7.54983	55.003	82.5045	1	1	1	1	1	0	0	0	2.44655	3.9554e-05	9.67709e-05	96.7709	39.554	1.29075
ENSG00000166670	3.37901	1.06654	88.7544	4.47006e-21	2.50804e-19	10.4036	MMP10	matrix metallopeptidase 10 (stromelysin 2) [Source:HGNC Symbol;Acc:7156]	protein_coding	5	9	4	53	7	74	1	61	5.33333	45.3333	1.52753	33.1713	3.05505	4.58258	66.3425	99.5138	0	0	0	0	1	0	1	1	54.136	1.06903e-06	5.78728e-05	57.8728	1.06903	5.75852
ENSG00000138735	-1.73146	5.71611	88.7336	4.51733e-21	2.5289e-19	-3.32065	PDE5A	phosphodiesterase 5A, cGMP-specific [Source:HGNC Symbol;Acc:8784]	protein_coding	727	103	2037	272	990	404	1578	658	1251.33	259.667	692.998	150.879	1386	2078.99	301.757	452.636	1	1	1	0	0	1	1	0	0.370062	0.00168692	0.000624267	624.267	1686.92	-1.43416
ENSG00000075711	-1.6278	9.732	88.7211	4.54601e-21	2.53927e-19	-3.09041	DLG1	discs, large homolog 1 (Drosophila) [Source:HGNC Symbol;Acc:2900]	protein_coding	16521	1972	25778	4476	13240	5998	10185	2590	18513	4148.67	6502.03	2032.86	13004.1	19506.1	4065.72	6098.59	0	0	0	0	0	1	1	1	0.225681	0.010888	0.00245722	2457.22	10888	-2.14764
ENSG00000223784	4.69155	0.395018	88.7113	4.56845e-21	2.54612e-19	25.8403	RP11-554I8.2	NA	lincRNA	2	6	1	41	2	40	8	50	1.66667	29	0.57735	19.9249	1.1547	1.73205	39.8497	59.7746	1	0	0	1	1	0	0	1	5.54672	8.55221e-06	4.74367e-05	47.4367	8.55221	2.47163
ENSG00000161714	-1.77495	5.48729	88.549	4.95912e-21	2.75771e-19	-3.42226	PLCD3	phospholipase C, delta 3 [Source:HGNC Symbol;Acc:9061]	protein_coding	333	42	2094	375	1056	334	2686	217	1161	250.333	885.183	181.583	1770.37	2655.55	363.166	544.749	1	0	0	1	0	1	0	1	0.0716985	0.00287141	0.000205875	205.875	2871.41	-3.80191
ENSG00000188290	2.17616	2.78165	88.4675	5.16761e-21	2.86728e-19	4.51948	HES4	hes family bHLH transcription factor 4 [Source:HGNC Symbol;Acc:24149]	protein_coding	35	42	40	210	38	135	64	128	37.6667	129	2.51661	84.1606	5.03322	7.54983	168.321	252.482	1	0	0	1	1	0	0	1	1.77495	6.84177e-05	0.000121438	121.438	68.4177	0.827779
ENSG00000175130	1.64472	7.31323	88.4489	5.2166e-21	2.88806e-19	3.12688	MARCKSL1	MARCKS-like 1 [Source:HGNC Symbol;Acc:7142]	protein_coding	709	892	1577	3650	1228	3574	1939	1752	1171.33	2705.33	436.766	1570.85	873.532	1310.3	3141.7	4712.56	1	0	0	1	0	1	0	1	0.801886	0.00207284	0.00166218	1662.18	2072.84	-0.318531
ENSG00000168994	-1.75011	5.61557	88.4401	5.23971e-21	2.89445e-19	-3.36385	PXDC1	PX domain containing 1 [Source:HGNC Symbol;Acc:21361]	protein_coding	491	44	2062	378	1088	443	2033	401	1213.67	288.333	793.003	214.08	1586.01	2379.01	428.16	642.241	1	0	0	0	0	1	1	1	0.17505	0.00217333	0.000380442	380.442	2173.33	-2.51416
ENSG00000084453	-2.36236	2.76077	87.72	7.54075e-21	4.15638e-19	-5.1421	SLCO1A2	solute carrier organic anion transporter family, member 1A2 [Source:HGNC Symbol;Acc:10956]	protein_coding	50	6	314	27	155	41	532	33	173	24.6667	132.917	17.6163	265.835	398.752	35.2326	52.8488	1	0	0	1	0	1	0	1	0.0550501	0.000568722	3.13082e-05	31.3082	568.722	-4.18311
ENSG00000183287	-1.69226	6.00941	87.5943	8.03578e-21	4.4195e-19	-3.23162	CCBE1	collagen and calcium binding EGF domains 1 [Source:HGNC Symbol;Acc:29426]	protein_coding	904	110	2214	453	1365	450	1151	289	1494.33	337.667	664.508	197.171	1329.02	1993.52	394.342	591.512	0	0	0	0	0	1	1	1	0.222833	0.00123045	0.000274184	274.184	1230.45	-2.16597
ENSG00000070808	-2.15213	3.4068	87.5358	8.277e-21	4.54219e-19	-4.44483	CAMK2A	calcium/calmodulin-dependent protein kinase II alpha [Source:HGNC Symbol;Acc:1460]	protein_coding	56	7	488	78	276	55	578	46	273.333	46.6667	216.012	36.2261	432.025	648.037	72.4523	108.678	1	0	0	0	0	1	1	1	0.0706295	0.000617897	4.36418e-05	43.6418	617.897	-3.82359
ENSG00000183087	-1.64114	7.54852	87.3559	9.06508e-21	4.96378e-19	-3.11913	GAS6	growth arrest-specific 6 [Source:HGNC Symbol;Acc:4168]	protein_coding	2736	304	4189	1095	5340	1671	2509	336	4088.33	1023.33	1304.92	686.312	2609.83	3914.75	1372.62	2058.94	0	0	0	0	0	1	1	1	0.118849	0.00268219	0.000318775	318.775	2682.19	-3.0728
ENSG00000170231	4.4405	0.460682	87.3481	9.10067e-21	4.97238e-19	21.7132	FABP6	fatty acid binding protein 6, ileal [Source:HGNC Symbol;Acc:3561]	protein_coding	4	6	1	36	1	49	1	2	2	30.3333	1.73205	22.053	3.4641	5.19615	44.1059	66.1589	0	0	0	0	1	0	1	1	1.77495	1.06903e-06	1.89747e-06	1.89747	1.06903	0.827779
ENSG00000006625	1.70183	5.48321	87.313	9.26364e-21	5.0504e-19	3.25313	GGCT	gamma-glutamylcyclotransferase [Source:HGNC Symbol;Acc:21705]	protein_coding	180	281	575	853	270	1146	402	1051	341.667	760	207.023	439.935	414.045	621.068	879.87	1319.81	0	0	0	0	1	0	1	1	2.32024	0.000429749	0.00099712	997.12	429.749	1.21427
ENSG00000169067	-1.96753	3.83862	87.2799	9.41996e-21	5.12446e-19	-3.91098	ACTBL2	actin, beta-like 2 [Source:HGNC Symbol;Acc:17780]	protein_coding	271	14	338	47	320	143	122	8	309.667	68	34.6747	67.0149	69.3494	104.024	134.03	201.045	1	0	0	1	0	1	0	1	0.0581951	0.000130421	7.58988e-06	7.58988	130.421	-4.10296
ENSG00000198814	2.36218	2.15663	87.1489	1.0065e-20	5.46351e-19	5.14146	GK	glycerol kinase [Source:HGNC Symbol;Acc:4289]	protein_coding	18	40	39	91	14	120	41	116	23.6667	83.6667	13.4288	40.501	26.8576	40.2865	81.0021	121.503	1	0	0	1	1	0	0	1	2.51091	4.38301e-05	0.000110053	110.053	43.8301	1.32821
ENSG00000259207	1.78166	4.72881	87.0154	1.07679e-20	5.83236e-19	3.43822	ITGB3	integrin, beta 3 (platelet glycoprotein IIIa, antigen CD61) [Source:HGNC Symbol;Acc:6156]	protein_coding	135	151	395	569	89	668	192	924	206.333	462.667	165.001	274.413	330.002	495.003	548.825	823.238	0	1	1	0	1	0	1	0	4.27097	0.000205253	0.000876631	876.631	205.253	2.09457
ENSG00000163827	-2.10586	3.25437	86.9793	1.09661e-20	5.92693e-19	-4.30455	LRRC2	leucine rich repeat containing 2 [Source:HGNC Symbol;Acc:14676]	protein_coding	161	9	346	50	167	55	685	252	224.667	38	105.121	25.2389	210.241	315.362	50.4777	75.7166	1	1	1	1	0	1	0	0	0.326487	0.000732283	0.000239081	239.081	732.283	-1.6149
ENSG00000145416	-1.97521	3.70354	86.889	1.14789e-20	6.19066e-19	-3.93186	2019-03-01	membrane-associated ring finger (C3HC4) 1, E3 ubiquitin protein ligase [Source:HGNC Symbol;Acc:26077]	protein_coding	264	19	317	55	270	87	778	154	283.667	53.6667	29.023	34.0196	58.046	87.0689	68.0392	102.059	1	1	1	1	0	1	0	0	0.17567	0.000831703	0.000146105	146.105	831.703	-2.50906
ENSG00000185585	2.32615	2.33328	86.7475	1.23302e-20	6.63553e-19	5.01466	OLFML2A	olfactomedin-like 2A [Source:HGNC Symbol;Acc:27270]	protein_coding	22	29	17	141	37	122	32	11	25.3333	97.3333	10.4083	59.9361	20.8167	31.225	119.872	179.808	1	0	0	1	0	1	0	1	0.30507	3.42088e-05	1.04361e-05	10.4361	34.2088	-1.71279
ENSG00000132434	-1.67815	6.34311	86.731	1.24331e-20	6.67651e-19	-3.20017	LANCL2	LanC lantibiotic synthetase component C-like 2 (bacterial) [Source:HGNC Symbol;Acc:6509]	protein_coding	1334	113	1979	556	1981	669	1451	249	1764.67	446	372.97	293.869	745.939	1118.91	587.738	881.607	1	0	0	1	0	1	0	1	0.152296	0.00155116	0.000236235	236.235	1551.16	-2.71505
ENSG00000125965	-1.97058	3.94187	86.6695	1.28261e-20	6.87283e-19	-3.91925	GDF5	growth differentiation factor 5 [Source:HGNC Symbol;Acc:4220]	protein_coding	254	15	229	69	510	112	167	9	331	65.3333	155.522	48.6038	311.043	466.565	97.2077	145.812	0	0	0	0	0	1	1	1	0.047828	0.000178527	8.53861e-06	8.53861	178.527	-4.386
ENSG00000104856	1.79425	4.47503	86.4706	1.41828e-20	7.58358e-19	3.46836	RELB	v-rel avian reticuloendotheliosis viral oncogene homolog B [Source:HGNC Symbol;Acc:9956]	protein_coding	72	98	311	630	121	513	114	518	168	413.667	126.242	279.565	252.484	378.725	559.129	838.694	0	0	0	0	1	0	1	1	4.03256	0.000121869	0.000491444	491.444	121.869	2.0117
ENSG00000128335	1.66454	5.87821	86.3734	1.48977e-20	7.94884e-19	3.17012	APOL2	apolipoprotein L, 2 [Source:HGNC Symbol;Acc:619]	protein_coding	284	336	597	1284	408	1410	662	1043	429.667	1010	157.621	587.091	315.242	472.863	1174.18	1761.27	1	0	0	1	1	0	0	1	1.39824	0.000707696	0.00098953	989.53	707.696	0.483615
ENSG00000055813	-2.20655	2.93445	86.3541	1.50437e-20	8.00964e-19	-4.61569	CCDC85A	coiled-coil domain containing 85A [Source:HGNC Symbol;Acc:29400]	protein_coding	153	6	208	39	156	38	489	112	172.333	27.6667	30.9246	18.7705	61.8493	92.7739	37.5411	56.3116	1	1	1	1	0	1	0	0	0.203266	0.000522754	0.000106258	106.258	522.754	-2.29856
ENSG00000137267	1.78972	4.48936	86.3262	1.52573e-20	8.10612e-19	3.45747	TUBB2A	tubulin, beta 2A class IIa [Source:HGNC Symbol;Acc:12412]	protein_coding	113	105	194	584	146	556	481	594	151	415	40.7308	268.833	81.4616	122.192	537.665	806.498	1	0	0	1	1	0	0	1	1.09597	0.000514202	0.000563548	563.548	514.202	0.132205
ENSG00000133639	1.6449	6.33062	86.3052	1.54204e-20	8.17545e-19	3.12726	BTG1	B-cell translocation gene 1, anti-proliferative [Source:HGNC Symbol;Acc:1130]	protein_coding	420	492	895	1688	479	1837	1175	1403	598	1339	258.896	737.297	517.791	776.687	1474.59	2211.89	1	0	0	1	1	0	0	1	1.05968	0.00125611	0.00133107	1331.07	1256.11	0.0836328
ENSG00000137193	1.84075	3.95655	86.2926	1.55192e-20	8.2104e-19	3.58196	PIM1	pim-1 oncogene [Source:HGNC Symbol;Acc:8986]	protein_coding	67	102	150	385	100	328	253	500	105.667	271.667	41.7892	149.674	83.5783	125.367	299.348	449.022	1	1	1	1	1	0	0	0	1.7539	0.000270464	0.000474367	474.367	270.464	0.810569
ENSG00000140416	-1.59954	11.8181	85.9957	1.80324e-20	9.51992e-19	-3.03047	TPM1	tropomyosin 1 (alpha) [Source:HGNC Symbol;Acc:12010]	protein_coding	61795	6020	104485	23482	71473	32441	91933	17091	79251	20647.7	22382.6	13436.6	44765.3	67147.9	26873.2	40309.8	1	0	0	1	0	1	0	1	0.164988	0.0982788	0.0162148	16214.8	98278.8	-2.59957
ENSG00000075643	2.09292	2.7756	85.985	1.81301e-20	9.55133e-19	4.26611	MOCOS	molybdenum cofactor sulfurase [Source:HGNC Symbol;Acc:18234]	protein_coding	35	64	58	151	31	143	45	111	41.3333	119.333	14.5717	48.0867	29.1433	43.715	96.1735	144.26	1	0	0	1	1	0	0	1	2.18911	4.81062e-05	0.00010531	105.31	48.1062	1.13034
ENSG00000106034	-2.04818	3.41919	85.9541	1.84162e-20	9.68163e-19	-4.13584	CPED1	cadherin-like and PC-esterase domain containing 1 [Source:HGNC Symbol;Acc:26159]	protein_coding	138	6	396	74	231	66	539	123	255	48.6667	130.664	37.1663	261.327	391.991	74.3326	111.499	1	1	1	1	0	1	0	0	0.202522	0.000576205	0.000116694	116.694	576.205	-2.30385
ENSG00000173227	3.31774	1.08267	85.8799	1.91198e-20	1.00305e-18	9.97099	SYT12	synaptotagmin XII [Source:HGNC Symbol;Acc:18381]	protein_coding	1	6	11	74	6	58	1	4	6	46	5	35.5528	10	15	71.1056	106.658	0	0	0	0	1	0	1	1	3.5499	1.06903e-06	3.79494e-06	3.79494	1.06903	1.82778
ENSG00000161940	7.56839	-0.109668	85.7386	2.0537e-20	1.07514e-18	189.808	BCL6B	B-cell CLL/lymphoma 6, member B [Source:HGNC Symbol;Acc:1002]	protein_coding	1	5	1	27	1	29	1	1	1	20.3333	0	13.3167	0	0	26.6333	39.95	1	0	0	1	0	0	0	1	0.887475	1.06903e-06	9.48734e-07	0.948734	1.06903	-0.172221
ENSG00000184922	2.90652	1.34359	85.6738	2.12207e-20	1.10861e-18	7.49806	FMNL1	formin-like 1 [Source:HGNC Symbol;Acc:1212]	protein_coding	2	21	15	82	12	50	8	9	9.66667	51	6.80686	30.5123	13.6137	20.4206	61.0246	91.5369	0	0	0	0	1	0	1	1	0.998409	8.55221e-06	8.53861e-06	8.53861	8.55221	-0.00229645
ENSG00000168811	-2.38568	2.69933	85.5725	2.23364e-20	1.16447e-18	-5.22591	IL12A	interleukin 12A (natural killer cell stimulatory factor 1, cytotoxic lymphocyte maturation factor 1, p35) [Source:HGNC Symbol;Acc:5969]	protein_coding	41	6	344	37	126	25	44	10	170.333	22.6667	156.289	15.6312	312.579	468.868	31.2623	46.8935	0	0	0	0	0	1	1	1	0.201699	4.70372e-05	9.48734e-06	9.48734	47.0372	-2.30972
ENSG00000172575	1.81625	4.1918	85.5519	2.25698e-20	1.17419e-18	3.52165	RASGRP1	RAS guanyl releasing protein 1 (calcium and DAG-regulated) [Source:HGNC Symbol;Acc:9878]	protein_coding	68	81	179	442	130	514	874	236	125.667	345.667	55.6267	232.018	111.253	166.88	464.036	696.054	1	0	0	1	0	1	0	1	0.239639	0.000934329	0.000223901	223.901	934.329	-2.06107
ENSG00000108551	6.00358	0.127228	85.4356	2.39377e-20	1.24277e-18	64.1591	RASD1	RAS, dexamethasone-induced 1 [Source:HGNC Symbol;Acc:15828]	protein_coding	1	2	1	31	1	41	2	21	1	24.6667	0	20.2567	0	0	40.5134	60.7701	1	0	0	1	1	0	0	1	9.31849	2.13805e-06	1.99234e-05	19.9234	2.13805	3.2201
ENSG00000232044	-2.4017	2.65535	85.4228	2.40928e-20	1.24824e-18	-5.28427	LINC01105	long intergenic non-protein coding RNA 1105 [Source:HGNC Symbol;Acc:26403]	processed_transcript	34	3	320	24	139	43	561	29	164.333	23.3333	144.673	20.0083	289.346	434.02	40.0167	60.025	1	0	0	1	0	1	0	1	0.0458766	0.000599724	2.75133e-05	27.5133	599.724	-4.4461
ENSG00000135636	-1.79549	4.61138	85.3496	2.50009e-20	1.29261e-18	-3.47134	DYSF	dysferlin [Source:HGNC Symbol;Acc:3097]	protein_coding	358	39	664	137	619	181	1264	86	547	119	165.218	72.6911	330.436	495.654	145.382	218.073	1	0	0	1	0	1	0	1	0.060382	0.00135125	8.15912e-05	81.5912	1351.25	-4.04974
ENSG00000101017	4.30626	0.288753	85.2279	2.65886e-20	1.37186e-18	19.7839	CD40	CD40 molecule, TNF receptor superfamily member 5 [Source:HGNC Symbol;Acc:11919]	protein_coding	1	29	4	27	1	16	1	5	2	24	1.73205	7	3.4641	5.19615	14	21	0	0	0	0	1	0	1	1	4.43738	1.06903e-06	4.74367e-06	4.74367	1.06903	2.14971
ENSG00000163739	1.76097	5.71317	85.1738	2.73264e-20	1.40703e-18	3.38927	CXCL1	chemokine (C-X-C motif) ligand 1 (melanoma growth stimulating activity, alpha) [Source:HGNC Symbol;Acc:4602]	protein_coding	899	523	251	687	46	393	3	69	398.667	534.333	445.26	147.327	890.52	1335.78	294.655	441.982	0	0	0	0	1	0	1	1	20.4119	3.20708e-06	6.54627e-05	65.4627	3.20708	4.35134
ENSG00000102265	1.6173	7.89105	85.0525	2.90554e-20	1.49298e-18	3.06801	TIMP1	TIMP metallopeptidase inhibitor 1 [Source:HGNC Symbol;Acc:11820]	protein_coding	1487	1183	1694	4735	1822	6505	1324	1012	1667.67	4141	169.045	2710.27	338.091	507.136	5420.53	8130.8	1	0	0	1	0	1	0	1	0.678342	0.00141539	0.000960119	960.119	1415.39	-0.559915
ENSG00000272695	-2.04843	3.36295	85.0338	2.93313e-20	1.50407e-18	-4.13654	GAS6-AS2	GAS6 antisense RNA 2 (head to head) [Source:HGNC Symbol;Acc:43694]	lincRNA	146	13	295	41	263	79	116	13	234.667	44.3333	78.4368	33.126	156.874	235.31	66.252	99.3781	0	0	0	0	0	1	1	1	0.0994584	0.000124007	1.23335e-05	12.3335	124.007	-3.32976
ENSG00000213626	-1.61133	7.79753	85.0153	2.96065e-20	1.51508e-18	-3.05534	LBH	limb bud and heart development [Source:HGNC Symbol;Acc:29532]	protein_coding	2631	312	8523	1594	4825	2103	7151	926	5326.33	1336.33	2977.82	922.884	5955.64	8933.46	1845.77	2768.65	1	0	0	0	0	1	1	1	0.114921	0.00764461	0.000878528	878.528	7644.61	-3.12128
ENSG00000102452	-2.01798	3.4346	84.9701	3.02909e-20	1.54694e-18	-4.05017	NALCN	sodium leak channel, non-selective [Source:HGNC Symbol;Acc:19082]	protein_coding	207	25	307	46	206	50	961	116	240	40.3333	58.0259	13.4288	116.052	174.078	26.8576	40.2865	1	1	1	1	0	1	0	0	0.107125	0.00102733	0.000110053	110.053	1027.33	-3.22263
ENSG00000088543	1.81043	3.97036	84.6604	3.54275e-20	1.80558e-18	3.50748	C3orf18	chromosome 3 open reading frame 18 [Source:HGNC Symbol;Acc:24837]	protein_coding	72	119	134	281	112	400	288	274	106	266.667	31.4325	141.047	62.8649	94.2974	282.095	423.142	1	0	0	1	0	1	0	1	0.844334	0.00030788	0.000259953	259.953	307.88	-0.244114
ENSG00000186174	-1.77958	4.79878	84.5427	3.76012e-20	1.91247e-18	-3.43325	BCL9L	B-cell CLL/lymphoma 9-like [Source:HGNC Symbol;Acc:23688]	protein_coding	368	42	796	214	731	161	996	204	631.667	139	230.643	88.0852	461.287	691.93	176.17	264.256	1	0	0	1	0	1	0	1	0.181772	0.00106475	0.000193542	193.542	1064.75	-2.4598
ENSG00000066583	1.73641	4.5894	84.5004	3.84129e-20	1.94978e-18	3.33204	ISOC1	isochorismatase domain containing 1 [Source:HGNC Symbol;Acc:24254]	protein_coding	108	147	251	496	160	616	180	380	173	419.667	72.3809	243.64	144.762	217.143	487.28	730.919	1	0	0	0	1	0	1	1	1.87356	0.000192425	0.000360519	360.519	192.425	0.905781
ENSG00000092969	-1.60697	7.40145	84.3265	4.19446e-20	2.12474e-18	-3.04611	TGFB2	transforming growth factor, beta 2 [Source:HGNC Symbol;Acc:11768]	protein_coding	3419	371	4054	907	3105	1245	18574	1785	3526	841	483.464	440.722	966.927	1450.39	881.444	1322.17	1	1	1	1	0	1	0	0	0.0852882	0.0198561	0.00169349	1693.49	19856.1	-3.55151
ENSG00000123358	2.10154	2.89869	84.3131	4.22309e-20	2.13492e-18	4.29167	NR4A1	nuclear receptor subfamily 4, group A, member 1 [Source:HGNC Symbol;Acc:7980]	protein_coding	9	37	113	219	34	170	35	170	52	142	54.2863	94.1754	108.573	162.859	188.351	282.526	0	0	0	0	1	0	1	1	4.31059	3.74159e-05	0.000161285	161.285	37.4159	2.10789
ENSG00000154217	1.81782	3.89042	84.1837	4.50873e-20	2.27473e-18	3.52548	PITPNC1	phosphatidylinositol transfer protein, cytoplasmic 1 [Source:HGNC Symbol;Acc:21045]	protein_coding	78	140	150	292	76	273	63	142	101.333	235	42.1584	82.8191	84.3169	126.475	165.638	248.457	0	0	0	0	1	0	1	1	2.00034	6.73487e-05	0.00013472	134.72	67.3487	1.00025
ENSG00000128918	4.21539	0.420513	84.1089	4.68267e-20	2.35773e-18	18.5763	ALDH1A2	aldehyde dehydrogenase 1 family, member A2 [Source:HGNC Symbol;Acc:15472]	protein_coding	1	10	2	40	3	36	20	32	2	28.6667	1	16.2891	2	3	32.5781	48.8672	1	0	0	1	1	0	0	1	1.41996	2.13805e-05	3.03595e-05	30.3595	21.3805	0.50585
ENSG00000071242	-1.75943	4.8294	84.0928	4.72079e-20	2.37215e-18	-3.38565	RPS6KA2	ribosomal protein S6 kinase, 90kDa, polypeptide 2 [Source:HGNC Symbol;Acc:10431]	protein_coding	366	37	1014	217	620	195	227	49	666.667	149.667	326.511	98.1903	653.022	979.533	196.381	294.571	0	0	0	0	0	1	1	1	0.19157	0.000242669	4.6488e-05	46.488	242.669	-2.38406
ENSG00000025708	2.32995	2.26035	83.9885	4.97663e-20	2.49569e-18	5.02787	TYMP	thymidine phosphorylase [Source:HGNC Symbol;Acc:3148]	protein_coding	16	24	29	154	28	105	3	6	24.3333	94.3333	7.23418	65.6531	14.4684	21.7025	131.306	196.959	0	0	0	0	1	0	1	1	1.77495	3.20708e-06	5.69241e-06	5.69241	3.20708	0.827779
ENSG00000094804	1.67669	5.61812	83.8932	5.22248e-20	2.61374e-18	3.19693	CDC6	cell division cycle 6 [Source:HGNC Symbol;Acc:1744]	protein_coding	135	177	767	1181	318	1453	673	998	406.667	937	325.196	672.083	650.392	975.588	1344.17	2016.25	1	0	0	0	1	0	1	1	1.31605	0.000719455	0.000946837	946.837	719.455	0.396212
ENSG00000150995	1.6401	6.06253	83.8106	5.44528e-20	2.71981e-18	3.11688	ITPR1	inositol 1,4,5-trisphosphate receptor, type 1 [Source:HGNC Symbol;Acc:6180]	protein_coding	309	565	780	1083	393	1332	849	1182	494	993.333	251.219	391.283	502.438	753.657	782.566	1173.85	1	1	1	1	1	0	0	0	1.23557	0.000907603	0.0011214	1121.4	907.603	0.305172
ENSG00000100100	-1.7106	5.21068	83.7542	5.60292e-20	2.79298e-18	-3.27296	PIK3IP1	phosphoinositide-3-kinase interacting protein 1 [Source:HGNC Symbol;Acc:24942]	protein_coding	600	69	828	190	963	288	1412	258	797	182.333	183.475	109.701	366.95	550.424	219.402	329.103	1	0	0	1	0	1	0	1	0.162159	0.00150947	0.000244773	244.773	1509.47	-2.62452
ENSG00000095383	-1.67695	5.92377	83.655	5.89105e-20	2.93077e-18	-3.1975	TBC1D2	TBC1 domain family, member 2 [Source:HGNC Symbol;Acc:18026]	protein_coding	568	57	2675	567	1295	488	2636	396	1512.67	370.667	1070.23	274.5	2140.46	3210.7	549	823.5	1	0	0	0	0	1	1	1	0.133323	0.00281795	0.000375699	375.699	2817.95	-2.907
ENSG00000152689	1.87348	3.67412	83.6329	5.95724e-20	2.95782e-18	3.66415	RASGRP3	RAS guanyl releasing protein 3 (calcium and DAG-regulated) [Source:HGNC Symbol;Acc:14545]	protein_coding	25	76	158	252	96	372	644	411	93	233.333	66.5507	148.88	133.101	199.652	297.761	446.641	1	0	0	1	0	1	0	1	0.566386	0.000688453	0.00038993	389.93	688.453	-0.820144
ENSG00000204941	-1.85009	4.14539	83.5958	6.07017e-20	3.00792e-18	-3.60524	PSG5	pregnancy specific beta-1-glycoprotein 5 [Source:HGNC Symbol;Acc:9522]	protein_coding	284	30	390	81	480	130	48	4	384.667	80.3333	98.1088	50.0033	196.218	294.326	100.007	150.01	0	0	0	0	0	1	1	1	0.0739563	5.13133e-05	3.79494e-06	3.79494	51.3133	-3.75718
ENSG00000135625	7.53393	-0.117093	83.5854	6.10231e-20	3.01787e-18	185.327	EGR4	early growth response 4 [Source:HGNC Symbol;Acc:3241]	protein_coding	1	3	1	29	1	29	1	7	1	20.3333	0	15.0111	0	0	30.0222	45.0333	1	0	0	1	1	0	0	1	6.21233	1.06903e-06	6.64114e-06	6.64114	1.06903	2.63513
ENSG00000112118	1.60703	6.74278	83.3865	6.74814e-20	3.33068e-18	3.04624	MCM3	minichromosome maintenance complex component 3 [Source:HGNC Symbol;Acc:6945]	protein_coding	371	524	1375	2449	851	2684	1459	2108	865.667	1885.67	502.161	1185.08	1004.32	1506.48	2370.15	3555.23	1	0	0	0	1	0	1	1	1.28225	0.00155971	0.00199993	1999.93	1559.71	0.358674
ENSG00000166881	1.65579	5.44412	83.3565	6.85123e-20	3.3749e-18	3.15095	TMEM194A	transmembrane protein 194A [Source:HGNC Symbol;Acc:29001]	protein_coding	199	253	483	940	297	1045	712	548	326.333	746	144.254	430.166	288.509	432.763	860.332	1290.5	1	0	0	1	0	1	0	1	0.683057	0.000761147	0.000519906	519.906	761.147	-0.549923
ENSG00000158089	1.97868	3.08582	83.301	7.04634e-20	3.4642e-18	3.94131	GALNT14	UDP-N-acetyl-alpha-D-galactosamine:polypeptide N-acetylgalactosaminyltransferase 14 (GalNAc-T14) [Source:HGNC Symbol;Acc:22946]	protein_coding	34	59	87	196	45	205	6	26	55.3333	153.333	27.9702	81.8189	55.9404	83.9107	163.638	245.457	0	0	0	0	1	0	1	1	3.84573	6.41416e-06	2.46671e-05	24.6671	6.41416	1.94326
ENSG00000117228	-1.6392	6.35228	83.2853	7.10241e-20	3.48491e-18	-3.11493	GBP1	guanylate binding protein 1, interferon-inducible [Source:HGNC Symbol;Acc:4182]	protein_coding	1145	154	3591	542	1229	560	1863	292	1988.33	418.667	1388.59	229.385	2777.17	4165.76	458.769	688.154	0	0	0	0	0	1	1	1	0.1391	0.0019916	0.00027703	277.03	1991.6	-2.84581
ENSG00000133739	1.78334	4.09405	83.1382	7.65123e-20	3.73954e-18	3.44222	LRRCC1	leucine rich repeat and coiled-coil centrosomal protein 1 [Source:HGNC Symbol;Acc:29373]	protein_coding	96	106	157	358	99	433	164	249	117.333	299	34.3851	171.298	68.7701	103.155	342.596	513.894	1	0	0	1	1	0	0	1	1.34745	0.00017532	0.000236235	236.235	175.32	0.430228
ENSG00000143375	-2.52294	2.24443	83.139	7.64803e-20	3.73954e-18	-5.74754	CGN	cingulin [Source:HGNC Symbol;Acc:17429]	protein_coding	41	5	178	23	128	17	53	9	115.667	15	69.3277	9.16515	138.655	207.983	18.3303	27.4955	0	0	0	0	0	1	1	1	0.150703	5.66584e-05	8.53861e-06	8.53861	56.6584	-2.73022
ENSG00000111087	3.29224	0.897346	82.9885	8.25342e-20	4.02599e-18	9.7963	GLI1	GLI family zinc finger 1 [Source:HGNC Symbol;Acc:4317]	protein_coding	4	16	6	48	6	51	12	38	5.33333	38.3333	1.1547	19.3993	2.3094	3.4641	38.7986	58.1979	1	0	0	1	1	0	0	1	2.81034	1.28283e-05	3.60519e-05	36.0519	12.8283	1.49074
ENSG00000125966	-1.66918	6.1718	82.972	8.32238e-20	4.05174e-18	-3.18034	MMP24	matrix metallopeptidase 24 (membrane-inserted) [Source:HGNC Symbol;Acc:7172]	protein_coding	489	63	2416	535	2370	725	3067	197	1758.33	441	1099.52	340.864	2199.03	3298.55	681.727	1022.59	1	0	0	0	0	1	1	1	0.0570044	0.0032787	0.000186901	186.901	3278.7	-4.13278
ENSG00000178568	-1.97397	3.69847	82.8284	8.94949e-20	4.34858e-18	-3.92847	ERBB4	v-erb-b2 avian erythroblastic leukemia viral oncogene homolog 4 [Source:HGNC Symbol;Acc:3432]	protein_coding	97	13	515	83	350	88	1750	236	320.667	61.3333	210.538	41.9325	421.076	631.615	83.865	125.797	1	1	1	1	0	1	0	0	0.119682	0.0018708	0.000223901	223.901	1870.8	-3.06272
ENSG00000049130	1.62504	6.95155	82.6814	9.64059e-20	4.67531e-18	3.08451	KITLG	KIT ligand [Source:HGNC Symbol;Acc:6343]	protein_coding	411	705	2164	2264	707	3254	595	910	1094	2074.33	938.392	1285.04	1876.78	2815.18	2570.08	3855.12	0	0	0	0	1	0	1	1	1.35731	0.000636071	0.000863348	863.348	636.071	0.440755
ENSG00000077238	1.68443	5.02608	82.4879	1.06319e-19	5.1461e-18	3.21414	IL4R	interleukin 4 receptor [Source:HGNC Symbol;Acc:6015]	protein_coding	165	166	374	819	184	748	333	656	241	577.667	115.572	358.277	231.145	346.717	716.554	1074.83	1	0	0	0	1	0	1	1	1.7483	0.000355986	0.00062237	622.37	355.986	0.805952
ENSG00000163082	3.66986	0.575922	82.4693	1.07325e-19	5.18475e-18	12.7274	SGPP2	sphingosine-1-phosphate phosphatase 2 [Source:HGNC Symbol;Acc:19953]	protein_coding	7	19	3	45	1	25	3	40	3.66667	29.6667	3.05505	13.6137	6.1101	9.16515	27.2274	40.8412	0	0	0	0	1	0	1	1	11.833	3.20708e-06	3.79494e-05	37.9494	3.20708	3.56474
ENSG00000140538	1.93227	3.49755	82.3739	1.12632e-19	5.43066e-18	3.81656	NTRK3	neurotrophic tyrosine kinase, receptor, type 3 [Source:HGNC Symbol;Acc:8033]	protein_coding	18	45	98	306	115	300	10	18	77	217	51.7977	148.987	103.595	155.393	297.973	446.96	0	0	0	0	1	0	1	1	1.59746	1.06903e-05	1.70772e-05	17.0772	10.6903	0.675775
ENSG00000145779	1.63386	5.6638	82.0982	1.29489e-19	6.23142e-18	3.10342	TNFAIP8	tumor necrosis factor, alpha-induced protein 8 [Source:HGNC Symbol;Acc:17260]	protein_coding	403	403	432	792	236	1071	504	609	357	755.333	105.788	335.506	211.575	317.363	671.012	1006.52	1	0	0	1	1	0	0	1	1.07237	0.000538789	0.000577779	577.779	538.789	0.100797
ENSG00000184347	-1.60535	7.24492	81.9489	1.39652e-19	6.70759e-18	-3.0427	SLIT3	slit homolog 3 (Drosophila) [Source:HGNC Symbol;Acc:11087]	protein_coding	1398	259	5277	1124	4307	1103	6412	820	3660.67	828.667	2018.66	493.458	4037.31	6055.97	986.915	1480.37	1	0	0	1	0	1	0	1	0.113495	0.0068546	0.000777962	777.962	6854.6	-3.1393
ENSG00000179292	-2.52513	2.30315	81.6862	1.59503e-19	7.64638e-18	-5.75624	TMEM151A	transmembrane protein 151A [Source:HGNC Symbol;Acc:28497]	protein_coding	15	2	245	21	124	28	255	43	128	17	115.052	13.4536	230.104	345.156	26.9072	40.3609	1	1	1	0	0	1	1	0	0.149653	0.000272602	4.07956e-05	40.7956	272.602	-2.74031
ENSG00000159399	1.63374	5.71184	81.6165	1.65227e-19	7.9056e-18	3.10316	HK2	hexokinase 2 [Source:HGNC Symbol;Acc:4923]	protein_coding	191	312	795	1087	321	1239	2154	1407	435.667	879.333	317.908	497.168	635.815	953.723	994.337	1491.5	1	0	0	1	0	1	0	1	0.579702	0.00230268	0.00133487	1334.87	2302.68	-0.786617
ENSG00000136275	-3.07193	1.9246	81.5606	1.69971e-19	8.1171e-18	-8.40898	C7orf69	chromosome 7 open reading frame 69 [Source:HGNC Symbol;Acc:21911]	protein_coding	135	4	23	5	82	9	15	2	80	6	56.0268	2.64575	112.054	168.08	5.2915	7.93725	0	0	0	0	0	1	1	1	0.11833	1.60354e-05	1.89747e-06	1.89747	16.0354	-3.07911
ENSG00000243927	1.65096	5.37804	81.4604	1.78813e-19	8.52307e-18	3.14042	MRPS6	mitochondrial ribosomal protein S6 [Source:HGNC Symbol;Acc:14051]	protein_coding	145	266	549	740	296	1089	703	713	330	698.333	204.135	413.079	408.27	612.404	826.158	1239.24	1	0	0	1	1	0	0	1	0.900099	0.000751526	0.000676448	676.448	751.526	-0.151844
ENSG00000170915	1.97316	3.01965	81.4178	1.82709e-19	8.69224e-18	3.92627	PAQR8	progestin and adipoQ receptor family member VIII [Source:HGNC Symbol;Acc:15708]	protein_coding	24	57	85	197	52	185	77	204	53.6667	146.333	30.5341	77.5973	61.0683	91.6024	155.195	232.792	1	0	0	0	1	0	1	1	2.35123	8.2315e-05	0.000193542	193.542	82.315	1.23342
ENSG00000114646	2.96691	1.23665	81.2904	1.94871e-19	9.25322e-18	7.8186	CSPG5	chondroitin sulfate proteoglycan 5 (neuroglycan C) [Source:HGNC Symbol;Acc:2467]	protein_coding	6	9	15	68	4	72	104	207	8.33333	49.6667	5.85947	35.2751	11.7189	17.5784	70.5502	105.825	1	1	1	1	1	0	0	0	1.76642	0.000111179	0.000196388	196.388	111.179	0.820826
ENSG00000198355	1.80711	3.97127	81.2074	2.03233e-19	9.63199e-18	3.4994	PIM3	pim-3 oncogene [Source:HGNC Symbol;Acc:19310]	protein_coding	54	65	186	445	96	379	218	257	112	296.333	67.4389	203.04	134.878	202.317	406.08	609.121	1	0	0	1	1	0	0	1	1.04624	0.000233048	0.000243825	243.825	233.048	0.0652188
ENSG00000079308	-1.58572	7.07909	81.1603	2.08131e-19	9.84551e-18	-3.00157	TNS1	tensin 1 [Source:HGNC Symbol;Acc:11973]	protein_coding	2591	306	3247	883	2642	839	2482	500	2826.67	676	364.911	321.184	729.823	1094.73	642.367	963.551	1	0	0	1	0	1	0	1	0.178782	0.00265332	0.000474367	474.367	2653.32	-2.48372
ENSG00000078081	7.53256	-0.336492	81.1202	2.12396e-19	1.00283e-17	185.151	LAMP3	lysosomal-associated membrane protein 3 [Source:HGNC Symbol;Acc:14582]	protein_coding	1	12	1	23	1	14	7	98	1	16.3333	0	5.85947	0	0	11.7189	17.5784	1	1	1	1	1	0	0	0	12.4247	7.48319e-06	9.2976e-05	92.976	7.48319	3.63513
ENSG00000106701	1.64327	5.52404	81.0635	2.18579e-19	1.03008e-17	3.12373	FSD1L	fibronectin type III and SPRY domain containing 1-like [Source:HGNC Symbol;Acc:13753]	protein_coding	219	450	508	655	259	856	533	812	328.667	653.667	156.59	203.003	313.179	469.769	406.007	609.01	1	1	1	1	1	0	0	0	1.35203	0.000569791	0.000770372	770.372	569.791	0.435123
ENSG00000064763	1.86779	3.72655	80.9912	2.26728e-19	1.06648e-17	3.64974	FAR2	fatty acyl CoA reductase 2 [Source:HGNC Symbol;Acc:25531]	protein_coding	33	45	150	291	90	455	72	97	91	263.667	58.5064	206.362	117.013	175.519	412.724	619.086	0	0	0	0	1	0	1	1	1.19563	7.69699e-05	9.20272e-05	92.0272	76.9699	0.257766
ENSG00000085840	1.82482	3.85559	80.6766	2.65851e-19	1.24815e-17	3.54263	ORC1	origin recognition complex, subunit 1 [Source:HGNC Symbol;Acc:8487]	protein_coding	41	55	159	371	106	412	142	191	102	279.333	59.1016	195.357	118.203	177.305	390.714	586.071	1	0	0	0	1	0	1	1	1.19372	0.000151802	0.000181208	181.208	151.802	0.25546
ENSG00000230453	2.81079	1.29188	80.4132	3.03766e-19	1.42349e-17	7.01671	ANKRD18B	ankyrin repeat domain 18B [Source:HGNC Symbol;Acc:23644]	protein_coding	7	19	14	62	8	66	1	1	9.66667	49	3.78594	26.0576	7.57188	11.3578	52.1153	78.1729	0	0	0	0	0	0	1	1	0.887475	1.06903e-06	9.48734e-07	0.948734	1.06903	-0.172221
ENSG00000159261	4.59462	0.127044	80.1131	3.53585e-19	1.65385e-17	24.1613	CLDN14	claudin 14 [Source:HGNC Symbol;Acc:2035]	protein_coding	2	22	1	17	1	27	1	4	1.33333	22	0.57735	5	1.1547	1.73205	10	15	0	0	0	0	1	0	1	1	3.5499	1.06903e-06	3.79494e-06	3.79494	1.06903	1.82778
ENSG00000177508	2.21285	2.35447	79.9488	3.8424e-19	1.79389e-17	4.63589	IRX3	iroquois homeobox 3 [Source:HGNC Symbol;Acc:14360]	protein_coding	21	23	45	141	20	137	63	108	28.6667	100.333	14.1539	67.0025	28.3078	42.4617	134.005	201.007	1	0	0	1	1	0	0	1	1.52139	6.73487e-05	0.000102463	102.463	67.3487	0.605386
ENSG00000186354	2.70515	1.47792	79.6939	4.37158e-19	2.03714e-17	6.52124	C9orf47	chromosome 9 open reading frame 47 [Source:HGNC Symbol;Acc:23669]	protein_coding	8	13	14	82	12	76	7	5	11.3333	57	3.05505	38.223	6.1101	9.16515	76.4461	114.669	1	0	0	0	0	1	1	1	0.633911	7.48319e-06	4.74367e-06	4.74367	7.48319	-0.657648
ENSG00000162520	-1.66576	5.37141	79.6885	4.38337e-19	2.03884e-17	-3.17281	SYNC	syncoilin, intermediate filament protein [Source:HGNC Symbol;Acc:28897]	protein_coding	537	44	1314	260	967	455	2885	369	939.333	253	389.238	205.589	778.476	1167.71	411.179	616.768	1	0	0	1	0	1	0	1	0.113511	0.00308414	0.000350083	350.083	3084.14	-3.1391
ENSG00000119139	1.59474	5.94381	79.652	4.46517e-19	2.07303e-17	3.0204	TJP2	tight junction protein 2 [Source:HGNC Symbol;Acc:11828]	protein_coding	252	308	790	1513	429	1404	285	965	490.333	1075	274.194	666.474	548.388	822.582	1332.95	1999.42	0	0	0	0	1	0	1	1	3.00496	0.000304673	0.000915529	915.529	304.673	1.58735
ENSG00000171345	-1.71883	6.19791	79.5812	4.62797e-19	2.14464e-17	-3.2917	KRT19	keratin 19 [Source:HGNC Symbol;Acc:6436]	protein_coding	156	19	3907	728	2008	696	13	8	2023.67	481	1875.55	400.424	3751.1	5626.65	800.847	1201.27	0	0	0	0	0	1	1	1	0.546139	1.38973e-05	7.58988e-06	7.58988	13.8973	-0.872661
ENSG00000104419	1.64072	5.01836	79.4798	4.87189e-19	2.2535e-17	3.11821	NDRG1	N-myc downstream regulated 1 [Source:HGNC Symbol;Acc:7679]	protein_coding	154	227	369	660	212	691	2585	764	245	526	111.234	259.405	222.468	333.702	518.81	778.215	1	0	0	1	0	1	0	1	0.262294	0.00276343	0.000724833	724.833	2763.43	-1.93074
ENSG00000159259	1.7317	4.23222	79.2921	5.35723e-19	2.47342e-17	3.32118	CHAF1B	chromatin assembly factor 1, subunit B (p60) [Source:HGNC Symbol;Acc:1911]	protein_coding	78	91	215	437	120	504	243	292	137.667	344	70.1878	221.651	140.376	210.564	443.301	664.952	1	0	0	1	1	0	0	1	1.06643	0.000259773	0.00027703	277.03	259.773	0.0927906
ENSG00000183696	1.74322	4.06872	78.8998	6.53407e-19	3.01121e-17	3.3478	UPP1	uridine phosphorylase 1 [Source:HGNC Symbol;Acc:12576]	protein_coding	57	97	221	407	107	383	359	674	128.333	295.667	84.0555	172.468	168.111	252.167	344.937	517.405	1	1	1	1	1	0	0	0	1.66618	0.000383781	0.000639447	639.447	383.781	0.736543
ENSG00000166396	-1.86163	3.73998	78.8352	6.7515e-19	3.10498e-17	-3.63418	SERPINB7	serpin peptidase inhibitor, clade B (ovalbumin), member 7 [Source:HGNC Symbol;Acc:13902]	protein_coding	203	29	395	55	299	93	419	56	299	59	96	32.187	192	288	64.3739	96.5609	1	0	0	1	0	1	0	1	0.118612	0.000447922	5.31291e-05	53.1291	447.922	-3.07567
ENSG00000182022	1.6129	5.34827	78.832	6.76237e-19	3.10498e-17	3.05867	CHST15	carbohydrate (N-acetylgalactosamine 4-sulfate 6-O) sulfotransferase 15 [Source:HGNC Symbol;Acc:18137]	protein_coding	185	243	443	855	305	964	277	429	311	687.333	129.105	388.644	258.209	387.314	777.288	1165.93	1	0	0	0	1	0	1	1	1.37447	0.00029612	0.000407007	407.007	296.12	0.45887
ENSG00000204131	3.10667	0.989665	78.7023	7.22125e-19	3.30961e-17	8.61393	NHSL2	NHS-like 2 [Source:HGNC Symbol;Acc:33737]	protein_coding	7	11	7	59	5	53	1	3	6.33333	41	1.1547	26.1534	2.3094	3.4641	52.3068	78.4602	0	0	0	0	1	0	1	1	2.66243	1.06903e-06	2.8462e-06	2.8462	1.06903	1.41274
ENSG00000091409	1.58325	7.64463	78.6877	7.27476e-19	3.32803e-17	2.99644	ITGA6	integrin, alpha 6 [Source:HGNC Symbol;Acc:6142]	protein_coding	655	1717	2477	2931	1540	3888	3462	2886	1557.33	2845.33	911.124	1088.03	1822.25	2733.37	2176.06	3264.1	1	0	0	1	0	1	0	1	0.739819	0.00370097	0.00273805	2738.05	3700.97	-0.434756
ENSG00000166147	-1.52062	11.3767	78.6613	7.3725e-19	3.3666e-17	-2.86914	FBN1	fibrillin 1 [Source:HGNC Symbol;Acc:3603]	protein_coding	40642	5977	80437	16402	54910	21491	27005	5984	58663	14623.3	20161.2	7908.46	40322.4	60483.6	15816.9	23725.4	0	0	0	0	0	1	1	1	0.196654	0.0288691	0.00567723	5677.23	28869.1	-2.34627
ENSG00000078401	-1.84537	3.80136	78.5953	7.62298e-19	3.47463e-17	-3.59345	EDN1	endothelin 1 [Source:HGNC Symbol;Acc:3176]	protein_coding	238	16	465	93	247	88	466	116	316.667	65.6667	128.539	43.0852	257.078	385.618	86.1704	129.256	1	0	0	1	0	1	0	1	0.220917	0.000498166	0.000110053	110.053	498.166	-2.17843
ENSG00000131018	-1.53484	8.0197	78.3841	8.48306e-19	3.85024e-17	-2.89755	SYNE1	spectrin repeat containing, nuclear envelope 1 [Source:HGNC Symbol;Acc:17089]	protein_coding	4366	563	7651	1625	4917	2042	7366	2111	5644.67	1410	1759.24	762.58	3518.48	5277.72	1525.16	2287.74	1	0	0	1	0	1	0	1	0.254339	0.00787445	0.00200278	2002.78	7874.45	-1.97518
ENSG00000183092	2.06975	2.70369	78.3818	8.49317e-19	3.85024e-17	4.19813	BEGAIN	brain-enriched guanylate kinase-associated [Source:HGNC Symbol;Acc:24163]	protein_coding	15	30	61	198	44	149	323	190	40	125.667	23.2594	86.3964	46.5188	69.7782	172.793	259.189	1	0	0	1	0	1	0	1	0.522044	0.000345296	0.00018026	180.26	345.296	-0.937756
ENSG00000187479	2.91451	1.15727	78.3857	8.47636e-19	3.85024e-17	7.53969	C11orf96	chromosome 11 open reading frame 96 [Source:HGNC Symbol;Acc:38675]	protein_coding	8	13	13	67	4	56	2	20	8.33333	45.3333	4.50925	28.5365	9.0185	13.5277	57.0731	85.6096	0	0	0	0	1	0	1	1	8.87475	2.13805e-06	1.89747e-05	18.9747	2.13805	3.14971
ENSG00000184992	1.62325	5.2068	78.3083	8.81503e-19	3.98892e-17	3.08068	BRI3BP	BRI3 binding protein [Source:HGNC Symbol;Acc:14251]	protein_coding	157	212	483	716	236	978	563	706	292	635.333	170.062	389.319	340.124	510.185	778.638	1167.96	1	0	0	1	1	0	0	1	1.11289	0.000601862	0.000669806	669.806	601.862	0.154312
ENSG00000107796	-1.54372	7.35228	78.1981	9.3206e-19	4.21008e-17	-2.91545	ACTA2	actin, alpha 2, smooth muscle, aorta [Source:HGNC Symbol;Acc:130]	protein_coding	2838	359	4735	1030	3023	1225	3810	435	3532	871.333	1045.93	454.28	2091.85	3137.78	908.56	1362.84	1	0	0	1	0	1	0	1	0.101326	0.00407299	0.000412699	412.699	4072.99	-3.30293
ENSG00000186575	-1.54915	7.72653	78.0829	9.88053e-19	4.45496e-17	-2.92645	NF2	neurofibromin 2 (merlin) [Source:HGNC Symbol;Acc:7773]	protein_coding	2485	239	7501	2057	4749	1933	9240	1272	4911.67	1409.67	2511.95	1015.72	5023.91	7535.86	2031.44	3047.16	1	0	0	1	0	1	0	1	0.122172	0.0098778	0.00120679	1206.79	9877.8	-3.03302
ENSG00000109099	1.58063	5.77152	77.947	1.05844e-18	4.76376e-17	2.991	PMP22	peripheral myelin protein 22 [Source:HGNC Symbol;Acc:9118]	protein_coding	291	379	687	1123	305	1074	740	1962	427.667	858.667	224.698	416.125	449.397	674.095	832.251	1248.38	1	1	1	1	1	0	0	0	2.35301	0.00079108	0.00186142	1861.42	791.08	1.23451
ENSG00000101361	1.53342	7.60658	77.9066	1.08029e-18	4.85281e-17	2.89472	NOP56	NOP56 ribonucleoprotein [Source:HGNC Symbol;Acc:15911]	protein_coding	781	893	2604	4261	1447	5205	1883	2832	1610.67	3453	922.455	2266.71	1844.91	2767.36	4533.42	6800.14	1	0	0	0	1	0	1	1	1.33475	0.00201298	0.00268682	2686.82	2012.98	0.416567
ENSG00000140450	-1.68563	4.86041	77.9033	1.08211e-18	4.85281e-17	-3.21681	ARRDC4	arrestin domain containing 4 [Source:HGNC Symbol;Acc:28087]	protein_coding	673	68	463	131	596	172	757	168	577.333	123.667	106.237	52.3864	212.474	318.711	104.773	157.159	1	1	1	1	0	1	0	0	0.196956	0.000809253	0.000159387	159.387	809.253	-2.34405
ENSG00000169684	1.67626	4.43384	77.6963	1.20165e-18	5.37925e-17	3.19599	CHRNA5	cholinergic receptor, nicotinic, alpha 5 (neuronal) [Source:HGNC Symbol;Acc:1959]	protein_coding	104	136	220	392	150	589	139	358	158	372.333	58.4123	227.139	116.825	175.237	454.279	681.418	1	0	0	0	1	0	1	1	2.28573	0.000148595	0.000339647	339.647	148.595	1.19265
ENSG00000157470	2.51445	1.61548	77.5636	1.28519e-18	5.74298e-17	5.7138	FAM81A	family with sequence similarity 81, member A [Source:HGNC Symbol;Acc:28379]	protein_coding	6	24	27	62	11	95	41	114	14.6667	60.3333	10.9697	35.5293	21.9393	32.909	71.0587	106.588	1	1	1	1	1	0	0	0	2.46761	4.38301e-05	0.000108156	108.156	43.8301	1.30312
ENSG00000149150	3.14818	1.05548	77.5015	1.32624e-18	5.91584e-17	8.86536	SLC43A1	solute carrier family 43 (amino acid system L transporter), member 1 [Source:HGNC Symbol;Acc:9225]	protein_coding	4	3	5	66	9	66	1	5	6	45	2.64575	36.3731	5.2915	7.93725	72.7461	109.119	0	0	0	0	1	0	1	1	4.43738	1.06903e-06	4.74367e-06	4.74367	1.06903	2.14971
ENSG00000104738	1.53157	7.36638	77.2261	1.52469e-18	6.78893e-17	2.891	MCM4	minichromosome maintenance complex component 4 [Source:HGNC Symbol;Acc:6947]	protein_coding	556	719	2421	3855	1292	4235	2591	2567	1423	2936.33	939.376	1929.64	1878.75	2818.13	3859.29	5788.93	1	0	0	0	0	1	1	1	0.879255	0.00276985	0.0024354	2435.4	2769.85	-0.185647
ENSG00000082482	1.78348	3.67544	77.2173	1.53146e-18	6.80699e-17	3.44257	KCNK2	potassium channel, subfamily K, member 2 [Source:HGNC Symbol;Acc:6277]	protein_coding	90	84	101	219	67	363	65	348	86	222	17.3494	139.524	34.6987	52.0481	279.048	418.573	1	0	0	1	1	0	0	1	4.75141	6.94867e-05	0.00033016	330.16	69.4867	2.24835
ENSG00000128050	1.52744	7.64354	77.1768	1.5632e-18	6.93572e-17	2.88275	PAICS	phosphoribosylaminoimidazole carboxylase, phosphoribosylaminoimidazole succinocarboxamide synthetase [Source:HGNC Symbol;Acc:8587]	protein_coding	784	1104	2662	3928	1552	5000	2846	2731	1666	3344	944.176	2012.58	1888.35	2832.53	4025.17	6037.75	1	0	0	1	0	1	0	1	0.851614	0.00304245	0.00259099	2590.99	3042.45	-0.231728
ENSG00000203797	2.04523	2.57733	77.1647	1.5728e-18	6.96597e-17	4.1274	DDO	D-aspartate oxidase [Source:HGNC Symbol;Acc:2727]	protein_coding	19	48	74	122	25	153	181	56	39.3333	107.667	30.1717	53.9475	60.3435	90.5152	107.895	161.843	1	0	0	1	0	1	0	1	0.274578	0.000193494	5.31291e-05	53.1291	193.494	-1.86471
ENSG00000113356	1.67431	4.47361	76.8596	1.83555e-18	8.11533e-17	3.19167	POLR3G	polymerase (RNA) III (DNA directed) polypeptide G (32kD) [Source:HGNC Symbol;Acc:30075]	protein_coding	69	165	274	359	174	578	96	140	172.333	367.333	102.51	206.626	205.02	307.53	413.252	619.878	0	0	0	0	1	0	1	1	1.29423	0.000102627	0.000132823	132.823	102.627	0.372099
ENSG00000099860	-1.60642	5.62126	76.7642	1.92634e-18	8.50172e-17	-3.04494	GADD45B	growth arrest and DNA-damage-inducible, beta [Source:HGNC Symbol;Acc:4096]	protein_coding	638	65	1641	390	1095	420	2331	574	1124.67	291.667	502.158	196.871	1004.32	1506.47	393.743	590.614	1	0	0	1	0	1	0	1	0.218537	0.0024919	0.000544574	544.574	2491.9	-2.19405
ENSG00000069493	2.0784	2.42241	76.7002	1.98983e-18	8.76648e-17	4.2234	CLEC2D	C-type lectin domain family 2, member D [Source:HGNC Symbol;Acc:14351]	protein_coding	30	55	36	120	30	101	56	334	32	92	3.4641	33.4215	6.9282	10.3923	66.8431	100.265	1	1	1	1	1	0	0	0	5.29316	5.98655e-05	0.000316877	316.877	59.8655	2.40413
ENSG00000181333	4.49388	0.175215	76.6627	2.02793e-18	8.9186e-17	22.5316	HEPHL1	hephaestin-like 1 [Source:HGNC Symbol;Acc:30477]	protein_coding	3	13	1	18	1	40	1	5	1.66667	23.6667	1.1547	14.3643	2.3094	3.4641	28.7286	43.0929	0	0	0	0	1	0	1	1	4.43738	1.06903e-06	4.74367e-06	4.74367	1.06903	2.14971
ENSG00000145242	-1.7914	3.94576	76.5915	2.10246e-18	9.23017e-17	-3.46152	EPHA5	EPH receptor A5 [Source:HGNC Symbol;Acc:3389]	protein_coding	331	23	355	77	290	109	1025	230	325.333	69.6667	32.8684	43.4665	65.7368	98.6053	86.9329	130.399	1	1	1	1	0	1	0	0	0.199141	0.00109575	0.000218209	218.209	1095.75	-2.32814
ENSG00000136114	-1.82	3.94661	76.5421	2.1557e-18	9.44735e-17	-3.53081	THSD1	thrombospondin, type I, domain containing 1 [Source:HGNC Symbol;Acc:17754]	protein_coding	144	14	635	109	346	121	32	5	375	81.3333	246.781	58.6202	493.563	740.344	117.24	175.861	0	0	0	0	0	1	1	1	0.138668	3.42088e-05	4.74367e-06	4.74367	34.2088	-2.85029
ENSG00000105173	1.71262	4.08859	76.4395	2.27063e-18	9.93363e-17	3.27756	CCNE1	cyclin E1 [Source:HGNC Symbol;Acc:1589]	protein_coding	60	91	212	379	117	444	153	195	129.667	304.667	76.7876	187.873	153.575	230.363	375.746	563.62	0	0	0	0	1	0	1	1	1.1311	0.000163561	0.000185003	185.003	163.561	0.177721
ENSG00000101311	1.98153	2.73928	76.4029	2.31309e-18	1.01017e-16	3.94912	FERMT1	fermitin family member 1 [Source:HGNC Symbol;Acc:15889]	protein_coding	38	50	58	122	30	188	15	43	42	120	14.4222	69.0217	28.8444	43.2666	138.043	207.065	0	0	0	0	1	0	1	1	2.5441	1.60354e-05	4.07956e-05	40.7956	16.0354	1.34715
ENSG00000197329	1.65051	4.4966	76.2604	2.48615e-18	1.08386e-16	3.13944	PELI1	pellino E3 ubiquitin protein ligase 1 [Source:HGNC Symbol;Acc:8827]	protein_coding	154	165	171	363	152	568	151	227	159	365.333	10.4403	201.51	20.8806	31.3209	403.02	604.53	1	0	0	1	1	0	0	1	1.33415	0.000161423	0.000215363	215.363	161.423	0.415922
ENSG00000196611	1.8248	3.53436	76.228	2.52735e-18	1.0999e-16	3.54257	MMP1	matrix metallopeptidase 1 (interstitial collagenase) [Source:HGNC Symbol;Acc:7155]	protein_coding	47	69	176	218	42	337	1	282	88.3333	208	75.9627	134.28	151.925	227.888	268.559	402.839	0	0	0	0	1	0	1	1	250.268	1.06903e-06	0.000267543	267.543	1.06903	7.96733
ENSG00000177459	-2.12622	2.75349	76.152	2.62655e-18	1.14109e-16	-4.36573	C8orf47	chromosome 8 open reading frame 47 [Source:HGNC Symbol;Acc:26823]	protein_coding	83	14	225	28	163	34	726	30	157	25.3333	71.1899	10.2632	142.38	213.57	20.5264	30.7896	1	0	0	1	0	1	0	1	0.0366725	0.000776113	2.8462e-05	28.462	776.113	-4.76916
ENSG00000185338	4.46273	0.174081	75.9675	2.88371e-18	1.25064e-16	22.0503	SOCS1	suppressor of cytokine signaling 1 [Source:HGNC Symbol;Acc:19383]	protein_coding	1	9	1	27	2	36	1	15	1.33333	24	0.57735	13.7477	1.1547	1.73205	27.4955	41.2432	0	0	0	0	1	0	1	1	13.3121	1.06903e-06	1.4231e-05	14.231	1.06903	3.73467
ENSG00000255857	2.16267	2.32816	75.7374	3.24004e-18	1.40275e-16	4.47742	PXN-AS1	PXN antisense RNA 1 [Source:HGNC Symbol;Acc:44123]	antisense	9	22	42	129	36	146	53	168	29	99	17.5784	67.2235	35.1568	52.7352	134.447	201.671	1	0	0	1	1	0	0	1	2.81313	5.66584e-05	0.000159387	159.387	56.6584	1.49218
ENSG00000124942	-1.49154	10.6309	75.6666	3.35844e-18	1.4515e-16	-2.8119	AHNAK	AHNAK nucleoprotein [Source:HGNC Symbol;Acc:347]	protein_coding	21417	2786	53367	12730	33316	13377	92346	12518	36033.3	9631	16147.4	5936.76	32294.8	48442.2	11873.5	17810.3	1	0	0	1	0	1	0	1	0.120302	0.0987203	0.0118763	11876.3	98720.3	-3.05527
ENSG00000227145	-4.20322	0.76499	75.6256	3.42893e-18	1.47941e-16	-18.4202	IL21-AS1	IL21 antisense RNA 1 [Source:HGNC Symbol;Acc:40299]	antisense	4	1	94	2	33	3	307	18	43.6667	2	45.9384	1	91.8767	137.815	2	3	1	1	1	1	0	1	0	0	0.0520344	0.000328191	1.70772e-05	17.0772	328.191	-4.26439
ENSG00000196159	-1.63131	5.04028	75.5667	3.53269e-18	1.52155e-16	-3.09795	FAT4	FAT atypical cadherin 4 [Source:HGNC Symbol;Acc:23109]	protein_coding	456	59	1052	218	719	251	3527	501	742.333	176	298.684	102.66	597.369	896.053	205.319	307.979	1	1	1	1	0	1	0	0	0.126063	0.00377046	0.000475316	475.316	3770.46	-2.98778
ENSG00000197594	1.57777	5.28931	75.447	3.75357e-18	1.61391e-16	2.98507	ENPP1	ectonucleotide pyrophosphatase/phosphodiesterase 1 [Source:HGNC Symbol;Acc:3356]	protein_coding	219	278	406	656	258	936	359	521	294.333	623.333	98.6526	330.214	197.305	295.958	660.428	990.642	1	0	0	1	1	0	0	1	1.28795	0.000383781	0.000494291	494.291	383.781	0.365078
ENSG00000167178	5.81799	-0.211219	75.4026	3.83893e-18	1.64778e-16	56.4145	ISLR2	immunoglobulin superfamily containing leucine-rich repeat 2 [Source:HGNC Symbol;Acc:29286]	protein_coding	1	11	1	20	1	23	1	1	1	18	0	6.245	0	0	12.49	18.735	1	0	0	1	0	0	0	1	0.887475	1.06903e-06	9.48734e-07	0.948734	1.06903	-0.172221
ENSG00000159147	1.63154	4.60078	75.1948	4.26496e-18	1.82438e-16	3.09843	DONSON	downstream neighbor of SON [Source:HGNC Symbol;Acc:2993]	protein_coding	115	154	298	479	151	593	312	511	188	408.667	96.9484	227.794	193.897	290.845	455.589	683.383	1	0	0	1	1	0	0	1	1.45352	0.000333536	0.000484803	484.803	333.536	0.539556
ENSG00000173193	1.51566	7.06843	75.1965	4.26116e-18	1.82438e-16	2.8593	PARP14	poly (ADP-ribose) polymerase family, member 14 [Source:HGNC Symbol;Acc:29232]	protein_coding	672	957	1697	2424	850	2731	2297	2185	1073	2037.33	547.68	948.105	1095.36	1643.04	1896.21	2844.31	1	0	0	1	0	1	0	1	0.844202	0.00245555	0.00207298	2072.98	2455.55	-0.244339
ENSG00000171208	1.51676	6.88927	75.0897	4.49808e-18	1.92082e-16	2.86147	NETO2	neuropilin (NRP) and tolloid (TLL)-like 2 [Source:HGNC Symbol;Acc:14644]	protein_coding	518	659	1553	2328	862	2957	1403	2074	977.667	1981.33	527.106	1187.57	1054.21	1581.32	2375.15	3562.72	1	0	0	0	1	0	1	1	1.31192	0.00149984	0.00196768	1967.68	1499.84	0.391679
ENSG00000143153	1.51672	7.60315	74.6258	5.68941e-18	2.42541e-16	2.8614	ATP1B1	ATPase, Na+/K+ transporting, beta 1 polypeptide [Source:HGNC Symbol;Acc:804]	protein_coding	739	1247	3038	3438	1306	4496	4000	4048	1694.33	3060.33	1197.69	1657.1	2395.37	3593.06	3314.2	4971.29	1	0	0	1	1	0	0	1	0.898125	0.00427611	0.00384048	3840.48	4276.11	-0.155012
ENSG00000163950	1.52104	6.53992	74.6158	5.71837e-18	2.43361e-16	2.86998	SLBP	stem-loop binding protein [Source:HGNC Symbol;Acc:10904]	protein_coding	430	562	1154	1652	669	2365	1424	2371	751	1526.33	368.9	908.045	737.799	1106.7	1816.09	2724.14	1	0	0	1	1	0	0	1	1.47767	0.00152229	0.00224945	2249.45	1522.29	0.563325
ENSG00000150782	-2.15473	2.69037	74.4976	6.07129e-18	2.57942e-16	-4.45287	IL18	interleukin 18 (interferon-gamma-inducing factor) [Source:HGNC Symbol;Acc:5986]	protein_coding	89	9	294	27	92	34	2053	233	158.333	23.3333	117.5	12.897	235.001	352.501	25.7941	38.6911	1	1	1	1	0	1	0	0	0.100722	0.00219471	0.000221055	221.055	2194.71	-3.31155
ENSG00000146038	-1.83515	3.61215	74.211	7.01989e-18	2.97739e-16	-3.56809	DCDC2	doublecortin domain containing 2 [Source:HGNC Symbol;Acc:18141]	protein_coding	270	24	226	45	260	85	349	50	252	51.3333	23.0651	30.9892	46.1303	69.1954	61.9785	92.9677	1	0	0	1	0	1	0	1	0.127145	0.00037309	4.74367e-05	47.4367	373.09	-2.97545
ENSG00000259354	7.34301	-0.363214	74.1118	7.38156e-18	3.12549e-16	162.356	RP11-519G16.3	NA	antisense	1	6	1	23	1	20	1	17	1	16.3333	0	9.07377	0	0	18.1475	27.2213	1	0	0	1	1	0	0	1	15.0871	1.06903e-06	1.61285e-05	16.1285	1.06903	3.91524
ENSG00000070669	1.59157	5.05987	74.0845	7.48439e-18	3.16367e-16	3.01378	ASNS	asparagine synthetase (glutamine-hydrolyzing) [Source:HGNC Symbol;Acc:753]	protein_coding	181	160	358	686	217	940	331	1289	252	595.333	93.5468	397.826	187.094	280.64	795.652	1193.48	1	1	1	1	1	0	0	0	3.45606	0.000353848	0.00122292	1222.92	353.848	1.78913
ENSG00000168685	1.52358	7.30209	74.0526	7.60638e-18	3.20981e-16	2.87504	IL7R	interleukin 7 receptor [Source:HGNC Symbol;Acc:6024]	protein_coding	956	1315	2376	2412	586	2780	882	2280	1306	2169	944.934	762.131	1889.87	2834.8	1524.26	2286.39	0	0	0	0	1	0	1	1	2.29415	0.000942881	0.00216311	2163.11	942.881	1.19796
ENSG00000138685	-1.50758	9.97098	73.8489	8.43304e-18	3.55267e-16	-2.84333	FGF2	fibroblast growth factor 2 (basic) [Source:HGNC Symbol;Acc:3676]	protein_coding	10504	2358	48025	5763	17332	7718	24295	7737	25287	5279.67	19985.4	2712.49	39970.9	59956.3	5424.98	8137.47	0	0	0	0	0	1	1	1	0.282626	0.025972	0.00734036	7340.36	25972	-1.82303
ENSG00000169604	-1.50666	6.94766	73.8276	8.52476e-18	3.57925e-16	-2.84151	ANTXR1	anthrax toxin receptor 1 [Source:HGNC Symbol;Acc:21014]	protein_coding	2112	318	3575	744	2238	866	3759	725	2641.67	642.667	810.742	287.711	1621.48	2432.23	575.421	863.132	1	0	0	1	0	1	0	1	0.171168	0.00401847	0.000687832	687.832	4018.47	-2.54652
ENSG00000198805	1.52043	6.54979	73.8279	8.52333e-18	3.57925e-16	2.86876	PNP	purine nucleoside phosphorylase [Source:HGNC Symbol;Acc:7892]	protein_coding	378	372	1287	2011	661	2794	697	2036	775.333	1725.67	465.161	1235.95	930.321	1395.48	2471.91	3707.86	0	0	0	0	1	0	1	1	2.59239	0.000745111	0.00193162	1931.62	745.111	1.37429
ENSG00000163171	-1.5253	6.38549	73.8048	8.62387e-18	3.6148e-16	-2.87847	CDC42EP3	CDC42 effector protein (Rho GTPase binding) 3 [Source:HGNC Symbol;Acc:16943]	protein_coding	1485	180	2345	506	1524	670	1903	439	1784.67	452	485.655	249.423	971.309	1456.96	498.847	748.27	1	0	0	1	0	1	0	1	0.20473	0.00203436	0.000416494	416.494	2034.36	-2.2882
ENSG00000126456	1.58681	5.14974	73.6671	9.24664e-18	3.86936e-16	3.00384	IRF3	interferon regulatory factor 3 [Source:HGNC Symbol;Acc:6118]	protein_coding	127	133	427	882	287	973	511	508	280.333	662.667	150.111	460.956	300.222	450.333	921.912	1382.87	1	0	0	1	0	1	0	1	0.882265	0.000546273	0.000481957	481.957	546.273	-0.180716
ENSG00000120802	1.48567	7.8911	73.6074	9.53051e-18	3.98149e-16	2.80047	TMPO	thymopoietin [Source:HGNC Symbol;Acc:11875]	protein_coding	1075	1381	3226	4681	1673	5487	2598	3940	1991.33	3849.67	1110.27	2175.58	2220.54	3330.81	4351.16	6526.74	1	0	0	0	1	0	1	1	1.3459	0.00277733	0.00373801	3738.01	2777.33	0.428573
ENSG00000196586	-1.54697	5.91307	73.5748	9.68961e-18	4.04121e-16	-2.92202	MYO6	myosin VI [Source:HGNC Symbol;Acc:7605]	protein_coding	836	140	1912	360	1289	465	2062	511	1345.67	321.667	540.234	165.856	1080.47	1620.7	331.713	497.569	1	1	1	1	0	1	0	0	0.219932	0.00220433	0.000484803	484.803	2204.33	-2.18487
ENSG00000182621	1.69579	3.84903	73.5415	9.8544e-18	4.1031e-16	3.23954	PLCB1	phospholipase C, beta 1 (phosphoinositide-specific) [Source:HGNC Symbol;Acc:15917]	protein_coding	89	117	117	219	96	370	13	14	100.667	235.333	14.5717	127.288	29.1433	43.715	254.577	381.865	0	0	0	0	1	0	1	1	0.955742	1.38973e-05	1.32823e-05	13.2823	13.8973	-0.0653062
ENSG00000204682	2.72795	1.16307	73.5333	9.89529e-18	4.11329e-16	6.62514	CASC10	cancer susceptibility candidate 10 [Source:HGNC Symbol;Acc:31448]	protein_coding	5	23	13	53	10	54	53	84	9.33333	43.3333	4.04145	17.6163	8.0829	12.1244	35.2326	52.8488	1	1	1	1	1	0	0	0	1.40656	5.66584e-05	7.96937e-05	79.6937	56.6584	0.492176
ENSG00000150394	-2.78924	1.66756	73.4422	1.03626e-17	4.30041e-16	-6.91267	CDH8	cadherin 8, type 2 [Source:HGNC Symbol;Acc:1767]	protein_coding	33	1	162	14	46	9	7	2	80.3333	8	71.0235	6.55744	142.047	213.07	13.1149	19.6723	0	0	0	0	0	1	1	1	0.253564	7.48319e-06	1.89747e-06	1.89747	7.48319	-1.97958
ENSG00000145632	-1.47285	9.47574	73.3594	1.08068e-17	4.47731e-16	-2.77569	PLK2	polo-like kinase 2 [Source:HGNC Symbol;Acc:19699]	protein_coding	9299	1236	25758	5402	14140	6568	30273	5577	16399	4402	8458.84	2803.13	16917.7	25376.5	5606.27	8409.4	1	0	0	1	0	1	0	1	0.163494	0.0323626	0.00529109	5291.09	32362.6	-2.61269
ENSG00000139211	-1.50007	7.45554	73.3012	1.11301e-17	4.60361e-16	-2.82856	AMIGO2	adhesion molecule with Ig-like domain 2 [Source:HGNC Symbol;Acc:24073]	protein_coding	2646	400	6646	1063	2777	1409	1871	1795	4023	957.333	2272.53	512.732	4545.06	6817.59	1025.46	1538.2	0	1	1	0	0	1	1	0	0.851426	0.00200015	0.00170298	1702.98	2000.15	-0.232047
ENSG00000138759	-1.6799	4.55271	73.2593	1.1369e-17	4.69468e-16	-3.20405	FRAS1	Fraser syndrome 1 [Source:HGNC Symbol;Acc:19185]	protein_coding	229	29	746	172	656	192	2917	552	543.667	131	276.2	88.8988	552.4	828.599	177.798	266.696	1	1	1	1	0	1	0	0	0.167942	0.00311835	0.000523701	523.701	3118.35	-2.57397
ENSG00000139318	1.62472	4.57202	73.1655	1.19222e-17	4.91503e-16	3.08383	DUSP6	dual specificity phosphatase 6 [Source:HGNC Symbol;Acc:3072]	protein_coding	109	162	332	395	129	628	101	199	190	395	123.382	233	246.763	370.145	466	699	0	0	0	0	1	0	1	1	1.74859	0.000107972	0.000188798	188.798	107.972	0.806192
ENSG00000136205	-1.47857	8.79358	73.1062	1.22861e-17	5.0567e-16	-2.78673	TNS3	tensin 3 [Source:HGNC Symbol;Acc:21616]	protein_coding	5797	725	13443	3906	10461	3677	10961	1993	9900.33	2769.33	3853.71	1774.14	7707.42	11561.1	3548.29	5322.43	1	0	0	0	0	1	1	1	0.161366	0.0117176	0.00189083	1890.83	11717.6	-2.63159
ENSG00000197261	1.66097	4.20211	73.0621	1.25632e-17	5.16226e-16	3.1623	C6orf141	chromosome 6 open reading frame 141 [Source:HGNC Symbol;Acc:21351]	protein_coding	56	107	283	411	120	434	13	10	153	317.333	117.043	182.517	234.085	351.128	365.033	547.55	0	0	0	0	0	1	1	1	0.682673	1.38973e-05	9.48734e-06	9.48734	13.8973	-0.550733
ENSG00000211584	-1.93799	3.23435	72.9179	1.3516e-17	5.54465e-16	-3.8317	SLC48A1	solute carrier family 48 (heme transporter), member 1 [Source:HGNC Symbol;Acc:26035]	protein_coding	76	7	361	59	241	73	514	42	226	46.3333	143.091	34.7755	286.182	429.273	69.5509	104.326	1	0	0	1	0	1	0	1	0.0725174	0.00054948	3.98468e-05	39.8468	549.48	-3.78553
ENSG00000016391	1.67255	4.02635	72.8323	1.41148e-17	5.78085e-16	3.18777	CHDH	choline dehydrogenase [Source:HGNC Symbol;Acc:24288]	protein_coding	82	94	159	382	117	373	152	221	119.333	283	38.553	163.741	77.106	115.659	327.481	491.222	1	0	0	1	1	0	0	1	1.29034	0.000162492	0.00020967	209.67	162.492	0.367754
ENSG00000125384	2.11936	2.46955	72.7749	1.45314e-17	5.94172e-16	4.34501	PTGER2	prostaglandin E receptor 2 (subtype EP2), 53kDa [Source:HGNC Symbol;Acc:9594]	protein_coding	6	14	67	148	30	176	37	221	34.3333	112.667	30.73	86.5871	61.46	92.19	173.174	259.761	0	0	0	0	1	0	1	1	5.30086	3.9554e-05	0.00020967	209.67	39.554	2.40623
ENSG00000221963	1.58634	4.73293	72.7297	1.48681e-17	6.06948e-16	3.00286	APOL6	apolipoprotein L, 6 [Source:HGNC Symbol;Acc:14870]	protein_coding	178	208	280	513	143	503	386	839	200.333	408	71.1782	173.277	142.356	213.535	346.554	519.832	1	1	1	1	1	0	0	0	1.92899	0.000412644	0.000795988	795.988	412.644	0.947849
ENSG00000079156	1.78692	3.3683	72.65	1.54809e-17	6.30935e-16	3.45077	OSBPL6	oxysterol binding protein-like 6 [Source:HGNC Symbol;Acc:16388]	protein_coding	70	58	75	207	63	288	43	137	69.3333	184.333	6.02771	116.663	12.0554	18.0831	233.327	349.99	1	0	0	1	1	0	0	1	2.82754	4.59681e-05	0.000129977	129.977	45.9681	1.49955
ENSG00000164574	-1.4717	8.47412	72.6286	1.56495e-17	6.36771e-16	-2.77349	GALNT10	UDP-N-acetyl-alpha-D-galactosamine:polypeptide N-acetylgalactosaminyltransferase 10 (GalNAc-T10) [Source:HGNC Symbol;Acc:19873]	protein_coding	4585	598	11729	2637	7828	3458	9085	2058	8047.33	2231	3577.05	1472.59	7154.09	10731.1	2945.18	4417.78	1	0	0	0	0	1	1	1	0.201037	0.00971211	0.0019525	1952.5	9712.11	-2.31446
ENSG00000168386	-1.47627	8.15826	72.6169	1.57428e-17	6.39524e-16	-2.78228	FILIP1L	filamin A interacting protein 1-like [Source:HGNC Symbol;Acc:24589]	protein_coding	5951	669	6387	1611	4938	2228	6675	2047	5758.67	1502.67	743.401	785.126	1486.8	2230.2	1570.25	2355.38	1	0	0	1	0	1	0	1	0.272159	0.00713575	0.00194206	1942.06	7135.75	-1.87748
ENSG00000154760	2.2653	1.8953	72.5375	1.63891e-17	6.64702e-16	4.80753	SLFN13	schlafen family member 13 [Source:HGNC Symbol;Acc:26481]	protein_coding	25	23	23	85	12	103	1	1	20	70.3333	7	41.9682	14	21	83.9365	125.905	0	0	0	0	0	0	1	1	0.887475	1.06903e-06	9.48734e-07	0.948734	1.06903	-0.172221
ENSG00000169184	-1.82987	3.61919	72.4658	1.6995e-17	6.8816e-16	-3.55504	MN1	meningioma (disrupted in balanced translocation) 1 [Source:HGNC Symbol;Acc:7180]	protein_coding	167	24	256	67	380	70	790	78	267.667	53.6667	106.978	25.7358	213.956	320.935	51.4717	77.2075	1	1	1	1	0	1	0	0	0.0876241	0.000844531	7.40013e-05	74.0013	844.531	-3.51253
ENSG00000203727	2.33747	1.78097	72.3653	1.78827e-17	7.22933e-16	5.05417	SAMD5	sterile alpha motif domain containing 5 [Source:HGNC Symbol;Acc:21180]	protein_coding	3	21	39	79	15	102	138	181	19	67.3333	18.3303	41.7413	36.6606	54.9909	83.4825	125.224	1	1	1	1	1	0	0	0	1.16401	0.000147526	0.000171721	171.721	147.526	0.2191
ENSG00000136943	1.63621	4.35706	72.2379	1.90756e-17	7.69914e-16	3.10849	CTSV	cathepsin V [Source:HGNC Symbol;Acc:2538]	protein_coding	117	99	223	450	119	550	60	265	153	366.333	60.63	236.855	121.26	181.89	473.71	710.565	0	0	0	0	1	0	1	1	3.91968	6.41416e-05	0.000251415	251.415	64.1416	1.97074
ENSG00000008277	1.94856	2.61273	72.0604	2.08707e-17	8.4101e-16	3.8599	ADAM22	ADAM metallopeptidase domain 22 [Source:HGNC Symbol;Acc:201]	protein_coding	21	47	57	130	42	151	79	112	40	109.333	18.0831	54.9939	36.1663	54.2494	109.988	164.982	1	0	0	1	1	0	0	1	1.25819	8.44531e-05	0.000106258	106.258	84.4531	0.331353
ENSG00000236654	-1.66519	4.34286	71.9549	2.20168e-17	8.85767e-16	-3.17156	AC079780.3	NA	pseudogene	438	48	421	84	380	147	1516	224	413	93	29.8161	50.1099	59.6322	89.4483	100.22	150.33	1	1	1	1	0	1	0	0	0.131131	0.00162064	0.000212517	212.517	1620.64	-2.93092
ENSG00000260336	-1.64144	4.6391	71.9452	2.21261e-17	8.88737e-16	-3.11977	RP11-395B7.7	NA	sense_overlapping	279	34	892	195	568	192	853	239	579.667	140.333	306.666	92.0996	613.333	919.999	184.199	276.299	1	0	0	0	0	1	1	1	0.248659	0.00091188	0.000226748	226.748	911.88	-2.00776
ENSG00000269895	-2.34191	2.12692	71.9289	2.23097e-17	8.94678e-16	-5.06972	AP000654.4	NA	lincRNA	58	6	132	18	112	20	60	19	100.667	14.6667	38.2797	7.57188	76.5593	114.839	15.1438	22.7156	0	0	0	0	0	1	1	1	0.281034	6.41416e-05	1.8026e-05	18.026	64.1416	-1.83118
ENSG00000144355	2.95689	0.944287	71.8176	2.36039e-17	9.45061e-16	7.7645	DLX1	distal-less homeobox 1 [Source:HGNC Symbol;Acc:2914]	protein_coding	7	11	9	47	4	60	5	1	6.66667	39.3333	2.51661	25.3837	5.03322	7.54983	50.7674	76.1512	0	0	0	0	0	1	1	1	0.177495	5.34513e-06	9.48734e-07	0.948734	5.34513	-2.49415
ENSG00000138771	-1.49224	6.78573	71.7918	2.39143e-17	9.55963e-16	-2.81325	SHROOM3	shroom family member 3 [Source:HGNC Symbol;Acc:30422]	protein_coding	1501	197	3539	814	2371	972	2791	598	2470.33	661	1022.62	409.528	2045.25	3067.87	819.056	1228.58	1	0	0	0	0	1	1	1	0.190151	0.00298365	0.000567343	567.343	2983.65	-2.39479
ENSG00000074527	-1.60739	5.00448	71.7785	2.40765e-17	9.60908e-16	-3.04699	NTN4	netrin 4 [Source:HGNC Symbol;Acc:13658]	protein_coding	381	72	1296	167	605	259	996	137	760.667	166	476.949	93.504	953.898	1430.85	187.008	280.512	1	0	0	0	0	1	1	1	0.122072	0.00106475	0.000129977	129.977	1064.75	-3.03419
ENSG00000145365	1.58971	4.63931	71.7269	2.47139e-17	9.84778e-16	3.0099	TIFA	TRAF-interacting protein with forkhead-associated domain [Source:HGNC Symbol;Acc:19075]	protein_coding	160	171	295	460	125	575	301	592	193.333	402	89.7682	208.151	179.536	269.305	416.303	624.454	1	0	0	1	1	0	0	1	1.74547	0.000321777	0.000561651	561.651	321.777	0.803612
ENSG00000126215	1.74001	3.80586	71.6734	2.53928e-17	1.01022e-15	3.34037	XRCC3	X-ray repair complementing defective repair in Chinese hamster cells 3 [Source:HGNC Symbol;Acc:12830]	protein_coding	28	44	186	396	109	367	179	320	107.667	269	79.0084	195.394	158.017	237.025	390.789	586.183	1	0	0	0	1	0	1	1	1.58655	0.000191356	0.000303595	303.595	191.356	0.665891
ENSG00000058668	-1.46503	8.55483	71.6681	2.54609e-17	1.01132e-15	-2.76069	ATP2B4	ATPase, Ca++ transporting, plasma membrane 4 [Source:HGNC Symbol;Acc:817]	protein_coding	4003	726	13920	2872	8694	3084	14881	2529	8872.33	2227.33	4960.9	1304.51	9921.81	14882.7	2609.01	3913.52	1	0	0	0	0	1	1	1	0.150825	0.0159082	0.00239935	2399.35	15908.2	-2.72905
ENSG00000225138	1.77434	3.30956	71.6303	2.59542e-17	1.02928e-15	3.42081	CTD-2228K2.7	NA	processed_transcript	66	79	87	243	53	168	431	568	68.6667	163.333	17.1561	82.0995	34.3123	51.4684	164.199	246.299	1	1	1	1	1	0	0	0	1.16957	0.00046075	0.000538881	538.881	460.75	0.225982
ENSG00000227906	4.6702	0.085216	71.5425	2.71353e-17	1.07442e-15	25.4606	SNAP25-AS1	SNAP25 antisense RNA 1 [Source:HGNC Symbol;Acc:44312]	antisense	1	4	1	28	2	37	1	1	1.33333	23	0.57735	17.0587	1.1547	1.73205	34.1174	51.1762	0	0	0	0	0	0	1	1	0.887475	1.06903e-06	9.48734e-07	0.948734	1.06903	-0.172221
ENSG00000107984	-1.57327	5.90159	71.3582	2.97916e-17	1.17773e-15	-2.97578	DKK1	dickkopf WNT signaling pathway inhibitor 1 [Source:HGNC Symbol;Acc:2891]	protein_coding	497	61	3496	475	835	522	561	644	1609.33	352.667	1642.62	253.682	3285.24	4927.85	507.363	761.045	0	0	0	0	1	0	1	1	1.01878	0.000599724	0.000610985	610.985	599.724	0.0268385
ENSG00000129354	-2.13703	2.61164	71.318	3.04057e-17	1.20011e-15	-4.39856	AP1M2	adaptor-related protein complex 1, mu 2 subunit [Source:HGNC Symbol;Acc:558]	protein_coding	39	1	285	39	133	41	825	240	152.333	27	124.134	22.5389	248.269	372.403	45.0777	67.6166	1	1	1	1	0	1	0	0	0.258175	0.000881947	0.000227696	227.696	881.947	-1.95358
ENSG00000253642	7.28365	-0.450436	71.2586	3.13343e-17	1.23482e-15	155.81	RP11-317N12.1	NA	lincRNA	1	9	1	17	1	19	1	1	1	15	0	5.2915	0	0	10.583	15.8745	1	0	0	1	0	0	0	1	0.887475	1.06903e-06	9.48734e-07	0.948734	1.06903	-0.172221
ENSG00000163131	2.0872	2.36276	71.2436	3.15726e-17	1.24225e-15	4.24921	CTSS	cathepsin S [Source:HGNC Symbol;Acc:2545]	protein_coding	64	82	15	61	16	80	3	22	31.6667	74.3333	28.006	11.5902	56.0119	84.0179	23.1805	34.7707	0	0	0	0	1	0	1	1	6.50815	3.20708e-06	2.08722e-05	20.8722	3.20708	2.70225
ENSG00000198691	2.14	2.14987	71.195	3.23611e-17	1.27128e-15	4.40762	ABCA4	ATP-binding cassette, sub-family A (ABC1), member 4 [Source:HGNC Symbol;Acc:34]	protein_coding	22	22	25	102	27	132	3	2	24.6667	85.3333	2.51661	56.8624	5.03322	7.54983	113.725	170.587	0	0	0	0	0	1	1	1	0.59165	3.20708e-06	1.89747e-06	1.89747	3.20708	-0.757184
ENSG00000120337	4.48373	-0.0740384	71.1822	3.2572e-17	1.27756e-15	22.3737	TNFSF18	tumor necrosis factor (ligand) superfamily, member 18 [Source:HGNC Symbol;Acc:11932]	protein_coding	2	23	2	17	1	15	8	95	1.66667	18.3333	0.57735	4.16333	1.1547	1.73205	8.32666	12.49	1	1	1	1	1	0	0	0	10.5388	8.55221e-06	9.01298e-05	90.1298	8.55221	3.39763
ENSG00000162745	-2.29032	2.21305	71.1589	3.29576e-17	1.29066e-15	-4.89164	OLFML2B	olfactomedin-like 2B [Source:HGNC Symbol;Acc:24558]	protein_coding	101	3	136	23	77	19	92	13	104.667	15	29.6704	10.583	59.3408	89.0112	21.166	31.749	1	0	0	1	0	1	0	1	0.125404	9.83504e-05	1.23335e-05	12.3335	98.3504	-2.99534
ENSG00000233237	-1.61777	4.81829	71.0873	3.41757e-17	1.33627e-15	-3.069	LINC00472	long intergenic non-protein coding RNA 472 [Source:HGNC Symbol;Acc:21380]	lincRNA	275	46	1133	193	625	228	882	130	677.667	155.667	431.418	96.5729	862.836	1294.25	193.146	289.719	1	0	0	0	0	1	1	1	0.130807	0.000942881	0.000123335	123.335	942.881	-2.93449
ENSG00000180998	1.96484	2.63467	70.7905	3.97247e-17	1.55081e-15	3.9037	GPR137C	G protein-coupled receptor 137C [Source:HGNC Symbol;Acc:25445]	protein_coding	28	27	60	145	30	185	102	334	39.3333	119	17.9258	82.1462	35.8515	53.7773	164.292	246.439	1	1	1	1	1	0	0	0	2.90605	0.000109041	0.000316877	316.877	109.041	1.53906
ENSG00000164687	1.94397	2.60093	70.5474	4.49345e-17	1.75147e-15	3.84762	FABP5	fatty acid binding protein 5 (psoriasis-associated) [Source:HGNC Symbol;Acc:3560]	protein_coding	25	37	50	127	41	172	26	57	38.6667	112	12.6623	68.7386	25.3246	37.9868	137.477	206.216	1	0	0	0	1	0	1	1	1.94562	2.77947e-05	5.40779e-05	54.0779	27.7947	0.960229
ENSG00000147234	-1.834	3.4114	70.4044	4.83132e-17	1.88023e-15	-3.56523	FRMPD3	FERM and PDZ domain containing 3 [Source:HGNC Symbol;Acc:29382]	protein_coding	171	13	225	66	291	68	43	6	229	49	60.0999	31.1929	120.2	180.3	62.3859	93.5788	0	0	0	0	0	1	1	1	0.123834	4.59681e-05	5.69241e-06	5.69241	45.9681	-3.01352
ENSG00000144057	-1.71426	4.0527	70.3639	4.93153e-17	1.91625e-15	-3.28129	ST6GAL2	ST6 beta-galactosamide alpha-2,6-sialyltranferase 2 [Source:HGNC Symbol;Acc:10861]	protein_coding	412	46	215	46	335	111	329	44	320.667	67.6667	99.2791	37.5278	198.558	297.837	75.0555	112.583	1	0	0	1	0	1	0	1	0.11869	0.00035171	4.17443e-05	41.7443	351.71	-3.07473
ENSG00000168389	1.99744	2.51656	70.3266	5.02549e-17	1.94974e-15	3.9929	MFSD2A	major facilitator superfamily domain containing 2A [Source:HGNC Symbol;Acc:25897]	protein_coding	19	26	50	161	38	140	26	72	35.6667	109	15.6312	72.643	31.2623	46.8935	145.286	217.929	0	0	0	0	1	0	1	1	2.45762	2.77947e-05	6.83089e-05	68.3089	27.7947	1.29726
ENSG00000145040	2.62804	1.20095	70.2989	5.09668e-17	1.97429e-15	6.18184	UCN2	urocortin 2 [Source:HGNC Symbol;Acc:18414]	protein_coding	11	24	10	44	9	63	7	48	10	43.6667	1	19.5021	2	3	39.0043	58.5064	1	0	0	1	1	0	0	1	6.08554	7.48319e-06	4.55393e-05	45.5393	7.48319	2.60539
ENSG00000268894	-7.51631	0.223958	70.14	5.52417e-17	2.13658e-15	-183.078	PLCE1-AS1	PLCE1 antisense RNA 1 [Source:HGNC Symbol;Acc:45193]	antisense	11	1	64	1	12	1	42	1	29	1	30.315	0	60.63	90.945	0	0	0	1	1	0	0	1	1	0	0.0211304	4.48991e-05	9.48734e-07	0.948734	44.8991	-5.56454
ENSG00000101194	2.42309	1.66905	69.9988	5.93405e-17	2.29157e-15	5.36318	SLC17A9	solute carrier family 17 (vesicular nucleotide transporter), member 9 [Source:HGNC Symbol;Acc:16192]	protein_coding	12	9	26	112	9	71	59	107	15.6667	64	9.07377	51.8556	18.1475	27.2213	103.711	155.567	1	0	0	1	1	0	0	1	1.60949	6.30726e-05	0.000101515	101.515	63.0726	0.686602
ENSG00000138031	1.62009	4.29056	69.9202	6.17525e-17	2.38104e-15	3.07393	ADCY3	adenylate cyclase 3 [Source:HGNC Symbol;Acc:234]	protein_coding	79	81	240	488	137	508	256	406	152	359	81.5414	240.963	163.083	244.624	481.925	722.888	1	0	0	1	1	0	0	1	1.40748	0.000273671	0.000385186	385.186	273.671	0.493114
ENSG00000196517	1.93091	2.66766	69.8831	6.29257e-17	2.42254e-15	3.81295	SLC6A9	solute carrier family 6 (neurotransmitter transporter, glycine), member 9 [Source:HGNC Symbol;Acc:11056]	protein_coding	25	32	45	157	51	167	4	55	40.3333	118.667	13.6137	75.2219	27.2274	40.8412	150.444	225.666	0	0	0	0	1	0	1	1	12.2028	4.27611e-06	5.21804e-05	52.1804	4.27611	3.60914
ENSG00000005102	7.31187	-0.563938	69.8575	6.37475e-17	2.45041e-15	158.888	MEOX1	mesenchyme homeobox 1 [Source:HGNC Symbol;Acc:7013]	protein_coding	1	13	1	16	1	11	1	14	1	13.3333	0	2.51661	0	0	5.03322	7.54983	1	1	1	1	1	0	0	0	12.4247	1.06903e-06	1.32823e-05	13.2823	1.06903	3.63513
ENSG00000115956	4.68674	-0.1406	69.851	6.39574e-17	2.45471e-15	25.7543	PLEK	pleckstrin [Source:HGNC Symbol;Acc:9070]	protein_coding	1	18	2	18	1	18	1	21	1.33333	18	0.57735	0	1.1547	1.73205	0	0	0	1	1	0	1	0	1	0	18.637	1.06903e-06	1.99234e-05	19.9234	1.06903	4.2201
ENSG00000167703	1.53897	5.32898	69.7035	6.89239e-17	2.64127e-15	2.90588	SLC43A2	solute carrier family 43 (amino acid system L transporter), member 2 [Source:HGNC Symbol;Acc:23087]	protein_coding	192	216	337	1022	395	788	75	362	308	675.333	104.561	414.644	209.122	313.683	829.287	1243.93	0	0	0	0	1	0	1	1	4.28355	8.0177e-05	0.000343442	343.442	80.177	2.09881
ENSG00000151718	-1.44764	7.99734	69.5719	7.36809e-17	2.81925e-15	-2.72761	WWC2	WW and C2 domain containing 2 [Source:HGNC Symbol;Acc:24148]	protein_coding	3195	486	10033	1865	4714	2281	11182	1967	5980.67	1544	3590.67	939.567	7181.34	10772	1879.13	2818.7	1	0	0	1	0	1	0	1	0.156114	0.0119539	0.00186616	1866.16	11953.9	-2.67933
ENSG00000243137	-1.78624	5.49202	69.5504	7.4486e-17	2.84571e-15	-3.44914	PSG4	pregnancy specific beta-1-glycoprotein 4 [Source:HGNC Symbol;Acc:9521]	protein_coding	11	5	2597	434	1244	385	4423	413	1284	274.667	1293.46	234.82	2586.93	3880.39	469.64	704.459	1	0	0	1	0	1	0	1	0.0828685	0.0047283	0.000391827	391.827	4728.3	-3.59303
ENSG00000151014	1.6122	4.2465	69.5362	7.50261e-17	2.86197e-15	3.05719	CCRN4L	CCR4 carbon catabolite repression 4-like (S. cerevisiae) [Source:HGNC Symbol;Acc:14254]	protein_coding	75	98	282	457	113	439	219	466	156.667	331.333	110.192	202.273	220.385	330.577	404.546	606.819	0	0	0	0	1	0	1	1	1.88842	0.000234117	0.00044211	442.11	234.117	0.917178
ENSG00000035664	2.16366	2.02279	69.3853	8.09915e-17	3.08483e-15	4.4805	DAPK2	death-associated protein kinase 2 [Source:HGNC Symbol;Acc:2675]	protein_coding	17	22	37	120	17	89	43	113	23.6667	77	11.547	50.0899	23.094	34.641	100.18	150.27	1	0	0	1	1	0	0	1	2.3322	4.59681e-05	0.000107207	107.207	45.9681	1.22169
ENSG00000169432	-1.85017	3.22833	69.2859	8.51756e-17	3.23926e-15	-3.60542	SCN9A	sodium channel, voltage-gated, type IX, alpha subunit [Source:HGNC Symbol;Acc:10597]	protein_coding	169	20	277	34	171	68	902	100	205.667	40.6667	61.7846	24.6847	123.569	185.354	49.3694	74.054	1	1	1	1	0	1	0	0	0.0983897	0.000964262	9.48734e-05	94.8734	964.262	-3.34535
ENSG00000065328	1.60234	4.44361	69.1414	9.16509e-17	3.48023e-15	3.03635	MCM10	minichromosome maintenance complex component 10 [Source:HGNC Symbol;Acc:18043]	protein_coding	62	80	313	565	165	566	312	243	180	403.667	126.171	280.304	252.341	378.512	560.608	840.912	1	0	0	0	0	1	1	1	0.691207	0.000333536	0.000230542	230.542	333.536	-0.532811
ENSG00000229951	-3.82312	0.750128	69.1036	9.34247e-17	3.54221e-15	-14.1538	AC104695.3	NA	antisense	31	1	37	3	48	3	14	1	38.6667	2.33333	8.62168	1.1547	17.2434	25.865	2.3094	3.4641	0	0	0	0	0	1	1	1	0.0633911	1.49664e-05	9.48734e-07	0.948734	14.9664	-3.97958
ENSG00000085117	1.47834	6.22643	69.0307	9.69417e-17	3.67e-15	2.78629	CD82	CD82 molecule [Source:HGNC Symbol;Acc:6210]	protein_coding	438	341	812	1850	519	1711	528	1009	589.667	1300.67	196.76	833.997	393.519	590.279	1667.99	2501.99	1	0	0	0	1	0	1	1	1.69595	0.000564446	0.000957273	957.273	564.446	0.762095
ENSG00000227558	-1.99205	2.97992	68.8883	1.04202e-16	3.9389e-15	-3.97803	PGM5P2	phosphoglucomutase 5 pseudogene 2 [Source:HGNC Symbol;Acc:18965]	pseudogene	35	6	345	51	208	55	293	32	196	37.3333	155.348	27.2091	310.696	466.044	54.4181	81.6272	0	0	0	0	0	1	1	1	0.0969256	0.000313225	3.03595e-05	30.3595	313.225	-3.36698
ENSG00000187098	-1.49763	5.83284	68.6619	1.16876e-16	4.41131e-15	-2.82379	MITF	microphthalmia-associated transcription factor [Source:HGNC Symbol;Acc:7105]	protein_coding	756	99	1967	404	1146	519	3151	473	1289.67	340.667	618.151	217.045	1236.3	1854.45	434.089	651.134	1	0	0	1	0	1	0	1	0.13322	0.0033685	0.000448751	448.751	3368.5	-2.90812
ENSG00000114405	1.592	4.29081	68.5385	1.24422e-16	4.68905e-15	3.01468	C3orf14	chromosome 3 open reading frame 14 [Source:HGNC Symbol;Acc:25024]	protein_coding	119	112	232	385	105	506	225	488	152	334.333	69.6348	201.827	139.27	208.904	403.655	605.482	1	0	0	1	1	0	0	1	1.92483	0.000240531	0.000462982	462.982	240.531	0.944735
ENSG00000072422	-1.47938	6.075	68.5207	1.2555e-16	4.72445e-15	-2.7883	RHOBTB1	Rho-related BTB domain containing 1 [Source:HGNC Symbol;Acc:18738]	protein_coding	1113	168	2130	410	1144	506	1390	272	1462.33	361.333	578.424	174.176	1156.85	1735.27	348.352	522.528	1	0	0	0	0	1	1	1	0.173664	0.00148595	0.000258056	258.056	1485.95	-2.52563
ENSG00000123505	1.44722	7.2961	68.3887	1.34241e-16	5.04392e-15	2.72682	AMD1	adenosylmethionine decarboxylase 1 [Source:HGNC Symbol;Acc:457]	protein_coding	754	962	2371	2715	980	3791	1515	2394	1368.33	2489.33	875.657	1427.94	1751.31	2626.97	2855.87	4283.81	0	0	0	0	1	0	1	1	1.40239	0.00161958	0.00227127	2271.27	1619.58	0.487884
ENSG00000175928	-1.43828	7.70545	68.3794	1.34879e-16	5.06031e-15	-2.70998	LRRN1	leucine rich repeat neuronal 1 [Source:HGNC Symbol;Acc:20980]	protein_coding	2727	401	5521	1530	5382	1841	10431	1586	4543.33	1257.33	1574.53	757.734	3149.05	4723.58	1515.47	2273.2	1	0	0	1	0	1	0	1	0.134938	0.011151	0.00150469	1504.69	11151	-2.88963
ENSG00000175175	2.43264	1.52638	68.245	1.4439e-16	5.40901e-15	5.39882	PPM1E	protein phosphatase, Mg2+/Mn2+ dependent, 1E [Source:HGNC Symbol;Acc:19322]	protein_coding	16	10	13	73	11	90	8	29	13.3333	57.6667	2.51661	42.1466	5.03322	7.54983	84.2931	126.44	1	0	0	1	1	0	0	1	3.2171	8.55221e-06	2.75133e-05	27.5133	8.55221	1.68576
ENSG00000074266	1.51631	4.97124	68.1588	1.50846e-16	5.64242e-15	2.86058	EED	embryonic ectoderm development [Source:HGNC Symbol;Acc:3188]	protein_coding	153	203	357	587	243	739	544	513	251	509.667	102.235	276.241	204.47	306.705	552.483	828.724	1	0	0	1	0	1	0	1	0.836902	0.00058155	0.000486701	486.701	581.55	-0.256869
ENSG00000167202	-1.4799	6.31789	68.1544	1.51182e-16	5.64653e-15	-2.7893	TBC1D2B	TBC1 domain family, member 2B [Source:HGNC Symbol;Acc:29183]	protein_coding	715	130	2879	617	2074	706	2568	483	1889.33	484.333	1093.76	310.071	2187.51	3281.27	620.143	930.214	1	0	0	0	0	1	1	1	0.16692	0.00274526	0.000458239	458.239	2745.26	-2.58277
ENSG00000041982	1.43374	9.64526	68.079	1.57072e-16	5.85778e-15	2.70146	TNC	tenascin C [Source:HGNC Symbol;Acc:5318]	protein_coding	6765	5186	4483	12815	6816	17135	255	859	6021.33	11712	1332.48	6050.38	2664.96	3997.44	12100.8	18151.1	0	0	0	0	1	0	1	1	2.98957	0.000272602	0.000814963	814.963	272.602	1.57994
ENSG00000087116	-1.60158	4.84307	67.8752	1.7418e-16	6.48614e-15	-3.03476	ADAMTS2	ADAM metallopeptidase with thrombospondin type 1 motif, 2 [Source:HGNC Symbol;Acc:218]	protein_coding	190	41	1340	242	647	198	1320	196	725.667	160.333	579.022	105.661	1158.04	1737.07	211.323	316.984	1	0	0	0	0	1	1	1	0.131777	0.00141111	0.000185952	185.952	1411.11	-2.92383
ENSG00000164877	1.54248	4.98567	67.7716	1.83578e-16	6.82594e-15	2.91294	MICALL2	MICAL-like 2 [Source:HGNC Symbol;Acc:29672]	protein_coding	151	135	305	924	264	639	292	414	240	566	79.7559	399.533	159.512	239.268	799.067	1198.6	1	0	0	1	1	0	0	1	1.25827	0.000312156	0.000392776	392.776	312.156	0.331441
ENSG00000151725	1.47271	5.68852	67.6812	1.9219e-16	7.13555e-15	2.77542	CENPU	centromere protein U [Source:HGNC Symbol;Acc:21348]	protein_coding	243	286	669	1052	382	1235	542	692	431.333	857.667	217.243	503.462	434.485	651.728	1006.92	1510.39	1	0	0	0	1	0	1	1	1.13309	0.000579412	0.000656524	656.524	579.412	0.180258
ENSG00000241472	1.97696	2.30563	67.4968	2.11024e-16	7.82322e-15	3.93663	PTPRG-AS1	PTPRG antisense RNA 1 [Source:HGNC Symbol;Acc:44638]	processed_transcript	22	40	42	97	30	128	71	145	31.3333	88.3333	10.0664	44.6356	20.1329	30.1993	89.2711	133.907	1	1	1	1	1	0	0	0	1.81245	7.59009e-05	0.000137566	137.566	75.9009	0.857941
ENSG00000150687	-1.40876	10.4333	67.4606	2.14937e-16	7.9565e-15	-2.6551	PRSS23	protease, serine, 23 [Source:HGNC Symbol;Acc:14370]	protein_coding	17732	3039	46414	8864	29113	13175	33215	7840	31086.3	8359.33	14442.5	5086.81	28884.9	43327.4	10173.6	15260.4	1	0	0	0	0	1	1	1	0.209478	0.0355077	0.00743808	7438.08	35507.7	-2.25513
ENSG00000150347	-1.43034	7.4207	67.4576	2.15263e-16	7.95677e-15	-2.6951	ARID5B	AT rich interactive domain 5B (MRF1-like) [Source:HGNC Symbol;Acc:17362]	protein_coding	2141	356	6065	1326	3511	1377	8912	1145	3905.67	1019.67	1991.55	575.318	3983.1	5974.65	1150.64	1725.95	1	0	0	1	0	1	0	1	0.114021	0.00952716	0.0010863	1086.3	9527.16	-3.13262
ENSG00000076067	-1.76527	3.4529	67.4535	2.15713e-16	7.96167e-15	-3.39938	RBMS2	RNA binding motif, single stranded interacting protein 2 [Source:HGNC Symbol;Acc:9909]	protein_coding	154	16	350	66	234	80	382	57	246	54	98.5495	33.6452	197.099	295.648	67.2904	100.936	1	0	0	1	0	1	0	1	0.132424	0.000408368	5.40779e-05	54.0779	408.368	-2.91676
ENSG00000007908	7.35243	-0.689742	67.384	2.23454e-16	8.22949e-15	163.419	SELE	selectin E [Source:HGNC Symbol;Acc:10718]	protein_coding	1	17	1	16	1	2	1	12	1	11.6667	0	8.3865	0	0	16.773	25.1595	1	0	0	1	1	0	0	1	10.6497	1.06903e-06	1.13848e-05	11.3848	1.06903	3.41274
ENSG00000128872	-1.55167	4.80523	67.3825	2.23627e-16	8.22949e-15	-2.93156	TMOD2	tropomodulin 2 (neuronal) [Source:HGNC Symbol;Acc:11872]	protein_coding	549	67	618	127	540	232	630	144	569	142	42.6732	83.5165	85.3464	128.02	167.033	250.549	1	0	0	1	0	1	0	1	0.202851	0.000673487	0.000136618	136.618	673.487	-2.3015
ENSG00000162607	1.43816	6.7402	67.3242	2.30339e-16	8.46403e-15	2.70974	USP1	ubiquitin specific peptidase 1 [Source:HGNC Symbol;Acc:12607]	protein_coding	506	594	1507	2008	750	2663	1387	2151	921	1755	521.949	1057.45	1043.9	1565.85	2114.9	3172.35	1	0	0	0	1	0	1	1	1.37632	0.00148274	0.00204073	2040.73	1482.74	0.460818
ENSG00000198853	-1.50281	5.5908	67.2915	2.34183e-16	8.59266e-15	-2.83394	RUSC2	RUN and SH3 domain containing 2 [Source:HGNC Symbol;Acc:23625]	protein_coding	570	73	1536	432	1146	380	2801	454	1084	295	485.975	194.008	971.951	1457.93	388.015	582.023	1	0	0	1	0	1	0	1	0.143846	0.00299434	0.000430725	430.725	2994.34	-2.7974
ENSG00000184226	-1.5282	5.33253	67.2559	2.38454e-16	8.73656e-15	-2.88426	PCDH9	protocadherin 9 [Source:HGNC Symbol;Acc:8661]	protein_coding	860	57	753	210	793	422	638	194	802	229.667	54.0648	183.293	108.13	162.194	366.586	549.879	1	0	0	1	0	1	0	1	0.269859	0.000682039	0.000184054	184.054	682.039	-1.88972
ENSG00000163040	1.59745	4.26291	67.2074	2.44392e-16	8.94102e-15	3.02608	CCDC74A	coiled-coil domain containing 74A [Source:HGNC Symbol;Acc:25197]	protein_coding	133	87	153	463	133	467	375	798	139.667	339	11.547	218.248	23.094	34.641	436.495	654.743	1	1	1	1	1	0	0	0	1.88855	0.000400885	0.00075709	757.09	400.885	0.917277
ENSG00000156466	-1.64194	4.14299	67.1339	2.53679e-16	9.26726e-15	-3.12086	GDF6	growth differentiation factor 6 [Source:HGNC Symbol;Acc:4221]	protein_coding	341	22	373	118	386	135	152	21	366.667	91.6667	23.1589	60.9289	46.3177	69.4766	121.858	182.787	1	0	0	1	0	1	0	1	0.122612	0.000162492	1.99234e-05	19.9234	162.492	-3.02783
ENSG00000133985	-1.69928	3.85051	67.0299	2.6742e-16	9.75499e-15	-3.24739	TTC9	tetratricopeptide repeat domain 9 [Source:HGNC Symbol;Acc:20267]	protein_coding	144	16	526	100	339	124	356	38	336.333	80	191.014	56.7098	382.028	573.042	113.42	170.129	0	0	0	0	0	1	1	1	0.0947305	0.000380573	3.60519e-05	36.0519	380.573	-3.40003
ENSG00000260244	3.10316	0.68254	67.0011	2.7136e-16	9.88431e-15	8.59297	RP11-588K22.2	NA	sense_overlapping	7	9	2	51	6	37	1	1	5	32.3333	2.64575	21.3854	5.2915	7.93725	42.7707	64.1561	0	0	0	0	0	0	1	1	0.887475	1.06903e-06	9.48734e-07	0.948734	1.06903	-0.172221
ENSG00000244242	-1.73649	3.67929	66.935	2.80614e-16	1.02065e-14	-3.33224	IFITM10	interferon induced transmembrane protein 10 [Source:HGNC Symbol;Acc:40022]	protein_coding	157	16	319	99	370	81	234	28	282	65.3333	111.216	43.6616	222.432	333.648	87.3232	130.985	1	0	0	0	0	1	1	1	0.106194	0.000250152	2.65646e-05	26.5646	250.152	-3.23523
ENSG00000198053	-1.44594	6.59843	66.8552	2.922e-16	1.06125e-14	-2.72441	SIRPA	signal-regulatory protein alpha [Source:HGNC Symbol;Acc:9662]	protein_coding	1410	160	3179	825	1839	833	1911	414	2142.67	606	922.768	386.268	1845.54	2768.3	772.536	1158.8	1	0	0	0	0	1	1	1	0.192263	0.00204291	0.000392776	392.776	2042.91	-2.37885
ENSG00000075131	1.63917	3.72572	66.8378	2.94797e-16	1.06913e-14	3.11486	TIPIN	TIMELESS interacting protein [Source:HGNC Symbol;Acc:30750]	protein_coding	65	74	143	285	92	335	97	213	100	231.333	39.6106	138.529	79.2212	118.832	277.058	415.588	1	0	0	0	1	0	1	1	1.94879	0.000103696	0.00020208	202.08	103.696	0.962575
ENSG00000054654	1.42825	6.93836	66.7617	3.06393e-16	1.10958e-14	2.6912	SYNE2	spectrin repeat containing, nuclear envelope 2 [Source:HGNC Symbol;Acc:17084]	protein_coding	542	609	1940	2637	822	2925	2271	2775	1101.33	2057	739.677	1262.25	1479.35	2219.03	2524.49	3786.74	1	0	0	1	1	0	0	1	1.08443	0.00242776	0.00263274	2632.74	2427.76	0.116939
ENSG00000113722	2.51621	1.37009	66.7583	3.06918e-16	1.10987e-14	5.72079	CDX1	caudal type homeobox 1 [Source:HGNC Symbol;Acc:1805]	protein_coding	7	9	13	64	14	85	2	13	11.3333	52.6667	3.78594	39.2471	7.57188	11.3578	78.4942	117.741	0	0	0	0	1	0	1	1	5.76859	2.13805e-06	1.23335e-05	12.3335	2.13805	2.52822
ENSG00000188133	4.56648	-0.00321645	66.57	3.37688e-16	1.21938e-14	23.6945	TMEM215	transmembrane protein 215 [Source:HGNC Symbol;Acc:33816]	protein_coding	1	5	2	22	1	37	2	31	1.33333	21.3333	0.57735	16.0104	1.1547	1.73205	32.0208	48.0312	1	0	0	1	1	0	0	1	13.7559	2.13805e-06	2.94108e-05	29.4108	2.13805	3.78197
ENSG00000216819	4.57485	0.00849701	66.4957	3.50651e-16	1.26437e-14	23.8324	TUBB2BP1	tubulin, beta 2B class IIb pseudogene 1 [Source:HGNC Symbol;Acc:42332]	pseudogene	1	3	2	26	1	36	1	22	1.33333	21.6667	0.57735	16.9214	1.1547	1.73205	33.8428	50.7642	0	0	0	0	1	0	1	1	19.5245	1.06903e-06	2.08722e-05	20.8722	1.06903	4.28721
ENSG00000120278	2.26873	1.64445	66.4693	3.5538e-16	1.27957e-14	4.819	PLEKHG1	pleckstrin homology domain containing, family G (with RhoGef domain) member 1 [Source:HGNC Symbol;Acc:20884]	protein_coding	5	23	24	74	22	81	13	36	17	59.3333	10.4403	31.6596	20.8806	31.3209	63.3193	94.9789	0	0	0	0	1	0	1	1	2.45762	1.38973e-05	3.41544e-05	34.1544	13.8973	1.29726
ENSG00000140105	1.42071	6.91496	66.3981	3.68452e-16	1.32473e-14	2.67717	WARS	tryptophanyl-tRNA synthetase [Source:HGNC Symbol;Acc:12729]	protein_coding	694	660	1373	2617	894	2612	1131	3828	987	1963	348.923	1128.43	697.845	1046.77	2256.87	3385.3	1	1	1	1	1	0	0	0	3.00376	0.00120907	0.00363176	3631.76	1209.07	1.58677
ENSG00000181577	2.19533	1.94852	66.3359	3.80276e-16	1.36528e-14	4.57994	C6orf223	chromosome 6 open reading frame 223 [Source:HGNC Symbol;Acc:28692]	protein_coding	7	11	36	113	22	108	40	22	21.6667	77.3333	14.5029	57.5007	29.0057	43.5086	115.001	172.502	1	0	0	0	0	1	1	1	0.488111	4.27611e-05	2.08722e-05	20.8722	42.7611	-1.03472
ENSG00000115963	-1.42342	8.25926	66.2967	3.87915e-16	1.39071e-14	-2.6822	RND3	Rho family GTPase 3 [Source:HGNC Symbol;Acc:671]	protein_coding	3401	592	15248	2219	4439	2519	12646	3360	7696	1776.67	6560.78	1036.86	13121.6	19682.4	2073.72	3110.58	0	1	1	0	0	1	1	0	0.235799	0.0135189	0.00318775	3187.75	13518.9	-2.08437
ENSG00000135905	1.4577	5.65967	66.0648	4.36334e-16	1.56206e-14	2.7467	DOCK10	dedicator of cytokinesis 10 [Source:HGNC Symbol;Acc:23479]	protein_coding	375	341	594	937	257	1032	248	743	408.667	770	171.004	374.549	342.008	513.012	749.098	1123.65	0	0	0	0	1	0	1	1	2.65885	0.000265119	0.00070491	704.91	265.119	1.4108
ENSG00000111057	-1.4032	9.43454	66.0217	4.45983e-16	1.59432e-14	-2.64488	KRT18	keratin 18 [Source:HGNC Symbol;Acc:6430]	protein_coding	5241	570	27308	7380	16785	8432	16821	5178	16444.7	5460.67	11037.4	4267.98	22074.9	33112.3	8535.96	12803.9	0	0	0	0	0	1	1	1	0.273191	0.0179821	0.00491255	4912.55	17982.1	-1.87202
ENSG00000163531	-1.44235	6.52022	65.974	4.56905e-16	1.63104e-14	-2.71763	NFASC	neurofascin [Source:HGNC Symbol;Acc:29866]	protein_coding	993	139	3206	865	2120	771	3504	438	2106.33	591.667	1106.56	394.828	2213.13	3319.69	789.656	1184.48	1	0	0	1	0	1	0	1	0.110934	0.00374587	0.000415546	415.546	3745.87	-3.17222
ENSG00000146592	1.5439	4.48129	65.9308	4.67027e-16	1.6648e-14	2.91581	CREB5	cAMP responsive element binding protein 5 [Source:HGNC Symbol;Acc:16844]	protein_coding	93	113	333	479	141	572	451	307	189	388	126.996	242.654	253.992	380.988	485.308	727.962	1	0	0	1	0	1	0	1	0.604113	0.000482131	0.000291261	291.261	482.131	-0.72711
ENSG00000180332	-1.66775	4.07928	65.6204	5.46691e-16	1.946e-14	-3.17718	KCTD4	potassium channel tetramerization domain containing 4 [Source:HGNC Symbol;Acc:23227]	protein_coding	133	10	499	125	524	177	131	69	385.333	104	218.884	85.4576	437.769	656.653	170.915	256.373	0	0	0	0	0	1	1	1	0.467449	0.000140042	6.54627e-05	65.4627	140.042	-1.09712
ENSG00000110944	3.60704	0.266751	65.4671	5.90923e-16	2.10046e-14	12.1851	IL23A	interleukin 23, alpha subunit p19 [Source:HGNC Symbol;Acc:15488]	protein_coding	1	14	4	22	3	37	1	20	2.66667	24.3333	1.52753	11.6762	3.05505	4.58258	23.3524	35.0286	0	0	0	0	1	0	1	1	17.7495	1.06903e-06	1.89747e-05	18.9747	1.06903	4.14971
ENSG00000174607	1.91239	2.66536	65.4457	5.97375e-16	2.12039e-14	3.76432	UGT8	UDP glycosyltransferase 8 [Source:HGNC Symbol;Acc:12555]	protein_coding	5	22	74	133	52	218	231	260	43.6667	124.333	35.2467	98.287	70.4935	105.74	196.574	294.861	1	0	0	1	1	0	0	1	0.99889	0.000246945	0.000246671	246.671	246.945	-0.00160268
ENSG00000131979	1.55001	4.531	65.3031	6.42197e-16	2.27625e-14	2.9282	GCH1	GTP cyclohydrolase 1 [Source:HGNC Symbol;Acc:4193]	protein_coding	95	109	399	471	118	638	115	914	204	406	169.266	270.424	338.532	507.798	540.847	811.271	0	1	1	0	1	0	1	0	7.0535	0.000122938	0.000867143	867.143	122.938	2.81834
ENSG00000157734	3.032	0.704374	65.2499	6.59759e-16	2.33519e-14	8.17945	SNX22	sorting nexin 22 [Source:HGNC Symbol;Acc:16315]	protein_coding	1	9	8	45	7	46	10	43	5.33333	33.3333	3.78594	21.0792	7.57188	11.3578	42.1584	63.2376	1	0	0	0	1	0	1	1	3.81614	1.06903e-05	4.07956e-05	40.7956	10.6903	1.93212
ENSG00000111907	-1.53713	4.83013	65.0823	7.18328e-16	2.53891e-14	-2.90216	TPD52L1	tumor protein D52-like 1 [Source:HGNC Symbol;Acc:12006]	protein_coding	305	52	1110	187	587	246	2888	550	667.333	161.667	408.468	99.4502	816.937	1225.4	198.9	298.35	1	1	1	1	0	1	0	0	0.169014	0.00308735	0.000521804	521.804	3087.35	-2.56479
ENSG00000187741	1.56242	4.35259	65	7.48986e-16	2.64353e-14	2.95348	FANCA	Fanconi anemia, complementation group A [Source:HGNC Symbol;Acc:3582]	protein_coding	71	78	254	596	165	445	367	363	163.333	373	91.5114	266.4	183.023	274.534	532.8	799.2	1	0	0	1	0	1	0	1	0.877802	0.000392333	0.000344391	344.391	392.333	-0.188032
ENSG00000127603	-1.38306	11.1477	64.9952	7.50809e-16	2.64623e-14	-2.60821	MACF1	microtubule-actin crosslinking factor 1 [Source:HGNC Symbol;Acc:13664]	protein_coding	24912	4860	82089	15909	50399	20857	91430	14984	52466.7	13875.3	28644.5	8190.11	57289	85933.6	16380.2	24570.3	1	0	0	1	0	1	0	1	0.145444	0.0977411	0.0142158	14215.8	97741.1	-2.78147
ENSG00000182612	-1.93872	2.81471	64.9818	7.5593e-16	2.66053e-14	-3.83365	TSPAN10	tetraspanin 10 [Source:HGNC Symbol;Acc:29942]	polymorphic_pseudogene	57	5	311	53	144	42	405	26	170.667	33.3333	129.083	25.1462	258.165	387.248	50.2925	75.4387	1	0	0	1	0	1	0	1	0.0569737	0.000432956	2.46671e-05	24.6671	432.956	-4.13356
ENSG00000177519	-2.22483	2.15702	64.9184	7.80662e-16	2.74372e-14	-4.67457	RPRM	reprimo, TP53 dependent G2 arrest mediator candidate [Source:HGNC Symbol;Acc:24201]	protein_coding	26	5	200	22	102	24	194	26	109.333	17	87.2315	10.4403	174.463	261.694	20.8806	31.3209	1	0	0	0	0	1	1	1	0.11894	0.000207391	2.46671e-05	24.6671	207.391	-3.07169
ENSG00000106483	1.92695	2.42707	64.9055	7.85779e-16	2.75397e-14	3.80251	SFRP4	secreted frizzled-related protein 4 [Source:HGNC Symbol;Acc:10778]	protein_coding	11	38	73	89	28	169	642	153	37.3333	98.6667	32.0364	66.0328	64.0729	96.1093	132.066	198.098	1	0	0	1	0	1	0	1	0.211501	0.000686315	0.000145156	145.156	686.315	-2.24126
ENSG00000117152	1.41836	7.08929	64.9065	7.85379e-16	2.75397e-14	2.67281	RGS4	regulator of G-protein signaling 4 [Source:HGNC Symbol;Acc:10000]	protein_coding	712	665	2224	2637	742	3573	780	1145	1226	2291.67	864.424	1484.44	1728.85	2593.27	2968.88	4453.32	0	0	0	0	1	0	1	1	1.30277	0.000833841	0.0010863	1086.3	833.841	0.38158
ENSG00000198142	1.53206	4.44172	64.8664	8.01523e-16	2.80522e-14	2.89198	SOWAHC	sosondowah ankyrin repeat domain family member C [Source:HGNC Symbol;Acc:26149]	protein_coding	115	117	299	449	124	547	328	529	179.333	371	103.732	225.362	207.464	311.196	450.724	676.086	1	0	0	1	1	0	0	1	1.43132	0.000350641	0.00050188	501.88	350.641	0.51735
ENSG00000151414	-1.38989	8.72647	64.8542	8.06499e-16	2.81869e-14	-2.62059	NEK7	NIMA-related kinase 7 [Source:HGNC Symbol;Acc:13386]	protein_coding	7514	974	11478	2386	7373	4206	8328	4102	8788.33	2522	2330.39	1620.29	4660.77	6991.16	3240.57	4860.86	1	0	0	1	0	1	0	1	0.437131	0.00890285	0.00389171	3891.71	8902.85	-1.19386
ENSG00000165730	3.60064	0.362971	64.8407	8.12039e-16	2.8341e-14	12.1311	STOX1	storkhead box 1 [Source:HGNC Symbol;Acc:23508]	protein_coding	1	5	4	29	3	48	21	125	2.66667	27.3333	1.52753	21.5484	3.05505	4.58258	43.0968	64.6452	1	1	1	1	1	0	0	0	5.28259	2.24496e-05	0.000118592	118.592	22.4496	2.40125
ENSG00000157625	-1.46205	5.56629	64.7448	8.52526e-16	2.97125e-14	-2.75499	TAB3	TGF-beta activated kinase 1/MAP3K7 binding protein 3 [Source:HGNC Symbol;Acc:30681]	protein_coding	716	114	1283	315	1027	353	1681	322	1008.67	260.667	283.944	128.43	567.888	851.833	256.861	385.291	1	0	0	1	0	1	0	1	0.169998	0.00179703	0.000305492	305.492	1797.03	-2.55641
ENSG00000149201	-3.45781	0.877642	64.5979	9.18536e-16	3.19686e-14	-10.9876	CCDC81	coiled-coil domain containing 81 [Source:HGNC Symbol;Acc:26281]	protein_coding	23	2	82	2	29	4	81	4	44.6667	2.66667	32.4705	1.1547	64.941	97.4115	2.3094	3.4641	1	1	1	0	0	1	1	0	0.0438259	8.65911e-05	3.79494e-06	3.79494	86.5911	-4.51207
ENSG00000174145	7.14695	-0.609734	64.5834	9.25314e-16	3.21598e-14	141.725	KIAA1239	KIAA1239 [Source:HGNC Symbol;Acc:29229]	protein_coding	1	9	1	16	1	14	1	1	1	13	0	3.60555	0	0	7.2111	10.8167	1	0	0	1	0	0	0	1	0.887475	1.06903e-06	9.48734e-07	0.948734	1.06903	-0.172221
ENSG00000144821	1.7414	3.03212	64.5743	9.29586e-16	3.22635e-14	3.34359	MYH15	myosin, heavy chain 15 [Source:HGNC Symbol;Acc:31073]	protein_coding	16	54	99	168	73	208	82	268	62.6667	143.333	42.4539	79.9083	84.9078	127.362	159.817	239.725	0	1	1	0	1	0	1	0	2.90053	8.76602e-05	0.000254261	254.261	87.6602	1.53632
ENSG00000076513	-1.38826	8.24816	64.3855	1.02307e-15	3.54099e-14	-2.61764	ANKRD13A	ankyrin repeat domain 13A [Source:HGNC Symbol;Acc:21268]	protein_coding	3333	411	11466	2876	6295	3112	7644	1861	7031.33	2133	4116.2	1495.96	8232.39	12348.6	2991.91	4487.87	0	0	0	0	0	1	1	1	0.216064	0.00817164	0.00176559	1765.59	8171.64	-2.21047
ENSG00000172915	-1.43124	6.8114	64.3857	1.02298e-15	3.54099e-14	-2.69679	NBEA	neurobeachin [Source:HGNC Symbol;Acc:7648]	protein_coding	1179	301	4540	695	2244	842	5419	625	2654.33	612.667	1717.66	279.74	3435.32	5152.98	559.48	839.219	1	0	0	1	0	1	0	1	0.102357	0.00579305	0.000592959	592.959	5793.05	-3.28832
ENSG00000184156	1.69686	3.35334	64.2136	1.11636e-15	3.85854e-14	3.24196	KCNQ3	potassium voltage-gated channel, KQT-like subfamily, member 3 [Source:HGNC Symbol;Acc:6297]	protein_coding	38	52	185	255	39	230	112	144	87.3333	179	84.5833	110.693	169.167	253.75	221.387	332.08	0	0	0	0	1	0	1	1	1.14104	0.000119731	0.000136618	136.618	119.731	0.190349
ENSG00000114796	-1.43307	6.17173	64.1955	1.12664e-15	3.8887e-14	-2.70021	KLHL24	kelch-like family member 24 [Source:HGNC Symbol;Acc:25947]	protein_coding	1006	206	2222	379	1460	601	2682	411	1562.67	395.333	614.467	198.006	1228.93	1843.4	396.012	594.018	1	0	0	1	0	1	0	1	0.136	0.00286713	0.00038993	389.93	2867.13	-2.87832
ENSG00000177106	-1.52861	4.64878	63.96	1.26969e-15	4.37642e-14	-2.88508	EPS8L2	EPS8-like 2 [Source:HGNC Symbol;Acc:21296]	protein_coding	351	48	724	182	563	189	1465	150	546	139.667	187.08	79.4628	374.16	561.241	158.926	238.388	1	0	0	1	0	1	0	1	0.0908678	0.00156612	0.00014231	142.31	1566.12	-3.46009
ENSG00000251432	-2.00786	2.4676	63.9539	1.27366e-15	4.38405e-14	-4.02185	RP11-420A23.1	NA	lincRNA	89	5	151	27	127	38	180	25	122.333	23.3333	31.2623	16.8028	62.5247	93.787	33.6056	50.4083	1	0	0	1	0	1	0	1	0.12326	0.000192425	2.37184e-05	23.7184	192.425	-3.02022
ENSG00000123892	2.0009	2.08027	63.9083	1.30348e-15	4.47439e-14	4.0025	RAB38	RAB38, member RAS oncogene family [Source:HGNC Symbol;Acc:9776]	protein_coding	19	55	39	56	21	103	131	150	26.3333	71.3333	11.0151	27.4287	22.0303	33.0454	54.8574	82.2861	1	1	1	1	1	0	0	0	1.01619	0.000140042	0.00014231	142.31	140.042	0.0231742
ENSG00000137558	2.90503	1.53928	63.9103	1.30213e-15	4.47439e-14	7.49034	PI15	peptidase inhibitor 15 [Source:HGNC Symbol;Acc:8946]	protein_coding	31	107	3	3	1	10	4	10	11.6667	40	16.773	58.1292	33.546	50.319	116.258	174.387	0	0	0	0	1	0	1	1	2.21869	4.27611e-06	9.48734e-06	9.48734	4.27611	1.14971
ENSG00000137880	2.32121	1.49181	63.8386	1.35043e-15	4.62919e-14	4.99752	GCHFR	GTP cyclohydrolase I feedback regulator [Source:HGNC Symbol;Acc:4194]	protein_coding	7	17	19	61	17	86	35	23	14.3333	54.6667	6.4291	34.9333	12.8582	19.2873	69.8665	104.8	1	0	0	1	0	1	0	1	0.583198	3.74159e-05	2.18209e-05	21.8209	37.4159	-0.777943
ENSG00000150556	-1.88957	2.77838	63.6912	1.45532e-15	4.98193e-14	-3.70525	LYPD6B	LY6/PLAUR domain containing 6B [Source:HGNC Symbol;Acc:27018]	protein_coding	120	13	198	38	134	35	407	45	150.667	28.6667	41.5853	13.6504	83.1705	124.756	27.3008	40.9512	1	1	1	1	0	1	0	0	0.0981238	0.000435094	4.2693e-05	42.693	435.094	-3.34925
ENSG00000231131	-4.05957	0.569204	63.6307	1.50071e-15	5.1303e-14	-16.6745	RP11-346D6.6	NA	lincRNA	31	1	43	1	29	2	1	1	34.3333	1.33333	7.57188	0.57735	15.1438	22.7156	1.1547	1.73205	0	0	0	0	0	0	1	1	0.887475	1.06903e-06	9.48734e-07	0.948734	1.06903	-0.172221
ENSG00000250508	4.01197	0.0901525	63.4995	1.6041e-15	5.47626e-14	16.1333	RP11-757G1.6	NA	lincRNA	1	5	2	28	2	34	1	1	1.66667	22.3333	0.57735	15.308	1.1547	1.73205	30.6159	45.9239	0	0	0	0	0	0	1	1	0.887475	1.06903e-06	9.48734e-07	0.948734	1.06903	-0.172221
ENSG00000019991	3.61948	0.132205	63.4834	1.61728e-15	5.51372e-14	12.2906	HGF	hepatocyte growth factor (hepapoietin A; scatter factor) [Source:HGNC Symbol;Acc:4893]	protein_coding	2	19	4	26	2	18	1	15	2.66667	21	1.1547	4.3589	2.3094	3.4641	8.7178	13.0767	0	1	1	0	1	0	1	0	13.3121	1.06903e-06	1.4231e-05	14.231	1.06903	3.73467
ENSG00000002587	2.26814	1.48345	63.4669	1.63085e-15	5.55242e-14	4.81702	HS3ST1	heparan sulfate (glucosamine) 3-O-sulfotransferase 1 [Source:HGNC Symbol;Acc:5194]	protein_coding	7	30	30	60	11	62	143	170	16	50.6667	12.2882	17.9258	24.5764	36.8646	35.8515	53.7773	1	1	1	1	1	0	0	0	1.05504	0.000152871	0.000161285	161.285	152.871	0.0772981
ENSG00000103056	-2.17902	2.29808	63.4216	1.66877e-15	5.67383e-14	-4.52844	SMPD3	sphingomyelin phosphodiesterase 3, neutral membrane (neutral sphingomyelinase II) [Source:HGNC Symbol;Acc:14240]	protein_coding	12	7	231	34	125	17	56	3	122.667	19.3333	109.519	13.6504	219.037	328.556	27.3008	40.9512	0	0	0	0	0	1	1	1	0.0475433	5.98655e-05	2.8462e-06	2.8462	59.8655	-4.39461
ENSG00000167799	2.32904	1.58931	63.4166	1.67305e-15	5.68065e-14	5.02471	NUDT8	nudix (nucleoside diphosphate linked moiety X)-type motif 8 [Source:HGNC Symbol;Acc:8055]	protein_coding	12	6	12	82	19	95	23	76	14.3333	61	4.04145	48.0729	8.0829	12.1244	96.1457	144.219	1	0	0	1	1	0	0	1	2.93253	2.45876e-05	7.21038e-05	72.1038	24.5876	1.55214
ENSG00000148841	1.40858	6.35237	63.3395	1.73984e-15	5.89943e-14	2.65476	ITPRIP	inositol 1,4,5-trisphosphate receptor interacting protein [Source:HGNC Symbol;Acc:29370]	protein_coding	360	328	1300	1904	544	2102	850	2241	734.667	1444.67	498.162	972.116	996.324	1494.49	1944.23	2916.35	0	0	0	0	1	0	1	1	2.3398	0.000908673	0.00212611	2126.11	908.673	1.22639
ENSG00000118777	2.66954	1.00532	63.2849	1.7887e-15	6.0569e-14	6.36227	ABCG2	ATP-binding cassette, sub-family G (WHITE), member 2 [Source:HGNC Symbol;Acc:74]	protein_coding	2	11	19	48	5	62	37	65	8.66667	40.3333	9.07377	26.3502	18.1475	27.2213	52.7004	79.0506	1	0	0	1	1	0	0	1	1.55908	3.9554e-05	6.16677e-05	61.6677	39.554	0.640693
ENSG00000158258	-1.39322	7.44186	63.256	1.81513e-15	6.13808e-14	-2.62665	CLSTN2	calsyntenin 2 [Source:HGNC Symbol;Acc:17448]	protein_coding	1568	320	4948	1156	5334	1748	13513	2210	3950	1074.67	2071.88	717.466	4143.76	6215.64	1434.93	2152.4	1	1	1	1	0	1	0	0	0.145143	0.0144458	0.0020967	2096.7	14445.8	-2.78445
ENSG00000160957	1.5898	4.16601	63.1964	1.87088e-15	6.31806e-14	3.01007	RECQL4	RecQ protein-like 4 [Source:HGNC Symbol;Acc:9949]	protein_coding	42	48	227	552	162	430	321	267	143.667	343.333	93.8527	262.94	187.705	281.558	525.88	788.819	1	0	0	1	0	1	0	1	0.73818	0.000343158	0.000253312	253.312	343.158	-0.437955
ENSG00000166106	1.48956	4.57145	63.1184	1.94651e-15	6.5646e-14	2.80803	ADAMTS15	ADAM metallopeptidase with thrombospondin type 1 motif, 15 [Source:HGNC Symbol;Acc:16305]	protein_coding	114	144	323	518	163	507	1023	1114	200	389.667	109.302	212.825	218.605	327.907	425.649	638.474	1	1	1	1	1	0	0	0	0.96642	0.00109361	0.00105689	1056.89	1093.61	-0.0492784
ENSG00000165376	4.90492	-0.233913	63.052	2.01324e-15	6.78053e-14	29.9591	CLDN2	claudin 2 [Source:HGNC Symbol;Acc:2041]	protein_coding	1	5	1	25	1	23	14	16	1	17.6667	0	11.0151	0	0	22.0303	33.0454	1	0	0	1	1	0	0	1	1.01426	1.49664e-05	1.51798e-05	15.1798	14.9664	0.0204236
ENSG00000072274	1.3709	8.59096	62.7875	2.3026e-15	7.74466e-14	2.58631	TFRC	transferrin receptor [Source:HGNC Symbol;Acc:11763]	protein_coding	1779	2056	6657	7441	2449	9099	5278	5413	3628.33	6198.67	2644.21	3682.19	5288.42	7932.63	7364.38	11046.6	0	0	0	0	1	0	1	1	0.910175	0.00564232	0.0051355	5135.5	5642.32	-0.135784
ENSG00000253304	1.8875	2.38682	62.7616	2.33298e-15	7.83632e-14	3.69992	TMEM200B	transmembrane protein 200B [Source:HGNC Symbol;Acc:33785]	protein_coding	27	32	53	128	26	122	17	49	35.3333	94	15.308	53.7773	30.6159	45.9239	107.555	161.332	0	0	0	0	1	0	1	1	2.55802	1.81735e-05	4.6488e-05	46.488	18.1735	1.35503
ENSG00000116117	-1.48021	5.09176	62.5387	2.6126e-15	8.76376e-14	-2.78989	PARD3B	par-3 family cell polarity regulator beta [Source:HGNC Symbol;Acc:14446]	protein_coding	394	78	1422	237	593	245	1462	293	803	186.667	545.226	94.1931	1090.45	1635.68	188.386	282.579	1	1	1	0	0	1	1	0	0.177859	0.00156292	0.000277979	277.979	1562.92	-2.49119
ENSG00000072163	-2.03421	2.35786	62.5085	2.65293e-15	8.88713e-14	-4.09598	LIMS2	LIM and senescent cell antigen-like domains 2 [Source:HGNC Symbol;Acc:16084]	protein_coding	87	12	144	19	108	27	155	21	113	19.3333	28.8271	7.50555	57.6541	86.4812	15.0111	22.5167	1	0	0	1	0	1	0	1	0.120239	0.000165699	1.99234e-05	19.9234	165.699	-3.05603
ENSG00000138675	-1.40035	6.89175	62.1809	3.13307e-15	1.04815e-13	-2.63966	FGF5	fibroblast growth factor 5 [Source:HGNC Symbol;Acc:3683]	protein_coding	1391	257	5479	793	1772	1008	2591	1090	2880.67	686	2258.27	386.765	4516.54	6774.82	773.53	1160.29	0	0	0	0	0	1	1	1	0.373349	0.00276985	0.00103412	1034.12	2769.85	-1.4214
ENSG00000086696	-1.97043	2.75278	61.9796	3.47042e-15	1.15946e-13	-3.91884	HSD17B2	hydroxysteroid (17-beta) dehydrogenase 2 [Source:HGNC Symbol;Acc:5211]	protein_coding	21	7	321	34	165	53	1519	214	169	31.3333	150.04	23.1157	300.08	450.12	46.2313	69.347	1	1	1	1	0	1	0	0	0.125029	0.00162385	0.000203029	203.029	1623.85	-2.99966
ENSG00000110975	3.15143	0.608216	61.9402	3.54039e-15	1.18126e-13	8.88533	SYT10	synaptotagmin X [Source:HGNC Symbol;Acc:19266]	protein_coding	1	4	8	35	5	58	5	14	4.66667	32.3333	3.51188	27.0986	7.02377	10.5357	54.1972	81.2958	0	0	0	0	1	0	1	1	2.48493	5.34513e-06	1.32823e-05	13.2823	5.34513	1.31321
ENSG00000109861	1.37246	6.93867	61.8932	3.62591e-15	1.20819e-13	2.58912	CTSC	cathepsin C [Source:HGNC Symbol;Acc:2528]	protein_coding	723	939	1448	1822	843	2499	1641	1261	1004.67	1753.33	388.598	782.264	777.196	1165.79	1564.53	2346.79	1	0	0	1	0	1	0	1	0.681966	0.00175427	0.00119635	1196.35	1754.27	-0.552228
ENSG00000119681	-1.3494	9.46605	61.8754	3.65892e-15	1.21756e-13	-2.54806	LTBP2	latent transforming growth factor beta binding protein 2 [Source:HGNC Symbol;Acc:6715]	protein_coding	8949	1437	18526	5252	18184	6695	10115	1584	15219.7	4461.33	5433.25	2716.71	10866.5	16299.7	5433.42	8150.13	0	0	0	0	0	1	1	1	0.138978	0.0108132	0.0015028	1502.8	10813.2	-2.84707
ENSG00000101445	4.99163	-0.399082	61.6423	4.11876e-15	1.36876e-13	31.8148	PPP1R16B	protein phosphatase 1, regulatory subunit 16B [Source:HGNC Symbol;Acc:15850]	protein_coding	1	21	1	8	1	14	1	1	1	14.3333	0	6.50641	0	0	13.0128	19.5192	1	0	0	1	0	0	0	1	0.887475	1.06903e-06	9.48734e-07	0.948734	1.06903	-0.172221
ENSG00000153132	1.38537	6.17401	61.5483	4.32012e-15	1.43378e-13	2.61238	CLGN	calmegin [Source:HGNC Symbol;Acc:2060]	protein_coding	321	389	983	1365	605	1803	1084	1586	636.333	1185.67	332.11	723.857	664.221	996.331	1447.71	2171.57	1	0	0	1	1	0	0	1	1.29846	0.00115882	0.00150469	1504.69	1158.82	0.376807
ENSG00000005379	-1.69709	3.38684	61.4617	4.51433e-15	1.49625e-13	-3.24246	BZRAP1	benzodiazepine receptor (peripheral) associated protein 1 [Source:HGNC Symbol;Acc:16831]	protein_coding	136	9	369	75	206	87	189	31	237	57	119.553	42	239.107	358.66	84	126	0	0	0	0	0	1	1	1	0.145565	0.000202046	2.94108e-05	29.4108	202.046	-2.78027
ENSG00000144354	1.61809	3.50323	61.4499	4.54147e-15	1.50325e-13	3.06969	CDCA7	cell division cycle associated 7 [Source:HGNC Symbol;Acc:14628]	protein_coding	31	54	155	247	91	309	106	178	92.3333	203.333	62.0108	132.99	124.022	186.032	265.98	398.97	0	0	0	0	1	0	1	1	1.49029	0.000113317	0.000168875	168.875	113.317	0.575592
ENSG00000270504	-1.97705	2.4231	61.4114	4.63126e-15	1.53095e-13	-3.93687	RP11-420L9.5	NA	antisense	89	6	154	29	113	32	239	38	118.667	22.3333	32.8684	14.2244	65.7368	98.6053	28.4488	42.6732	1	0	0	1	0	1	0	1	0.141105	0.000255497	3.60519e-05	36.0519	255.497	-2.82516
ENSG00000163132	1.84702	2.43532	61.282	4.94575e-15	1.63275e-13	3.59756	MSX1	msh homeobox 1 [Source:HGNC Symbol;Acc:7391]	protein_coding	23	43	75	140	22	94	104	437	40	92.3333	30.315	48.5215	60.63	90.945	97.0429	145.564	1	1	1	1	1	0	0	0	3.7291	0.000111179	0.000414597	414.597	111.179	1.89883
ENSG00000105894	1.60573	3.53893	61.259	5.00395e-15	1.64979e-13	3.0435	PTN	pleiotrophin [Source:HGNC Symbol;Acc:9630]	protein_coding	68	57	145	265	60	291	260	216	91	204.333	46.9361	128.255	93.8723	140.808	256.51	384.765	1	0	0	1	0	1	0	1	0.737287	0.000277947	0.000204927	204.927	277.947	-0.439702
ENSG00000148482	3.42142	0.309738	61.2439	5.04247e-15	1.6603e-13	10.714	SLC39A12	solute carrier family 39 (zinc transporter), member 12 [Source:HGNC Symbol;Acc:20860]	protein_coding	3	9	4	24	2	43	1	4	3	25.3333	1	17.0392	2	3	34.0783	51.1175	0	0	0	0	1	0	1	1	3.5499	1.06903e-06	3.79494e-06	3.79494	1.06903	1.82778
ENSG00000140519	7.03447	-0.578259	61.2108	5.12785e-15	1.68619e-13	131.095	RHCG	Rh family, C glycoprotein [Source:HGNC Symbol;Acc:18140]	protein_coding	1	3	1	21	1	17	1	26	1	13.6667	0	9.45163	0	0	18.9033	28.3549	1	0	0	1	1	0	0	1	23.0744	1.06903e-06	2.46671e-05	24.6671	1.06903	4.52822
ENSG00000139926	-1.35286	8.82438	61.1654	5.24755e-15	1.72329e-13	-2.55418	FRMD6	FERM domain containing 6 [Source:HGNC Symbol;Acc:19839]	protein_coding	9257	952	9511	2952	8034	4142	7102	2650	8934	2682	789.702	1612.05	1579.4	2369.11	3224.1	4836.15	1	0	0	1	0	1	0	1	0.331147	0.00759223	0.00251415	2514.15	7592.23	-1.59445
ENSG00000115419	-1.33862	9.84025	61.1619	5.257e-15	1.72413e-13	-2.5291	GLS	glutaminase [Source:HGNC Symbol;Acc:4331]	protein_coding	14822	1995	24698	6207	17829	9017	13875	3644	19116.3	5739.67	5062.29	3534.25	10124.6	15186.9	7068.5	10602.7	1	0	0	0	0	1	1	1	0.233078	0.0148327	0.00345719	3457.19	14832.7	-2.10111
ENSG00000178695	1.46019	4.57203	60.9762	5.7768e-15	1.89213e-13	2.75145	KCTD12	potassium channel tetramerization domain containing 12 [Source:HGNC Symbol;Acc:14678]	protein_coding	180	171	180	355	188	576	149	388	182.667	367.333	4.6188	202.781	9.2376	13.8564	405.563	608.344	1	0	0	1	1	0	0	1	2.31101	0.000159285	0.000368109	368.109	159.285	1.20852
ENSG00000163618	-2.66885	1.28798	60.888	6.04169e-15	1.97631e-13	-6.35922	CADPS	Ca++-dependent secretion activator [Source:HGNC Symbol;Acc:1426]	protein_coding	15	1	82	7	74	14	1	1	57	7.33333	36.5923	6.50641	73.1847	109.777	13.0128	19.5192	0	0	0	0	0	0	1	1	0.887475	1.06903e-06	9.48734e-07	0.948734	1.06903	-0.172221
ENSG00000164040	-1.36732	6.79381	60.7035	6.63526e-15	2.16763e-13	-2.57992	PGRMC2	progesterone receptor membrane component 2 [Source:HGNC Symbol;Acc:16089]	protein_coding	1505	239	3653	760	2165	1060	3972	990	2441	686.333	1100.28	415.428	2200.55	3300.83	830.856	1246.28	1	0	0	1	0	1	0	1	0.221198	0.00424617	0.000939247	939.247	4246.17	-2.17659
ENSG00000105281	1.54481	4.09102	60.6832	6.70399e-15	2.18723e-13	2.91765	SLC1A5	solute carrier family 1 (neutral amino acid transporter), member 5 [Source:HGNC Symbol;Acc:10943]	protein_coding	82	58	255	465	86	414	62	218	141	312.333	98.7472	221.73	197.494	296.241	443.461	665.191	0	0	0	0	1	0	1	1	3.12048	6.62796e-05	0.000206824	206.824	66.2796	1.64177
ENSG00000196581	-2.08853	2.21616	60.5813	7.06009e-15	2.30041e-13	-4.25313	AJAP1	adherens junctions associated protein 1 [Source:HGNC Symbol;Acc:30801]	protein_coding	39	3	210	27	88	28	882	365	112.333	19.3333	88.0587	14.1539	176.117	264.176	28.3078	42.4617	1	1	1	1	0	1	0	0	0.367266	0.000942881	0.000346288	346.288	942.881	-1.4451
ENSG00000115318	1.82041	2.55522	60.5525	7.1642e-15	2.3313e-13	3.53181	LOXL3	lysyl oxidase-like 3 [Source:HGNC Symbol;Acc:13869]	protein_coding	46	28	58	142	19	146	23	83	41	105.333	19.975	67.0025	39.95	59.925	134.005	201.007	0	0	0	0	1	0	1	1	3.20263	2.45876e-05	7.8745e-05	78.745	24.5876	1.67926
ENSG00000259450	-2.97305	1.19605	60.5154	7.30041e-15	2.37254e-13	-7.85196	RP11-265N7.1	NA	lincRNA	70	3	49	3	33	6	30	1	50.6667	4	18.5562	1.73205	37.1124	55.6687	3.4641	5.19615	0	0	0	0	0	1	1	1	0.0295825	3.20708e-05	9.48734e-07	0.948734	32.0708	-5.07911
ENSG00000254416	3.80029	0.0757534	60.4779	7.44106e-15	2.41511e-13	13.9316	RP11-347E10.1	NA	lincRNA	2	5	3	32	1	28	1	4	2	21.6667	1	14.5717	2	3	29.1433	43.715	0	0	0	0	1	0	1	1	3.5499	1.06903e-06	3.79494e-06	3.79494	1.06903	1.82778
ENSG00000124882	7.03072	-0.628751	60.4647	7.49104e-15	2.42819e-13	130.755	EREG	epiregulin [Source:HGNC Symbol;Acc:3443]	protein_coding	1	4	1	21	1	14	1	10	1	13	0	8.544	0	0	17.088	25.632	1	0	0	1	1	0	0	1	8.87475	1.06903e-06	9.48734e-06	9.48734	1.06903	3.14971
ENSG00000197971	-1.46576	4.82218	60.375	7.84044e-15	2.53815e-13	-2.76209	MBP	myelin basic protein [Source:HGNC Symbol;Acc:6925]	protein_coding	376	58	998	204	527	224	1732	294	633.667	162	324.429	90.6201	648.858	973.288	181.24	271.86	1	1	1	1	0	1	0	0	0.150645	0.00185155	0.000278928	278.928	1851.55	-2.73077
ENSG00000176399	-1.43962	5.12765	60.3203	8.06106e-15	2.6062e-13	-2.7125	DMRTA1	DMRT-like family A1 [Source:HGNC Symbol;Acc:13826]	protein_coding	497	81	1023	190	730	339	760	152	750	203.333	263.57	129.516	527.139	790.709	259.032	388.547	1	0	0	0	0	1	1	1	0.177495	0.00081246	0.000144208	144.208	812.46	-2.49415
ENSG00000065357	-1.46412	4.81747	60.2746	8.25031e-15	2.66395e-13	-2.75896	DGKA	diacylglycerol kinase, alpha 80kDa [Source:HGNC Symbol;Acc:2849]	protein_coding	427	48	794	197	585	260	937	186	602	168.333	184.09	108.868	368.179	552.269	217.737	326.605	1	0	0	1	0	1	0	1	0.176169	0.00100168	0.000176465	176.465	1001.68	-2.50497
ENSG00000197451	1.34291	7.5467	60.2505	8.35209e-15	2.69333e-13	2.53663	HNRNPAB	heterogeneous nuclear ribonucleoprotein A/B [Source:HGNC Symbol;Acc:5034]	protein_coding	891	875	2844	3952	1380	4579	2081	2471	1705	3135.33	1016.25	1982.45	2032.51	3048.76	3964.9	5947.35	1	0	0	0	1	0	1	1	1.0538	0.00222464	0.00234432	2344.32	2224.64	0.0755966
ENSG00000253831	7.02238	-0.675848	60.1218	8.91651e-15	2.87164e-13	130.001	ETV3L	ets variant 3-like [Source:HGNC Symbol;Acc:33834]	protein_coding	1	7	1	16	1	14	1	1	1	12.3333	0	4.72582	0	0	9.45163	14.1774	1	0	0	1	0	0	0	1	0.887475	1.06903e-06	9.48734e-07	0.948734	1.06903	-0.172221
ENSG00000111052	2.41977	1.21912	60.089	9.06645e-15	2.91618e-13	5.35087	LIN7A	lin-7 homolog A (C. elegans) [Source:HGNC Symbol;Acc:17787]	protein_coding	22	13	7	46	5	73	22	108	11.3333	44	9.29157	30.05	18.5831	27.8747	60.0999	90.1499	1	1	1	0	1	0	1	0	4.3567	2.35186e-05	0.000102463	102.463	23.5186	2.12323
ENSG00000101057	1.45509	5.04359	60.0817	9.09994e-15	2.92319e-13	2.74174	MYBL2	v-myb avian myeloblastosis viral oncogene homolog-like 2 [Source:HGNC Symbol;Acc:7548]	protein_coding	96	85	480	1000	274	799	1071	611	283.333	628	192.17	480.871	384.34	576.51	961.742	1442.61	1	0	0	1	0	1	0	1	0.5063	0.00114493	0.000579677	579.677	1144.93	-0.981936
ENSG00000115598	2.98427	0.587821	60.0707	9.15111e-15	2.93586e-13	7.91327	IL1RL2	interleukin 1 receptor-like 2 [Source:HGNC Symbol;Acc:5999]	protein_coding	3	8	7	40	5	43	1	4	5	30.3333	2	19.3993	4	6	38.7986	58.1979	0	0	0	0	1	0	1	1	3.5499	1.06903e-06	3.79494e-06	3.79494	1.06903	1.82778
ENSG00000142920	1.6985	2.86028	60.0255	9.36383e-15	3.00026e-13	3.24564	ADC	arginine decarboxylase [Source:HGNC Symbol;Acc:29957]	protein_coding	51	55	55	147	50	160	70	217	52	120.667	2.64575	57.2393	5.2915	7.93725	114.479	171.718	1	1	1	1	1	0	0	0	2.75117	7.48319e-05	0.000205875	205.875	74.8319	1.46005
ENSG00000157368	2.62366	0.983647	59.9701	9.63112e-15	3.0784e-13	6.16311	IL34	interleukin 34 [Source:HGNC Symbol;Acc:28529]	protein_coding	8	6	12	59	5	54	2	43	8.33333	39.6667	3.51188	29.2632	7.02377	10.5357	58.5263	87.7895	0	0	0	0	1	0	1	1	19.0807	2.13805e-06	4.07956e-05	40.7956	2.13805	4.25404
ENSG00000164105	-1.42838	5.25261	59.9698	9.63229e-15	3.0784e-13	-2.69144	SAP30	Sin3A-associated protein, 30kDa [Source:HGNC Symbol;Acc:10532]	protein_coding	498	64	1210	315	805	332	1284	197	837.667	237	357.122	150.063	714.245	1071.37	300.127	450.19	1	0	0	1	0	1	0	1	0.136162	0.00137263	0.000186901	186.901	1372.63	-2.8766
ENSG00000185070	-1.32797	8.73141	59.9086	9.93682e-15	3.17167e-13	-2.5105	FLRT2	fibronectin leucine rich transmembrane protein 2 [Source:HGNC Symbol;Acc:3761]	protein_coding	6868	1023	12021	2945	7811	3746	13901	3098	8900	2571.33	2743.68	1399.43	5487.36	8231.05	2798.86	4198.29	1	0	0	1	0	1	0	1	0.197784	0.0148605	0.00293918	2939.18	14860.5	-2.338
ENSG00000211455	-1.34843	8.20997	59.843	1.02734e-14	3.27493e-13	-2.54636	STK38L	serine/threonine kinase 38 like [Source:HGNC Symbol;Acc:17848]	protein_coding	4332	707	11355	1805	4326	2795	5317	2369	6671	1769	4056.46	1044.47	8112.93	12169.4	2088.93	3133.4	0	0	0	0	0	1	1	1	0.395416	0.00568401	0.00224755	2247.55	5684.01	-1.33856
ENSG00000174460	3.76498	0.173567	59.7716	1.06529e-14	3.39158e-13	13.5947	ZCCHC12	zinc finger, CCHC domain containing 12 [Source:HGNC Symbol;Acc:27273]	protein_coding	1	3	4	24	1	45	1	1	2	24	1.73205	21	3.4641	5.19615	42	63	0	0	0	0	0	0	1	1	0.887475	1.06903e-06	9.48734e-07	0.948734	1.06903	-0.172221
ENSG00000049323	1.36466	6.66771	59.731	1.08752e-14	3.45795e-13	2.57516	LTBP1	latent transforming growth factor beta binding protein 1 [Source:HGNC Symbol;Acc:6714]	protein_coding	655	441	837	1975	965	2821	447	685	819	1745.67	155.782	1206.46	311.564	467.346	2412.92	3619.38	1	0	0	0	1	0	1	1	1.36	0.000477855	0.000649883	649.883	477.855	0.443608
ENSG00000105011	1.5344	4.15815	59.684	1.11379e-14	3.53699e-13	2.89667	ASF1B	anti-silencing function 1B histone chaperone [Source:HGNC Symbol;Acc:20996]	protein_coding	59	47	233	495	139	482	329	323	143.667	341.333	87.0938	254.983	174.188	261.281	509.966	764.949	1	0	0	1	0	1	0	1	0.87129	0.00035171	0.000306441	306.441	351.71	-0.198775
ENSG00000164741	-1.35137	7.03231	59.6605	1.12718e-14	3.57498e-13	-2.55155	DLC1	deleted in liver cancer 1 [Source:HGNC Symbol;Acc:2897]	protein_coding	2140	254	3816	985	2333	1247	2812	1047	2763	828.667	917.016	514.628	1834.03	2751.05	1029.26	1543.89	1	0	0	1	0	1	0	1	0.330436	0.0030061	0.000993325	993.325	3006.1	-1.59756
ENSG00000133519	-4.07389	0.38435	59.5773	1.17586e-14	3.72464e-13	-16.8408	ZDHHC8P1	zinc finger, DHHC-type containing 8 pseudogene 1 [Source:HGNC Symbol;Acc:26461]	pseudogene	4	1	64	4	27	1	207	3	31.6667	2	30.271	1.73205	60.542	90.813	3.4641	5.19615	1	0	0	1	0	1	0	1	0.012862	0.000221288	2.8462e-06	2.8462	221.288	-6.28075
ENSG00000180340	-1.52719	4.45371	59.4794	1.23582e-14	3.90964e-13	-2.88224	FZD2	frizzled family receptor 2 [Source:HGNC Symbol;Acc:4040]	protein_coding	246	28	556	215	624	151	974	143	475.333	131.333	201.498	95.0386	402.995	604.493	190.077	285.116	1	0	0	1	0	1	0	1	0.130297	0.00104123	0.000135669	135.669	1041.23	-2.94013
ENSG00000159713	2.37727	1.20988	59.3945	1.2903e-14	4.07682e-13	5.19551	TPPP3	tubulin polymerization-promoting protein family member 3 [Source:HGNC Symbol;Acc:24162]	protein_coding	9	17	9	55	16	59	11	9	11.3333	43.6667	4.04145	23.1805	8.0829	12.1244	46.3609	69.5414	1	0	0	0	0	1	1	1	0.726116	1.17593e-05	8.53861e-06	8.53861	11.7593	-0.461728
ENSG00000139970	2.09188	1.76864	59.3879	1.29461e-14	4.08527e-13	4.26303	RTN1	reticulon 1 [Source:HGNC Symbol;Acc:10467]	protein_coding	15	16	20	76	23	103	117	586	19.3333	65	4.04145	44.5309	8.0829	12.1244	89.0618	133.593	1	1	1	1	1	0	0	0	4.44496	0.000125076	0.000555958	555.958	125.076	2.15217
ENSG00000113721	-1.3501	6.92302	59.3761	1.30239e-14	4.10466e-13	-2.5493	PDGFRB	platelet-derived growth factor receptor, beta polypeptide [Source:HGNC Symbol;Acc:8804]	protein_coding	1382	231	3805	995	2894	1115	5926	1322	2693.67	780.333	1223.86	479.505	2447.72	3671.58	959.011	1438.52	1	0	0	1	0	1	0	1	0.197982	0.00633505	0.00125423	1254.23	6335.05	-2.33656
ENSG00000122420	1.40481	5.1373	59.2765	1.37002e-14	4.31238e-13	2.64783	PTGFR	prostaglandin F receptor (FP) [Source:HGNC Symbol;Acc:9600]	protein_coding	348	273	270	488	203	735	6	21	273.667	498.667	72.5695	231.185	145.139	217.709	462.369	693.554	0	0	0	0	1	0	1	1	3.10616	6.41416e-06	1.99234e-05	19.9234	6.41416	1.63513
ENSG00000007171	4.79068	-0.239294	59.2646	1.37837e-14	4.33321e-13	27.6783	NOS2	nitric oxide synthase 2, inducible [Source:HGNC Symbol;Acc:7873]	protein_coding	1	4	1	20	2	29	1	8	1.33333	17.6667	0.57735	12.6623	1.1547	1.73205	25.3246	37.9868	0	0	0	0	1	0	1	1	7.0998	1.06903e-06	7.58988e-06	7.58988	1.06903	2.82778
ENSG00000166123	1.41858	4.97889	59.2554	1.38479e-14	4.34552e-13	2.67323	GPT2	glutamic pyruvate transaminase (alanine aminotransferase) 2 [Source:HGNC Symbol;Acc:18062]	protein_coding	152	139	382	690	262	821	551	765	265.333	550	115.036	361.913	230.072	345.109	723.826	1085.74	1	0	0	1	1	0	0	1	1.23216	0.000589034	0.000725782	725.782	589.034	0.301186
ENSG00000179361	1.94683	2.09737	59.254	1.38576e-14	4.34552e-13	3.85527	ARID3B	AT rich interactive domain 3B (BRIGHT-like) [Source:HGNC Symbol;Acc:14350]	protein_coding	18	20	43	108	22	112	62	33	27.6667	80	13.4288	52	26.8576	40.2865	104	156	1	0	0	1	0	1	0	1	0.472366	6.62796e-05	3.13082e-05	31.3082	66.2796	-1.08202
ENSG00000055957	5.44387	-0.360165	59.2218	1.40867e-14	4.41182e-13	43.5278	ITIH1	inter-alpha-trypsin inhibitor heavy chain 1 [Source:HGNC Symbol;Acc:6166]	protein_coding	1	1	1	25	1	23	1	166	1	16.3333	0	13.3167	0	0	26.6333	39.95	1	1	1	1	1	0	0	0	147.321	1.06903e-06	0.00015749	157.49	1.06903	7.20282
ENSG00000013293	-2.27283	1.76787	59.2114	1.4161e-14	4.42956e-13	-4.83269	SLC7A14	solute carrier family 7, member 14 [Source:HGNC Symbol;Acc:29326]	protein_coding	54	2	118	21	62	12	1	1	78	11.6667	34.8712	9.50438	69.7424	104.614	19.0088	28.5132	0	0	0	0	0	0	1	1	0.887475	1.06903e-06	9.48734e-07	0.948734	1.06903	-0.172221
ENSG00000225206	-1.67059	3.36883	59.1925	1.4298e-14	4.46683e-13	-3.18345	MIR137HG	MIR137 host gene (non-protein coding) [Source:HGNC Symbol;Acc:42871]	lincRNA	123	11	374	65	208	95	2	1	235	57	127.66	42.5676	255.319	382.979	85.1352	127.703	0	0	0	0	0	1	1	1	0.443738	2.13805e-06	9.48734e-07	0.948734	2.13805	-1.17222
ENSG00000101868	1.39079	5.34603	59.1841	1.43589e-14	4.48028e-13	2.62222	POLA1	polymerase (DNA directed), alpha 1, catalytic subunit [Source:HGNC Symbol;Acc:9173]	protein_coding	187	205	552	855	331	984	687	669	356.667	681.333	183.849	417.529	367.697	551.546	835.058	1252.59	1	0	0	1	0	1	0	1	0.864222	0.000734421	0.000634703	634.703	734.421	-0.210525
ENSG00000096060	1.38148	5.49704	59.1164	1.48616e-14	4.63134e-13	2.60536	FKBP5	FK506 binding protein 5 [Source:HGNC Symbol;Acc:3721]	protein_coding	236	253	642	910	316	1029	310	296	398	730.667	215.063	417.929	430.126	645.188	835.857	1253.79	0	0	0	0	0	1	1	1	0.847396	0.000331398	0.000280825	280.825	331.398	-0.238892
ENSG00000181938	1.51731	3.89219	59.0841	1.51078e-14	4.70221e-13	2.86257	GINS3	GINS complex subunit 3 (Psf3 homolog) [Source:HGNC Symbol;Acc:25851]	protein_coding	74	75	191	339	100	355	221	195	121.667	256.333	61.4356	157.243	122.871	184.307	314.486	471.729	1	0	0	1	0	1	0	1	0.783066	0.000236255	0.000185003	185.003	236.255	-0.352794
ENSG00000186567	-1.79915	2.89877	59.0278	1.5546e-14	4.8326e-13	-3.48016	CEACAM19	carcinoembryonic antigen-related cell adhesion molecule 19 [Source:HGNC Symbol;Acc:31951]	protein_coding	72	14	312	45	145	45	327	55	176.333	34.6667	123.03	17.8979	246.06	369.089	35.7957	53.6936	1	1	1	0	0	1	1	0	0.14927	0.000349572	5.21804e-05	52.1804	349.572	-2.74401
ENSG00000004846	-5.48455	0.202908	58.9811	1.59192e-14	4.94244e-13	-44.7729	ABCB5	ATP-binding cassette, sub-family B (MDR/TAP), member 5 [Source:HGNC Symbol;Acc:46]	protein_coding	2	1	76	1	9	1	1299	37	29	1	40.8534	0	81.7068	122.56	0	0	1	1	1	1	0	1	0	0	0.0252784	0.00138867	3.51032e-05	35.1032	1388.67	-5.30595
ENSG00000108840	-1.47381	4.70607	58.9606	1.60863e-14	4.98814e-13	-2.77755	HDAC5	histone deacetylase 5 [Source:HGNC Symbol;Acc:14068]	protein_coding	263	37	904	247	611	204	788	135	592.667	162.667	320.893	110.934	641.786	962.679	221.868	332.802	1	0	0	0	0	1	1	1	0.152042	0.000842393	0.000128079	128.079	842.393	-2.71746
ENSG00000137502	-1.44561	4.76884	58.9172	1.64447e-14	5.09297e-13	-2.72378	RAB30	RAB30, member RAS oncogene family [Source:HGNC Symbol;Acc:9770]	protein_coding	438	75	760	156	520	208	1066	179	572.667	146.333	167.336	67.0249	334.672	502.008	134.05	201.075	1	0	0	1	0	1	0	1	0.149023	0.00113958	0.000169823	169.823	1139.58	-2.7464
ENSG00000116062	1.33042	7.17904	58.9013	1.65782e-14	5.12796e-13	2.51475	MSH6	mutS homolog 6 [Source:HGNC Symbol;Acc:7329]	protein_coding	827	765	1843	2751	1106	3526	2207	2655	1258.67	2347.33	524.923	1424.08	1049.85	1574.77	2848.15	4272.23	1	0	0	1	1	0	0	1	1.06762	0.00235934	0.00251889	2518.89	2359.34	0.0944038
ENSG00000178826	-1.85791	2.6893	58.815	1.73219e-14	5.35139e-13	-3.62482	TMEM139	transmembrane protein 139 [Source:HGNC Symbol;Acc:22058]	protein_coding	53	3	214	42	175	55	246	19	147.333	33.3333	83.9901	27.0617	167.98	251.97	54.1233	81.185	1	0	0	0	0	1	1	1	0.0685448	0.000262981	1.8026e-05	18.026	262.981	-3.86681
ENSG00000135378	1.94686	2.05267	58.8058	1.74027e-14	5.36972e-13	3.85535	PRRG4	proline rich Gla (G-carboxyglutamic acid) 4 (transmembrane) [Source:HGNC Symbol;Acc:30799]	protein_coding	17	27	49	74	16	128	108	201	27.3333	76.3333	18.7705	50.5404	37.5411	56.3116	101.081	151.621	1	1	1	1	1	0	0	0	1.65169	0.000115455	0.000190696	190.696	115.455	0.723943
ENSG00000134243	-1.32004	8.56907	58.7883	1.75586e-14	5.41116e-13	-2.49672	SORT1	sortilin 1 [Source:HGNC Symbol;Acc:11186]	protein_coding	3938	703	14170	2993	8208	3890	22516	4990	8772	2528.67	5139.26	1643.46	10278.5	15417.8	3286.91	4930.37	1	1	1	1	0	1	0	0	0.196682	0.0240702	0.00473418	4734.18	24070.2	-2.34606
ENSG00000168621	-2.00614	2.33202	58.753	1.78761e-14	5.50223e-13	-4.01705	GDNF	glial cell derived neurotrophic factor [Source:HGNC Symbol;Acc:4232]	protein_coding	99	7	78	24	140	26	23	5	105.667	19	31.5331	10.4403	63.0661	94.5992	20.8806	31.3209	0	0	0	0	0	1	1	1	0.192929	2.45876e-05	4.74367e-06	4.74367	24.5876	-2.37386
ENSG00000146122	-1.42541	5.0803	58.6915	1.8444e-14	5.67005e-13	-2.68592	DAAM2	dishevelled associated activator of morphogenesis 2 [Source:HGNC Symbol;Acc:18143]	protein_coding	457	55	1185	312	613	263	1421	176	751.667	210	383.298	136.451	766.596	1149.89	272.903	409.354	1	0	0	1	0	1	0	1	0.10992	0.00151909	0.000166977	166.977	1519.09	-3.18548
ENSG00000075275	-1.56084	3.83405	58.3908	2.14894e-14	6.59009e-13	-2.95026	CELSR1	cadherin, EGF LAG seven-pass G-type receptor 1 [Source:HGNC Symbol;Acc:1850]	protein_coding	188	29	440	107	310	93	1138	92	312.667	76.3333	126.021	41.5853	252.042	378.063	83.1705	124.756	1	0	0	1	0	1	0	1	0.0717467	0.00121655	8.72836e-05	87.2836	1216.55	-3.80094
ENSG00000246985	2.54583	0.926704	58.393	2.14655e-14	6.59009e-13	5.83942	SOCS2-AS1	SOCS2 antisense RNA 1 [Source:HGNC Symbol;Acc:27054]	processed_transcript	11	16	8	45	7	46	29	33	8.66667	35.6667	2.08167	17.0392	4.16333	6.245	34.0783	51.1175	1	0	0	1	1	0	0	1	1.00989	3.10018e-05	3.13082e-05	31.3082	31.0018	0.0141917
ENSG00000126545	4.81299	-0.347805	58.3007	2.24968e-14	6.89058e-13	28.1096	CSN1S1	casein alpha s1 [Source:HGNC Symbol;Acc:2445]	protein_coding	1	5	2	23	1	20	1	79	1.33333	16	0.57735	9.64365	1.1547	1.73205	19.2873	28.931	0	1	1	0	1	0	1	0	70.1105	1.06903e-06	7.495e-05	74.95	1.06903	6.13156
ENSG00000248323	2.90412	0.597503	58.2828	2.27018e-14	6.94486e-13	7.48559	LUCAT1	lung cancer associated transcript 1 (non-protein coding) [Source:HGNC Symbol;Acc:48498]	lincRNA	2	9	9	37	5	45	16	53	5.33333	30.3333	3.51188	18.9033	7.02377	10.5357	37.8065	56.7098	1	0	0	1	1	0	0	1	2.93976	1.71044e-05	5.02829e-05	50.2829	17.1044	1.5557
ENSG00000175676	5.45298	-0.513815	58.2109	2.35473e-14	7.19474e-13	43.8035	GOLGA8EP	golgin A8 family, member E, pseudogene [Source:HGNC Symbol;Acc:32377]	pseudogene	1	6	1	21	1	15	1	1	1	14	0	7.54983	0	0	15.0997	22.6495	1	0	0	1	0	0	0	1	0.887475	1.06903e-06	9.48734e-07	0.948734	1.06903	-0.172221
ENSG00000165238	-1.91002	2.56037	58.1518	2.42649e-14	7.40495e-13	-3.75814	WNK2	WNK lysine deficient protein kinase 2 [Source:HGNC Symbol;Acc:14542]	protein_coding	37	6	210	46	165	32	495	53	137.333	28	89.7571	20.2978	179.514	269.271	40.5956	60.8933	1	0	0	1	0	1	0	1	0.0950226	0.000529168	5.02829e-05	50.2829	529.168	-3.39559
ENSG00000147231	1.65689	3.21431	58.1044	2.48569e-14	7.57635e-13	3.15336	CXorf57	chromosome X open reading frame 57 [Source:HGNC Symbol;Acc:25486]	protein_coding	25	27	114	206	72	302	156	249	70.3333	178.333	44.5234	139.572	89.0468	133.57	279.144	418.716	1	0	0	1	1	0	0	1	1.41655	0.000166768	0.000236235	236.235	166.768	0.502378
ENSG00000272796	-1.69496	3.545	58.0659	2.53487e-14	7.71687e-13	-3.23768	RP1-74M1.3	NA	lincRNA	42	14	514	81	312	94	262	30	289.333	63	236.815	42.9302	473.63	710.445	85.8604	128.791	0	0	0	0	0	1	1	1	0.101619	0.000280085	2.8462e-05	28.462	280.085	-3.29875
ENSG00000120658	3.27601	0.290782	57.9333	2.71153e-14	8.24463e-13	9.68676	ENOX1	ecto-NOX disulfide-thiol exchanger 1 [Source:HGNC Symbol;Acc:25474]	protein_coding	1	8	5	32	4	34	1	1	3.33333	24.6667	2.08167	14.4684	4.16333	6.245	28.9367	43.4051	0	0	0	0	0	0	1	1	0.887475	1.06903e-06	9.48734e-07	0.948734	1.06903	-0.172221
ENSG00000123384	-1.31844	9.19873	57.8967	2.76248e-14	8.38935e-13	-2.49397	LRP1	low density lipoprotein receptor-related protein 1 [Source:HGNC Symbol;Acc:6692]	protein_coding	7282	1229	14225	5154	15953	4653	19300	3251	12486.7	3678.67	4589.43	2136.21	9178.87	13768.3	4272.42	6408.64	1	0	0	1	0	1	0	1	0.149491	0.0206322	0.00308434	3084.34	20632.2	-2.74187
ENSG00000110876	-1.87188	2.54536	57.7843	2.925e-14	8.87214e-13	-3.66009	SELPLG	selectin P ligand [Source:HGNC Symbol;Acc:10722]	protein_coding	73	13	167	29	147	34	247	36	129	25.3333	49.5177	10.9697	99.0353	148.553	21.9393	32.909	1	1	1	1	0	1	0	0	0.129349	0.00026405	3.41544e-05	34.1544	264.05	-2.95066
ENSG00000111879	1.73241	2.59216	57.7695	2.94705e-14	8.92819e-13	3.32283	FAM184A	family with sequence similarity 184, member A [Source:HGNC Symbol;Acc:20991]	protein_coding	15	48	67	113	53	149	87	116	45	103.333	26.9072	51.1892	53.8145	80.7217	102.378	153.568	1	0	0	1	1	0	0	1	1.1833	9.30053e-05	0.000110053	110.053	93.0053	0.242816
ENSG00000171227	-1.8992	2.67935	57.6511	3.12982e-14	9.47045e-13	-3.73007	TMEM37	transmembrane protein 37 [Source:HGNC Symbol;Acc:18216]	protein_coding	24	7	307	46	145	38	1264	45	158.667	30.3333	141.994	20.5994	283.988	425.982	41.1987	61.7981	1	0	0	1	0	1	0	1	0.0315952	0.00135125	4.2693e-05	42.693	1351.25	-4.98415
ENSG00000164465	-1.32653	7.05886	57.6042	3.20545e-14	9.6876e-13	-2.50799	DCBLD1	discoidin, CUB and LCCL domain containing 1 [Source:HGNC Symbol;Acc:21479]	protein_coding	1499	222	4796	1131	2759	1381	1523	517	3018	911.333	1663.69	609.926	3327.38	4991.07	1219.85	1829.78	0	0	0	0	0	1	1	1	0.301264	0.00162813	0.000490496	490.496	1628.13	-1.7309
ENSG00000222788	6.93136	-0.593889	57.3488	3.64991e-14	1.10175e-12	122.052	RNU2-38P	RNA, U2 small nuclear 38, pseudogene [Source:HGNC Symbol;Acc:48531]	snRNA	1	8	1	5	1	27	1	48	1	13.3333	0	11.9304	0	0	23.8607	35.7911	1	1	1	1	1	0	0	0	42.5988	1.06903e-06	4.55393e-05	45.5393	1.06903	5.41274
ENSG00000186854	1.43943	4.28241	57.1876	3.96158e-14	1.19439e-12	2.71215	TRABD2A	TraB domain containing 2A [Source:HGNC Symbol;Acc:27013]	protein_coding	123	155	265	339	107	382	119	105	165	292	86.9713	120.578	173.943	260.914	241.156	361.733	0	0	0	0	0	1	1	1	0.783066	0.000127214	9.96171e-05	99.6171	127.214	-0.352794
ENSG00000116852	1.6111	3.09715	57.1509	4.03618e-14	1.21542e-12	3.05485	KIF21B	kinesin family member 21B [Source:HGNC Symbol;Acc:29442]	protein_coding	45	54	103	205	53	175	16	22	67	144.667	31.4325	79.9396	62.8649	94.2974	159.879	239.819	0	0	0	0	1	0	1	1	1.22028	1.71044e-05	2.08722e-05	20.8722	17.1044	0.28721
ENSG00000156113	-1.31503	7.20225	57.1047	4.13216e-14	1.24283e-12	-2.48807	KCNMA1	potassium large conductance calcium-activated channel, subfamily M, alpha member 1 [Source:HGNC Symbol;Acc:6284]	protein_coding	1820	278	4663	1218	3196	1438	3034	665	3226.33	978	1421.74	616.117	2843.49	4265.23	1232.23	1848.35	1	0	0	0	0	1	1	1	0.194519	0.00324343	0.000630908	630.908	3243.43	-2.36202
ENSG00000138623	1.36422	5.33935	56.7607	4.92201e-14	1.47861e-12	2.57437	SEMA7A	semaphorin 7A, GPI membrane anchor (John Milton Hagen blood group) [Source:HGNC Symbol;Acc:10741]	protein_coding	193	180	482	817	371	1098	1004	296	348.667	698.333	145.789	470.364	291.577	437.366	940.728	1411.09	1	0	0	1	0	1	0	1	0.261646	0.0010733	0.000280825	280.825	1073.3	-1.93431
ENSG00000233098	-3.31761	0.641761	56.736	4.98424e-14	1.49551e-12	-9.97013	RP11-344E13.3	NA	antisense	18	1	56	4	35	4	100	2	36.3333	3	19.0351	1.73205	38.0701	57.1052	3.4641	5.19615	1	0	0	1	0	1	0	1	0.0177495	0.000106903	1.89747e-06	1.89747	106.903	-5.81608
ENSG00000165195	1.41149	4.56877	56.5838	5.38526e-14	1.6139e-12	2.66012	PIGA	phosphatidylinositol glycan anchor biosynthesis, class A [Source:HGNC Symbol;Acc:8957]	protein_coding	139	123	293	467	167	606	366	975	199.667	398.667	82.0325	248.645	164.065	246.098	497.29	745.935	1	1	1	1	1	0	0	0	2.36418	0.000391264	0.000925016	925.016	391.264	1.24134
ENSG00000185088	-1.30365	7.77485	56.3418	6.09071e-14	1.82313e-12	-2.46853	RPS27L	ribosomal protein S27-like [Source:HGNC Symbol;Acc:18476]	protein_coding	2693	482	7574	1396	4312	2412	7578	1468	4859.67	1430	2486.16	965.449	4972.32	7458.48	1930.9	2896.35	1	0	0	1	0	1	0	1	0.17192	0.00810108	0.00139274	1392.74	8101.08	-2.54019
ENSG00000148339	1.39505	4.77241	56.3065	6.20092e-14	1.8539e-12	2.62998	SLC25A25	solute carrier family 25 (mitochondrial carrier; phosphate carrier), member 25 [Source:HGNC Symbol;Acc:20663]	protein_coding	125	126	362	658	225	615	237	515	237.333	466.333	118.98	295.52	237.961	356.941	591.041	886.561	0	0	0	0	1	0	1	1	1.92848	0.000253359	0.000488598	488.598	253.359	0.947464
ENSG00000165895	1.34087	5.54855	56.2989	6.22488e-14	1.85885e-12	2.53305	ARHGAP42	Rho GTPase activating protein 42 [Source:HGNC Symbol;Acc:26545]	protein_coding	326	327	527	762	321	1000	437	1179	391.333	696.333	117.517	341.272	235.035	352.552	682.543	1023.81	1	1	1	1	1	0	0	0	2.39436	0.000467165	0.00111856	1118.56	467.165	1.25964
ENSG00000135750	1.48384	3.78549	56.2923	6.24611e-14	1.86296e-12	2.79692	KCNK1	potassium channel, subfamily K, member 1 [Source:HGNC Symbol;Acc:6272]	protein_coding	103	89	143	268	85	310	91	395	110.333	222.333	29.6873	117.364	59.3745	89.0618	234.728	352.092	1	1	1	1	1	0	0	0	3.85223	9.72814e-05	0.00037475	374.75	97.2814	1.94569
ENSG00000060718	-1.28298	9.44212	56.2298	6.44754e-14	1.92075e-12	-2.4334	COL11A1	collagen, type XI, alpha 1 [Source:HGNC Symbol;Acc:2186]	protein_coding	11207	1836	20191	4516	12031	6315	46766	13235	14476.3	4222.33	4966.17	2253.89	9932.33	14898.5	4507.79	6761.68	1	1	1	1	0	1	0	0	0.25116	0.0499941	0.0125565	12556.5	49994.1	-1.99332
ENSG00000231346	3.43313	0.210843	56.1903	6.57869e-14	1.95749e-12	10.8013	LINC01160	long intergenic non-protein coding RNA 1160 [Source:HGNC Symbol;Acc:49525]	lincRNA	2	3	4	30	2	39	6	9	2.66667	24	1.1547	18.735	2.3094	3.4641	37.47	56.205	1	0	0	1	1	0	0	1	1.33121	6.41416e-06	8.53861e-06	8.53861	6.41416	0.412741
ENSG00000198879	1.55296	3.35944	56.1528	6.7053e-14	1.99279e-12	2.93418	SFMBT2	Scm-like with four mbt domains 2 [Source:HGNC Symbol;Acc:20256]	protein_coding	69	57	114	214	59	253	79	181	80.6667	174.667	29.2973	103.751	58.5947	87.892	207.503	311.254	1	0	0	0	1	0	1	1	2.03333	8.44531e-05	0.000171721	171.721	84.4531	1.02384
ENSG00000036672	-1.7796	2.83125	56.1346	6.76754e-14	2.00891e-12	-3.4333	USP2	ubiquitin specific peptidase 2 [Source:HGNC Symbol;Acc:12618]	protein_coding	50	6	251	59	191	47	126	13	164	37.3333	103.184	27.7909	206.369	309.553	55.5818	83.3727	0	0	0	0	0	1	1	1	0.0915649	0.000134697	1.23335e-05	12.3335	134.697	-3.44906
ENSG00000121068	1.92061	1.96898	56.0813	6.95362e-14	2.0594e-12	3.78583	TBX2	T-box 2 [Source:HGNC Symbol;Acc:11597]	protein_coding	11	27	42	108	26	75	32	72	26.3333	70	15.5027	40.7308	31.0054	46.5081	81.4616	122.192	1	0	0	0	1	0	1	1	1.99682	3.42088e-05	6.83089e-05	68.3089	34.2088	0.997704
ENSG00000164938	-1.31602	6.67479	56.0811	6.95408e-14	2.0594e-12	-2.48978	TP53INP1	tumor protein p53 inducible nuclear protein 1 [Source:HGNC Symbol;Acc:18022]	protein_coding	1490	310	2933	609	1992	839	4506	651	2138.33	586	732.545	265.249	1465.09	2197.64	530.498	795.747	1	0	0	1	0	1	0	1	0.128217	0.00481703	0.000617626	617.626	4817.03	-2.96334
ENSG00000135114	3.02023	0.385761	56.0395	7.10281e-14	2.10095e-12	8.11294	OASL	2'-5'-oligoadenylate synthetase-like [Source:HGNC Symbol;Acc:8090]	protein_coding	4	11	4	36	5	29	3	30	4.33333	25.3333	0.57735	12.897	1.1547	1.73205	25.7941	38.6911	1	0	0	1	1	0	0	1	8.87475	3.20708e-06	2.8462e-05	28.462	3.20708	3.14971
ENSG00000076716	-1.56006	3.58643	55.9817	7.31482e-14	2.16111e-12	-2.94866	GPC4	glypican 4 [Source:HGNC Symbol;Acc:4452]	protein_coding	215	34	346	70	200	70	1295	122	253.667	58	80.314	20.7846	160.628	240.942	41.5692	62.3538	1	1	1	1	0	1	0	0	0.0836077	0.00138439	0.000115746	115.746	1384.39	-3.58022
ENSG00000157570	1.70433	2.66468	55.966	7.37358e-14	2.1759e-12	3.25878	TSPAN18	tetraspanin 18 [Source:HGNC Symbol;Acc:20660]	protein_coding	16	43	104	164	36	117	4	57	52	108	46.1303	61	92.2605	138.391	122	183	0	0	0	0	1	0	1	1	12.6465	4.27611e-06	5.40779e-05	54.0779	4.27611	3.66067
ENSG00000164400	2.1591	1.48366	55.9243	7.53161e-14	2.21992e-12	4.46636	CSF2	colony stimulating factor 2 (granulocyte-macrophage) [Source:HGNC Symbol;Acc:2434]	protein_coding	36	23	6	73	9	45	3	125	17	47	16.5227	25.0599	33.0454	49.5681	50.1199	75.1798	0	1	1	0	1	0	1	0	36.9781	3.20708e-06	0.000118592	118.592	3.20708	5.2086
ENSG00000158560	-1.50493	3.91892	55.7749	8.12631e-14	2.39239e-12	-2.83812	DYNC1I1	dynein, cytoplasmic 1, intermediate chain 1 [Source:HGNC Symbol;Acc:2963]	protein_coding	281	35	315	79	321	122	289	44	305.667	78.6667	21.5716	43.501	43.1432	64.7148	87.0019	130.503	1	0	0	1	0	1	0	1	0.135117	0.000308949	4.17443e-05	41.7443	308.949	-2.88772
ENSG00000012048	1.32844	5.82828	55.7217	8.34914e-14	2.4551e-12	2.51131	BRCA1	breast cancer 1, early onset [Source:HGNC Symbol;Acc:1100]	protein_coding	254	257	809	1198	487	1433	807	700	516.667	962.667	278.687	622.319	557.374	836.06	1244.64	1866.96	1	0	0	0	0	1	1	1	0.769805	0.000862704	0.000664114	664.114	862.704	-0.377435
ENSG00000259976	-1.68296	3.03083	55.7064	8.41443e-14	2.47139e-12	-3.21085	RP11-553L6.5	NA	lincRNA	115	19	272	58	155	40	333	57	180.667	39	81.5864	19.5192	163.173	244.759	39.0384	58.5577	1	0	0	1	0	1	0	1	0.15191	0.000355986	5.40779e-05	54.0779	355.986	-2.71871
ENSG00000114166	-1.42908	4.69239	55.6944	8.46574e-14	2.48355e-12	-2.69274	KAT2B	K(lysine) acetyltransferase 2B [Source:HGNC Symbol;Acc:8638]	protein_coding	295	59	1010	153	473	236	1247	212	592.667	149.333	372.218	88.5569	744.436	1116.65	177.114	265.671	1	0	0	1	0	1	0	1	0.150878	0.00133308	0.000201132	201.132	1333.08	-2.72855
ENSG00000111186	-1.337	5.94543	55.6763	8.54433e-14	2.50367e-12	-2.52626	WNT5B	wingless-type MMTV integration site family, member 5B [Source:HGNC Symbol;Acc:16265]	protein_coding	905	114	1401	424	1491	654	349	82	1265.67	397.333	315.571	270.986	631.143	946.714	541.972	812.958	0	0	0	0	0	1	1	1	0.208519	0.00037309	7.77962e-05	77.7962	373.09	-2.26175
ENSG00000232956	1.4084	4.65829	55.662	8.60673e-14	2.519e-12	2.65443	SNHG15	small nucleolar RNA host gene 15 (non-protein coding) [Source:HGNC Symbol;Acc:27797]	lincRNA	87	93	415	599	193	659	238	455	231.667	450.333	167.384	310.91	334.768	502.151	621.821	932.731	0	0	0	0	1	0	1	1	1.69664	0.000254428	0.000431674	431.674	254.428	0.762684
ENSG00000171793	1.30446	6.54549	55.6311	8.74305e-14	2.55591e-12	2.46992	CTPS1	CTP synthase 1 [Source:HGNC Symbol;Acc:2519]	protein_coding	459	451	1379	1953	737	2217	737	1403	858.333	1540.33	471.849	952.58	943.698	1415.55	1905.16	2857.74	0	0	0	0	1	0	1	1	1.68945	0.000787873	0.00133107	1331.07	787.873	0.756557
ENSG00000112144	-1.39126	4.99137	55.6283	8.75556e-14	2.55658e-12	-2.62307	ICK	intestinal cell (MAK-like) kinase [Source:HGNC Symbol;Acc:21219]	protein_coding	398	72	1129	223	601	268	657	104	709.333	187.667	377.349	102.666	754.698	1132.05	205.332	307.998	0	0	0	0	0	1	1	1	0.140483	0.00070235	9.86684e-05	98.6684	702.35	-2.83153
ENSG00000099901	1.30676	6.39862	55.5989	8.88722e-14	2.58898e-12	2.47385	RANBP1	RAN binding protein 1 [Source:HGNC Symbol;Acc:9847]	protein_coding	419	413	1121	1773	734	1978	1191	1206	758	1388	351.615	850.573	703.23	1054.84	1701.15	2551.72	1	0	0	1	1	0	0	1	0.898652	0.00127321	0.00114417	1144.17	1273.21	-0.154165
ENSG00000136014	-1.67814	3.338	55.6007	8.87906e-14	2.58898e-12	-3.20016	USP44	ubiquitin specific peptidase 44 [Source:HGNC Symbol;Acc:20064]	protein_coding	49	5	444	73	240	104	286	96	244.333	60.6667	197.536	50.6392	395.071	592.607	101.278	151.918	0	0	0	0	0	1	1	1	0.297894	0.000305742	9.10785e-05	91.0785	305.742	-1.74713
ENSG00000006606	5.409	-0.613975	55.591	8.92318e-14	2.59644e-12	42.4884	CCL26	chemokine (C-C motif) ligand 26 [Source:HGNC Symbol;Acc:10625]	protein_coding	1	8	1	19	1	11	1	112	1	12.6667	0	5.68624	0	0	11.3725	17.0587	1	1	1	1	1	0	0	0	99.3972	1.06903e-06	0.000106258	106.258	1.06903	6.63513
ENSG00000227051	-1.3175	6.58404	55.5875	8.93898e-14	2.59801e-12	-2.49233	C14orf132	chromosome 14 open reading frame 132 [Source:HGNC Symbol;Acc:20346]	protein_coding	1185	162	2619	864	2348	918	2445	302	2050.67	648	761.836	421.753	1523.67	2285.51	843.507	1265.26	1	0	0	1	0	1	0	1	0.109619	0.00261377	0.000286518	286.518	2613.77	-3.18944
ENSG00000137474	-1.85909	2.71556	55.5242	9.23169e-14	2.67997e-12	-3.62778	MYO7A	myosin VIIA [Source:HGNC Symbol;Acc:7606]	protein_coding	25	5	326	70	134	26	160	5	161.667	33.6667	152.395	33.1713	304.791	457.186	66.3425	99.5138	0	0	0	0	0	1	1	1	0.0277336	0.000171044	4.74367e-06	4.74367	171.044	-5.17222
ENSG00000149527	-2.67146	1.10556	55.5187	9.25751e-14	2.6843e-12	-6.37073	PLCH2	phospholipase C, eta 2 [Source:HGNC Symbol;Acc:29037]	protein_coding	5	1	68	8	76	12	1	1	49.6667	7	38.8887	5.56776	77.7775	116.666	11.1355	16.7033	0	0	0	0	0	0	1	1	0.887475	1.06903e-06	9.48734e-07	0.948734	1.06903	-0.172221
ENSG00000168874	-1.7155	2.94072	55.5164	9.26804e-14	2.6843e-12	-3.28409	ATOH8	atonal homolog 8 (Drosophila) [Source:HGNC Symbol;Acc:24126]	protein_coding	86	16	247	61	180	35	621	42	171	37.3333	80.8764	22.5906	161.753	242.629	45.1811	67.7717	1	0	0	1	0	1	0	1	0.0600225	0.000663865	3.98468e-05	39.8468	663.865	-4.05835
ENSG00000176018	-1.35733	5.49444	55.4979	9.35596e-14	2.70663e-12	-2.56211	LYSMD3	LysM, putative peptidoglycan-binding, domain containing 3 [Source:HGNC Symbol;Acc:26969]	protein_coding	772	120	1418	255	665	391	1075	314	951.667	255.333	407.385	135.5	814.769	1222.15	271.001	406.501	1	0	0	0	0	1	1	1	0.259225	0.0011492	0.000297903	297.903	1149.2	-1.94772
ENSG00000257732	-2.93682	0.983041	55.4859	9.41313e-14	2.72002e-12	-7.65724	RP11-818F20.5	NA	antisense	13	1	105	8	28	4	112	14	48.6667	4.33333	49.3592	3.51188	98.7185	148.078	7.02377	10.5357	1	1	1	0	0	1	1	0	0.110934	0.000119731	1.32823e-05	13.2823	119.731	-3.17222
ENSG00000151617	1.80324	2.21074	55.3969	9.84911e-14	2.84272e-12	3.49003	EDNRA	endothelin receptor type A [Source:HGNC Symbol;Acc:3179]	protein_coding	21	60	41	57	32	108	16	40	31.3333	75	10.0167	28.6182	20.0333	30.05	57.2364	85.8545	0	0	0	0	1	0	1	1	2.21869	1.71044e-05	3.79494e-05	37.9494	17.1044	1.14971
ENSG00000231242	-2.34096	1.52928	55.3303	1.01887e-13	2.93735e-12	-5.06641	RP11-87H9.3	NA	lincRNA	13	1	127	16	67	16	123	18	69	11	57.0263	8.66025	114.053	171.079	17.3205	25.9808	1	0	0	0	0	1	1	1	0.129874	0.00013149	1.70772e-05	17.0772	131.49	-2.94481
ENSG00000177189	1.28467	7.71862	55.242	1.06567e-13	3.06873e-12	2.43627	RPS6KA3	ribosomal protein S6 kinase, 90kDa, polypeptide 3 [Source:HGNC Symbol;Acc:10432]	protein_coding	1023	1101	3475	4067	1532	4894	3130	3523	2010	3354	1294	1994.49	2588	3882	3988.98	5983.47	1	0	0	0	1	0	1	1	0.998906	0.00334605	0.00334239	3342.39	3346.05	-0.00157964
ENSG00000151090	1.66094	2.747	55.201	1.08816e-13	3.12989e-12	3.16222	THRB	thyroid hormone receptor, beta [Source:HGNC Symbol;Acc:11799]	protein_coding	22	44	94	134	44	170	66	184	53.3333	116	36.8963	64.8999	73.7925	110.689	129.8	194.7	0	0	0	0	1	0	1	1	2.47417	7.05557e-05	0.000174567	174.567	70.5557	1.30695
ENSG00000100714	1.2886	7.18671	55.1507	1.11633e-13	3.20723e-12	2.44291	MTHFD1	methylenetetrahydrofolate dehydrogenase (NADP+ dependent) 1, methenyltetrahydrofolate cyclohydrolase, formyltetrahydrofolate synthetase [Source:HGNC Symbol;Acc:7432]	protein_coding	597	714	2241	2961	1329	3439	2257	2303	1389	2371.33	823.641	1455.06	1647.28	2470.92	2910.11	4365.17	1	0	0	0	1	0	1	1	0.905563	0.00241279	0.00218494	2184.94	2412.79	-0.143113
ENSG00000128573	-2.00285	2.07329	55.112	1.13853e-13	3.26725e-12	-4.00791	FOXP2	forkhead box P2 [Source:HGNC Symbol;Acc:13875]	protein_coding	58	6	129	19	94	27	329	45	93.6667	17.3333	35.5012	10.5987	71.0023	106.504	21.1975	31.7962	1	1	1	1	0	1	0	0	0.121387	0.00035171	4.2693e-05	42.693	351.71	-3.04231
ENSG00000151468	2.29052	1.365	55.0634	1.16703e-13	3.34522e-12	4.89234	CCDC3	coiled-coil domain containing 3 [Source:HGNC Symbol;Acc:23813]	protein_coding	2	4	18	76	19	76	17	51	13	52	9.53939	41.5692	19.0788	28.6182	83.1384	124.708	0	0	0	0	1	0	1	1	2.66243	1.81735e-05	4.83855e-05	48.3855	18.1735	1.41274
ENSG00000134853	1.503	3.57258	54.9308	1.2485e-13	3.57466e-12	2.83431	PDGFRA	platelet-derived growth factor receptor, alpha polypeptide [Source:HGNC Symbol;Acc:8803]	protein_coding	48	62	158	252	93	301	5	16	99.6667	205	55.3022	126.242	110.604	165.907	252.484	378.725	0	0	0	0	1	0	1	1	2.83992	5.34513e-06	1.51798e-05	15.1798	5.34513	1.50585
ENSG00000205364	2.04508	1.66912	54.9222	1.25399e-13	3.58628e-12	4.12696	MT1M	metallothionein 1M [Source:HGNC Symbol;Acc:14296]	protein_coding	19	14	23	69	14	97	5	6	18.6667	60	4.50925	42.2256	9.0185	13.5277	84.4512	126.677	0	0	0	0	1	0	1	1	1.06497	5.34513e-06	5.69241e-06	5.69241	5.34513	0.090813
ENSG00000064692	2.82695	0.641806	54.8413	1.30667e-13	3.73266e-12	7.09573	SNCAIP	synuclein, alpha interacting protein [Source:HGNC Symbol;Acc:11139]	protein_coding	1	3	11	45	5	48	1	8	5.66667	32	5.03322	25.1595	10.0664	15.0997	50.319	75.4785	0	0	0	0	1	0	1	1	7.0998	1.06903e-06	7.58988e-06	7.58988	1.06903	2.82778
ENSG00000176890	1.31917	5.9766	54.8387	1.30837e-13	3.73326e-12	2.49523	TYMS	thymidylate synthetase [Source:HGNC Symbol;Acc:12441]	protein_coding	242	218	942	1618	557	1532	1084	1175	580.333	1122.67	350.583	784.643	701.166	1051.75	1569.29	2353.93	1	0	0	1	1	0	0	1	0.961977	0.00115882	0.00111476	1114.76	1158.82	-0.0559255
ENSG00000188549	-1.29347	7.16197	54.8046	1.33132e-13	3.79441e-12	-2.45117	C15orf52	chromosome 15 open reading frame 52 [Source:HGNC Symbol;Acc:33488]	protein_coding	1870	243	4065	1359	3207	1367	3242	743	3047.33	989.667	1106.18	646.645	2212.35	3318.53	1293.29	1939.93	1	0	0	0	0	1	1	1	0.203391	0.00346578	0.00070491	704.91	3465.78	-2.29767
ENSG00000104369	1.53051	3.50662	54.7467	1.37111e-13	3.90338e-12	2.88887	JPH1	junctophilin 1 [Source:HGNC Symbol;Acc:14201]	protein_coding	27	54	206	259	79	278	306	253	104	197	92.0815	124.205	184.163	276.244	248.411	372.616	1	0	0	1	0	1	0	1	0.733762	0.000327122	0.00024003	240.03	327.122	-0.446616
ENSG00000251463	-2.72899	0.999169	54.7384	1.37686e-13	3.9153e-12	-6.62992	FKBP4P1	FK506 binding protein 4, 59kDa pseudogene 1 [Source:HGNC Symbol;Acc:44038]	pseudogene	19	1	54	5	62	12	42	4	45	6	22.8692	5.56776	45.7384	68.6076	11.1355	16.7033	0	0	0	0	0	1	1	1	0.0845214	4.48991e-05	3.79494e-06	3.79494	44.8991	-3.56454
ENSG00000158828	-1.31131	6.4266	54.7336	1.38029e-13	3.92059e-12	-2.48167	PINK1	PTEN induced putative kinase 1 [Source:HGNC Symbol;Acc:14581]	protein_coding	968	130	2661	813	2015	870	3207	563	1881.33	604.333	854.378	411.772	1708.76	2563.13	823.544	1235.32	1	0	0	1	0	1	0	1	0.155799	0.00342837	0.000534137	534.137	3428.37	-2.68224
ENSG00000129946	-1.5629	3.56395	54.7293	1.38329e-13	3.92466e-12	-2.95447	SHC2	SHC (Src homology 2 domain containing) transforming protein 2 [Source:HGNC Symbol;Acc:29869]	protein_coding	126	14	386	95	278	99	303	47	263.333	69.3333	130.619	47.9618	261.238	391.857	95.9236	143.885	1	0	0	0	0	1	1	1	0.137661	0.000323915	4.45905e-05	44.5905	323.915	-2.86081
ENSG00000012660	1.27036	8.75838	54.7122	1.3954e-13	3.95452e-12	2.41223	ELOVL5	ELOVL fatty acid elongase 5 [Source:HGNC Symbol;Acc:21308]	protein_coding	2735	2575	5854	7013	2959	10214	4178	9199	3849.33	6600.67	1739.7	3836.16	3479.4	5219.1	7672.31	11508.5	1	0	0	0	1	0	1	1	1.95402	0.00446639	0.00872741	8727.41	4466.39	0.966443
ENSG00000163207	-1.51192	4.1519	54.6958	1.40708e-13	3.98311e-12	-2.8519	IVL	involucrin [Source:HGNC Symbol;Acc:6187]	protein_coding	109	14	792	155	390	178	186	24	430.333	115.667	343.282	88.7938	686.563	1029.85	177.588	266.381	0	0	0	0	0	1	1	1	0.114513	0.000198839	2.27696e-05	22.7696	198.839	-3.12642
ENSG00000169031	-1.3159	6.08979	54.6881	1.41259e-13	3.9942e-12	-2.48957	COL4A3	collagen, type IV, alpha 3 (Goodpasture antigen) [Source:HGNC Symbol;Acc:2204]	protein_coding	879	160	1838	444	1606	666	2823	1395	1441	423.333	500.339	253.632	1000.68	1501.02	507.265	760.897	1	1	1	1	0	1	0	0	0.43855	0.00301786	0.00132348	1323.48	3017.86	-1.18919
ENSG00000142173	1.37864	4.61616	54.6771	1.42052e-13	4.01208e-12	2.60024	COL6A2	collagen, type VI, alpha 2 [Source:HGNC Symbol;Acc:2212]	protein_coding	137	158	293	547	195	445	5	177	208.333	383.333	78.8501	201.699	157.7	236.55	403.397	605.096	0	0	0	0	1	0	1	1	31.4166	5.34513e-06	0.000167926	167.926	5.34513	4.97346
ENSG00000162909	-1.27047	8.95107	54.6724	1.4239e-13	4.01711e-12	-2.4124	CAPN2	calpain 2, (m/II) large subunit [Source:HGNC Symbol;Acc:1479]	protein_coding	5143	893	20619	4276	9092	4990	21801	3547	11618	3386.33	8041.28	2188.6	16082.6	24123.8	4377.21	6565.81	1	0	0	0	0	1	1	1	0.144391	0.0233058	0.00336516	3365.16	23305.8	-2.79194
ENSG00000178966	1.35936	4.85864	54.6143	1.46663e-13	4.13299e-12	2.56572	RMI1	RecQ mediated genome instability 1 [Source:HGNC Symbol;Acc:25764]	protein_coding	164	171	370	523	220	705	296	409	251.333	466.333	106.514	271.473	213.029	319.543	542.945	814.418	1	0	0	0	1	0	1	1	1.22627	0.000316432	0.000388032	388.032	316.432	0.294282
ENSG00000132470	-1.82231	2.76025	54.49	1.56243e-13	4.39801e-12	-3.53647	ITGB4	integrin, beta 4 [Source:HGNC Symbol;Acc:6158]	protein_coding	19	5	267	57	199	44	741	100	161.667	35.3333	128.146	27.0617	256.292	384.437	54.1233	81.185	1	1	1	1	0	1	0	0	0.119767	0.000792149	9.48734e-05	94.8734	792.149	-3.06169
ENSG00000128973	1.40123	4.47717	54.3629	1.66677e-13	4.68643e-12	2.64128	CLN6	ceroid-lipofuscinosis, neuronal 6, late infantile, variant [Source:HGNC Symbol;Acc:2077]	protein_coding	98	87	292	547	185	546	285	257	191.667	393.333	97.1717	265.293	194.343	291.515	530.586	795.879	1	0	0	0	0	1	1	1	0.800285	0.000304673	0.000243825	243.825	304.673	-0.321415
ENSG00000005238	-1.32686	5.78314	54.3434	1.68344e-13	4.728e-12	-2.50856	FAM214B	family with sequence similarity 214, member B [Source:HGNC Symbol;Acc:25666]	protein_coding	671	99	1743	478	1190	511	1820	377	1201.33	362.667	536.09	228.937	1072.18	1608.27	457.875	686.812	1	0	0	1	0	1	0	1	0.183834	0.00194563	0.000357673	357.673	1945.63	-2.44352
ENSG00000153294	2.05988	1.65652	54.3315	1.69363e-13	4.74894e-12	4.16951	GPR115	G protein-coupled receptor 115 [Source:HGNC Symbol;Acc:19011]	protein_coding	52	31	5	48	7	69	1	10	21.3333	49.3333	26.5769	19.0351	53.1539	79.7308	38.0701	57.1052	0	0	0	0	1	0	1	1	8.87475	1.06903e-06	9.48734e-06	9.48734	1.06903	3.14971
ENSG00000255717	1.28314	6.85932	54.3303	1.6947e-13	4.74894e-12	2.43367	SNHG1	small nucleolar RNA host gene 1 (non-protein coding) [Source:HGNC Symbol;Acc:32688]	processed_transcript	512	552	1777	2332	1003	2855	1347	1505	1097.33	1913	637.754	1207.32	1275.51	1913.26	2414.64	3621.96	1	0	0	0	1	0	1	1	0.991574	0.00143998	0.00142785	1427.85	1439.98	-0.0122078
ENSG00000107105	1.50854	3.51775	54.3224	1.70154e-13	4.76278e-12	2.84521	ELAVL2	ELAV like neuron-specific RNA binding protein 2 [Source:HGNC Symbol;Acc:3313]	protein_coding	122	87	112	173	42	263	174	218	92	174.333	43.589	88.0076	87.178	130.767	176.015	264.023	1	0	0	1	1	0	0	1	1.11189	0.000186011	0.000206824	206.824	186.011	0.153019
ENSG00000254087	1.3359	5.22289	54.2121	1.79977e-13	5.03211e-12	2.52433	LYN	v-yes-1 Yamaguchi sarcoma viral related oncogene homolog [Source:HGNC Symbol;Acc:6735]	protein_coding	201	219	583	730	245	817	533	702	343	588.667	209.007	323.083	418.014	627.022	646.165	969.248	1	0	0	0	1	0	1	1	1.16887	0.000569791	0.000666012	666.012	569.791	0.225114
ENSG00000133121	-1.32748	5.72801	54.0147	1.98998e-13	5.55773e-12	-2.50965	STARD13	StAR-related lipid transfer (START) domain containing 13 [Source:HGNC Symbol;Acc:19164]	protein_coding	603	90	1851	439	1094	537	1278	291	1182.67	355.333	628.707	234.952	1257.41	1886.12	469.904	704.855	1	0	0	0	0	1	1	1	0.202078	0.00136622	0.000276082	276.082	1366.22	-2.30702
ENSG00000112715	1.28247	6.74659	53.9609	2.04515e-13	5.70545e-12	2.43255	VEGFA	vascular endothelial growth factor A [Source:HGNC Symbol;Acc:12680]	protein_coding	482	611	1641	2061	916	2335	5688	2362	1013	1669	585.557	926.44	1171.11	1756.67	1852.88	2779.32	1	0	0	1	0	1	0	1	0.368533	0.00608062	0.00224091	2240.91	6080.62	-1.44013
ENSG00000236914	2.66286	0.717188	53.9469	2.05986e-13	5.74007e-12	6.33289	RP11-1008C21.2	NA	lincRNA	4	7	8	52	8	38	9	25	6.66667	32.3333	2.3094	23.029	4.6188	6.9282	46.0579	69.0869	1	0	0	1	1	0	0	1	2.46521	9.62124e-06	2.37184e-05	23.7184	9.62124	1.30171
ENSG00000196549	1.31416	7.5118	53.9334	2.07397e-13	5.77298e-12	2.48658	MME	membrane metallo-endopeptidase [Source:HGNC Symbol;Acc:7154]	protein_coding	686	1389	3637	2702	1172	3392	2550	5087	1831.67	2494.33	1582.24	1017.52	3164.47	4746.71	2035.04	3052.56	0	1	1	0	1	0	1	0	1.77043	0.00272602	0.00482621	4826.21	2726.02	0.824096
ENSG00000097046	1.39719	4.29348	53.8328	2.18301e-13	6.06973e-12	2.63388	CDC7	cell division cycle 7 [Source:HGNC Symbol;Acc:1745]	protein_coding	106	103	234	376	158	508	214	281	166	329	64.3739	206.55	128.748	193.122	413.1	619.651	1	0	0	1	1	0	0	1	1.16533	0.000228772	0.000266594	266.594	228.772	0.220738
ENSG00000166348	-1.35478	5.10799	53.7089	2.32503e-13	6.45744e-12	-2.55759	USP54	ubiquitin specific peptidase 54 [Source:HGNC Symbol;Acc:23513]	protein_coding	573	67	1079	279	543	282	2104	362	731.667	209.333	301.173	123.273	602.347	903.52	246.547	369.82	1	0	0	1	0	1	0	1	0.152693	0.00224923	0.000343442	343.442	2249.23	-2.71129
ENSG00000182199	1.28615	6.66309	53.6875	2.35053e-13	6.52103e-12	2.43877	SHMT2	serine hydroxymethyltransferase 2 (mitochondrial) [Source:HGNC Symbol;Acc:10852]	protein_coding	515	373	1276	2425	894	2557	1532	2362	895	1785	380.501	1224.61	761.002	1141.5	2449.22	3673.82	1	0	0	1	1	0	0	1	1.36829	0.00163775	0.00224091	2240.91	1637.75	0.452371
ENSG00000160789	-1.2608	8.03805	53.377	2.75294e-13	7.62898e-12	-2.39629	LMNA	lamin A/C [Source:HGNC Symbol;Acc:6636]	protein_coding	3011	418	8829	2686	5539	2619	8102	1778	5793	1907.67	2917.3	1290.52	5834.61	8751.91	2581.05	3871.57	1	0	0	0	0	1	1	1	0.194758	0.00866125	0.00168685	1686.85	8661.25	-2.36024
ENSG00000196376	2.66523	0.63212	53.3181	2.83675e-13	7.85252e-12	6.34327	SLC35F1	solute carrier family 35, member F1 [Source:HGNC Symbol;Acc:21483]	protein_coding	4	11	12	43	4	35	2	7	6.66667	29.6667	4.6188	16.6533	9.2376	13.8564	33.3067	49.96	0	0	0	0	1	0	1	1	3.10616	2.13805e-06	6.64114e-06	6.64114	2.13805	1.63513
ENSG00000215483	4.6706	-0.401113	53.1883	3.03065e-13	8.38e-12	25.4677	LINC00598	long intergenic non-protein coding RNA 598 [Source:HGNC Symbol;Acc:42770]	lincRNA	1	3	1	23	1	20	5	12	1	15.3333	0	10.7858	0	0	21.5716	32.3574	1	0	0	1	1	0	0	1	2.12994	5.34513e-06	1.13848e-05	11.3848	5.34513	1.09081
ENSG00000112186	-1.30042	5.99101	53.1844	3.03667e-13	8.38739e-12	-2.463	CAP2	CAP, adenylate cyclase-associated protein, 2 (yeast) [Source:HGNC Symbol;Acc:20039]	protein_coding	959	147	1957	433	1125	612	2769	388	1347	397.333	534.756	234.543	1069.51	1604.27	469.086	703.628	1	0	0	1	0	1	0	1	0.124355	0.00296013	0.000368109	368.109	2960.13	-3.00746
ENSG00000186594	-1.3021	5.95626	53.1483	3.09285e-13	8.53314e-12	-2.46588	MIR22HG	MIR22 host gene (non-protein coding) [Source:HGNC Symbol;Acc:28219]	lincRNA	811	120	2046	522	1197	580	1609	544	1351.33	407.333	631.799	250.522	1263.6	1895.4	501.044	751.566	1	0	0	0	0	1	1	1	0.300054	0.00172006	0.000516112	516.112	1720.06	-1.73671
ENSG00000162944	-2.1491	1.70043	53.1429	3.10149e-13	8.54755e-12	-4.43551	RFTN2	raftlin family member 2 [Source:HGNC Symbol;Acc:26402]	protein_coding	33	1	92	15	92	24	1	1	72.3333	13.3333	34.0637	11.5902	68.1273	102.191	23.1805	34.7707	0	0	0	0	0	0	1	1	0.887475	1.06903e-06	9.48734e-07	0.948734	1.06903	-0.172221
ENSG00000013573	1.50253	3.54614	53.1308	3.12066e-13	8.59091e-12	2.83338	DDX11	DEAD/H (Asp-Glu-Ala-Asp/His) box helicase 11 [Source:HGNC Symbol;Acc:2736]	protein_coding	35	46	155	313	105	265	290	201	98.3333	208	60.2771	142.334	120.554	180.831	284.668	427.002	1	0	0	1	0	1	0	1	0.615112	0.000310018	0.000190696	190.696	310.018	-0.701079
ENSG00000272269	2.28396	1.14249	53.0589	3.23694e-13	8.90124e-12	4.87012	RP11-500C11.3	NA	antisense	11	12	15	67	9	45	15	56	11.6667	41.3333	3.05505	27.6827	6.1101	9.16515	55.3655	83.0482	1	0	0	1	1	0	0	1	3.31324	1.60354e-05	5.31291e-05	53.1291	16.0354	1.72824
ENSG00000130402	-1.24624	9.51956	53.0082	3.32157e-13	9.12392e-12	-2.37223	ACTN4	actinin, alpha 4 [Source:HGNC Symbol;Acc:166]	protein_coding	7001	1004	26770	8293	16145	7520	26435	3950	16638.7	5605.67	9893.74	4003.86	19787.5	29681.2	8007.72	12011.6	1	0	0	0	0	1	1	1	0.132609	0.0282597	0.0037475	3747.5	28259.7	-2.91475
ENSG00000160606	1.78264	2.30223	52.9209	3.47259e-13	9.5283e-12	3.44056	TLCD1	TLC domain containing 1 [Source:HGNC Symbol;Acc:25177]	protein_coding	15	17	50	110	37	153	55	222	34	93.3333	17.6918	69.515	35.3836	53.0754	139.03	208.545	1	1	1	1	1	0	0	0	3.58217	5.87965e-05	0.000210619	210.619	58.7965	1.84083
ENSG00000169836	5.251	-0.415766	52.8493	3.6014e-13	9.87093e-12	38.0811	TACR3	tachykinin receptor 3 [Source:HGNC Symbol;Acc:11528]	protein_coding	1	1	1	18	1	29	1	1	1	16	0	14.1067	0	0	28.2135	42.3202	1	0	0	1	0	0	0	1	0.887475	1.06903e-06	9.48734e-07	0.948734	1.06903	-0.172221
ENSG00000145839	6.88469	-0.91985	52.7914	3.7093e-13	1.01555e-11	118.168	IL9	interleukin 9 [Source:HGNC Symbol;Acc:6029]	protein_coding	1	10	1	12	1	7	1	45	1	9.66667	0	2.51661	0	0	5.03322	7.54983	1	1	1	1	1	0	0	0	39.9364	1.06903e-06	4.2693e-05	42.693	1.06903	5.31963
ENSG00000229989	-1.43289	4.11637	52.7356	3.81614e-13	1.04366e-11	-2.69986	MIR181A1HG	MIR181A1 host gene (non-protein coding) [Source:HGNC Symbol;Acc:48659]	lincRNA	302	43	422	84	335	163	167	25	353	96.6667	61.9919	60.9945	123.984	185.976	121.989	182.984	1	0	0	0	0	1	1	1	0.132856	0.000178527	2.37184e-05	23.7184	178.527	-2.91207
ENSG00000233251	-1.74556	2.62502	52.7299	3.82711e-13	1.04552e-11	-3.35324	AC007743.1	NA	antisense	129	7	160	39	103	38	293	66	130.667	28	28.5365	18.1934	57.0731	85.6096	36.3868	54.5802	1	1	1	1	0	1	0	0	0.199909	0.000313225	6.26165e-05	62.6165	313.225	-2.32258
ENSG00000221829	1.39355	4.51826	52.6358	4.01508e-13	1.09567e-11	2.62724	FANCG	Fanconi anemia, complementation group G [Source:HGNC Symbol;Acc:3588]	protein_coding	85	65	291	615	210	593	367	285	195.333	424.333	103.78	311.386	207.56	311.341	622.772	934.158	1	0	0	1	0	1	0	1	0.689184	0.000392333	0.000270389	270.389	392.333	-0.53704
ENSG00000102760	4.28067	-0.376825	52.6156	4.05652e-13	1.10578e-11	19.4362	RGCC	regulator of cell cycle [Source:HGNC Symbol;Acc:20369]	protein_coding	1	11	3	12	1	22	1	13	1.66667	15	1.1547	6.08276	2.3094	3.4641	12.1655	18.2483	0	0	0	0	1	0	1	1	11.5372	1.06903e-06	1.23335e-05	12.3335	1.06903	3.52822
ENSG00000152409	-1.39271	4.4518	52.5741	4.14327e-13	1.12819e-11	-2.62572	JMY	junction mediating and regulatory protein, p53 cofactor [Source:HGNC Symbol;Acc:28916]	protein_coding	336	72	555	117	454	162	758	138	448.333	117	109.61	45	219.22	328.83	90	135	1	1	1	1	0	1	0	0	0.161572	0.000810322	0.000130925	130.925	810.322	-2.62975
ENSG00000155893	1.40965	3.98217	52.4411	4.43355e-13	1.20592e-11	2.65672	ACPL2	acid phosphatase-like 2 [Source:HGNC Symbol;Acc:26303]	protein_coding	71	114	235	268	115	362	1109	629	140.333	248	84.8842	125.204	169.768	254.653	250.408	375.612	1	1	1	1	0	1	0	0	0.503356	0.00118555	0.000596754	596.754	1185.55	-0.990349
ENSG00000185112	2.71175	0.627321	52.1412	5.16486e-13	1.40332e-11	6.55117	FAM43A	family with sequence similarity 43, member A [Source:HGNC Symbol;Acc:26888]	protein_coding	4	7	10	59	5	24	1	9	6.33333	30	3.21455	26.5141	6.4291	9.64365	53.0283	79.5424	0	0	0	0	1	0	1	1	7.98728	1.06903e-06	8.53861e-06	8.53861	1.06903	2.9977
ENSG00000187189	-1.31362	5.39842	52.129	5.19728e-13	1.41059e-11	-2.48564	TSPYL4	TSPY-like 4 [Source:HGNC Symbol;Acc:21559]	protein_coding	626	88	1226	340	809	367	833	226	887	265	307.511	153.88	615.022	922.533	307.76	461.639	1	0	0	0	0	1	1	1	0.24078	0.000890499	0.000214414	214.414	890.499	-2.05422
ENSG00000091592	-1.41171	4.26716	52.0927	5.29401e-13	1.43529e-11	-2.66053	NLRP1	NLR family, pyrin domain containing 1 [Source:HGNC Symbol;Acc:14374]	protein_coding	244	35	685	171	350	142	1488	348	426.333	116	230.196	71.631	460.393	690.589	143.262	214.893	1	1	1	1	0	1	0	0	0.207555	0.00159071	0.00033016	330.16	1590.71	-2.26844
ENSG00000118473	-1.67264	2.84412	52.0616	5.37875e-13	1.45669e-11	-3.18797	SGIP1	SH3-domain GRB2-like (endophilin) interacting protein 1 [Source:HGNC Symbol;Acc:25412]	protein_coding	105	21	244	30	125	49	19	5	158	33.3333	75.1465	14.2945	150.293	225.44	28.589	42.8836	0	0	0	0	0	1	1	1	0.233546	2.03115e-05	4.74367e-06	4.74367	20.3115	-2.09822
ENSG00000136048	-1.26947	7.09438	52.0131	5.5132e-13	1.49149e-11	-2.41074	DRAM1	DNA-damage regulated autophagy modulator 1 [Source:HGNC Symbol;Acc:25645]	protein_coding	1337	301	6632	1135	2070	1084	5144	1670	3346.33	840	2868.98	467.484	5737.95	8606.93	934.967	1402.45	0	1	1	0	0	1	1	0	0.288119	0.00549907	0.00158439	1584.39	5499.07	-1.79526
ENSG00000254300	-2.21655	1.6014	51.9355	5.73553e-13	1.54995e-11	-4.64781	LINC01111	long intergenic non-protein coding RNA 1111 [Source:HGNC Symbol;Acc:49237]	lincRNA	24	1	140	17	53	16	543	57	72.3333	11.3333	60.3683	8.96289	120.737	181.105	17.9258	26.8887	1	1	1	1	0	1	0	0	0.0931604	0.000580481	5.40779e-05	54.0779	580.481	-3.42414
ENSG00000255455	-1.70227	2.70758	51.926	5.76314e-13	1.55574e-11	-3.25413	RP11-890B15.3	NA	lincRNA	112	19	175	38	128	30	213	35	138.333	29	32.7465	9.53939	65.493	98.2395	19.0788	28.6182	1	1	1	1	0	1	0	0	0.145829	0.000227703	3.32057e-05	33.2057	227.703	-2.77765
ENSG00000168405	3.02012	0.251043	51.8576	5.96743e-13	1.60742e-11	8.11232	CMAHP	cytidine monophospho-N-acetylneuraminic acid hydroxylase, pseudogene [Source:HGNC Symbol;Acc:2098]	pseudogene	4	9	7	30	1	30	2	19	4	23	3	12.1244	6	9	24.2487	36.3731	0	0	0	0	1	0	1	1	8.43101	2.13805e-06	1.8026e-05	18.026	2.13805	3.07571
ENSG00000183579	1.50046	3.27925	51.8578	5.96685e-13	1.60742e-11	2.82933	ZNRF3	zinc and ring finger 3 [Source:HGNC Symbol;Acc:18126]	protein_coding	33	63	125	226	88	191	158	117	82	160	46.2925	85.8079	92.5851	138.878	171.616	257.424	1	0	0	1	0	1	0	1	0.657181	0.000168906	0.000111002	111.002	168.906	-0.605637
ENSG00000142178	-1.26182	6.93963	51.8536	5.97973e-13	1.609e-11	-2.39798	SIK1	salt-inducible kinase 1 [Source:HGNC Symbol;Acc:11142]	protein_coding	2343	306	2198	816	2529	1041	3134	615	2356.67	721	165.923	376.597	331.845	497.768	753.193	1129.79	1	0	0	1	0	1	0	1	0.174154	0.00335033	0.000583472	583.472	3350.33	-2.52157
ENSG00000076770	1.44183	3.65747	51.7805	6.20658e-13	1.66824e-11	2.71665	MBNL3	muscleblind-like splicing regulator 3 [Source:HGNC Symbol;Acc:20564]	protein_coding	46	83	197	242	97	288	391	328	113.333	204.333	76.8136	107.565	153.627	230.441	215.131	322.696	1	1	1	1	0	1	0	0	0.74448	0.000417989	0.000311185	311.185	417.989	-0.425694
ENSG00000115290	1.42171	3.93454	51.7311	6.36458e-13	1.70888e-11	2.67903	GRB14	growth factor receptor-bound protein 14 [Source:HGNC Symbol;Acc:4565]	protein_coding	180	167	115	147	60	281	21	32	118.333	198.333	60.0694	72.2865	120.139	180.208	144.573	216.859	0	0	0	0	1	0	1	1	1.35234	2.24496e-05	3.03595e-05	30.3595	22.4496	0.435461
ENSG00000206190	-1.49422	3.62602	51.7024	6.45841e-13	1.73221e-11	-2.81712	ATP10A	ATPase, class V, type 10A [Source:HGNC Symbol;Acc:13542]	protein_coding	175	15	358	90	258	117	68	14	263.667	74	91.6315	52.8488	183.263	274.895	105.698	158.547	0	0	0	0	0	1	1	1	0.182715	7.26938e-05	1.32823e-05	13.2823	72.6938	-2.45233
ENSG00000100479	1.49559	3.38527	51.6243	6.72038e-13	1.80054e-11	2.8198	POLE2	polymerase (DNA directed), epsilon 2, accessory subunit [Source:HGNC Symbol;Acc:9178]	protein_coding	38	46	154	226	76	281	116	178	89.3333	184.333	59.1383	122.916	118.277	177.415	245.832	368.748	0	0	0	0	1	0	1	1	1.36182	0.000124007	0.000168875	168.875	124.007	0.445531
ENSG00000166073	-1.27939	6.1023	51.2907	7.96508e-13	2.13175e-11	-2.42736	GPR176	G protein-coupled receptor 176 [Source:HGNC Symbol;Acc:32370]	protein_coding	824	101	2519	712	1236	659	684	330	1526.33	490.667	884.012	338.5	1768.02	2652.03	677	1015.5	0	0	0	0	0	1	1	1	0.428168	0.000731214	0.000313082	313.082	731.214	-1.22375
ENSG00000118322	-2.31105	1.39446	51.2744	8.03154e-13	2.14724e-11	-4.96244	ATP10B	ATPase, class V, type 10B [Source:HGNC Symbol;Acc:13543]	protein_coding	20	4	90	13	70	10	28	2	60	9	36.0555	4.58258	72.111	108.167	9.16515	13.7477	0	0	0	0	0	1	1	1	0.0633911	2.99327e-05	1.89747e-06	1.89747	29.9327	-3.97958
ENSG00000137936	-1.28773	6.01808	51.2539	8.11582e-13	2.16745e-11	-2.44144	BCAR3	breast cancer anti-estrogen resistance 3 [Source:HGNC Symbol;Acc:973]	protein_coding	545	84	2566	654	1405	675	3131	452	1505.33	471	1014.23	335.316	2028.46	3042.69	670.633	1005.95	1	0	0	1	0	1	0	1	0.128118	0.00334712	0.000428828	428.828	3347.12	-2.96445
ENSG00000213551	1.27066	5.79555	51.2155	8.27644e-13	2.20799e-11	2.41272	DNAJC9	DnaJ (Hsp40) homolog, subfamily C, member 9 [Source:HGNC Symbol;Acc:19123]	protein_coding	286	290	796	1066	458	1324	629	811	513.333	893.333	259.464	538.191	518.927	778.391	1076.38	1614.57	1	0	0	0	1	0	1	1	1.14426	0.000672418	0.000769424	769.424	672.418	0.19442
ENSG00000251562	-1.21722	14.8409	51.1139	8.71599e-13	2.32278e-11	-2.32499	MALAT1	metastasis associated lung adenocarcinoma transcript 1 (non-protein coding) [Source:HGNC Symbol;Acc:29665]	lincRNA	465454	90479	889920	199456	462851	234213	517164	155936	606075	174716	245820	74992.8	491641	737461	149986	224978	1	0	0	0	0	1	1	1	0.267593	0.552862	0.147942	147942	552862	-1.90189
ENSG00000087299	1.45824	3.50498	51.0997	8.77914e-13	2.33712e-11	2.74773	L2HGDH	L-2-hydroxyglutarate dehydrogenase [Source:HGNC Symbol;Acc:20499]	protein_coding	60	56	144	231	80	299	149	268	94.6667	195.333	43.8786	125.365	87.7572	131.636	250.73	376.094	1	0	0	1	1	0	0	1	1.59626	0.000159285	0.000254261	254.261	159.285	0.674699
ENSG00000121281	-1.54079	3.27605	50.9897	9.28537e-13	2.46926e-11	-2.90954	ADCY7	adenylate cyclase 7 [Source:HGNC Symbol;Acc:238]	protein_coding	159	19	249	63	200	71	232	27	202.667	51	45.0592	28	90.1184	135.178	56	84	1	0	0	1	0	1	0	1	0.103284	0.000248014	2.56158e-05	25.6158	248.014	-3.27531
ENSG00000161980	1.41989	3.78217	50.9381	9.53241e-13	2.53226e-11	2.67564	POLR3K	polymerase (RNA) III (DNA directed) polypeptide K, 12.3 kDa [Source:HGNC Symbol;Acc:14121]	protein_coding	53	65	178	301	127	342	145	174	119.333	236	62.8517	149.503	125.703	188.555	299.005	448.508	1	0	0	0	1	0	1	1	1.06497	0.000155009	0.00016508	165.08	155.009	0.090813
ENSG00000070961	1.2454	7.20416	50.9283	9.58019e-13	2.54226e-11	2.37085	ATP2B1	ATPase, Ca++ transporting, plasma membrane 1 [Source:HGNC Symbol;Acc:814]	protein_coding	874	822	2343	2395	950	3666	2210	2593	1389	2294.33	827.062	1424.67	1654.12	2481.18	2849.34	4274.01	1	0	0	0	1	0	1	1	1.04128	0.00236255	0.00246007	2460.07	2362.55	0.0583544
ENSG00000064651	1.24408	6.71495	50.8873	9.78233e-13	2.59315e-11	2.36868	SLC12A2	solute carrier family 12 (sodium/potassium/chloride transporter), member 2 [Source:HGNC Symbol;Acc:10911]	protein_coding	748	646	1361	1690	693	2384	1368	1590	934	1573.33	370.814	874.854	741.628	1112.44	1749.71	2624.56	1	0	0	1	1	0	0	1	1.0315	0.00146243	0.00150849	1508.49	1462.43	0.0447371
ENSG00000164543	-1.27761	5.90167	50.8109	1.0171e-12	2.69332e-11	-2.42436	STK17A	serine/threonine kinase 17a [Source:HGNC Symbol;Acc:11395]	protein_coding	1152	145	1645	383	831	539	1439	316	1209.33	355.667	410.017	198.417	820.035	1230.05	396.834	595.251	1	0	0	1	0	1	0	1	0.194887	0.00153833	0.0002998	299.8	1538.33	-2.35929
ENSG00000172667	-1.23065	7.681	50.6235	1.119e-12	2.96002e-11	-2.34673	ZMAT3	zinc finger, matrin-type 3 [Source:HGNC Symbol;Acc:29983]	protein_coding	2781	573	6459	1365	3839	1901	8172	1405	4359.67	1279.67	1893.47	668.1	3786.95	5680.42	1336.2	2004.3	1	0	0	1	0	1	0	1	0.152582	0.00873608	0.00133297	1332.97	8736.08	-2.71234
ENSG00000143476	1.34344	4.63802	50.5775	1.14551e-12	3.02696e-11	2.53756	DTL	denticleless E3 ubiquitin protein ligase homolog (Drosophila) [Source:HGNC Symbol;Acc:30288]	protein_coding	77	88	438	619	206	605	494	364	240.333	437.333	182.933	302.613	365.865	548.798	605.225	907.838	1	0	0	0	0	1	1	1	0.653929	0.000528099	0.000345339	345.339	528.099	-0.612794
ENSG00000065618	2.6637	0.57437	50.5711	1.14922e-12	3.03356e-11	6.33657	COL17A1	collagen, type XVII, alpha 1 [Source:HGNC Symbol;Acc:2194]	protein_coding	6	7	8	37	4	43	7	18	6	29	2	19.2873	4	6	38.5746	57.8619	1	0	0	1	1	0	0	1	2.28208	7.48319e-06	1.70772e-05	17.0772	7.48319	1.19035
ENSG00000109084	2.71683	0.559213	50.5591	1.15627e-12	3.04895e-11	6.57428	TMEM97	transmembrane protein 97 [Source:HGNC Symbol;Acc:28106]	protein_coding	2	5	9	40	6	43	19	56	5.66667	29.3333	3.51188	21.1266	7.02377	10.5357	42.2532	63.3798	1	0	0	1	1	0	0	1	2.61572	2.03115e-05	5.31291e-05	53.1291	20.3115	1.38721
ENSG00000164220	-1.26887	6.24027	50.5232	1.17763e-12	3.102e-11	-2.40973	F2RL2	coagulation factor II (thrombin) receptor-like 2 [Source:HGNC Symbol;Acc:3539]	protein_coding	874	224	2553	455	1530	685	1595	238	1652.33	454.667	846.159	230.5	1692.32	2538.48	461	691.501	0	0	0	0	0	1	1	1	0.132426	0.0017051	0.000225799	225.799	1705.1	-2.91674
ENSG00000067798	-1.31148	5.52364	50.4391	1.22921e-12	3.23447e-11	-2.48196	NAV3	neuron navigator 3 [Source:HGNC Symbol;Acc:15998]	protein_coding	386	96	2211	350	788	394	383	224	1128.33	280	958.919	160.86	1917.84	2876.76	321.72	482.581	0	0	0	0	0	1	1	1	0.519045	0.000409437	0.000212517	212.517	409.437	-0.946067
ENSG00000159248	-3.62972	0.247014	50.4342	1.23231e-12	3.23921e-11	-12.3781	GJD2	gap junction protein, delta 2, 36kDa [Source:HGNC Symbol;Acc:19154]	protein_coding	9	1	41	1	31	4	2	1	27	2	16.3707	1.73205	32.7414	49.1121	3.4641	5.19615	0	0	0	0	0	1	1	1	0.443738	2.13805e-06	9.48734e-07	0.948734	2.13805	-1.17222
ENSG00000237515	3.73141	-0.205603	50.4149	1.24444e-12	3.26767e-11	13.2821	SHISA9	shisa family member 9 [Source:HGNC Symbol;Acc:37231]	protein_coding	1	8	3	20	2	23	10	34	2	17	1	7.93725	2	3	15.8745	23.8118	1	1	1	1	1	0	0	0	3.01742	1.06903e-05	3.2257e-05	32.257	10.6903	1.59331
ENSG00000101109	1.23345	6.94795	50.4125	1.24596e-12	3.26824e-11	2.35129	STK4	serine/threonine kinase 4 [Source:HGNC Symbol;Acc:11408]	protein_coding	623	689	1936	2301	987	2730	1757	1314	1182	1906.67	677.872	1076.12	1355.74	2033.62	2152.25	3228.37	1	0	0	0	0	1	1	1	0.663712	0.00187828	0.00124664	1246.64	1878.28	-0.59137
ENSG00000122707	-1.32079	4.99223	50.405	1.25073e-12	3.2773e-11	-2.49803	RECK	reversion-inducing-cysteine-rich protein with kazal motifs [Source:HGNC Symbol;Acc:11345]	protein_coding	467	57	791	205	699	369	1191	216	652.333	210.333	166.965	156.068	333.93	500.895	312.137	468.205	1	0	0	1	0	1	0	1	0.160953	0.00127321	0.000204927	204.927	1273.21	-2.63529
ENSG00000135838	2.1954	1.17771	50.3861	1.26285e-12	3.30561e-11	4.58017	NPL	N-acetylneuraminate pyruvate lyase (dihydrodipicolinate synthase) [Source:HGNC Symbol;Acc:16781]	protein_coding	6	12	19	50	12	67	11	17	12.3333	43	6.50641	28.1603	13.0128	19.5192	56.3205	84.4808	0	0	0	0	1	0	1	1	1.37155	1.17593e-05	1.61285e-05	16.1285	11.7593	0.45581
ENSG00000134323	-3.82919	0.189841	50.054	1.49573e-12	3.9111e-11	-14.2135	MYCN	v-myc avian myelocytomatosis viral oncogene neuroblastoma derived homolog [Source:HGNC Symbol;Acc:7559]	protein_coding	5	1	52	1	23	3	1	1	26.6667	1.66667	23.7136	1.1547	47.4271	71.1407	2.3094	3.4641	0	0	0	0	0	0	1	1	0.887475	1.06903e-06	9.48734e-07	0.948734	1.06903	-0.172221
ENSG00000197106	1.46888	3.63193	50.0475	1.50066e-12	3.91989e-11	2.76807	SLC6A17	solute carrier family 6 (neutral amino acid transporter), member 17 [Source:HGNC Symbol;Acc:31399]	protein_coding	26	34	184	343	116	307	182	235	108.667	228	79.2549	168.97	158.51	237.765	337.941	506.911	1	0	0	0	1	0	1	1	1.14592	0.000194563	0.000222953	222.953	194.563	0.196501
ENSG00000121236	-1.60009	2.97219	50.0389	1.5073e-12	3.93312e-11	-3.03162	TRIM6	tripartite motif containing 6 [Source:HGNC Symbol;Acc:16277]	protein_coding	129	11	180	60	181	51	267	34	163.333	40.6667	29.7377	26.0832	59.4755	89.2132	52.1664	78.2496	1	0	0	1	0	1	0	1	0.113012	0.00028543	3.2257e-05	32.257	285.43	-3.14545
ENSG00000106780	-1.25814	6.04739	49.9659	1.56442e-12	4.07792e-11	-2.39187	MEGF9	multiple EGF-like-domains 9 [Source:HGNC Symbol;Acc:3234]	protein_coding	847	181	1895	464	1440	571	1167	220	1394	405.333	525.512	201.51	1051.02	1576.54	403.02	604.53	1	0	0	0	0	1	1	1	0.167305	0.00124755	0.000208722	208.722	1247.55	-2.57945
ENSG00000189056	1.2872	5.09345	49.9493	1.57769e-12	4.10823e-11	2.44053	RELN	reelin [Source:HGNC Symbol;Acc:9957]	protein_coding	175	202	567	683	235	703	5503	2546	325.667	529.333	211.143	283.655	422.286	633.429	567.311	850.966	1	1	1	1	0	1	0	0	0.410596	0.00588285	0.00241548	2415.48	5882.85	-1.28421
ENSG00000099889	-1.46708	3.64628	49.9319	1.59173e-12	4.14049e-11	-2.76461	ARVCF	armadillo repeat gene deleted in velocardiofacial syndrome [Source:HGNC Symbol;Acc:728]	protein_coding	146	21	390	105	281	95	1215	137	272.333	73.6667	122.231	45.8839	244.461	366.692	91.7678	137.652	1	0	0	1	0	1	0	1	0.100069	0.00129887	0.000129977	129.977	1298.87	-3.32093
ENSG00000149591	-1.20743	9.39364	49.8736	1.63974e-12	4.26094e-11	-2.30926	TAGLN	transgelin [Source:HGNC Symbol;Acc:11553]	protein_coding	12608	1740	13902	4211	12310	6611	25224	4535	12940	4187.33	846.336	2435.59	1692.67	2539.01	4871.17	7306.76	1	0	0	1	0	1	0	1	0.159558	0.0269651	0.00430251	4302.51	26965.1	-2.64784
ENSG00000176641	1.33063	4.58371	49.8267	1.67942e-12	4.35915e-11	2.51513	RNF152	ring finger protein 152 [Source:HGNC Symbol;Acc:26811]	protein_coding	281	161	203	380	120	490	111	170	201.333	343.667	80.5129	167.482	161.026	241.539	334.965	502.447	0	0	0	0	1	0	1	1	1.3592	0.000118662	0.000161285	161.285	118.662	0.442754
ENSG00000258929	2.82372	0.398532	49.8248	1.68102e-12	4.35915e-11	7.07984	RP11-58E21.3	NA	lincRNA	6	7	3	30	5	40	16	39	4.66667	25.6667	1.52753	16.9214	3.05505	4.58258	33.8428	50.7642	1	0	0	1	1	0	0	1	2.16322	1.71044e-05	3.70006e-05	37.0006	17.1044	1.11318
ENSG00000251615	-2.44488	1.16654	49.8132	1.69103e-12	4.38058e-11	-5.44482	RP11-774O3.3	NA	lincRNA	31	2	79	10	43	8	129	3	51	6.66667	24.98	4.16333	49.96	74.94	8.32666	12.49	1	0	0	1	0	1	0	1	0.020639	0.000137904	2.8462e-06	2.8462	137.904	-5.59849
ENSG00000215186	6.74396	-0.861124	49.7994	1.70298e-12	4.40697e-11	107.185	GOLGA6B	golgin A6 family, member B [Source:HGNC Symbol;Acc:32205]	protein_coding	1	9	1	5	1	17	1	1	1	10.3333	0	6.1101	0	0	12.2202	18.3303	1	0	0	1	0	0	0	1	0.887475	1.06903e-06	9.48734e-07	0.948734	1.06903	-0.172221
ENSG00000198948	-1.23489	6.72205	49.7705	1.72819e-12	4.46759e-11	-2.35364	MFAP3L	microfibrillar-associated protein 3-like [Source:HGNC Symbol;Acc:29083]	protein_coding	1913	253	2457	688	1870	1057	2098	486	2080	666	327.199	402.451	654.397	981.596	804.902	1207.35	1	0	0	1	0	1	0	1	0.205583	0.00224282	0.000461085	461.085	2242.82	-2.28221
ENSG00000066084	-1.2453	6.24578	49.7353	1.75952e-12	4.54388e-11	-2.37068	DIP2B	DIP2 disco-interacting protein 2 homolog B (Drosophila) [Source:HGNC Symbol;Acc:29284]	protein_coding	1044	180	2351	589	1436	694	2896	378	1610.33	487.667	670.713	271.57	1341.43	2012.14	543.14	814.71	1	0	0	1	0	1	0	1	0.115838	0.0030959	0.000358622	358.622	3095.9	-3.10982
ENSG00000100592	-1.281	5.40832	49.7136	1.77905e-12	4.58957e-11	-2.43008	DAAM1	dishevelled associated activator of morphogenesis 1 [Source:HGNC Symbol;Acc:18142]	protein_coding	651	132	1270	259	724	345	1016	213	881.667	245.333	338.281	107.156	676.563	1014.84	214.311	321.467	1	0	0	1	0	1	0	1	0.186055	0.00108613	0.00020208	202.08	1086.13	-2.4262
ENSG00000250303	-2.0041	1.85576	49.6343	1.8525e-12	4.77415e-11	-4.01138	RP11-356J5.12	NA	processed_transcript	32	3	153	21	68	22	139	17	84.3333	15.3333	62.1316	10.6927	124.263	186.395	21.3854	32.078	1	0	0	0	0	1	1	1	0.10854	0.000148595	1.61285e-05	16.1285	148.595	-3.2037
ENSG00000139364	-1.80076	2.35545	49.6004	1.88476e-12	4.85229e-11	-3.48404	TMEM132B	transmembrane protein 132B [Source:HGNC Symbol;Acc:29397]	protein_coding	118	16	140	19	66	24	54	14	108	19.6667	38	4.04145	76	114	8.0829	12.1244	0	1	1	0	0	1	1	0	0.230086	5.77274e-05	1.32823e-05	13.2823	57.7274	-2.11975
ENSG00000173077	1.84391	1.82523	49.5902	1.89458e-12	4.87254e-11	3.58982	2019-12-01	deleted in esophageal cancer 1 [Source:HGNC Symbol;Acc:23658]	protein_coding	28	23	17	70	25	92	42	198	23.3333	61.6667	5.68624	35.2467	11.3725	17.0587	70.4935	105.74	1	1	1	1	1	0	0	0	4.18381	4.48991e-05	0.000187849	187.849	44.8991	2.06482
ENSG00000169862	-2.06452	1.72051	49.5734	1.9109e-12	4.90948e-11	-4.18294	CTNND2	catenin (cadherin-associated protein), delta 2 [Source:HGNC Symbol;Acc:2516]	protein_coding	17	1	127	23	84	21	356	28	76	15	55.4346	12.1655	110.869	166.304	24.3311	36.4966	1	0	0	1	0	1	0	1	0.0698014	0.000380573	2.65646e-05	26.5646	380.573	-3.8406
ENSG00000125730	-1.22377	7.13732	49.5672	1.91695e-12	4.91999e-11	-2.33557	C3	complement component 3 [Source:HGNC Symbol;Acc:1318]	protein_coding	2519	494	2672	777	2799	1072	2278	937	2663.33	781	140.201	289.021	280.402	420.603	578.042	867.062	1	1	1	1	0	1	0	0	0.365041	0.00243524	0.000888964	888.964	2435.24	-1.45387
ENSG00000139874	-2.20519	1.81889	49.5095	1.97415e-12	5.06158e-11	-4.61136	SSTR1	somatostatin receptor 1 [Source:HGNC Symbol;Acc:11330]	protein_coding	8	1	232	26	36	12	21	18	92	13	122.049	12.53	244.098	366.148	25.0599	37.5899	0	0	0	0	0	1	1	1	0.760693	2.24496e-05	1.70772e-05	17.0772	22.4496	-0.394614
ENSG00000171033	1.28214	4.99954	49.5075	1.97618e-12	5.06162e-11	2.432	PKIA	protein kinase (cAMP-dependent, catalytic) inhibitor alpha [Source:HGNC Symbol;Acc:9017]	protein_coding	273	218	306	509	230	684	163	104	269.667	470.333	38.1095	235.394	76.219	114.328	470.788	706.182	1	0	0	1	0	1	0	1	0.566242	0.000174251	9.86684e-05	98.6684	174.251	-0.82051
ENSG00000170522	1.22323	6.86881	49.4579	2.02671e-12	5.18572e-11	2.33469	ELOVL6	ELOVL fatty acid elongase 6 [Source:HGNC Symbol;Acc:15829]	protein_coding	666	722	1658	1871	917	2662	1647	2530	1080.33	1751.67	515.775	975.49	1031.55	1547.33	1950.98	2926.47	1	0	0	1	1	0	0	1	1.36327	0.00176069	0.0024003	2400.3	1760.69	0.447075
ENSG00000170421	-1.21246	9.48828	49.4331	2.0525e-12	5.24634e-11	-2.31733	KRT8	keratin 8 [Source:HGNC Symbol;Acc:6446]	protein_coding	5892	666	23782	8543	17734	9562	20151	5418	15802.7	6257	9100.03	4868.68	18200.1	27300.1	9737.36	14606	1	0	0	0	0	1	1	1	0.238615	0.021542	0.00514024	5140.24	21542	-2.06724
ENSG00000185909	-1.29538	5.14771	49.42	2.06631e-12	5.27626e-11	-2.45441	KLHDC8B	kelch domain containing 8B [Source:HGNC Symbol;Acc:28557]	protein_coding	461	67	1117	318	702	311	857	146	760	232	331.824	142.937	663.647	995.471	285.874	428.811	1	0	0	0	0	1	1	1	0.151192	0.000916156	0.000138515	138.515	916.156	-2.72555
ENSG00000183378	-3.76625	0.202666	49.39	2.09811e-12	5.35199e-11	-13.6067	OVCH2	ovochymase 2 (gene/pseudogene) [Source:HGNC Symbol;Acc:29970]	polymorphic_pseudogene	14	1	31	3	32	1	20	1	25.6667	1.66667	10.116	1.1547	20.232	30.348	2.3094	3.4641	0	0	0	0	0	1	1	1	0.0443738	2.13805e-05	9.48734e-07	0.948734	21.3805	-4.49415
ENSG00000168496	1.25348	6.03584	49.3862	2.10218e-12	5.35692e-11	2.38416	FEN1	flap structure-specific endonuclease 1 [Source:HGNC Symbol;Acc:3650]	protein_coding	280	198	1025	1694	539	1669	1115	919	614.667	1187	378.22	856.59	756.44	1134.66	1713.18	2569.77	1	0	0	0	0	1	1	1	0.731471	0.00119196	0.000871887	871.887	1191.96	-0.451128
ENSG00000166046	-1.40584	3.9368	49.2931	2.20434e-12	5.61155e-11	-2.64971	TCP11L2	t-complex 11, testis-specific-like 2 [Source:HGNC Symbol;Acc:28627]	protein_coding	207	40	472	96	303	123	708	97	327.333	86.3333	134.165	42.336	268.331	402.496	84.6719	127.008	1	0	0	1	0	1	0	1	0.121589	0.000756871	9.20272e-05	92.0272	756.871	-3.03991
ENSG00000185950	-1.41732	4.20469	49.2497	2.25371e-12	5.73137e-11	-2.67088	IRS2	insulin receptor substrate 2 [Source:HGNC Symbol;Acc:6126]	protein_coding	110	25	808	164	411	160	788	216	443	116.333	350.099	79.1223	700.197	1050.3	158.245	237.367	1	0	0	0	0	1	1	1	0.243267	0.000842393	0.000204927	204.927	842.393	-2.03939
ENSG00000246731	2.73765	0.451328	49.2445	2.25971e-12	5.74081e-11	6.66984	CTD-2514K5.2	NA	antisense	2	8	7	44	7	27	12	14	5.33333	26.3333	2.88675	18.0093	5.7735	8.66025	36.0185	54.0278	1	0	0	1	1	0	0	1	1.03539	1.28283e-05	1.32823e-05	13.2823	12.8283	0.050171
ENSG00000231924	-1.66274	2.72452	49.1708	2.34615e-12	5.95437e-11	-3.16617	PSG1	pregnancy specific beta-1-glycoprotein 1 [Source:HGNC Symbol;Acc:9514]	protein_coding	67	11	264	48	123	42	207	10	151.333	33.6667	101.51	19.8578	203.021	304.531	39.7157	59.5735	1	0	0	0	0	1	1	1	0.0428732	0.000221288	9.48734e-06	9.48734	221.288	-4.54378
ENSG00000107438	-1.31838	4.94878	49.0933	2.44067e-12	6.18798e-11	-2.49386	PDLIM1	PDZ and LIM domain 1 [Source:HGNC Symbol;Acc:2067]	protein_coding	294	42	1207	287	614	313	3857	424	705	214	463.253	149.523	926.505	1389.76	299.045	448.568	1	0	0	1	0	1	0	1	0.0975601	0.00412324	0.000402263	402.263	4123.24	-3.35756
ENSG00000178776	-1.4778	3.55094	49.0834	2.45308e-12	6.21314e-11	-2.78523	C5orf46	chromosome 5 open reading frame 46 [Source:HGNC Symbol;Acc:33768]	protein_coding	290	35	197	39	184	93	505	61	223.667	55.6667	57.8129	32.3934	115.626	173.439	64.7868	97.1802	1	0	0	1	0	1	0	1	0.1072	0.000539858	5.78728e-05	57.8728	539.858	-3.22162
ENSG00000047662	2.23134	1.1968	49.0548	2.48907e-12	6.29793e-11	4.69571	FAM184B	family with sequence similarity 184, member B [Source:HGNC Symbol;Acc:29235]	protein_coding	3	4	24	51	9	83	63	92	12	46	10.8167	39.7366	21.6333	32.45	79.4733	119.21	1	0	0	1	1	0	0	1	1.296	6.73487e-05	8.72836e-05	87.2836	67.3487	0.374061
ENSG00000236200	2.7854	0.408181	49.0247	2.52758e-12	6.3889e-11	6.89429	KDM4A-AS1	KDM4A antisense RNA 1 [Source:HGNC Symbol;Acc:40528]	antisense	2	6	9	37	4	35	7	15	5	26	3.60555	17.3494	7.2111	10.8167	34.6987	52.0481	0	0	0	0	1	0	1	1	1.90173	7.48319e-06	1.4231e-05	14.231	7.48319	0.927314
ENSG00000145642	4.52643	-0.367576	49.0087	2.54825e-12	6.43465e-11	23.0458	FAM159B	family with sequence similarity 159, member B [Source:HGNC Symbol;Acc:34236]	protein_coding	1	1	1	16	1	31	3	12	1	16	0	15	0	0	30	45	1	0	0	1	1	0	0	1	3.5499	3.20708e-06	1.13848e-05	11.3848	3.20708	1.82778
ENSG00000154640	1.23927	5.96291	48.8341	2.78549e-12	7.02663e-11	2.3608	BTG3	BTG family, member 3 [Source:HGNC Symbol;Acc:1132]	protein_coding	389	365	954	1057	409	1447	683	862	584	956.333	320.585	547.979	641.171	961.756	1095.96	1643.94	1	0	0	0	1	0	1	1	1.12006	0.000730145	0.000817809	817.809	730.145	0.163581
ENSG00000162729	1.369	3.97367	48.8288	2.79309e-12	7.03869e-11	2.58292	IGSF8	immunoglobulin superfamily, member 8 [Source:HGNC Symbol;Acc:17813]	protein_coding	74	74	175	372	156	348	278	319	135	264.667	53.6749	165.558	107.35	161.025	331.115	496.673	1	0	0	1	1	0	0	1	1.01836	0.000297189	0.000302646	302.646	297.189	0.0262501
ENSG00000169933	2.27791	1.01789	48.8244	2.79938e-12	7.04746e-11	4.84976	FRMPD4	FERM and PDZ domain containing 4 [Source:HGNC Symbol;Acc:29007]	protein_coding	10	7	9	47	11	63	43	60	10	39	1	28.8444	2	3	57.6888	86.5332	1	0	0	1	1	0	0	1	1.23834	4.59681e-05	5.69241e-05	56.9241	45.9681	0.308404
ENSG00000123143	-1.25001	5.91324	48.8101	2.81987e-12	7.08681e-11	-2.37843	PKN1	protein kinase N1 [Source:HGNC Symbol;Acc:9405]	protein_coding	686	125	2018	580	1249	497	4529	852	1317.67	400.667	668.65	242.315	1337.3	2005.95	484.629	726.944	1	1	1	1	0	1	0	0	0.166953	0.00484162	0.000808322	808.322	4841.62	-2.58249
ENSG00000254951	-3.73312	0.23937	48.8095	2.82068e-12	7.08681e-11	-13.2978	RP11-494M8.4	NA	sense_overlapping	18	1	39	1	23	2	42	2	26.6667	1.33333	10.9697	0.57735	21.9393	32.909	1.1547	1.73205	1	1	1	1	0	1	0	0	0.0422607	4.48991e-05	1.89747e-06	1.89747	44.8991	-4.56454
ENSG00000137857	3.89569	-0.284155	48.7997	2.83489e-12	7.11538e-11	14.884	DUOX1	dual oxidase 1 [Source:HGNC Symbol;Acc:3062]	protein_coding	1	5	3	19	1	25	5	14	1.66667	16.3333	1.1547	10.2632	2.3094	3.4641	20.5264	30.7896	1	0	0	1	1	0	0	1	2.48493	5.34513e-06	1.32823e-05	13.2823	5.34513	1.31321
ENSG00000064042	-1.19578	8.81302	48.781	2.86193e-12	7.17605e-11	-2.29068	LIMCH1	LIM and calponin homology domains 1 [Source:HGNC Symbol;Acc:29191]	protein_coding	6781	1115	13068	3154	8026	4660	15577	5394	9291.67	2976.33	3329.12	1779.17	6658.24	9987.35	3558.33	5337.5	1	1	1	1	0	1	0	0	0.307315	0.0166522	0.00511747	5117.47	16652.2	-1.70221
ENSG00000251331	3.28846	0.0131064	48.778	2.86631e-12	7.17984e-11	9.77066	RP11-689K5.3	NA	lincRNA	1	5	6	26	1	29	1	1	2.66667	20	2.88675	13.0767	5.7735	8.66025	26.1534	39.2301	0	0	0	0	0	0	1	1	0.887475	1.06903e-06	9.48734e-07	0.948734	1.06903	-0.172221
ENSG00000168398	1.56799	2.63747	48.7722	2.87482e-12	7.19395e-11	2.96491	BDKRB2	bradykinin receptor B2 [Source:HGNC Symbol;Acc:1030]	protein_coding	45	60	57	134	42	94	65	133	48	96	7.93725	37.0405	15.8745	23.8118	74.081	111.122	1	1	1	1	1	0	0	0	1.81591	6.94867e-05	0.000126182	126.182	69.4867	0.860693
ENSG00000173930	2.31899	1.06421	48.7616	2.89044e-12	7.22582e-11	4.98984	SLCO4C1	solute carrier organic anion transporter family, member 4C1 [Source:HGNC Symbol;Acc:23612]	protein_coding	2	3	22	46	7	78	13	223	10.3333	42.3333	10.4083	37.6342	20.8167	31.225	75.2684	112.903	0	1	1	0	1	0	1	0	15.2236	1.38973e-05	0.000211568	211.568	13.8973	3.92824
ENSG00000130702	-1.33481	4.84219	48.7246	2.94545e-12	7.35599e-11	-2.52243	LAMA5	laminin, alpha 5 [Source:HGNC Symbol;Acc:6485]	protein_coding	279	38	842	330	740	226	1007	145	620.333	198	299.971	148	599.941	899.912	296	444	1	0	0	1	0	1	0	1	0.127789	0.00107651	0.000137566	137.566	1076.51	-2.96816
ENSG00000261115	-1.33454	4.58528	48.7106	2.96659e-12	7.40138e-11	-2.52195	TMEM178B	transmembrane protein 178B [Source:HGNC Symbol;Acc:44112]	protein_coding	262	58	850	162	486	216	5741	1090	532.667	145.333	296.765	80.3077	593.53	890.294	160.615	240.923	1	1	1	1	0	1	0	0	0.168498	0.00613728	0.00103412	1034.12	6137.28	-2.5692
ENSG00000137673	3.23673	-0.00541104	48.6901	2.99776e-12	7.47171e-11	9.42656	MMP7	matrix metallopeptidase 7 (matrilysin, uterine) [Source:HGNC Symbol;Acc:7174]	protein_coding	8	14	1	13	1	28	4	15	3.33333	18.3333	4.04145	8.3865	8.0829	12.1244	16.773	25.1595	0	0	0	0	1	0	1	1	3.32803	4.27611e-06	1.4231e-05	14.231	4.27611	1.73467
ENSG00000129007	2.29775	0.967601	48.6517	3.05704e-12	7.61187e-11	4.91691	CALML4	calmodulin-like 4 [Source:HGNC Symbol;Acc:18445]	protein_coding	6	9	13	62	11	40	47	38	10	37	3.60555	26.6271	7.2111	10.8166	53.2541	79.8812	1	0	0	1	0	1	0	1	0.717533	5.02442e-05	3.60519e-05	36.0519	50.2443	-0.478883
ENSG00000164442	-1.24529	6.06406	48.6423	3.07169e-12	7.64074e-11	-2.37067	CITED2	Cbp/p300-interacting transactivator, with Glu/Asp-rich carboxy-terminal domain, 2 [Source:HGNC Symbol;Acc:1987]	protein_coding	662	121	2654	614	1287	643	1916	500	1534.33	459.333	1018.77	293.364	2037.54	3056.32	586.728	880.091	0	0	0	0	0	1	1	1	0.231596	0.00204826	0.000474367	474.367	2048.26	-2.11032
ENSG00000178033	-1.89949	2.04391	48.6225	3.10285e-12	7.71059e-11	-3.73082	FAM26E	family with sequence similarity 26, member E [Source:HGNC Symbol;Acc:21568]	protein_coding	90	8	73	12	91	30	106	9	84.6667	16.6667	10.116	11.7189	20.232	30.348	23.4379	35.1568	1	0	0	1	0	1	0	1	0.0753517	0.000113317	8.53861e-06	8.53861	113.317	-3.73022
ENSG00000170412	-1.36317	4.29463	48.6044	3.13166e-12	7.77448e-11	-2.57251	GPRC5C	G protein-coupled receptor, family C, group 5, member C [Source:HGNC Symbol;Acc:13309]	protein_coding	212	32	629	173	444	173	126	68	428.333	126	208.941	81.4064	417.882	626.823	162.813	244.219	0	0	0	0	0	1	1	1	0.478955	0.000134697	6.45139e-05	64.5139	134.697	-1.06204
ENSG00000180440	5.15491	-0.653599	48.5697	3.18762e-12	7.90556e-11	35.6274	SERTM1	serine-rich and transmembrane domain containing 1 [Source:HGNC Symbol;Acc:33792]	protein_coding	1	6	1	12	1	19	1	7	1	12.3333	0	6.50641	0	0	13.0128	19.5192	1	0	0	1	1	0	0	1	6.21233	1.06903e-06	6.64114e-06	6.64114	1.06903	2.63513
ENSG00000175920	-1.68567	2.79819	48.4812	3.33478e-12	8.26232e-11	-3.2169	DOK7	docking protein 7 [Source:HGNC Symbol;Acc:26594]	protein_coding	26	3	325	54	152	63	436	67	167.667	40	150.114	32.3574	300.229	450.343	64.7148	97.0721	1	0	0	0	0	1	1	1	0.136378	0.000466096	6.35652e-05	63.5652	466.096	-2.87432
ENSG00000135423	3.28922	0.0571479	48.4162	3.447e-12	8.53193e-11	9.77584	GLS2	glutaminase 2 (liver, mitochondrial) [Source:HGNC Symbol;Acc:29570]	protein_coding	1	2	5	33	3	28	34	137	3	21	2	16.6433	4	6	33.2866	49.9299	1	1	1	1	1	0	0	0	3.576	3.63469e-05	0.000129977	129.977	36.3469	1.83835
ENSG00000080511	6.76355	-1.03002	48.3949	3.48476e-12	8.61687e-11	108.651	RDH8	retinol dehydrogenase 8 (all-trans) [Source:HGNC Symbol;Acc:14423]	protein_coding	1	10	1	10	1	6	1	2	1	8.66667	0	2.3094	0	0	4.6188	6.9282	1	0	0	1	1	0	0	1	1.77495	1.06903e-06	1.89747e-06	1.89747	1.06903	0.827778
ENSG00000146070	3.87472	-0.227463	48.3317	3.59892e-12	8.89036e-11	14.6692	PLA2G7	phospholipase A2, group VII (platelet-activating factor acetylhydrolase, plasma) [Source:HGNC Symbol;Acc:9040]	protein_coding	1	1	1	25	2	26	1	1	1.33333	17.3333	0.57735	14.1539	1.1547	1.73205	28.3078	42.4618	0	0	0	0	0	0	1	1	0.887475	1.06903e-06	9.48734e-07	0.948734	1.06903	-0.172221
ENSG00000146242	1.25907	5.1353	48.3252	3.61089e-12	8.91113e-11	2.39342	TPBG	trophoblast glycoprotein [Source:HGNC Symbol;Acc:12004]	protein_coding	204	201	480	694	280	752	227	532	321.333	549	142.567	302.769	285.134	427.701	605.538	908.307	0	0	0	0	1	0	1	1	2.0799	0.000242669	0.000504727	504.727	242.669	1.05651
ENSG00000218358	3.15505	0.0642754	48.3206	3.61929e-12	8.92306e-11	8.90769	RAET1K	retinoic acid early transcript 1K pseudogene [Source:HGNC Symbol;Acc:16797]	pseudogene	1	10	6	19	3	32	2	19	3.33333	20.3333	2.51661	11.0604	5.03322	7.54983	22.1209	33.1813	0	0	0	0	1	0	1	1	8.43101	2.13805e-06	1.80259e-05	18.026	2.13805	3.07571
ENSG00000254244	1.34693	4.0411	48.2443	3.76282e-12	9.26781e-11	2.54371	PAICSP4	phosphoribosylaminoimidazole carboxylase, phosphoribosylaminoimidazole succinocarboxamide synthetase pseudogene 4 [Source:HGNC Symbol;Acc:38097]	pseudogene	75	87	250	323	127	406	215	283	150.667	272	89.8684	165.502	179.737	269.605	331.005	496.507	1	0	0	0	1	0	1	1	1.16816	0.000229841	0.000268492	268.492	229.841	0.224244
ENSG00000270346	3.0817	0.0751019	48.2115	3.82638e-12	9.41507e-11	8.46612	RP1-90J20.12	NA	lincRNA	2	10	5	27	3	23	5	5	3.33333	20	1.52753	8.88819	3.05505	4.58258	17.7764	26.6646	1	0	0	1	0	0	0	1	0.887475	5.34513e-06	4.74367e-06	4.74367	5.34513	-0.172221
ENSG00000115648	1.38868	3.86234	48.1556	3.93701e-12	9.67777e-11	2.61839	MLPH	melanophilin [Source:HGNC Symbol;Acc:29643]	protein_coding	107	52	152	315	97	401	1	9	118.667	256	29.2973	181.827	58.5947	87.892	363.654	545.481	0	0	0	0	1	0	1	1	7.98728	1.06903e-06	8.53861e-06	8.53861	1.06903	2.9977
ENSG00000095002	1.2242	6.01884	48.1495	3.9493e-12	9.69846e-11	2.33626	MSH2	mutS homolog 2 [Source:HGNC Symbol;Acc:7325]	protein_coding	362	344	932	1162	525	1574	1017	1109	606.333	1026.67	293.575	626.068	587.15	880.725	1252.14	1878.2	1	0	0	1	1	0	0	1	0.967758	0.0010872	0.00105215	1052.15	1087.2	-0.0472818
ENSG00000182263	-1.66591	2.59368	48.0965	4.05755e-12	9.94909e-11	-3.17314	FIGN	fidgetin [Source:HGNC Symbol;Acc:13285]	protein_coding	71	8	203	43	126	43	180	28	133.333	31.3333	66.3049	20.2073	132.61	198.915	40.4145	60.6218	1	0	0	0	0	1	1	1	0.138052	0.000192425	2.65646e-05	26.5646	192.425	-2.85672
ENSG00000213443	1.28114	4.779	48.0956	4.05931e-12	9.94909e-11	2.43031	RP11-75L1.2	NA	pseudogene	127	171	330	520	292	578	350	246	249.667	423	107.918	220.157	215.836	323.755	440.313	660.47	1	0	0	1	0	1	0	1	0.623768	0.000374159	0.000233389	233.389	374.159	-0.680918
ENSG00000101773	1.20564	7.00376	48.038	4.1803e-12	1.02356e-10	2.3064	RBBP8	retinoblastoma binding protein 8 [Source:HGNC Symbol;Acc:9891]	protein_coding	779	706	1934	2132	916	3127	1315	1658	1209.67	1988.33	631.02	1216.88	1262.04	1893.06	2433.76	3650.63	1	0	0	0	1	0	1	1	1.11896	0.00140577	0.001573	1573	1405.77	0.16216
ENSG00000149485	1.19	7.89014	47.9668	4.33488e-12	1.06037e-10	2.28152	FADS1	fatty acid desaturase 1 [Source:HGNC Symbol;Acc:3574]	protein_coding	1579	1217	3089	4375	1846	5553	3250	6737	2171.33	3715	805.857	2242.08	1611.71	2417.57	4484.16	6726.24	1	1	1	1	1	0	0	0	1.83967	0.00347434	0.00639162	6391.62	3474.34	0.879445
ENSG00000253802	4.52879	-0.527035	47.9238	4.43116e-12	1.08286e-10	23.0834	CTA-392C11.1	NA	lincRNA	1	4	2	17	1	20	2	30	1.33333	13.6667	0.57735	8.5049	1.1547	1.73205	17.0098	25.5147	1	1	1	1	1	0	0	0	13.3121	2.13805e-06	2.8462e-05	28.462	2.13805	3.73467
ENSG00000197872	-1.51844	3.14098	47.8632	4.57012e-12	1.11573e-10	-2.86481	FAM49A	family with sequence similarity 49, member A [Source:HGNC Symbol;Acc:25373]	protein_coding	142	13	274	69	150	63	283	32	188.667	48.3333	74.009	30.7463	148.018	222.027	61.4926	92.2388	1	0	0	1	0	1	0	1	0.10035	0.000302534	3.03595e-05	30.3595	302.534	-3.31688
ENSG00000214193	1.37835	3.73438	47.8083	4.7e-12	1.14633e-10	2.5997	SH3D21	SH3 domain containing 21 [Source:HGNC Symbol;Acc:26236]	protein_coding	95	71	126	308	109	272	518	159	110	217	15.5242	127.715	31.0483	46.5725	255.429	383.144	1	0	0	1	0	1	0	1	0.27241	0.000553756	0.000150849	150.849	553.756	-1.87615
ENSG00000175662	-1.32104	4.61864	47.7748	4.78091e-12	1.16492e-10	-2.49847	TOM1L2	target of myb1-like 2 (chicken) [Source:HGNC Symbol;Acc:11984]	protein_coding	279	40	773	252	538	197	1037	142	530	163	247.097	110.014	494.194	741.291	220.027	330.041	1	0	0	1	0	1	0	1	0.121525	0.00110858	0.00013472	134.72	1108.58	-3.04067
ENSG00000113578	-1.48184	3.38716	47.7698	4.79321e-12	1.16678e-10	-2.79305	FGF1	fibroblast growth factor 1 (acidic) [Source:HGNC Symbol;Acc:3665]	protein_coding	202	15	309	56	147	104	745	61	219.333	58.3333	82.3792	44.5459	164.758	247.138	89.0917	133.638	1	0	0	1	0	1	0	1	0.0726658	0.000796425	5.78728e-05	57.8728	796.425	-3.78258
ENSG00000167747	1.2689	5.29506	47.7088	4.94461e-12	1.20247e-10	2.40977	C19orf48	chromosome 19 open reading frame 48 [Source:HGNC Symbol;Acc:29667]	protein_coding	138	109	568	1080	386	954	1069	584	364	714.333	215.843	528.006	431.685	647.528	1056.01	1584.02	1	0	0	1	0	1	0	1	0.484832	0.00114279	0.000554061	554.061	1142.79	-1.04444
ENSG00000108179	1.24402	5.62194	47.661	5.06668e-12	1.23096e-10	2.36857	PPIF	peptidylprolyl isomerase F [Source:HGNC Symbol;Acc:9259]	protein_coding	189	157	873	1284	394	1168	607	577	485.333	869.667	351.027	619.907	702.055	1053.08	1239.81	1859.72	0	0	0	0	0	1	1	1	0.843613	0.000648899	0.00054742	547.42	648.899	-0.245347
ENSG00000165685	3.40002	-0.149679	47.6107	5.19849e-12	1.26176e-10	10.5562	TMEM52B	transmembrane protein 52B [Source:HGNC Symbol;Acc:26438]	protein_coding	5	7	1	28	1	16	1	8	2.33333	17	2.3094	10.5357	4.6188	6.9282	21.0713	31.607	0	0	0	0	1	0	1	1	7.0998	1.06903e-06	7.58987e-06	7.58988	1.06903	2.82778
ENSG00000101384	1.26319	6.37626	47.543	5.381e-12	1.30479e-10	2.40027	JAG1	jagged 1 [Source:HGNC Symbol;Acc:6188]	protein_coding	1461	546	460	1103	297	1249	822	1680	739.333	966	630.273	370.984	1260.55	1890.82	741.968	1112.95	0	1	1	0	1	0	1	0	1.81382	0.00087874	0.00159387	1593.87	878.74	0.85903
ENSG00000143469	-1.25045	5.45008	47.4538	5.6315e-12	1.36421e-10	-2.37915	SYT14	synaptotagmin XIV [Source:HGNC Symbol;Acc:23143]	protein_coding	840	149	1170	229	582	345	591	124	864	241	294.734	98.5495	589.468	884.201	197.099	295.648	1	0	0	0	0	1	1	1	0.186205	0.000631795	0.000117643	117.643	631.795	-2.42504
ENSG00000188554	-1.18692	7.65293	47.4197	5.73031e-12	1.3868e-10	-2.27666	NBR1	neighbor of BRCA1 gene 1 [Source:HGNC Symbol;Acc:6746]	protein_coding	2787	530	5510	1371	4126	2054	6064	1228	4141	1318.33	1361.56	763.364	2723.12	4084.69	1526.73	2290.09	1	0	0	1	0	1	0	1	0.17972	0.00648258	0.00116505	1165.05	6482.58	-2.47618
ENSG00000104881	-1.51025	3.20318	47.3965	5.79852e-12	1.40195e-10	-2.8486	PPP1R13L	protein phosphatase 1, regulatory subunit 13 like [Source:HGNC Symbol;Acc:18838]	protein_coding	113	21	241	75	231	52	792	91	195	49.3333	71.1899	27.0986	142.38	213.57	54.1972	81.2958	1	1	1	1	0	1	0	0	0.10197	0.000846669	8.63348e-05	86.3348	846.669	-3.29378
ENSG00000145431	-1.18742	7.69048	47.3593	5.90983e-12	1.42749e-10	-2.27745	PDGFC	platelet derived growth factor C [Source:HGNC Symbol;Acc:8801]	protein_coding	2897	486	6335	1512	3768	2205	5750	1486	4333.33	1401	1787.36	864.859	3574.72	5362.09	1729.72	2594.58	1	0	0	1	0	1	0	1	0.229354	0.0061469	0.00140982	1409.82	6146.9	-2.12435
ENSG00000154928	1.4846	2.92401	47.3389	5.97167e-12	1.44103e-10	2.7984	EPHB1	EPH receptor B1 [Source:HGNC Symbol;Acc:3392]	protein_coding	64	58	63	156	54	141	32	83	60.3333	118.333	5.50757	52.7857	11.0151	16.5227	105.572	158.357	1	0	0	1	1	0	0	1	2.30189	3.42089e-05	7.8745e-05	78.745	34.2088	1.20282
ENSG00000140015	-1.77939	2.39352	47.2824	6.1463e-12	1.48091e-10	-3.43281	KCNH5	potassium voltage-gated channel, subfamily H (eag-related), member 5 [Source:HGNC Symbol;Acc:6254]	protein_coding	12	1	203	39	151	48	92	15	122	29.3333	98.7472	24.9466	197.494	296.241	49.8932	74.8398	0	0	0	0	0	1	1	1	0.144697	9.83504e-05	1.4231e-05	14.231	98.3504	-2.78889
ENSG00000166292	1.94367	1.49848	47.2816	6.14878e-12	1.48091e-10	3.84682	TMEM100	transmembrane protein 100 [Source:HGNC Symbol;Acc:25607]	protein_coding	18	19	10	48	24	84	7	11	17.3333	50.3333	7.02377	32.5628	14.0475	21.0713	65.1255	97.6883	0	0	0	0	1	0	1	1	1.3946	7.48319e-06	1.04361e-05	10.4361	7.48319	0.479855
ENSG00000144824	-1.17245	9.10826	47.1516	6.57047e-12	1.58096e-10	-2.25394	PHLDB2	pleckstrin homology-like domain, family B, member 2 [Source:HGNC Symbol;Acc:29573]	protein_coding	8643	1340	13360	4058	11042	5666	15197	4285	11015	3688	2358.62	2186.61	4717.23	7075.85	4373.21	6559.82	1	0	0	1	0	1	0	1	0.250236	0.016246	0.00406533	4065.33	16246	-1.99864
ENSG00000243742	2.22784	0.941524	47.136	6.62266e-12	1.59198e-10	4.68433	RPLP0P2	ribosomal protein, large, P0 pseudogene 2 [Source:HGNC Symbol;Acc:17960]	pseudogene	13	16	11	54	8	32	4	6	10.6667	34	2.51661	19.0788	5.03322	7.54983	38.1576	57.2364	0	0	0	0	1	0	1	1	1.33121	4.27611e-06	5.69241e-06	5.69241	4.27611	0.412741
ENSG00000008256	-1.23549	5.78258	47.1229	6.66706e-12	1.60112e-10	-2.35461	CYTH3	cytohesin 3 [Source:HGNC Symbol;Acc:9504]	protein_coding	547	96	1967	509	1172	553	4222	752	1228.67	386	711.694	252.109	1423.39	2135.08	504.218	756.327	1	0	0	1	0	1	0	1	0.158072	0.00451343	0.000713448	713.448	4513.43	-2.66134
ENSG00000257027	1.57153	2.48867	47.1194	6.67898e-12	1.60244e-10	2.97219	RP11-705C15.3	NA	sense_intronic	28	43	59	107	45	128	74	186	44	92.6667	15.5242	44.2756	31.0483	46.5725	88.5513	132.827	1	1	1	1	1	0	0	0	2.23068	7.9108e-05	0.000176465	176.465	79.108	1.15748
ENSG00000131669	1.21861	6.04133	47.0603	6.88357e-12	1.64995e-10	2.32723	NINJ1	ninjurin 1 [Source:HGNC Symbol;Acc:7824]	protein_coding	263	255	885	1617	739	1465	1828	1147	629	1112.33	325.263	746.352	650.526	975.789	1492.7	2239.06	1	0	0	1	0	1	0	1	0.556857	0.00195418	0.0010882	1088.2	1954.18	-0.844622
ENSG00000116604	-1.34906	4.10876	47.0219	7.01991e-12	1.68102e-10	-2.54746	MEF2D	myocyte enhancer factor 2D [Source:HGNC Symbol;Acc:6997]	protein_coding	238	42	514	138	340	124	392	87	364	101.333	139.556	51.8588	279.113	418.669	103.718	155.576	1	0	0	0	0	1	1	1	0.196965	0.000419058	8.25399e-05	82.5399	419.058	-2.34399
ENSG00000214176	-1.44481	3.54272	46.941	7.31548e-12	1.75012e-10	-2.72227	PLEKHM1P	pleckstrin homology domain containing, family M (with RUN domain) member 1 pseudogene [Source:HGNC Symbol;Acc:35411]	pseudogene	115	12	397	102	259	110	496	91	257	74.6667	141.011	54.4181	282.021	423.032	108.836	163.254	1	0	0	1	0	1	0	1	0.162823	0.000530237	8.63348e-05	86.3348	530.237	-2.61862
ENSG00000114541	-1.40664	3.66294	46.8661	7.60077e-12	1.81664e-10	-2.65119	FRMD4B	FERM domain containing 4B [Source:HGNC Symbol;Acc:24886]	protein_coding	223	35	394	79	181	87	815	136	266	67	112.823	28	225.646	338.469	56	84	1	1	1	1	0	1	0	0	0.148094	0.000871257	0.000129028	129.028	871.257	-2.75542
ENSG00000228612	1.92586	1.50684	46.8199	7.78197e-12	1.85817e-10	3.79964	HK2P1	hexokinase 2 pseudogene 1 [Source:HGNC Symbol;Acc:4924]	pseudogene	9	17	36	58	12	80	97	63	19	51.6667	14.7987	31.9739	29.5973	44.3959	63.9479	95.9218	1	0	0	1	0	1	0	1	0.576401	0.000103696	5.97703e-05	59.7703	103.696	-0.794854
ENSG00000269821	-1.19786	6.55342	46.8165	7.79542e-12	1.85961e-10	-2.29399	KCNQ1OT1	KCNQ1 opposite strand/antisense transcript 1 (non-protein coding) [Source:HGNC Symbol;Acc:6295]	antisense	1521	244	2312	718	1789	821	2454	746	1874	594.333	402.292	307.737	804.584	1206.88	615.475	923.212	1	0	0	1	0	1	0	1	0.269787	0.00262339	0.000707756	707.756	2623.39	-1.89011
ENSG00000136960	-1.16985	9.06194	46.7412	8.10063e-12	1.93057e-10	-2.24989	ENPP2	ectonucleotide pyrophosphatase/phosphodiesterase 2 [Source:HGNC Symbol;Acc:3357]	protein_coding	5324	1043	20415	4743	10657	5710	496	81	12132	3832	7652.86	2463.26	15305.7	22958.6	4926.52	7389.79	0	0	0	0	0	1	1	1	0.14493	0.000530237	7.68475e-05	76.8475	530.237	-2.78657
ENSG00000165244	1.3671	4.01149	46.6933	8.30138e-12	1.97653e-10	2.57951	ZNF367	zinc finger protein 367 [Source:HGNC Symbol;Acc:18320]	protein_coding	35	62	359	333	114	433	428	397	169.333	276	168.939	191.956	337.878	506.817	383.911	575.867	1	0	0	0	0	1	1	1	0.823195	0.000457543	0.000376648	376.648	457.543	-0.280693
ENSG00000185947	1.2135	5.77566	46.6899	8.3157e-12	1.97806e-10	2.31899	ZNF267	zinc finger protein 267 [Source:HGNC Symbol;Acc:13060]	protein_coding	386	401	730	796	363	1119	494	698	493	772	205.57	359.601	411.14	616.71	719.202	1078.8	1	0	0	0	1	0	1	1	1.25396	0.000528099	0.000662217	662.217	528.099	0.326495
ENSG00000004776	-1.77546	2.22257	46.6407	8.52696e-12	2.02639e-10	-3.42346	HSPB6	heat shock protein, alpha-crystallin-related, B6 [Source:HGNC Symbol;Acc:26511]	protein_coding	39	6	153	41	119	22	3	2	103.667	23	58.5264	17.5214	117.053	175.579	35.0428	52.5643	0	0	0	0	0	1	1	1	0.59165	3.20708e-06	1.89747e-06	1.89747	3.20708	-0.757184
ENSG00000167601	-1.18855	7.41431	46.6324	8.5635e-12	2.03314e-10	-2.27924	AXL	AXL receptor tyrosine kinase [Source:HGNC Symbol;Acc:905]	protein_coding	1712	253	5489	1991	3923	1692	5733	1117	3708	1312	1897.66	929.226	3795.31	5692.97	1858.45	2787.68	1	0	0	1	0	1	0	1	0.172913	0.00612873	0.00105974	1059.74	6128.73	-2.53188
ENSG00000144583	-1.66397	2.51287	46.6146	8.64123e-12	2.04965e-10	-3.16887	2019-03-04	membrane-associated ring finger (C3HC4) 4, E3 ubiquitin protein ligase [Source:HGNC Symbol;Acc:29269]	protein_coding	66	5	203	49	111	37	201	48	126.667	30.3333	69.8307	22.745	139.661	209.492	45.4899	68.2349	1	0	0	0	0	1	1	1	0.211934	0.000214874	4.55393e-05	45.5393	214.874	-2.23831
ENSG00000082781	-1.16669	8.66634	46.5121	9.10549e-12	2.15773e-10	-2.24496	ITGB5	integrin, beta 5 [Source:HGNC Symbol;Acc:6160]	protein_coding	4515	829	12504	3382	9197	4542	18649	3273	8738.67	2917.67	4014.17	1899.55	8028.35	12042.5	3799.1	5698.65	1	0	0	1	0	1	0	1	0.155757	0.0199363	0.00310521	3105.21	19936.3	-2.68263
ENSG00000237125	-2.03059	1.64563	46.5016	9.15449e-12	2.16728e-10	-4.08571	HAND2-AS1	HAND2 antisense RNA 1 (head to head) [Source:HGNC Symbol;Acc:48872]	antisense	15	1	125	17	76	24	1	1	72	14	55.109	11.7898	110.218	165.327	23.5797	35.3695	0	0	0	0	0	0	1	1	0.887475	1.06903e-06	9.48734e-07	0.948734	1.06903	-0.172221
ENSG00000151376	-1.21698	6.84001	46.4397	9.44817e-12	2.2347e-10	-2.3246	ME3	malic enzyme 3, NADP(+)-dependent, mitochondrial [Source:HGNC Symbol;Acc:6985]	protein_coding	464	99	5405	1308	2758	1240	1717	447	2875.67	882.333	2472.6	679.238	4945.2	7417.8	1358.48	2037.71	0	0	0	0	0	1	1	1	0.231043	0.00183552	0.000424084	424.084	1835.52	-2.11376
ENSG00000241288	-1.62753	2.66097	46.4039	9.62218e-12	2.2737e-10	-3.08983	RP11-379B18.5	NA	lincRNA	61	10	248	41	122	49	207	33	143.667	33.3333	95.3642	20.5994	190.728	286.093	41.1987	61.7981	1	0	0	0	0	1	1	1	0.141482	0.000221288	3.13082e-05	31.3082	221.288	-2.82131
ENSG00000163909	3.89831	-0.34971	46.4009	9.63724e-12	2.27512e-10	14.9111	HEYL	hes-related family bHLH transcription factor with YRPW motif-like [Source:HGNC Symbol;Acc:4882]	protein_coding	1	3	2	32	2	11	1	1	1.66667	15.3333	0.57735	14.9778	1.1547	1.73205	29.9555	44.9333	0	0	0	0	0	0	1	1	0.887475	1.06903e-06	9.48734e-07	0.948734	1.06903	-0.172221
ENSG00000138316	1.26788	4.6788	46.3853	9.71437e-12	2.29116e-10	2.40808	ADAMTS14	ADAM metallopeptidase with thrombospondin type 1 motif, 14 [Source:HGNC Symbol;Acc:14899]	protein_coding	192	127	295	534	187	577	156	335	224.667	412.667	60.9617	248.327	121.924	182.885	496.654	744.981	1	0	0	0	1	0	1	1	1.9058	0.000166768	0.000317826	317.826	166.768	0.930394
ENSG00000064666	-1.17454	7.96533	46.3814	9.73339e-12	2.29349e-10	-2.2572	CNN2	calponin 2 [Source:HGNC Symbol;Acc:2156]	protein_coding	2556	371	8441	2713	5411	2765	7288	1124	5469.33	1949.67	2942.93	1367.41	5885.87	8828.8	2734.82	4102.24	1	0	0	0	0	1	1	1	0.136872	0.00779106	0.00106638	1066.38	7791.06	-2.8691
ENSG00000132780	1.17586	7.15952	46.3642	9.81935e-12	2.31157e-10	2.25928	NASP	nuclear autoantigenic sperm protein (histone-binding) [Source:HGNC Symbol;Acc:7644]	protein_coding	776	681	2114	2976	1232	3187	1844	1733	1374	2281.33	680.209	1389.94	1360.42	2040.63	2779.88	4169.82	1	0	0	0	0	1	1	1	0.834053	0.00197129	0.00164416	1644.16	1971.29	-0.261788
ENSG00000110048	-1.22892	5.54844	46.202	1.06665e-11	2.50864e-10	-2.34391	OSBP	oxysterol binding protein [Source:HGNC Symbol;Acc:8503]	protein_coding	686	88	1321	392	892	481	1552	344	966.333	320.333	323.96	206.069	647.921	971.881	412.137	618.206	1	0	0	1	0	1	0	1	0.196708	0.00165913	0.000326365	326.365	1659.13	-2.34587
ENSG00000131650	2.27105	0.898642	46.1964	1.06975e-11	2.51356e-10	4.82675	KREMEN2	kringle containing transmembrane protein 2 [Source:HGNC Symbol;Acc:18797]	protein_coding	1	9	19	51	10	46	1	3	10	35.3333	9	22.942	18	27	45.8839	68.8259	0	0	0	0	1	0	1	1	2.66242	1.06903e-06	2.8462e-06	2.8462	1.06903	1.41274
ENSG00000131470	1.42335	3.24606	46.1692	1.08471e-11	2.54631e-10	2.68208	PSMC3IP	PSMC3 interacting protein [Source:HGNC Symbol;Acc:17928]	protein_coding	45	44	121	206	76	239	118	137	80.6667	163	38.2143	104.37	76.4286	114.643	208.739	313.109	1	0	0	1	1	0	0	1	1.03037	0.000126145	0.000129977	129.977	126.145	0.0431676
ENSG00000240775	-1.76629	2.25009	46.1215	1.11145e-11	2.60665e-10	-3.40177	RP11-170N16.2	NA	pseudogene	36	16	183	23	106	24	91	34	108.333	21	73.5278	4.3589	147.055	220.583	8.7178	13.0767	0	1	1	0	0	1	1	0	0.331584	9.72814e-05	3.2257e-05	32.257	97.2814	-1.59255
ENSG00000130294	1.43017	3.70233	46.0761	1.1375e-11	2.66524e-10	2.69479	KIF1A	kinesin family member 1A [Source:HGNC Symbol;Acc:888]	protein_coding	14	29	175	379	166	307	3	108	118.333	238.333	90.4673	184.828	180.935	271.402	369.656	554.484	0	0	0	0	1	0	1	1	31.9491	3.20708e-06	0.000102463	102.463	3.20708	4.9977
ENSG00000120699	1.23982	5.02628	45.9174	1.23343e-11	2.88731e-10	2.36169	EXOSC8	exosome component 8 [Source:HGNC Symbol;Acc:17035]	protein_coding	181	145	453	631	267	858	535	898	300.333	544.667	139.03	364.256	278.06	417.09	728.512	1092.77	1	0	0	1	1	0	0	1	1.48963	0.000571929	0.000851964	851.963	571.929	0.574955
ENSG00000115221	1.40296	3.28716	45.9058	1.2408e-11	2.90184e-10	2.64444	ITGB6	integrin, beta 6 [Source:HGNC Symbol;Acc:6161]	protein_coding	103	90	79	122	55	211	29	22	79	141	24	62.6977	48	72	125.395	188.093	0	0	0	0	0	1	1	1	0.673257	3.10018e-05	2.08722e-05	20.8722	31.0018	-0.570771
ENSG00000205476	-1.21439	6.20129	45.9025	1.24289e-11	2.90402e-10	-2.32043	CCDC85C	coiled-coil domain containing 85C [Source:HGNC Symbol;Acc:35459]	protein_coding	537	94	2851	902	1693	681	3100	383	1693.67	559	1157	417.587	2314	3471	835.174	1252.76	1	0	0	0	0	1	1	1	0.109646	0.00331398	0.000363365	363.365	3313.98	-3.18907
ENSG00000172020	2.86395	0.212188	45.8793	1.25766e-11	2.93578e-10	7.28005	GAP43	growth associated protein 43 [Source:HGNC Symbol;Acc:4140]	protein_coding	3	8	6	23	3	36	1	1	4	22.3333	1.73205	14.0119	3.4641	5.19615	28.0238	42.0357	0	0	0	0	0	0	1	1	0.887475	1.06903e-06	9.48734e-07	0.948734	1.06903	-0.172221
ENSG00000160949	1.48248	3.04928	45.8585	1.2711e-11	2.96441e-10	2.79429	TONSL	tonsoku-like, DNA repair protein [Source:HGNC Symbol;Acc:7801]	protein_coding	21	32	119	249	72	156	126	113	70.6667	145.667	49.0136	108.868	98.0272	147.041	217.737	326.605	1	0	0	0	0	1	1	1	0.79591	0.000134697	0.000107207	107.207	134.697	-0.329322
ENSG00000134755	1.1902	6.49099	45.8177	1.29789e-11	3.02406e-10	2.28184	DSC2	desmocollin 2 [Source:HGNC Symbol;Acc:3036]	protein_coding	1144	697	553	994	538	1619	4602	1684	745	1103.33	345.625	470.623	691.251	1036.88	941.247	1411.87	1	1	1	1	0	1	0	0	0.324752	0.00491966	0.00159767	1597.67	4919.66	-1.62259
ENSG00000132635	1.36513	3.58626	45.8093	1.30345e-11	3.03419e-10	2.576	PCED1A	PC-esterase domain containing 1A [Source:HGNC Symbol;Acc:16212]	protein_coding	54	60	167	281	100	260	427	254	107	200.333	56.8243	121.985	113.649	170.473	243.97	365.955	1	0	0	1	0	1	0	1	0.527913	0.000456474	0.000240978	240.978	456.474	-0.921629
ENSG00000117525	-1.19168	8.1429	45.7642	1.3338e-11	3.10196e-10	-2.28418	F3	coagulation factor III (thromboplastin, tissue factor) [Source:HGNC Symbol;Acc:3541]	protein_coding	2246	640	14408	2056	4607	2648	8418	2974	7087	1781.33	6449.14	1031.79	12898.3	19347.4	2063.59	3095.38	0	0	0	0	0	1	1	1	0.313537	0.00899907	0.00282154	2821.54	8999.07	-1.67329
ENSG00000132661	1.38307	3.53382	45.7614	1.33571e-11	3.10351e-10	2.60824	NXT1	NTF2-like export factor 1 [Source:HGNC Symbol;Acc:15913]	protein_coding	51	45	158	262	94	301	180	227	101	202.667	53.8424	137.929	107.685	161.527	275.858	413.786	1	0	0	1	1	0	0	1	1.11921	0.000192425	0.000215363	215.363	192.425	0.162474
ENSG00000198420	-1.23427	5.23685	45.7373	1.35225e-11	3.13902e-10	-2.35262	FAM115A	family with sequence similarity 115, member A [Source:HGNC Symbol;Acc:22201]	protein_coding	674	120	1014	221	567	312	931	271	751.667	217.667	233.402	96.0434	466.803	700.205	192.087	288.13	1	0	0	1	0	1	0	1	0.258331	0.000995264	0.000257107	257.107	995.264	-1.95271
ENSG00000017427	1.87291	1.53923	45.7216	1.36309e-11	3.16126e-10	3.66269	IGF1	insulin-like growth factor 1 (somatomedin C) [Source:HGNC Symbol;Acc:5464]	protein_coding	27	41	13	38	18	58	3	20	19.3333	45.6667	7.0946	10.7858	14.1892	21.2838	21.5716	32.3574	0	0	0	0	1	0	1	1	5.9165	3.20708e-06	1.89747e-05	18.9747	3.20708	2.56474
ENSG00000267573	-1.60449	2.67238	45.6945	1.38209e-11	3.20234e-10	-3.04089	KRT8P5	keratin 8 pseudogene 5 [Source:HGNC Symbol;Acc:31094]	pseudogene	98	5	202	30	110	73	87	34	136.667	36	56.8976	34.3948	113.795	170.693	68.7895	103.184	0	0	0	0	0	1	1	1	0.346829	9.30053e-05	3.2257e-05	32.257	93.0053	-1.5277
ENSG00000164463	-1.31853	4.24714	45.5609	1.47966e-11	3.42525e-10	-2.49412	CREBRF	CREB3 regulatory factor [Source:HGNC Symbol;Acc:24050]	protein_coding	253	69	512	85	402	169	870	123	389	107.667	129.988	53.7153	259.977	389.965	107.431	161.146	1	0	0	1	0	1	0	1	0.125471	0.000930053	0.000116694	116.694	930.053	-2.99458
ENSG00000124641	-1.32593	4.15998	45.4939	1.53117e-11	3.54122e-10	-2.50694	MED20	mediator complex subunit 20 [Source:HGNC Symbol;Acc:16840]	protein_coding	210	33	544	151	392	158	657	93	382	114	167.224	70.2353	334.449	501.673	140.471	210.706	1	0	0	1	0	1	0	1	0.125624	0.00070235	8.82323e-05	88.2323	702.35	-2.99281
ENSG00000235847	1.2788	4.21768	45.4759	1.54528e-11	3.57056e-10	2.42636	LDHAP7	lactate dehydrogenase A pseudogene 7 [Source:HGNC Symbol;Acc:23144]	pseudogene	135	164	185	272	153	346	538	328	157.667	260.667	25.3246	91.5278	50.6491	75.9737	183.055	274.583	1	1	1	1	0	1	0	0	0.541063	0.000575136	0.000311185	311.185	575.136	-0.886132
ENSG00000172572	2.45226	0.601995	45.3951	1.61033e-11	3.71744e-10	5.47271	PDE3A	phosphodiesterase 3A, cGMP-inhibited [Source:HGNC Symbol;Acc:8778]	protein_coding	9	12	10	23	2	50	3	198	7	28.3333	4.3589	19.5533	8.7178	13.0767	39.1067	58.66	0	1	1	0	1	0	1	0	58.5734	3.20708e-06	0.000187849	187.849	3.20708	5.87217
ENSG00000087253	-1.19715	5.90699	45.326	1.66823e-11	3.84753e-10	-2.29286	LPCAT2	lysophosphatidylcholine acyltransferase 2 [Source:HGNC Symbol;Acc:26032]	protein_coding	931	173	1392	347	1229	613	1902	374	1184	377.667	233.771	221.597	467.543	701.314	443.195	664.792	1	0	0	1	0	1	0	1	0.174509	0.00203329	0.000354827	354.827	2033.29	-2.51863
ENSG00000182836	2.08638	1.25583	45.3225	1.67116e-11	3.85075e-10	4.24682	PLCXD3	phosphatidylinositol-specific phospholipase C, X domain containing 3 [Source:HGNC Symbol;Acc:31822]	protein_coding	4	4	29	59	9	77	14	11	14	46.6667	13.2288	38.0307	26.4575	39.6863	76.0614	114.092	0	0	0	0	0	1	1	1	0.697302	1.49664e-05	1.04361e-05	10.4361	14.9664	-0.520145
ENSG00000186283	1.23475	4.89612	45.2162	1.7644e-11	4.06185e-10	2.35341	TOR3A	torsin family 3, member A [Source:HGNC Symbol;Acc:11997]	protein_coding	210	149	324	565	255	721	332	436	263	478.333	57.4195	295.685	114.839	172.258	591.369	887.053	1	0	0	1	1	0	0	1	1.16548	0.000354917	0.000413648	413.648	354.917	0.220923
ENSG00000093009	1.32056	4.06093	45.2032	1.77615e-11	4.0814e-10	2.49764	CDC45	cell division cycle 45 [Source:HGNC Symbol;Acc:1739]	protein_coding	68	57	213	434	163	389	255	152	148	293.333	73.6546	205.904	147.309	220.964	411.807	617.711	1	0	0	1	0	1	0	1	0.529005	0.000272602	0.000144208	144.208	272.602	-0.918647
ENSG00000138030	2.73432	0.377937	45.2049	1.77462e-11	4.0814e-10	6.65443	KHK	ketohexokinase (fructokinase) [Source:HGNC Symbol;Acc:6315]	protein_coding	1	4	3	33	11	40	30	67	5	25.6667	5.2915	19.0875	10.583	15.8745	38.175	57.2625	1	1	1	1	1	0	0	0	1.98203	3.20708e-05	6.35652e-05	63.5652	32.0708	0.986977
ENSG00000152422	-1.3044	4.50496	45.1341	1.83995e-11	4.22411e-10	-2.4698	XRCC4	X-ray repair complementing defective repair in Chinese hamster cells 4 [Source:HGNC Symbol;Acc:12831]	protein_coding	556	39	490	132	272	217	520	119	439.333	129.333	148.625	89.03	297.25	445.874	178.06	267.09	1	0	0	1	0	1	0	1	0.203095	0.000555894	0.000112899	112.899	555.894	-2.29977
ENSG00000128059	1.1968	5.73921	45.1024	1.86995e-11	4.28813e-10	2.29231	PPAT	phosphoribosyl pyrophosphate amidotransferase [Source:HGNC Symbol;Acc:9238]	protein_coding	280	260	818	921	441	1418	590	780	513	866.333	276.132	580.932	552.264	828.397	1161.87	1742.8	1	0	0	0	1	0	1	1	1.17327	0.000630726	0.000740013	740.013	630.726	0.230538
ENSG00000271711	-1.59262	2.64951	45.101	1.87126e-11	4.28813e-10	-3.01596	RP11-392O18.2	NA	pseudogene	98	18	199	25	106	49	171	41	134.333	30.6667	56.1456	16.2583	112.291	168.437	32.5167	48.775	1	0	0	1	0	1	0	1	0.212786	0.000182803	3.88981e-05	38.8981	182.804	-2.23252
ENSG00000185344	1.18678	5.88364	45.0891	1.88273e-11	4.31046e-10	2.27645	ATP6V0A2	ATPase, H+ transporting, lysosomal V0 subunit a2 [Source:HGNC Symbol;Acc:18481]	protein_coding	364	358	890	1041	433	1243	846	1541	562.333	880.667	285.857	463.774	571.714	857.572	927.548	1391.32	1	1	1	0	1	0	1	0	1.61655	0.000904396	0.001462	1462	904.396	0.692916
ENSG00000259426	-2.52631	0.85876	45.0142	1.95605e-11	4.47425e-10	-5.76098	RP11-253M7.1	NA	antisense	15	1	66	10	42	5	91	10	41	5.33333	25.5147	4.50925	51.0294	76.5441	9.0185	13.5277	1	0	0	1	0	1	0	1	0.0975247	9.72814e-05	9.48734e-06	9.48734	97.2814	-3.35809
ENSG00000221890	-1.36339	3.97338	44.9668	2.00401e-11	4.57976e-10	-2.57288	NPTXR	neuronal pentraxin receptor [Source:HGNC Symbol;Acc:7954]	protein_coding	137	16	510	174	383	134	1758	241	343.333	108	189.637	82.1462	379.275	568.912	164.292	246.439	1	0	0	1	0	1	0	1	0.121662	0.00187935	0.000228645	228.645	1879.35	-3.03905
ENSG00000121858	2.12093	1.37319	44.9282	2.04391e-11	4.66669e-10	4.34975	TNFSF10	tumor necrosis factor (ligand) superfamily, member 10 [Source:HGNC Symbol;Acc:11925]	protein_coding	43	64	5	16	3	24	1	4	17	34.6667	22.5389	25.7164	45.0777	67.6166	51.4328	77.1492	0	0	0	0	1	0	1	1	3.5499	1.06903e-06	3.79494e-06	3.79494	1.06903	1.82778
ENSG00000153094	1.32176	3.7473	44.8595	2.11688e-11	4.82889e-10	2.49971	BCL2L11	BCL2-like 11 (apoptosis facilitator) [Source:HGNC Symbol;Acc:994]	protein_coding	95	115	126	255	118	211	214	126	113	193.667	16.0935	71.5914	32.187	48.2804	143.183	214.774	1	0	0	1	0	1	0	1	0.522532	0.000228772	0.000119541	119.54	228.772	-0.936408
ENSG00000220884	-1.83271	2.07985	44.7982	2.18428e-11	4.97809e-10	-3.56204	MESTP1	mesoderm specific transcript pseudogene 1 [Source:HGNC Symbol;Acc:29660]	pseudogene	12	1	120	22	148	46	133	35	93.3333	23	71.8146	22.5167	143.629	215.444	45.0333	67.55	0	0	0	0	0	1	1	1	0.233546	0.000142181	3.32057e-05	33.2057	142.18	-2.09822
ENSG00000100345	-1.13837	11.4394	44.7133	2.28102e-11	5.19385e-10	-2.20133	MYH9	myosin, heavy chain 9, non-muscle [Source:HGNC Symbol;Acc:7579]	protein_coding	34491	5659	82052	29083	58160	25990	133555	21126	58234.3	20244	23780.6	12725.3	47561.2	71341.8	25450.6	38175.9	1	0	0	1	0	1	0	1	0.140383	0.142774	0.020043	20043	142774	-2.83256
ENSG00000162512	-1.22244	5.55169	44.6747	2.32641e-11	5.29236e-10	-2.33342	SDC3	syndecan 3 [Source:HGNC Symbol;Acc:10660]	protein_coding	434	82	1167	401	1397	482	1147	127	999.333	321.667	502.918	211.472	1005.84	1508.75	422.944	634.415	1	0	0	0	0	1	1	1	0.0982645	0.00122617	0.000120489	120.489	1226.17	-3.34719
ENSG00000172346	-3.64922	0.087634	44.6584	2.34587e-11	5.33179e-10	-12.5466	CSDC2	cold shock domain containing C2, RNA binding [Source:HGNC Symbol;Acc:30359]	protein_coding	12	1	29	2	29	1	125	1	23.3333	1.33333	9.81495	0.57735	19.6299	29.4449	1.1547	1.73205	1	0	0	1	0	1	0	1	0.0070998	0.000133628	9.48734e-07	0.948734	133.628	-7.13801
ENSG00000133740	1.30965	3.88257	44.5994	2.4176e-11	5.48983e-10	2.47882	E2F5	E2F transcription factor 5, p130-binding [Source:HGNC Symbol;Acc:3119]	protein_coding	57	83	233	278	129	355	192	199	139.667	238.667	88.4835	140.201	176.967	265.451	280.402	420.603	1	0	0	0	1	0	1	1	0.919831	0.000205253	0.000188798	188.798	205.253	-0.120559
ENSG00000164989	1.35634	3.48839	44.5939	2.4244e-11	5.5003e-10	2.56036	CCDC171	coiled-coil domain containing 171 [Source:HGNC Symbol;Acc:29828]	protein_coding	71	58	126	202	89	302	154	362	95.3333	187.333	28.0416	122.659	56.0833	84.1249	245.319	367.978	1	0	0	1	1	0	0	1	2.08614	0.00016463	0.000343442	343.442	164.63	1.06084
ENSG00000152455	1.24767	4.6017	44.4832	2.56545e-11	5.81503e-10	2.37457	SUV39H2	suppressor of variegation 3-9 homolog 2 (Drosophila) [Source:HGNC Symbol;Acc:17287]	protein_coding	112	109	385	484	201	620	390	400	232.667	404.333	139.228	264.651	278.455	417.683	529.303	793.954	1	0	0	0	1	0	1	1	0.910231	0.00041692	0.000379494	379.494	416.92	-0.135696
ENSG00000175048	1.4853	2.674	44.4565	2.60076e-11	5.88972e-10	2.79975	ZDHHC14	zinc finger, DHHC-type containing 14 [Source:HGNC Symbol;Acc:20341]	protein_coding	26	46	74	132	59	134	74	153	53	104	24.5561	50.2394	49.1121	73.6682	100.479	150.718	1	1	1	1	1	0	0	0	1.83492	7.9108e-05	0.000145156	145.156	79.108	0.875713
ENSG00000157613	-1.34093	3.95681	44.4394	2.62356e-11	5.93598e-10	-2.53315	CREB3L1	cAMP responsive element binding protein 3-like 1 [Source:HGNC Symbol;Acc:18856]	protein_coding	348	47	251	106	280	81	200	23	293	78	49.7896	29.6142	99.5791	149.369	59.2284	88.8426	1	0	0	1	0	1	0	1	0.10206	0.000213805	2.18209e-05	21.8209	213.805	-3.29252
ENSG00000140285	1.40751	3.2007	44.4161	2.65499e-11	6.00167e-10	2.65279	FGF7	fibroblast growth factor 7 [Source:HGNC Symbol;Acc:3685]	protein_coding	43	42	126	171	68	265	2	73	79	159.333	42.5793	111.957	85.1587	127.738	223.914	335.87	0	0	0	0	1	0	1	1	32.3928	2.13805e-06	6.92576e-05	69.2576	2.13805	5.0176
ENSG00000138449	-1.68733	2.36479	44.3682	2.72075e-11	6.14476e-10	-3.2206	SLC40A1	solute carrier family 40 (iron-regulated transporter), member 1 [Source:HGNC Symbol;Acc:10909]	protein_coding	36	2	142	42	158	42	1	1	112	28.6667	66.3023	23.094	132.605	198.907	46.188	69.282	0	0	0	0	0	0	1	1	0.887475	1.06903e-06	9.48734e-07	0.948734	1.06903	-0.172221
ENSG00000225156	-1.85307	1.85426	44.3583	2.73444e-11	6.17012e-10	-3.61268	AC012354.6	NA	lincRNA	48	4	94	14	89	33	104	12	77	17	25.2389	14.7309	50.4777	75.7166	29.4618	44.1928	1	0	0	1	0	1	0	1	0.102401	0.000111179	1.13848e-05	11.3848	111.179	-3.2877
ENSG00000135269	-1.16282	6.78225	44.3359	2.76601e-11	6.23572e-10	-2.23895	TES	testis derived transcript (3 LIM domains) [Source:HGNC Symbol;Acc:14620]	protein_coding	1342	262	3481	807	2193	1204	7212	1422	2338.67	757.667	1076.91	472.934	2153.83	3230.74	945.867	1418.8	1	1	1	1	0	1	0	0	0.174985	0.00770982	0.0013491	1349.1	7709.82	-2.5147
ENSG00000125378	-1.31385	4.62925	44.3324	2.77098e-11	6.24132e-10	-2.48604	BMP4	bone morphogenetic protein 4 [Source:HGNC Symbol;Acc:1071]	protein_coding	112	24	912	234	706	271	662	109	576.667	176.333	415.386	133.215	830.771	1246.16	266.431	399.646	0	0	0	0	0	1	1	1	0.146125	0.000707696	0.000103412	103.412	707.696	-2.77473
ENSG00000144580	1.17535	5.93441	44.3023	2.81387e-11	6.33222e-10	2.25848	RQCD1	RCD1 required for cell differentiation1 homolog (S. pombe) [Source:HGNC Symbol;Acc:10445]	protein_coding	360	290	877	1268	507	1380	1031	1120	581.333	979.333	266.395	599.601	532.79	799.185	1199.2	1798.8	1	0	0	1	1	0	0	1	0.964086	0.00110217	0.00106258	1062.58	1102.17	-0.0527671
ENSG00000110203	-2.17017	1.35485	44.2993	2.81816e-11	6.33617e-10	-4.50077	FOLR3	folate receptor 3 (gamma) [Source:HGNC Symbol;Acc:3795]	protein_coding	20	2	120	15	40	11	486	46	60	9.33333	52.915	6.65833	105.83	158.745	13.3167	19.975	1	1	1	1	0	1	0	0	0.0839997	0.000519547	4.36418e-05	43.6418	519.547	-3.57347
ENSG00000238117	3.26437	0.00464362	44.2969	2.82158e-11	6.33818e-10	9.60892	AP004372.1	NA	antisense	1	2	1	20	6	39	1	8	2.66667	20.3333	2.88675	18.5023	5.7735	8.66025	37.0045	55.5068	0	0	0	0	1	0	1	1	7.0998	1.06903e-06	7.58987e-06	7.58988	1.06903	2.82778
ENSG00000186472	-1.42266	3.30679	44.2109	2.94837e-11	6.61705e-10	-2.6808	PCLO	piccolo presynaptic cytomatrix protein [Source:HGNC Symbol;Acc:13406]	protein_coding	137	35	291	53	194	68	645	106	207.333	52	77.861	16.5227	155.722	233.583	33.0454	49.5681	1	1	1	1	0	1	0	0	0.145849	0.000689522	0.000100566	100.566	689.522	-2.77746
ENSG00000092068	1.59097	2.46195	44.1916	2.97762e-11	6.6767e-10	3.01251	SLC7A8	solute carrier family 7 (amino acid transporter light chain, L system), member 8 [Source:HGNC Symbol;Acc:11066]	protein_coding	6	24	117	150	30	111	56	267	51	95	58.4038	64.5058	116.808	175.211	129.012	193.517	0	1	1	0	1	0	1	0	4.23135	5.98655e-05	0.000253312	253.312	59.8655	2.08112
ENSG00000166963	-1.19803	5.95488	44.1783	2.99787e-11	6.71609e-10	-2.29427	MAP1A	microtubule-associated protein 1A [Source:HGNC Symbol;Acc:6835]	protein_coding	1269	223	867	382	1235	367	20	23	1123.67	324	222.929	87.7895	445.858	668.787	175.579	263.369	0	0	0	0	1	0	1	1	1.0206	2.13805e-05	2.18209e-05	21.8209	21.3805	0.0294124
ENSG00000151117	-1.85724	1.84406	44.1596	3.02661e-11	6.77442e-10	-3.62313	TMEM86A	transmembrane protein 86A [Source:HGNC Symbol;Acc:26890]	protein_coding	43	8	106	12	84	28	95	9	77.6667	16	31.9739	10.583	63.9479	95.9218	21.166	31.749	1	0	0	0	0	1	1	1	0.0840766	0.000101557	8.53861e-06	8.53861	101.558	-3.57215
ENSG00000137033	1.25507	4.70245	44.081	3.15059e-11	7.04561e-10	2.38679	IL33	interleukin 33 [Source:HGNC Symbol;Acc:16028]	protein_coding	248	181	358	328	103	624	32	1741	236.333	377.667	127.9	225.638	255.799	383.699	451.275	676.913	0	1	1	0	1	0	1	0	48.2842	3.42089e-05	0.00165175	1651.75	34.2088	5.59348
ENSG00000139289	1.17177	5.88161	44.071	3.1667e-11	7.0753e-10	2.25288	PHLDA1	pleckstrin homology-like domain, family A, member 1 [Source:HGNC Symbol;Acc:8933]	protein_coding	380	400	827	983	446	1143	573	1356	551	842	241.29	391.054	482.581	723.871	782.107	1173.16	1	1	1	0	1	0	1	0	2.1002	0.000612552	0.00128648	1286.48	612.552	1.07053
ENSG00000169085	-1.81701	1.94759	44.0039	3.27728e-11	7.31586e-10	-3.5235	C8orf46	chromosome 8 open reading frame 46 [Source:HGNC Symbol;Acc:28498]	protein_coding	56	5	143	23	59	23	82	18	86	17	49.3862	10.3923	98.7725	148.159	20.7846	31.1769	0	0	0	0	0	1	1	1	0.194812	8.76602e-05	1.70772e-05	17.0772	87.6602	-2.35985
ENSG00000074660	2.48	0.528266	43.9782	3.32052e-11	7.40577e-10	5.57898	SCARF1	scavenger receptor class F, member 1 [Source:HGNC Symbol;Acc:16820]	protein_coding	3	8	10	48	7	25	10	4	6.66667	27	3.51188	20.0749	7.02377	10.5357	40.1497	60.2246	1	0	0	0	0	1	1	1	0.35499	1.06903e-05	3.79494e-06	3.79494	10.6903	-1.49415
ENSG00000144136	1.14968	7.21717	43.9726	3.33012e-11	7.42057e-10	2.21865	SLC20A1	solute carrier family 20 (phosphate transporter), member 1 [Source:HGNC Symbol;Acc:10946]	protein_coding	870	793	2284	2361	1168	3762	1034	2076	1440.67	2305.33	745.392	1485.28	1490.78	2236.18	2970.57	4455.85	0	0	0	0	1	0	1	1	1.78182	0.00110537	0.00196957	1969.57	1105.37	0.833349
ENSG00000110047	1.18333	5.6612	43.9332	3.3977e-11	7.56442e-10	2.271	EHD1	EH-domain containing 1 [Source:HGNC Symbol;Acc:3242]	protein_coding	234	207	785	1223	463	1088	1246	646	494	839.333	276.805	551.761	553.61	830.415	1103.52	1655.28	1	0	0	1	0	1	0	1	0.46012	0.00133201	0.000612882	612.882	1332.01	-1.11992
ENSG00000214110	1.16413	6.00939	43.919	3.42246e-11	7.61276e-10	2.24099	LDHAP4	lactate dehydrogenase A pseudogene 4 [Source:HGNC Symbol;Acc:6539]	pseudogene	469	430	785	1038	500	1290	2274	1336	584.667	919.333	174.185	442.11	348.37	522.554	884.22	1326.33	1	1	1	1	0	1	0	0	0.521401	0.00243097	0.00126751	1267.51	2430.97	-0.939534
ENSG00000154920	1.46418	2.83492	43.8407	3.56224e-11	7.91664e-10	2.75906	EME1	essential meiotic structure-specific endonuclease 1 [Source:HGNC Symbol;Acc:24965]	protein_coding	28	31	94	160	58	182	130	51	60	124.333	33.0454	81.5741	66.0909	99.1363	163.148	244.722	1	0	0	1	0	1	0	1	0.348163	0.000138973	4.83855e-05	48.3854	138.973	-1.52216
ENSG00000188916	1.95456	1.28768	43.8077	3.62281e-11	8.04411e-10	3.87597	FAM196A	family with sequence similarity 196, member A [Source:HGNC Symbol;Acc:33859]	protein_coding	3	16	33	54	13	62	1	4	16.3333	44	15.2752	24.5764	30.5505	45.8258	49.1528	73.7292	0	0	0	0	1	0	1	1	3.5499	1.06903e-06	3.79494e-06	3.79494	1.06903	1.82778
ENSG00000132465	-1.48272	3.22414	43.8008	3.63565e-11	8.06547e-10	-2.79474	IGJ	immunoglobulin J polypeptide, linker protein for immunoglobulin alpha and mu polypeptides [Source:HGNC Symbol;Acc:5713]	protein_coding	56	10	368	54	216	117	7	3	213.333	60.3333	156.017	53.7804	312.034	468.051	107.561	161.341	0	0	0	0	0	1	1	1	0.380346	7.48319e-06	2.8462e-06	2.8462	7.48319	-1.39461
ENSG00000172292	1.16466	5.98428	43.7775	3.67903e-11	8.15449e-10	2.24181	CERS6	ceramide synthase 6 [Source:HGNC Symbol;Acc:23826]	protein_coding	454	376	844	1101	466	1346	1132	851	588	941	221.784	504.406	443.567	665.351	1008.81	1513.22	1	0	0	1	0	1	0	1	0.667174	0.00121014	0.000807373	807.373	1210.14	-0.583864
ENSG00000186591	-1.13664	7.72885	43.7192	3.79037e-11	8.39383e-10	-2.19868	UBE2H	ubiquitin-conjugating enzyme E2H [Source:HGNC Symbol;Acc:12484]	protein_coding	3049	535	5746	1660	4126	2121	5821	989	4307	1438.67	1357.58	815.837	2715.16	4072.74	1631.67	2447.51	1	0	0	1	0	1	0	1	0.150784	0.0062228	0.000938298	938.298	6222.8	-2.72945
ENSG00000155903	1.18167	5.6726	43.696	3.83551e-11	8.48627e-10	2.26839	RASA2	RAS p21 protein activator 2 [Source:HGNC Symbol;Acc:9872]	protein_coding	335	366	785	739	329	1053	490	1187	483	719.333	261.557	343.922	523.114	784.671	687.844	1031.77	0	1	1	0	1	0	1	0	2.14986	0.000523823	0.00112615	1126.15	523.823	1.10424
ENSG00000122035	2.7498	0.228689	43.6803	3.86652e-11	8.54734e-10	6.72624	RASL11A	RAS-like, family 11, member A [Source:HGNC Symbol;Acc:23802]	protein_coding	1	8	5	29	8	30	5	30	4.66667	22.3333	3.51188	12.4231	7.02377	10.5357	24.8462	37.2693	0	0	0	0	1	0	1	1	5.32485	5.34513e-06	2.8462e-05	28.462	5.34513	2.41274
ENSG00000233643	3.77342	-0.438422	43.6069	4.01427e-11	8.86612e-10	13.6746	RP11-491H19.1	NA	lincRNA	2	6	2	16	1	20	4	1	1.66667	14	0.57735	7.2111	1.1547	1.73205	14.4222	21.6333	1	0	0	1	0	1	0	1	0.221869	4.27611e-06	9.48734e-07	0.948734	4.27611	-2.17222
ENSG00000181744	1.16875	5.95484	43.5717	4.08716e-11	9.01915e-10	2.24817	C3orf58	chromosome 3 open reading frame 58 [Source:HGNC Symbol;Acc:28490]	protein_coding	367	362	893	912	499	1574	3345	2199	586.333	949.333	273.659	606.862	547.318	820.977	1213.72	1820.59	1	1	1	1	0	1	0	0	0.583425	0.00357589	0.00208627	2086.27	3575.89	-0.77738
ENSG00000170456	-1.19461	5.43679	43.5599	4.11183e-11	9.06558e-10	-2.28883	DENND5B	DENN/MADD domain containing 5B [Source:HGNC Symbol;Acc:28338]	protein_coding	559	99	1313	348	855	423	953	223	909	290	379.889	169.608	759.779	1139.67	339.217	508.825	1	0	0	0	0	1	1	1	0.207667	0.00101878	0.000211568	211.568	1018.78	-2.26765
ENSG00000133805	1.26552	4.19461	43.5474	4.13814e-11	9.11556e-10	2.40414	AMPD3	adenosine monophosphate deaminase 3 [Source:HGNC Symbol;Acc:470]	protein_coding	124	89	271	423	113	374	76	265	169.333	295.333	88.2175	180.362	176.435	264.653	360.723	541.085	0	0	0	0	1	0	1	1	3.09449	8.1246e-05	0.000251415	251.415	81.246	1.6297
ENSG00000105835	1.13735	7.57752	43.5346	4.16533e-11	9.16739e-10	2.19977	NAMPT	nicotinamide phosphoribosyltransferase [Source:HGNC Symbol;Acc:30092]	protein_coding	1486	1199	2467	2795	1304	4214	2035	4612	1752.33	2736	625.574	1508.37	1251.15	1876.72	3016.73	4525.1	1	1	1	1	1	0	0	0	2.01132	0.00217547	0.00437556	4375.56	2175.47	1.00814
ENSG00000249669	-2.0488	1.64029	43.5051	4.22852e-11	9.29829e-10	-4.13761	MIR143HG	MIR143 host gene (non-protein coding) [Source:HGNC Symbol;Acc:42872]	lincRNA	97	8	50	13	44	7	10	3	63.6667	9.33333	29.023	3.21455	58.046	87.0689	6.4291	9.64365	0	0	0	0	0	1	1	1	0.266242	1.06903e-05	2.8462e-06	2.8462	10.6903	-1.90919
ENSG00000172243	6.53185	-1.05449	43.4841	4.2743e-11	9.39069e-10	92.5301	CLEC7A	C-type lectin domain family 7, member A [Source:HGNC Symbol;Acc:14558]	protein_coding	1	4	1	14	1	8	1	1	1	8.66667	0	5.03322	0	0	10.0664	15.0997	1	0	0	1	0	0	0	1	0.887475	1.06903e-06	9.48734e-07	0.948734	1.06903	-0.172221
ENSG00000147119	1.44167	2.86382	43.4626	4.32137e-11	9.48579e-10	2.71635	CHST7	carbohydrate (N-acetylglucosamine 6-O) sulfotransferase 7 [Source:HGNC Symbol;Acc:13817]	protein_coding	39	44	77	184	64	130	100	121	60	119.333	19.3132	70.6069	38.6264	57.9396	141.214	211.821	1	0	0	1	1	0	0	1	1.07384	0.000106903	0.000114797	114.797	106.903	0.102786
ENSG00000084636	-1.27652	4.31979	43.4479	4.3541e-11	9.54927e-10	-2.42255	COL16A1	collagen, type XVI, alpha 1 [Source:HGNC Symbol;Acc:2193]	protein_coding	331	35	415	136	435	216	36	16	393.667	129	55.1845	90.7028	110.369	165.554	181.406	272.108	0	0	0	0	0	1	1	1	0.394433	3.84849e-05	1.51797e-05	15.1798	38.4849	-1.34215
ENSG00000166197	1.13372	7.4985	43.4313	4.39109e-11	9.62195e-10	2.19423	NOLC1	nucleolar and coiled-body phosphoprotein 1 [Source:HGNC Symbol;Acc:15608]	protein_coding	1006	880	2769	3409	1558	4241	1868	2247	1777.67	2843.33	901.794	1750.45	1803.59	2705.38	3500.89	5251.34	1	0	0	0	1	0	1	1	1.06754	0.00199694	0.00213181	2131.81	1996.94	0.0942842
ENSG00000183876	-1.18243	6.27255	43.4292	4.39581e-11	9.62387e-10	-2.26959	ARSI	arylsulfatase family, member I [Source:HGNC Symbol;Acc:32521]	protein_coding	452	85	3201	921	1815	810	5110	634	1822.67	605.333	1374.52	454.027	2749.03	4123.55	908.054	1362.08	1	0	0	1	0	1	0	1	0.110109	0.00546272	0.000601498	601.498	5462.73	-3.18299
ENSG00000166140	1.28333	4.03401	43.3888	4.48748e-11	9.81598e-10	2.43399	ZFYVE19	zinc finger, FYVE domain containing 19 [Source:HGNC Symbol;Acc:20758]	protein_coding	63	69	218	362	174	399	129	93	151.667	276.667	79.877	180.794	159.754	239.631	361.587	542.381	0	0	0	0	0	1	1	1	0.639808	0.000137904	8.82323e-05	88.2323	137.904	-0.64429
ENSG00000198464	-1.23315	4.80353	43.3757	4.51767e-11	9.87338e-10	-2.3508	ZNF480	zinc finger protein 480 [Source:HGNC Symbol;Acc:23305]	protein_coding	338	70	954	208	515	254	894	138	602.333	177.333	317.15	95.7566	634.301	951.451	191.513	287.27	1	0	0	0	0	1	1	1	0.136993	0.00095571	0.000130925	130.925	955.71	-2.86783
ENSG00000170965	6.50519	-1.02178	43.35	4.57745e-11	9.99531e-10	90.8361	PLAC1	placenta-specific 1 [Source:HGNC Symbol;Acc:9044]	protein_coding	1	3	1	14	1	10	1	11	1	9	0	5.56776	0	0	11.1355	16.7033	1	0	0	1	1	0	0	1	9.76223	1.06903e-06	1.04361e-05	10.4361	1.06903	3.28721
ENSG00000128285	3.58057	-0.306212	43.3271	4.63128e-11	1.0104e-09	11.9635	MCHR1	melanin-concentrating hormone receptor 1 [Source:HGNC Symbol;Acc:4479]	protein_coding	4	9	1	8	1	29	1	2	2	15.3333	1.73205	11.8462	3.4641	5.19615	23.6925	35.5387	0	0	0	0	1	0	1	1	1.77495	1.06903e-06	1.89747e-06	1.89747	1.06903	0.827778
ENSG00000267121	3.04163	-0.0320754	43.3175	4.65397e-11	1.01447e-09	8.23419	CTD-2020K17.1	NA	antisense	1	8	1	32	7	15	2	2	3	18.3333	3.4641	12.3423	6.9282	10.3923	24.6847	37.027	0	0	0	0	0	0	1	1	0.887475	2.13805e-06	1.89747e-06	1.89747	2.13805	-0.172221
ENSG00000081052	-1.14443	6.9726	43.307	4.679e-11	1.01904e-09	-2.21059	COL4A4	collagen, type IV, alpha 4 [Source:HGNC Symbol;Acc:2206]	protein_coding	1444	300	3889	1009	2681	1289	6185	3104	2671.33	866	1222.53	509.772	2445.06	3667.59	1019.54	1529.32	1	1	1	1	0	1	0	0	0.445388	0.00661193	0.00294487	2944.87	6611.93	-1.16687
ENSG00000143942	1.38611	3.18675	43.2494	4.81881e-11	1.04857e-09	2.61374	CHAC2	ChaC, cation transport regulator homolog 2 (E. coli) [Source:HGNC Symbol;Acc:32363]	protein_coding	46	47	128	158	64	258	93	141	79.3333	154.333	43.0968	105.548	86.1936	129.29	211.096	316.643	1	0	0	0	1	0	1	1	1.34553	9.94195e-05	0.000133772	133.772	99.4195	0.428171
ENSG00000120539	1.20565	4.89747	43.2366	4.85036e-11	1.05452e-09	2.30641	MASTL	microtubule associated serine/threonine kinase-like [Source:HGNC Symbol;Acc:19042]	protein_coding	187	150	430	580	224	697	519	526	280.333	475.667	130.929	288.039	261.858	392.786	576.077	864.116	1	0	0	1	1	0	0	1	0.899445	0.000554825	0.000499034	499.034	554.825	-0.152893
ENSG00000134802	2.24173	0.841423	43.2345	4.85556e-11	1.05474e-09	4.72965	SLC43A3	solute carrier family 43, member 3 [Source:HGNC Symbol;Acc:17466]	protein_coding	4	5	16	48	8	50	3	5	9.33333	34.3333	6.1101	25.4231	12.2202	18.3303	50.8462	76.2693	0	0	0	0	1	0	1	1	1.47913	3.20708e-06	4.74367e-06	4.74367	3.20708	0.564744
ENSG00000166592	-1.23341	5.10353	43.2026	4.93563e-11	1.0712e-09	-2.35121	RRAD	Ras-related associated with diabetes [Source:HGNC Symbol;Acc:10446]	protein_coding	567	49	671	342	774	319	95	16	670.667	236.667	103.5	162.93	207.001	310.501	325.861	488.791	0	0	0	0	0	1	1	1	0.14947	0.000101557	1.51797e-05	15.1798	101.558	-2.74208
ENSG00000115053	1.11639	10.2553	43.1995	4.94343e-11	1.07196e-09	2.16804	NCL	nucleolin [Source:HGNC Symbol;Acc:7667]	protein_coding	7224	6272	17196	22378	11026	27566	12879	16456	11815.3	18738.7	5032.64	11103.7	10065.3	15097.9	22207.4	33311.1	1	0	0	0	1	0	1	1	1.13396	0.013768	0.0156124	15612.4	13768	0.181372
ENSG00000134668	-1.17772	6.04698	43.1853	4.97933e-11	1.07881e-09	-2.26219	SPOCD1	SPOC domain containing 1 [Source:HGNC Symbol;Acc:26338]	protein_coding	615	97	2915	698	1087	679	1760	181	1539	491.333	1214.8	341.635	2429.59	3644.39	683.27	1024.9	0	0	0	0	0	1	1	1	0.0912687	0.00188149	0.000171721	171.721	1881.49	-3.45373
ENSG00000240891	-1.53608	2.78583	43.1386	5.09953e-11	1.1039e-09	-2.90005	PLCXD2	phosphatidylinositol-specific phospholipase C, X domain containing 2 [Source:HGNC Symbol;Acc:26462]	protein_coding	78	7	142	37	206	79	186	39	142	41	64	36.1663	128	192	72.3326	108.499	1	0	0	0	0	1	1	1	0.186084	0.000198839	3.70006e-05	37.0006	198.839	-2.42598
ENSG00000213771	-1.3508	3.73125	43.0677	5.28783e-11	1.14367e-09	-2.55053	KRT8P37	keratin 8 pseudogene 37 [Source:HGNC Symbol;Acc:39871]	pseudogene	137	14	445	114	282	144	230	94	288	90.6667	154.088	68.0686	308.175	462.263	136.137	204.206	0	0	0	0	0	1	1	1	0.362707	0.000245876	8.9181e-05	89.181	245.876	-1.46312
ENSG00000091651	1.27268	4.18159	42.9417	5.63972e-11	1.21873e-09	2.41609	ORC6	origin recognition complex, subunit 6 [Source:HGNC Symbol;Acc:17151]	protein_coding	92	59	240	431	155	469	232	155	162.333	319.667	74.272	226.542	148.544	222.816	453.084	679.626	1	0	0	1	0	1	0	1	0.592925	0.000248014	0.000147054	147.054	248.014	-0.754078
ENSG00000138074	1.20187	5.10358	42.8919	5.78503e-11	1.24905e-09	2.30037	SLC5A6	solute carrier family 5 (sodium/multivitamin and iodide cotransporter), member 6 [Source:HGNC Symbol;Acc:11041]	protein_coding	129	113	566	843	325	835	350	352	340	597	218.886	419.175	437.772	656.657	838.351	1257.53	0	0	0	0	1	0	1	1	0.892546	0.000374159	0.000333954	333.954	374.159	-0.164001
ENSG00000229644	1.1393	6.83084	42.8533	5.9002e-11	1.27282e-09	2.20275	NAMPTL	nicotinamide phosphoribosyltransferase-like [Source:HGNC Symbol;Acc:17633]	protein_coding	990	700	1387	1696	731	2505	893	2770	1036	1633.67	330.41	904.113	660.821	991.231	1808.23	2712.34	1	1	1	0	1	0	1	0	2.75286	0.000954641	0.00262799	2627.99	954.641	1.46093
ENSG00000182606	-1.15892	6.09394	42.8489	5.9136e-11	1.27461e-09	-2.2329	TRAK1	trafficking protein, kinesin binding 1 [Source:HGNC Symbol;Acc:29947]	protein_coding	955	146	1941	617	1314	662	1892	334	1403.33	475	499.033	285.809	998.067	1497.1	571.619	857.428	1	0	0	1	0	1	0	1	0.156668	0.0020226	0.000316877	316.877	2022.6	-2.67421
ENSG00000169248	6.56802	-1.157	42.8204	6.00039e-11	1.2922e-09	94.8791	CXCL11	chemokine (C-X-C motif) ligand 11 [Source:HGNC Symbol;Acc:10638]	protein_coding	1	8	1	10	1	5	1	21	1	7.66667	0	2.51661	0	0	5.03322	7.54983	1	1	1	1	1	0	0	0	18.637	1.06903e-06	1.99234e-05	19.9234	1.06903	4.2201
ENSG00000185022	1.36989	3.42198	42.7063	6.36063e-11	1.3686e-09	2.5845	MAFF	v-maf avian musculoaponeurotic fibrosarcoma oncogene homolog F [Source:HGNC Symbol;Acc:6780]	protein_coding	37	55	255	217	49	245	102	409	113.667	172.333	122.545	102.574	245.09	367.636	205.147	307.721	0	1	1	0	1	0	1	0	3.5586	0.000109041	0.000388032	388.032	109.041	1.83131
ENSG00000137571	2.0526	0.999678	42.5877	6.75843e-11	1.45295e-09	4.14854	SLCO5A1	solute carrier organic anion transporter family, member 5A1 [Source:HGNC Symbol;Acc:19046]	protein_coding	9	17	19	48	9	40	2	21	12.3333	35	5.7735	16.0935	11.547	17.3205	32.187	48.2804	0	0	0	0	1	0	1	1	9.31849	2.13805e-06	1.99234e-05	19.9234	2.13805	3.2201
ENSG00000127955	-1.15925	6.16984	42.5816	6.77945e-11	1.45621e-09	-2.23342	GNAI1	guanine nucleotide binding protein (G protein), alpha inhibiting activity polypeptide 1 [Source:HGNC Symbol;Acc:4384]	protein_coding	807	180	2792	573	1214	675	2551	793	1604.33	476	1048.49	261.368	2096.97	3145.46	522.735	784.103	1	1	1	0	0	1	1	0	0.275879	0.00272709	0.000752346	752.346	2727.09	-1.85789
ENSG00000100330	-1.15347	6.23903	42.5372	6.93519e-11	1.48839e-09	-2.22448	MTMR3	myotubularin related protein 3 [Source:HGNC Symbol;Acc:7451]	protein_coding	864	143	2327	770	1611	734	2915	453	1600.67	549	731.555	352.067	1463.11	2194.66	704.134	1056.2	1	0	0	1	0	1	0	1	0.137916	0.00311621	0.000429777	429.777	3116.21	-2.85813
ENSG00000181104	-1.12664	7.81999	42.515	7.01427e-11	1.50407e-09	-2.1835	F2R	coagulation factor II (thrombin) receptor [Source:HGNC Symbol;Acc:3537]	protein_coding	2602	622	8016	1726	4124	2151	5149	886	4914	1499.67	2792.12	789.228	5584.24	8376.35	1578.45	2367.68	0	0	0	0	0	1	1	1	0.15271	0.00550442	0.000840579	840.579	5504.42	-2.71114
ENSG00000231300	2.12085	0.950759	42.4632	7.20247e-11	1.5431e-09	4.34949	EZH2P1	enhancer of zeste homolog 2 (Drosophila) pseudogene 1 [Source:HGNC Symbol;Acc:39918]	pseudogene	8	8	13	47	11	53	15	31	10.6667	36	2.51661	24.4336	5.03322	7.54983	48.8672	73.3007	1	0	0	1	1	0	0	1	1.83411	1.60354e-05	2.94108e-05	29.4108	16.0354	0.875084
ENSG00000117266	-1.60866	2.43595	42.4583	7.22049e-11	1.54564e-09	-3.04968	CDK18	cyclin-dependent kinase 18 [Source:HGNC Symbol;Acc:8751]	protein_coding	55	11	163	48	132	25	1331	164	116.667	28	55.6088	18.6815	111.218	166.826	37.3631	56.0446	1	1	1	1	0	1	0	0	0.109351	0.00142287	0.000155592	155.592	1422.87	-3.19296
ENSG00000115232	-1.13809	6.67016	42.4303	7.32476e-11	1.56662e-09	-2.20089	ITGA4	integrin, alpha 4 (antigen CD49D, alpha 4 subunit of VLA-4 receptor) [Source:HGNC Symbol;Acc:6140]	protein_coding	2019	291	2342	672	1466	912	3500	774	1942.33	625	443.004	313.156	886.008	1329.01	626.313	939.47	1	0	0	1	0	1	0	1	0.196259	0.00374159	0.00073432	734.32	3741.59	-2.34917
ENSG00000103742	-2.4209	0.992488	42.4075	7.4106e-11	1.58363e-09	-5.35504	IGDCC4	immunoglobulin superfamily, DCC subclass, member 4 [Source:HGNC Symbol;Acc:13770]	protein_coding	48	5	27	4	49	7	1	1	41.3333	5.33333	12.4231	1.52753	24.8462	37.2693	3.05505	4.58258	0	0	0	0	0	0	1	1	0.887475	1.06903e-06	9.48734e-07	0.948734	1.06903	-0.172221
ENSG00000113140	-1.10491	11.2734	42.3751	7.53447e-11	1.60872e-09	-2.15086	SPARC	secreted protein, acidic, cysteine-rich (osteonectin) [Source:HGNC Symbol;Acc:11219]	protein_coding	45568	8153	54133	14722	39853	22812	130944	32196	46518	15229	7187.24	7342.64	14374.5	21561.7	14685.3	22027.9	1	1	1	1	0	1	0	0	0.218209	0.139983	0.0305454	30545.5	139983	-2.19622
ENSG00000225614	-1.50296	2.81128	42.3416	7.66458e-11	1.63511e-09	-2.83423	ZNF469	zinc finger protein 469 [Source:HGNC Symbol;Acc:23216]	protein_coding	140	13	201	65	95	30	45	4	145.333	36	53.2009	26.5142	106.402	159.603	53.0283	79.5424	0	0	0	0	0	1	1	1	0.0788867	4.81062e-05	3.79494e-06	3.79494	48.1062	-3.66407
ENSG00000254285	-1.16235	6.40822	42.3357	7.68756e-11	1.63861e-09	-2.23822	KRT8P3	keratin 8 pseudogene 3 [Source:HGNC Symbol;Acc:31056]	pseudogene	608	77	2972	975	2064	1137	1847	558	1881.33	729.667	1192.54	571	2385.08	3577.62	1142	1713	0	0	0	0	0	1	1	1	0.268116	0.00197449	0.000529394	529.394	1974.49	-1.89907
ENSG00000139725	1.20484	4.82584	42.3234	7.73617e-11	1.64757e-09	2.30512	RHOF	ras homolog family member F (in filopodia) [Source:HGNC Symbol;Acc:15703]	protein_coding	98	125	471	661	292	599	362	555	287	461.667	186.55	293.205	373.101	559.651	586.411	879.616	0	0	0	0	1	0	1	1	1.36063	0.000386988	0.000526548	526.548	386.988	0.444277
ENSG00000050393	1.20481	4.61573	42.2612	7.9861e-11	1.69936e-09	2.30507	MCUR1	mitochondrial calcium uniporter regulator 1 [Source:HGNC Symbol;Acc:21097]	protein_coding	162	149	336	417	186	558	348	484	228	374.667	94.2974	207.76	188.595	282.892	415.521	623.281	1	0	0	1	1	0	0	1	1.2343	0.000372021	0.000459187	459.187	372.021	0.303698
ENSG00000154556	-1.17915	5.35753	42.2551	8.01116e-11	1.70324e-09	-2.26444	SORBS2	sorbin and SH3 domain containing 2 [Source:HGNC Symbol;Acc:24098]	protein_coding	563	119	1005	266	901	394	164	22	823	259.667	231.093	137.609	462.186	693.279	275.219	412.828	0	0	0	0	0	1	1	1	0.119052	0.00017532	2.08722e-05	20.8722	175.32	-3.07034
ENSG00000175868	3.74152	-0.297499	42.2473	8.04299e-11	1.70855e-09	13.3755	CALCB	calcitonin-related polypeptide beta [Source:HGNC Symbol;Acc:1438]	protein_coding	3	7	1	4	1	37	1	8	1.66667	16	1.1547	18.2483	2.3094	3.4641	36.4966	54.7449	0	0	0	0	1	0	1	1	7.0998	1.06903e-06	7.58987e-06	7.58988	1.06903	2.82778
ENSG00000110799	3.41158	-0.237541	42.2251	8.1348e-11	1.72659e-09	10.6411	VWF	von Willebrand factor [Source:HGNC Symbol;Acc:12726]	protein_coding	1	1	6	27	1	22	5	6	2.66667	16.6667	2.88675	13.7961	5.7735	8.66025	27.5923	41.3884	0	0	0	0	1	0	1	1	1.06497	5.34513e-06	5.69241e-06	5.69241	5.34513	0.090813
ENSG00000100842	2.24942	0.733226	42.1125	8.6169e-11	1.82737e-09	4.75492	EFS	embryonal Fyn-associated substrate [Source:HGNC Symbol;Acc:16898]	protein_coding	10	8	8	52	8	31	1	3	8.66667	30.3333	1.1547	22.0076	2.3094	3.4641	44.0151	66.0227	0	0	0	0	1	0	1	1	2.66242	1.06903e-06	2.8462e-06	2.8462	1.06903	1.41274
ENSG00000164120	4.00816	-0.611588	42.1085	8.63473e-11	1.82805e-09	16.0907	HPGD	hydroxyprostaglandin dehydrogenase 15-(NAD) [Source:HGNC Symbol;Acc:5154]	protein_coding	1	10	2	11	1	15	1	1	1.33333	12	0.57735	2.64575	1.1547	1.73205	5.2915	7.93725	0	0	0	0	0	0	1	1	0.887475	1.06903e-06	9.48734e-07	0.948734	1.06903	-0.172221
ENSG00000196584	1.28318	3.89995	42.1091	8.63229e-11	1.82805e-09	2.43375	XRCC2	X-ray repair complementing defective repair in Chinese hamster cells 2 [Source:HGNC Symbol;Acc:12829]	protein_coding	58	56	246	349	123	363	234	111	142.333	256	95.4795	173.346	190.959	286.438	346.693	520.039	1	0	0	0	0	1	1	1	0.420982	0.000250152	0.000105309	105.309	250.152	-1.24817
ENSG00000225697	1.22969	4.37201	42.0338	8.97079e-11	1.89759e-09	2.34516	SLC26A6	solute carrier family 26 (anion exchanger), member 6 [Source:HGNC Symbol;Acc:14472]	protein_coding	102	90	279	491	197	447	385	776	192.667	342.667	88.5795	219.919	177.159	265.739	439.838	659.757	1	1	1	1	1	0	0	0	1.78878	0.000411575	0.000736218	736.218	411.575	0.838977
ENSG00000107242	-1.90645	1.65301	41.9882	9.18257e-11	1.94075e-09	-3.74886	PIP5K1B	phosphatidylinositol-4-phosphate 5-kinase, type I, beta [Source:HGNC Symbol;Acc:8995]	protein_coding	30	4	128	14	56	23	151	23	71.3333	13.6667	50.7674	9.50438	101.535	152.302	19.0088	28.5131	1	0	0	0	0	1	1	1	0.135178	0.000161423	2.18209e-05	21.8209	161.423	-2.88706
ENSG00000168906	1.10811	8.14497	41.9333	9.44416e-11	1.99435e-09	2.15564	MAT2A	methionine adenosyltransferase II, alpha [Source:HGNC Symbol;Acc:6904]	protein_coding	1620	1573	4191	4964	2527	6117	4060	4071	2779.33	4218	1303.94	2362.07	2607.88	3911.83	4724.14	7086.21	1	0	0	1	1	0	0	1	0.88988	0.00434025	0.0038623	3862.3	4340.25	-0.168318
ENSG00000071991	2.12763	0.908628	41.9133	9.5413e-11	2.01317e-09	4.36998	CDH19	cadherin 19, type 2 [Source:HGNC Symbol;Acc:1758]	protein_coding	23	26	3	22	8	43	1	2	11.3333	30.3333	10.4083	11.1505	20.8167	31.225	22.301	33.4515	0	0	0	0	1	0	1	1	1.77495	1.06903e-06	1.89747e-06	1.89747	1.06903	0.827778
ENSG00000035403	-1.10258	9.37219	41.8954	9.62876e-11	2.02907e-09	-2.14739	VCL	vinculin [Source:HGNC Symbol;Acc:12665]	protein_coding	7418	1369	23203	6283	12607	7062	19879	4582	14409.3	4904.67	8045.36	3086.65	16090.7	24136.1	6173.3	9259.95	1	0	0	0	0	1	1	1	0.204558	0.0212512	0.0043471	4347.1	21251.2	-2.28942
ENSG00000113805	-1.66021	2.28744	41.8946	9.63291e-11	2.02907e-09	-3.16062	CNTN3	contactin 3 (plasmacytoma associated) [Source:HGNC Symbol;Acc:2173]	protein_coding	35	10	166	16	121	53	100	15	107.333	26.3333	66.5607	23.288	133.121	199.682	46.5761	69.8641	0	0	0	0	0	1	1	1	0.133121	0.000106903	1.4231e-05	14.231	106.903	-2.90919
ENSG00000141738	-1.7773	1.98974	41.885	9.6801e-11	2.0373e-09	-3.42785	GRB7	growth factor receptor-bound protein 7 [Source:HGNC Symbol;Acc:4567]	protein_coding	16	1	152	46	100	19	221	11	89.3333	22	68.6246	22.6495	137.249	205.874	45.299	67.9485	1	0	0	1	0	1	0	1	0.044173	0.000236255	1.04361e-05	10.4361	236.255	-4.50069
ENSG00000110880	-1.10372	8.90556	41.8542	9.83382e-11	2.06769e-09	-2.14909	CORO1C	coronin, actin binding protein, 1C [Source:HGNC Symbol;Acc:2254]	protein_coding	6194	1043	15241	4534	8796	4895	15875	3603	10077	3490.67	4657.55	2127.41	9315.1	13972.6	4254.82	6382.24	1	0	0	1	0	1	0	1	0.201422	0.0169708	0.00341829	3418.29	16970.8	-2.31171
ENSG00000144642	-1.1417	6.21757	41.8528	9.84105e-11	2.06769e-09	-2.20641	RBMS3	RNA binding motif, single stranded interacting protein 3 [Source:HGNC Symbol;Acc:13427]	protein_coding	944	165	2376	613	1389	793	2924	1067	1569.67	523.667	732.896	323.39	1465.79	2198.69	646.781	970.171	1	1	1	1	0	1	0	0	0.32385	0.00312583	0.0010123	1012.3	3125.83	-1.62661
ENSG00000168556	1.31227	3.4204	41.8403	9.90402e-11	2.07918e-09	2.48332	ING2	inhibitor of growth family, member 2 [Source:HGNC Symbol;Acc:6063]	protein_coding	82	74	131	180	70	241	234	162	94.3333	165	32.3162	84.5044	64.6323	96.9484	169.009	253.513	1	0	0	1	0	1	0	1	0.614406	0.000250152	0.000153695	153.695	250.152	-0.702736
ENSG00000182218	-1.22968	4.81435	41.815	1.00329e-10	2.10446e-09	-2.34516	HHIPL1	HHIP-like 1 [Source:HGNC Symbol;Acc:19710]	protein_coding	224	32	1065	323	603	280	2692	701	630.667	211.667	421.182	157.074	842.364	1263.55	314.149	471.223	1	1	1	1	0	1	0	0	0.2311	0.00287782	0.000665063	665.063	2877.82	-2.11341
ENSG00000181826	1.25895	3.94011	41.8053	1.00829e-10	2.11319e-09	2.39321	RELL1	RELT-like 1 [Source:HGNC Symbol;Acc:27379]	protein_coding	89	75	206	322	126	355	302	328	140.333	250.667	59.8025	153.024	119.605	179.407	306.048	459.072	1	0	0	1	1	0	0	1	0.96388	0.000322846	0.000311185	311.185	322.846	-0.0530742
ENSG00000130508	-1.10639	8.49559	41.7973	1.01245e-10	2.12014e-09	-2.15307	PXDN	peroxidasin homolog (Drosophila) [Source:HGNC Symbol;Acc:14966]	protein_coding	4484	916	9974	3065	7868	3488	15611	3616	7442	2489.67	2769.68	1379.15	5539.36	8309.04	2758.3	4137.45	1	0	0	1	0	1	0	1	0.205567	0.0166886	0.00343062	3430.62	16688.6	-2.28232
ENSG00000115380	-1.09816	10.4	41.7516	1.03637e-10	2.1684e-09	-2.14081	EFEMP1	EGF containing fibulin-like extracellular matrix protein 1 [Source:HGNC Symbol;Acc:3218]	protein_coding	21935	3606	28277	8272	27234	15987	23074	9606	25815.3	9288.33	3400.69	6252.76	6801.38	10202.1	12505.5	18758.3	1	0	0	1	0	1	0	1	0.369467	0.0246667	0.00911354	9113.54	24666.7	-1.43648
ENSG00000183798	3.10607	-0.0485278	41.7342	1.04564e-10	2.18597e-09	8.61031	EMILIN3	elastin microfibril interfacer 3 [Source:HGNC Symbol;Acc:16123]	protein_coding	1	1	3	32	4	24	1	7	2.66667	19	1.52753	16.0935	3.05505	4.58258	32.187	48.2804	0	0	0	0	1	0	1	1	6.21233	1.06903e-06	6.64114e-06	6.64114	1.06903	2.63513
ENSG00000120217	1.18279	4.98212	41.7307	1.04749e-10	2.18801e-09	2.27015	CD274	CD274 molecule [Source:HGNC Symbol;Acc:17635]	protein_coding	226	217	473	458	197	702	143	726	298.667	459	151.672	242.501	303.344	455.015	485.003	727.505	0	0	0	0	1	0	1	1	4.50564	0.000152871	0.000688781	688.781	152.871	2.17173
ENSG00000144040	1.19969	4.58994	41.6827	1.07352e-10	2.24052e-09	2.2969	SFXN5	sideroflexin 5 [Source:HGNC Symbol;Acc:16073]	protein_coding	149	128	300	492	218	515	240	342	222.333	378.333	75.5932	217.1	151.186	226.78	434.2	651.299	1	0	0	1	1	0	0	1	1.26465	0.000256566	0.000324467	324.467	256.566	0.33874
ENSG00000181722	-1.22442	4.60739	41.5852	1.12844e-10	2.35318e-09	-2.33661	ZBTB20	zinc finger and BTB domain containing 20 [Source:HGNC Symbol;Acc:13503]	protein_coding	280	63	714	215	542	184	1097	190	512	154	218.55	80.3181	437.099	655.649	160.636	240.954	1	0	0	1	0	1	0	1	0.15371	0.00117272	0.00018026	180.26	1172.72	-2.70171
ENSG00000135604	2.32296	0.617028	41.5204	1.16645e-10	2.43042e-09	5.00358	STX11	syntaxin 11 [Source:HGNC Symbol;Acc:11429]	protein_coding	2	7	17	43	5	36	68	46	8	28.6667	7.93725	19.0875	15.8745	23.8118	38.175	57.2625	1	0	0	1	0	1	0	1	0.600351	7.26938e-05	4.36418e-05	43.6418	72.6938	-0.736122
ENSG00000101546	1.22142	4.26382	41.4782	1.19195e-10	2.48148e-09	2.33177	RBFA	ribosome binding factor A (putative) [Source:HGNC Symbol;Acc:26120]	protein_coding	102	101	254	385	182	433	271	221	179.333	306.333	76.0351	179.436	152.07	228.105	358.872	538.308	1	0	0	1	0	1	0	1	0.723734	0.000289706	0.00020967	209.67	289.706	-0.466468
ENSG00000164694	-1.33063	3.6657	41.4751	1.19384e-10	2.48334e-09	-2.51512	FNDC1	fibronectin type III domain containing 1 [Source:HGNC Symbol;Acc:21184]	protein_coding	295	38	185	73	233	79	32	19	237.667	63.3333	55.1483	22.1435	110.297	165.445	44.2869	66.4304	0	0	0	0	0	1	1	1	0.526938	3.42089e-05	1.80259e-05	18.026	34.2088	-0.924294
ENSG00000124920	-1.17941	5.5499	41.4364	1.21766e-10	2.53079e-09	-2.26484	MYRF	myelin regulatory factor [Source:HGNC Symbol;Acc:1181]	protein_coding	418	73	1453	565	1159	405	3897	588	1010	347.667	533.345	250.961	1066.69	1600.04	501.922	752.883	1	0	0	1	0	1	0	1	0.133907	0.004166	0.000557856	557.856	4166	-2.9007
ENSG00000166510	1.37012	3.06508	41.4216	1.22693e-10	2.54795e-09	2.58493	CCDC68	coiled-coil domain containing 68 [Source:HGNC Symbol;Acc:24350]	protein_coding	45	49	125	144	54	220	1	2	74.6667	137.667	43.8216	85.6757	87.6432	131.465	171.351	257.027	0	0	0	0	1	0	1	1	1.77495	1.06903e-06	1.89747e-06	1.89747	1.06903	0.827778
ENSG00000141401	1.4046	2.94592	41.4117	1.23316e-10	2.55875e-09	2.64744	IMPA2	inositol(myo)-1(or 4)-monophosphatase 2 [Source:HGNC Symbol;Acc:6051]	protein_coding	24	34	125	187	61	173	146	124	70	131.333	51.0979	84.5833	102.196	153.294	169.167	253.75	1	0	0	0	0	1	1	1	0.753746	0.000156078	0.000117643	117.643	156.078	-0.40785
ENSG00000165046	-1.61063	2.32706	41.3833	1.2512e-10	2.59403e-09	-3.05384	LETM2	leucine zipper-EF-hand containing transmembrane protein 2 [Source:HGNC Symbol;Acc:14648]	protein_coding	55	9	175	33	100	36	48	31	110	26	60.6218	14.7987	121.244	181.865	29.5973	44.3959	0	0	0	0	0	1	1	1	0.573161	5.13133e-05	2.94108e-05	29.4108	51.3133	-0.802988
ENSG00000113460	1.14645	5.66674	41.3571	1.26811e-10	2.62692e-09	2.21369	BRIX1	BRX1, biogenesis of ribosomes, homolog (S. cerevisiae) [Source:HGNC Symbol;Acc:24170]	protein_coding	279	275	869	899	388	1164	524	638	512	779.333	313.938	456.421	627.876	941.814	912.842	1369.26	0	0	0	0	1	0	1	1	1.08055	0.00056017	0.000605292	605.293	560.17	0.111768
ENSG00000101412	1.28236	3.82471	41.3175	1.29404e-10	2.67842e-09	2.43237	E2F1	E2F transcription factor 1 [Source:HGNC Symbol;Acc:3113]	protein_coding	47	53	254	357	116	313	362	413	139	241	105.399	164.292	210.798	316.198	328.585	492.877	1	0	0	1	1	0	0	1	1.01251	0.000386988	0.000391827	391.827	386.988	0.0179306
ENSG00000167549	-1.68969	2.11176	41.3058	1.30184e-10	2.69233e-09	-3.22587	CORO6	coronin 6 [Source:HGNC Symbol;Acc:21356]	protein_coding	69	5	79	30	118	27	81	10	88.6667	20.6667	25.8908	13.6504	51.7816	77.6724	27.3008	40.9512	1	0	0	1	0	1	0	1	0.109565	8.65911e-05	9.48734e-06	9.48734	86.5911	-3.19014
ENSG00000198668	1.09601	8.7205	41.3039	1.30311e-10	2.69274e-09	2.13762	CALM1	calmodulin 1 (phosphorylase kinase, delta) [Source:HGNC Symbol;Acc:1442]	protein_coding	2949	2741	5256	6193	3533	8741	5672	5182	3912.67	5891.67	1199.45	3011.33	2398.89	3598.34	6022.66	9033.99	1	0	0	1	0	1	0	1	0.810807	0.00606352	0.00491634	4916.34	6063.52	-0.30257
ENSG00000115241	1.10117	7.63337	41.1766	1.39081e-10	2.87158e-09	2.14529	PPM1G	protein phosphatase, Mg2+/Mn2+ dependent, 1G [Source:HGNC Symbol;Acc:9278]	protein_coding	1095	907	2995	4105	1830	4409	2748	2767	1973.33	3140.33	958.075	1940.09	1916.15	2874.23	3880.17	5820.26	1	0	0	0	1	0	1	1	0.893611	0.00293769	0.00262515	2625.15	2937.68	-0.162281
ENSG00000009413	-1.11432	6.94166	41.1628	1.40061e-10	2.88834e-09	-2.16493	REV3L	REV3-like, polymerase (DNA directed), zeta, catalytic subunit [Source:HGNC Symbol;Acc:9968]	protein_coding	1673	367	3320	893	2458	1148	3874	891	2483.67	802.667	823.8	398.259	1647.6	2471.4	796.518	1194.78	1	0	0	1	0	1	0	1	0.204115	0.00414141	0.000845322	845.322	4141.41	-2.29255
ENSG00000163071	-1.41683	3.36785	41.162	1.40123e-10	2.88834e-09	-2.66997	SPATA18	spermatogenesis associated 18 [Source:HGNC Symbol;Acc:29579]	protein_coding	45	9	402	88	264	109	1	2	237	68.6667	180.025	52.7289	360.05	540.075	105.458	158.187	0	0	0	0	1	0	1	1	1.77495	1.06903e-06	1.89747e-06	1.89747	1.06903	0.827778
ENSG00000156140	-1.24781	4.17496	41.1281	1.42569e-10	2.93634e-09	-2.3748	ADAMTS3	ADAM metallopeptidase with thrombospondin type 1 motif, 3 [Source:HGNC Symbol;Acc:219]	protein_coding	265	53	550	121	307	150	535	123	374	108	153.86	49.7896	307.721	461.581	99.5791	149.369	1	0	0	1	0	1	0	1	0.204036	0.000571929	0.000116694	116.694	571.929	-2.2931
ENSG00000132613	-1.2448	4.48055	41.0603	1.47603e-10	3.03751e-09	-2.36986	MTSS1L	metastasis suppressor 1-like [Source:HGNC Symbol;Acc:25094]	protein_coding	181	32	866	273	455	172	1259	196	500.667	159	344.776	121.025	689.552	1034.33	242.05	363.074	1	0	0	1	0	1	0	1	0.138161	0.0013459	0.000185952	185.952	1345.9	-2.85557
ENSG00000112033	1.18789	4.71053	41.0501	1.48377e-10	3.04902e-09	2.27819	PPARD	peroxisome proliferator-activated receptor delta [Source:HGNC Symbol;Acc:9235]	protein_coding	135	121	393	633	227	513	379	480	251.667	422.333	130.757	267.771	261.514	392.27	535.542	803.313	1	0	0	0	1	0	1	1	1.12398	0.000405161	0.000455393	455.392	405.161	0.168615
ENSG00000239332	2.03024	1.01977	41.0497	1.48406e-10	3.04902e-09	4.08472	LINC01119	long intergenic non-protein coding RNA 1119 [Source:HGNC Symbol;Acc:49262]	protein_coding	12	9	16	46	8	56	4	15	12	37	4	24.7588	8	12	49.5177	74.2765	0	0	0	0	1	0	1	1	3.32803	4.27611e-06	1.4231e-05	14.231	4.27611	1.73467
ENSG00000129422	1.47977	2.43193	41.0409	1.49076e-10	3.06028e-09	2.78905	MTUS1	microtubule associated tumor suppressor 1 [Source:HGNC Symbol;Acc:29789]	protein_coding	19	39	78	103	42	123	90	72	46.3333	88.3333	29.7377	43.8786	59.4755	89.2132	87.7572	131.636	1	0	0	1	0	1	0	1	0.70998	9.62124e-05	6.83089e-05	68.3089	96.2124	-0.49415
ENSG00000064787	4.96298	-0.90223	41.0261	1.5021e-10	3.08093e-09	31.1893	BCAS1	breast carcinoma amplified sequence 1 [Source:HGNC Symbol;Acc:974]	protein_coding	1	7	1	10	1	12	1	12	1	9.66667	0	2.51661	0	0	5.03322	7.54983	1	1	1	1	1	0	0	0	10.6497	1.06903e-06	1.13848e-05	11.3848	1.06903	3.41274
ENSG00000162545	1.4359	2.64308	41.0246	1.50328e-10	3.08093e-09	2.70552	CAMK2N1	calcium/calmodulin-dependent protein kinase II inhibitor 1 [Source:HGNC Symbol;Acc:24190]	protein_coding	28	39	83	144	50	124	48	46	53.6667	102.333	27.6827	55.7524	55.3655	83.0482	111.505	167.257	0	0	0	0	0	1	1	1	0.850497	5.13133e-05	4.36418e-05	43.6418	51.3133	-0.233622
ENSG00000267405	-2.31899	0.910042	40.9725	1.54388e-10	3.16155e-09	-4.98982	CTC-296K1.4	NA	lincRNA	17	1	65	9	43	9	289	28	41.6667	6.33333	24.0278	4.6188	48.0555	72.0833	9.2376	13.8564	1	1	1	1	0	1	0	0	0.0859837	0.000308949	2.65646e-05	26.5646	308.949	-3.53979
ENSG00000205309	2.51669	0.345765	40.933	1.5754e-10	3.22345e-09	5.72267	NT5M	5',3'-nucleotidase, mitochondrial [Source:HGNC Symbol;Acc:15769]	protein_coding	8	6	5	41	4	23	24	27	5.66667	23.3333	2.08167	17.5024	4.16333	6.245	35.0048	52.5071	1	0	0	1	1	0	0	1	0.998409	2.56566e-05	2.56158e-05	25.6158	25.6566	-0.00229645
ENSG00000155816	-1.35726	3.50291	40.8989	1.60309e-10	3.27742e-09	-2.56198	FMN2	formin 2 [Source:HGNC Symbol;Acc:14074]	protein_coding	90	16	456	110	224	93	127	33	256.667	73	185.174	50.0899	370.348	555.521	100.18	150.27	0	0	0	0	0	1	1	1	0.230604	0.000135766	3.13082e-05	31.3082	135.766	-2.11651
ENSG00000102893	-1.12336	6.34495	40.828	1.6623e-10	3.39571e-09	-2.17853	PHKB	phosphorylase kinase, beta [Source:HGNC Symbol;Acc:8927]	protein_coding	1071	191	2323	594	1608	943	3215	652	1667.33	576	628.105	376.323	1256.21	1884.32	752.646	1128.97	1	0	0	1	0	1	0	1	0.179979	0.00343692	0.000618575	618.575	3436.92	-2.4741
ENSG00000144381	1.09195	9.23938	40.7846	1.6997e-10	3.46928e-09	2.13162	HSPD1	heat shock 60kDa protein 1 (chaperonin) [Source:HGNC Symbol;Acc:5261]	protein_coding	3270	3296	9899	9834	5218	13996	7090	6838	6129	9042	3407.1	5393.79	6814.21	10221.3	10787.6	16181.4	1	0	0	0	0	1	1	1	0.855932	0.0075794	0.00648745	6487.45	7579.4	-0.224433
ENSG00000131351	1.37471	3.03021	40.769	1.7133e-10	3.49419e-09	2.59316	HAUS8	HAUS augmin-like complex, subunit 8 [Source:HGNC Symbol;Acc:30532]	protein_coding	27	36	107	182	83	200	129	117	72.3333	139.333	41.0528	89.9407	82.1056	123.158	179.881	269.822	1	0	0	1	0	1	0	1	0.804919	0.000137904	0.000111002	111.002	137.904	-0.313084
ENSG00000184486	1.85032	1.28184	40.7293	1.74845e-10	3.56296e-09	3.6058	POU3F2	POU class 3 homeobox 2 [Source:HGNC Symbol;Acc:9215]	protein_coding	11	24	22	42	16	58	390	180	16.3333	41.3333	5.50757	17.0098	11.0151	16.5227	34.0196	51.0294	1	1	1	1	0	1	0	0	0.409604	0.00041692	0.000170772	170.772	416.92	-1.2877
ENSG00000136826	2.35692	0.596565	40.7242	1.75303e-10	3.56939e-09	5.12275	KLF4	Kruppel-like factor 4 (gut) [Source:HGNC Symbol;Acc:6348]	protein_coding	3	3	11	37	7	48	35	55	7	29.3333	4	23.4592	8	12	46.9184	70.3775	1	0	0	1	1	0	0	1	1.3946	3.74159e-05	5.21804e-05	52.1804	37.4159	0.479855
ENSG00000165175	1.19773	4.65456	40.7203	1.75654e-10	3.57363e-09	2.29379	MID1IP1	MID1 interacting protein 1 [Source:HGNC Symbol;Acc:20715]	protein_coding	113	85	341	597	257	623	415	638	237	435	115.308	303.387	230.617	345.925	606.775	910.163	1	0	0	1	1	0	0	1	1.36436	0.000443646	0.000605292	605.293	443.646	0.448224
ENSG00000117289	-2.68443	1.2427	40.6653	1.80668e-10	3.67266e-09	-6.42829	TXNIP	thioredoxin interacting protein [Source:HGNC Symbol;Acc:16952]	protein_coding	112	7	4	2	25	2	228	9	47	3.66667	57.2625	2.88675	114.525	171.788	5.7735	8.66025	1	1	1	1	0	1	0	0	0.0350319	0.000243738	8.53861e-06	8.53861	243.738	-4.83519
ENSG00000113494	2.53088	0.360844	40.6581	1.81338e-10	3.68329e-09	5.77924	PRLR	prolactin receptor [Source:HGNC Symbol;Acc:9446]	protein_coding	2	5	8	29	6	40	1	7	5.33333	24.6667	3.05505	17.8979	6.1101	9.16515	35.7957	53.6936	0	0	0	0	1	0	1	1	6.21233	1.06903e-06	6.64114e-06	6.64114	1.06903	2.63513
ENSG00000109321	6.37927	-1.03073	40.6501	1.82083e-10	3.6954e-09	83.2439	AREG	amphiregulin [Source:HGNC Symbol;Acc:651]	protein_coding	1	1	1	14	1	12	1	13	1	9	0	7	0	0	14	21	1	0	0	1	1	0	0	1	11.5372	1.06903e-06	1.23335e-05	12.3336	1.06903	3.52822
ENSG00000135541	1.11966	6.05648	40.6173	1.85158e-10	3.75478e-09	2.17295	AHI1	Abelson helper integration site 1 [Source:HGNC Symbol;Acc:21575]	protein_coding	430	387	974	1119	529	1463	1033	1101	644.333	989.667	289.759	549.536	579.518	869.277	1099.07	1648.61	1	0	0	1	1	0	0	1	0.945896	0.0011043	0.00104456	1044.56	1104.3	-0.0802472
ENSG00000101003	1.20353	4.42683	40.5568	1.90986e-10	3.86983e-09	2.30302	GINS1	GINS complex subunit 1 (Psf1 homolog) [Source:HGNC Symbol;Acc:28980]	protein_coding	92	95	388	478	173	480	507	255	217.667	351	152.972	221.705	305.943	458.915	443.409	665.114	1	0	0	1	0	1	0	1	0.446363	0.000541996	0.000241927	241.927	541.996	-1.16371
ENSG00000169594	-1.19758	5.3521	40.5542	1.91241e-10	3.87185e-09	-2.29355	BNC1	basonuclin 1 [Source:HGNC Symbol;Acc:1081]	protein_coding	188	48	1964	428	870	415	9	2	1007.33	297	895.929	215.738	1791.86	2687.79	431.476	647.215	0	0	0	0	0	1	1	1	0.197217	9.62124e-06	1.89747e-06	1.89747	9.62124	-2.34215
ENSG00000144036	-1.13098	5.88679	40.51	1.95614e-10	3.95718e-09	-2.19008	EXOC6B	exocyst complex component 6B [Source:HGNC Symbol;Acc:17085]	protein_coding	816	151	1824	481	1036	562	2085	462	1225.33	398	530.001	217.708	1060	1590	435.417	653.126	1	0	0	1	0	1	0	1	0.196649	0.00222892	0.000438315	438.315	2228.92	-2.3463
ENSG00000013364	-1.09995	7.52105	40.5053	1.96082e-10	3.96346e-09	-2.14347	MVP	major vault protein [Source:HGNC Symbol;Acc:7531]	protein_coding	2304	348	5165	1872	3857	1961	3314	806	3775.33	1393.67	1432.25	906.667	2864.49	4296.74	1813.33	2720	1	0	0	0	0	1	1	1	0.215843	0.00354275	0.00076468	764.68	3542.75	-2.21194
ENSG00000169813	1.09012	7.90108	40.4856	1.98068e-10	4.00037e-09	2.12892	HNRNPF	heterogeneous nuclear ribonucleoprotein F [Source:HGNC Symbol;Acc:5039]	protein_coding	1245	1023	3891	4865	2171	5651	3746	3641	2435.67	3846.33	1342.71	2476.46	2685.42	4028.12	4952.92	7429.38	1	0	0	0	0	1	1	1	0.862599	0.00400457	0.00345434	3454.34	4004.57	-0.213238
ENSG00000164879	2.7387	0.20122	40.4793	1.98705e-10	4.00999e-09	6.67468	CA3	carbonic anhydrase III, muscle specific [Source:HGNC Symbol;Acc:1374]	protein_coding	1	3	7	23	4	42	7	8	4	22.6667	3	19.5021	6	9	39.0043	58.5064	1	0	0	0	1	0	1	1	1.01426	7.48319e-06	7.58987e-06	7.58988	7.48319	0.0204236
ENSG00000139044	2.36998	0.432279	40.4549	2.0121e-10	4.05727e-09	5.16932	B4GALNT3	beta-1,4-N-acetyl-galactosaminyl transferase 3 [Source:HGNC Symbol;Acc:24137]	protein_coding	3	16	10	25	7	31	9	9	6.66667	24	3.51188	7.54983	7.02377	10.5357	15.0997	22.6495	1	0	0	0	0	0	1	1	0.887475	9.62124e-06	8.53861e-06	8.53861	9.62124	-0.172221
ENSG00000163697	-1.11267	6.67485	40.4492	2.01793e-10	4.06575e-09	-2.16246	APBB2	amyloid beta (A4) precursor protein-binding, family B, member 2 [Source:HGNC Symbol;Acc:582]	protein_coding	1559	213	2476	860	2017	1137	5412	938	2017.33	736.667	458.5	474.186	917	1375.5	948.372	1422.56	1	0	0	1	0	1	0	1	0.153816	0.00578557	0.000889913	889.913	5785.57	-2.70072
[truncated: 23,782 more rows]
