# Supplementary material for: Immunological Molecular Responses of Human Retinal Pigment Epithelial Cells to Infection With Toxoplasma gondii
Source: Front Immunol. 2019 May 1;10:708. doi: 10.3389/fimmu.2019.00708 (PMC6506780; doi:10.3389/fimmu.2019.00708)
Supplement: Supplementary file 3 [file Table_6.XLSX]

## Sheet: DE Total RNA
Supplementary Table S6. Differential expression analysis for total RNA in human retinal pigment epithelial cells 24 hours following infection with T. gondii. Total RNA were aligned to HG19. Model compared donor infected counts to donor uninfected counts. Data generated in ARPE-19 cell line was not used in the analysis.
				Raw Counts															Model Fits
Gene ID	Gene Symbol	Description	Biotype	Ctrl.Donor1	Tg.Donor1	Ctrl.Donor2	Tg.Donor2	Ctrl.Donor3	Tg.Donor3	Ctrl.ARPE19	Tg.ARPE19	logFC	logCPM	LR	PValue	FDR	FC		Ctrl.Donor1	Tg.Donor1	Ctrl.Donor2	Tg.Donor2	Ctrl.Donor3	Tg.Donor3
ENSG00000222389	RNU2-28P	RNA, U2 small nuclear 28, pseudogene [Source:HGNC Symbol;Acc:48521]	snRNA	27	4250	3	17672	1	22572	1	25323	10.8445	9.31261	1464.82	1.72e-320	4.317e-316	1838.73		8.55003	6253.47	12.9918	15228.7	9.28491	19485.9
ENSG00000115009	CCL20	chemokine (C-C motif) ligand 20 [Source:HGNC Symbol;Acc:10619]	protein_coding	6	780	1	1453	1	1228	1	3004	9.72416	5.97279	900.163	9.04291e-198	1.13145e-193	845.791		2.36887	842.451	2.43137	1385.79	1.17501	1199.04
ENSG00000256018	HIST1H3G	histone cluster 1, H3g [Source:HGNC Symbol;Acc:4772]	protein_coding	1	954	59	3441	60	3857	1	3987	6.71721	6.95407	822.996	5.40019e-181	4.50448e-177	105.216		18.1384	751.109	54.3276	3605.49	41.1164	4885.47
ENSG00000023445	BIRC3	baculoviral IAP repeat containing 3 [Source:HGNC Symbol;Acc:591]	protein_coding	152	4775	581	11710	130	14680	187	8618	5.95898	9.01188	781.499	5.68304e-172	3.55531e-168	62.2058		176.395	4304.76	432.789	16926.9	174.683	12232.1
ENSG00000104368	PLAT	plasminogen activator, tissue [Source:HGNC Symbol;Acc:9051]	protein_coding	61	1406	176	5283	141	5991	145	3966	5.54588	7.58119	686.835	2.18089e-151	1.09149e-147	46.717		70.7312	1297.01	178.104	5234.15	125.242	6589.75
ENSG00000056558	TRAF1	TNF receptor-associated factor 1 [Source:HGNC Symbol;Acc:12031]	protein_coding	99	1540	218	6117	102	5725	131	4405	5.47692	7.68155	678.631	1.32624e-149	5.53132e-146	44.5366		92.4806	1616.5	218.197	6112.46	109.169	5475.36
ENSG00000123689	G0S2	G0/G1switch 2 [Source:HGNC Symbol;Acc:30229]	protein_coding	5	315	2	782	2	571	1	139	8.06472	4.7828	666.496	5.7762e-147	2.06491e-143	267.746		2.99478	329.479	4.2459	748.641	1.81586	573.235
ENSG00000049249	TNFRSF9	tumor necrosis factor receptor superfamily, member 9 [Source:HGNC Symbol;Acc:11924]	protein_coding	6	344	2	658	3	576	45	1048	7.72577	4.76096	649.103	3.50089e-143	1.09508e-139	211.684		4.15071	358.05	4.53052	626.341	2.35873	583.833
ENSG00000132639	SNAP25	synaptosomal-associated protein, 25kDa [Source:HGNC Symbol;Acc:11132]	protein_coding	14	554	71	1862	58	2514	1	18	5.61755	6.20062	633.781	7.52574e-140	2.09249e-136	49.0965		24.7416	477.711	64.1412	1984.79	49.6393	2750.11
ENSG00000196878	LAMB3	laminin, beta 3 [Source:HGNC Symbol;Acc:6490]	protein_coding	41	899	80	2151	37	1794	427	4388	5.54025	6.40223	632.721	1.27946e-139	3.20172e-136	46.5353		46.3834	848.572	75.8997	2225.39	35.0183	1838.27
ENSG00000147465	STAR	steroidogenic acute regulatory protein [Source:HGNC Symbol;Acc:11359]	protein_coding	4	161	2	681	3	752	1	43	7.80761	4.49279	615.071	8.82744e-136	2.00816e-132	224.04		1.84948	170.203	4.40568	649.786	2.85618	754.208
ENSG00000056736	IL17RB	interleukin 17 receptor B [Source:HGNC Symbol;Acc:18015]	protein_coding	16	502	40	1299	39	1531	59	797	5.64147	5.73823	606.096	7.90653e-134	1.64877e-130	49.9175		23.0519	453.138	40.8391	1286.59	30.483	1719.37
ENSG00000180616	SSTR2	somatostatin receptor 2 [Source:HGNC Symbol;Acc:11331]	protein_coding	1	181	1	456	1	497	1	224	8.88842	4.1128	592.685	6.53092e-131	1.25715e-127	473.894		0.855063	181.665	1.32965	452.742	0.818501	498.979
ENSG00000073756	PTGS2	prostaglandin-endoperoxide synthase 2 (prostaglandin G/H synthase and cyclooxygenase) [Source:HGNC Symbol;Acc:9605]	protein_coding	33	511	109	1541	19	1747	1	96	5.22404	5.90053	561.487	3.9907e-124	7.1331e-121	37.3759		34.2211	502.942	82.4421	1941.84	34.7241	1464.34
ENSG00000272060	RNA18S5	RNA, 18S ribosomal 5 [Source:HGNC Symbol;Acc:37657]	rRNA	5046	196446	3158	145352	14258	87010	3203	1104148	5.26097	13.5519	558.61	1.68647e-123	2.81348e-120	38.3451		9066.46	136310	4602.61	110901	8119.13	350258
ENSG00000173918	C1QTNF1	C1q and tumor necrosis factor related protein 1 [Source:HGNC Symbol;Acc:14324]	protein_coding	72	417	25	1518	14	1205	25	1019	5.37789	5.63371	551.189	6.93972e-122	1.08537e-118	41.582		40.6535	665.683	46.8137	1228.52	22.7595	1069.35
ENSG00000003989	SLC7A2	solute carrier family 7 (cationic amino acid transporter, y+ system), member 2 [Source:HGNC Symbol;Acc:11060]	protein_coding	84	509	90	2219	36	2657	1	73	5.05054	6.29785	549.928	1.30506e-121	1.92104e-118	33.1409		55.2855	719.836	99.7018	2080.49	58.5932	2189.06
ENSG00000163017	ACTG2	actin, gamma 2, smooth muscle, enteric [Source:HGNC Symbol;Acc:145]	protein_coding	40	239	12	1381	37	1547	3	1562	5.39194	5.46048	534.725	2.64916e-118	3.68292e-115	41.989		20.9269	346.159	39.3835	1044.06	33.8946	1608.76
ENSG00000214900	C14orf182	chromosome 14 open reading frame 182 [Source:HGNC Symbol;Acc:27503]	protein_coding	5	164	1	364	3	506	4	208	7.41476	3.97196	532.663	7.44009e-118	9.79899e-115	170.634		2.48092	174.875	3.0229	341.492	2.52696	511.098
ENSG00000100985	MMP9	matrix metallopeptidase 9 (gelatinase B, 92kDa gelatinase, 92kDa type IV collagenase) [Source:HGNC Symbol;Acc:7176]	protein_coding	12	126	1	671	5	568	1	9	6.64521	4.26603	522.894	9.92852e-116	1.24226e-112	100.094		3.9109	157.326	8.92643	575.496	4.9279	568.819
ENSG00000136689	IL1RN	interleukin 1 receptor antagonist [Source:HGNC Symbol;Acc:6000]	protein_coding	1	105	4	581	6	439	6	497	7.22405	3.97734	516.355	2.62772e-114	3.13124e-111	149.505		1.63862	100.202	5.73266	561.819	2.69047	472.081
ENSG00000114737	CISH	cytokine inducible SH2-containing protein [Source:HGNC Symbol;Acc:1984]	protein_coding	7	138	6	624	11	583	1	283	6.18886	4.26757	505.302	6.67446e-112	7.59189e-109	72.9514		4.98807	145.19	12.0791	563.478	7.47917	624.662
ENSG00000153012	LGI2	leucine-rich repeat LGI family, member 2 [Source:HGNC Symbol;Acc:18710]	protein_coding	2	93	3	393	2	493	1	110	7.44444	3.75938	496.56	5.32616e-110	5.79486e-107	174.18		1.31023	94.9614	3.35777	390.024	2.35296	489.331
ENSG00000105825	TFPI2	tissue factor pathway inhibitor 2 [Source:HGNC Symbol;Acc:11761]	protein_coding	781	4631	670	8539	463	12918	1070	15420	4.29569	8.8759	489.63	1.71486e-108	1.78802e-105	19.6395		688.442	5302.25	681.244	8408.85	526.37	11632.5
ENSG00000091129	NRCAM	neuronal cell adhesion molecule [Source:HGNC Symbol;Acc:7994]	protein_coding	30	271	40	871	22	1055	17	127	5.01265	5.06445	484.257	2.53149e-107	2.53392e-104	32.2818		23.6927	301.227	41.8497	852.729	27.0464	986.679
ENSG00000197632	SERPINB2	serpin peptidase inhibitor, clade B (ovalbumin), member 2 [Source:HGNC Symbol;Acc:8584]	protein_coding	8	118	28	688	7	817	3	1165	5.64414	4.46837	482.743	5.40644e-107	5.20349e-104	50.0098		6.23421	123.481	23.2835	739.109	13.0334	740.742
ENSG00000140379	BCL2A1	BCL2-related protein A1 [Source:HGNC Symbol;Acc:991]	protein_coding	1	107	2	329	1	309	1	437	8.29476	3.4508	480.935	1.3372e-106	1.23934e-103	314.031		0.765199	107.735	1.4755	332.936	0.75179	303.715
ENSG00000188375	H3F3C	H3 histone, family 3C [Source:HGNC Symbol;Acc:33164]	protein_coding	31	336	69	1160	46	1316	120	1385	4.72629	5.42893	473.742	4.91349e-105	4.39126e-102	26.4701		31.8858	331.849	69.3397	1156.55	44.7054	1335.03
ENSG00000138166	DUSP5	dual specificity phosphatase 5 [Source:HGNC Symbol;Acc:3071]	protein_coding	43	567	310	2436	89	2778	134	1560	4.42078	6.43706	465.607	2.89623e-103	2.49915e-100	21.4183		58.3179	490.304	239.839	3231.64	104.459	2519.99
ENSG00000198033	TUBA3C	tubulin, alpha 3c [Source:HGNC Symbol;Acc:12408]	protein_coding	1	54	1	322	1	322	1	285	11.0832	3.23197	458.078	1.25943e-101	1.05054e-98	2169.61		5.17645e-08	54	1.92599e-07	322	1.07574e-07	322
ENSG00000080573	COL5A3	collagen, type V, alpha 3 [Source:HGNC Symbol;Acc:14864]	protein_coding	41	246	2	420	1	369	1	90	5.41229	4.20084	443.217	2.15905e-98	1.71268e-95	42.5855		21.304	359.89	12.9292	350.043	6.80543	329.877
ENSG00000158270	COLEC12	collectin sub-family member 12 [Source:HGNC Symbol;Acc:16016]	protein_coding	1	83	12	393	8	578	190	390	6.01213	3.84088	443.189	2.19012e-98	1.71268e-95	64.5402		3.024	78.083	9.89065	409.298	7.82692	579.901
ENSG00000165379	LRFN5	leucine rich repeat and fibronectin type III domain containing 5 [Source:HGNC Symbol;Acc:20360]	protein_coding	5	133	3	272	3	329	3	68	6.53865	3.50358	440.179	9.89634e-98	7.50443e-95	92.9673		3.63907	137.798	4.35227	264.123	3.02627	328.811
ENSG00000145777	TSLP	thymic stromal lymphopoietin [Source:HGNC Symbol;Acc:30743]	protein_coding	113	1347	423	3278	242	4068	1	868	4.11532	7.21609	437.751	3.34077e-97	2.45881e-94	17.3315		160.32	1090	358.356	3904.75	223.688	4363.84
ENSG00000112149	CD83	CD83 molecule [Source:HGNC Symbol;Acc:1703]	protein_coding	24	231	38	637	18	697	26	752	4.79926	4.62974	432.261	5.23408e-96	3.74222e-93	27.8433		21.8466	239.731	36.7805	646.843	21.13	665.318
ENSG00000124875	CXCL6	chemokine (C-X-C motif) ligand 6 [Source:HGNC Symbol;Acc:10643]	protein_coding	1728	3418	229	4766	72	4348	2	44	4.31764	8.17903	431.722	6.85656e-96	4.76607e-93	19.9406		1069.7	8369.8	309.65	3882.97	141.431	3175.31
ENSG00000170345	FOS	FBJ murine osteosarcoma viral oncogene homolog [Source:HGNC Symbol;Acc:3796]	protein_coding	11	161	80	771	20	938	35	453	4.65021	4.7386	415.783	2.02024e-92	1.36634e-89	25.1103		15.0326	148.619	60.1265	952.679	29.369	833.139
ENSG00000166825	ANPEP	alanyl (membrane) aminopeptidase [Source:HGNC Symbol;Acc:500]	protein_coding	1	96	3	235	1	201	1	37	7.50074	3.0048	404.892	4.74337e-90	3.12363e-87	181.112		1.17867	92.6924	1.9133	241.144	0.893107	201.533
ENSG00000111012	CYP27B1	cytochrome P450, family 27, subfamily B, polypeptide 1 [Source:HGNC Symbol;Acc:2606]	protein_coding	5	64	6	437	7	349	12	21	5.91317	3.5488	396.858	2.65989e-88	1.70669e-85	60.2618		2.8471	68.8688	10.4117	403.628	5.2212	362.391
ENSG00000179294	C17orf96	chromosome 17 open reading frame 96 [Source:HGNC Symbol;Acc:34493]	protein_coding	14	154	63	975	48	888	94	163	4.43875	4.84231	396.046	3.99622e-88	2.50004e-85	21.6869		17.0149	145.175	68.1563	931.985	40.0194	979.762
ENSG00000184588	PDE4B	phosphodiesterase 4B, cAMP-specific [Source:HGNC Symbol;Acc:8781]	protein_coding	21	175	35	509	22	670	38	708	4.56206	4.37285	388.97	1.38695e-86	8.46513e-84	23.622		19.3784	180.413	34.3884	513.102	24.2747	648.476
ENSG00000006210	CX3CL1	chemokine (C-X3-C motif) ligand 1 [Source:HGNC Symbol;Acc:10647]	protein_coding	1	87	1	278	1	126	1	59	7.80533	2.89331	386.733	4.25775e-86	2.53681e-83	223.686		0.870514	87.3519	1.70114	273.575	0.444466	127.974
ENSG00000223949	RP11-24J23.2	NA	antisense	1	128	1	140	1	144	1	182	8.12489	2.77737	379.166	1.89058e-84	1.10023e-81	279.149		0.962348	128.133	0.662109	141.285	0.373156	142.563
ENSG00000111981	ULBP1	UL16 binding protein 1 [Source:HGNC Symbol;Acc:14893]	protein_coding	8	112	20	334	9	441	5	16	5.03769	3.71426	377.143	5.21198e-84	2.9642e-81	32.847		8.49489	110.633	16.9016	352.773	11.3189	422.982
ENSG00000115604	IL18R1	interleukin 18 receptor 1 [Source:HGNC Symbol;Acc:5988]	protein_coding	1	80	3	204	3	188	2	96	6.75232	2.81178	361.442	1.36645e-80	7.59866e-78	107.808		1.67603	75.8928	2.82293	204.861	1.50226	195.187
ENSG00000189057	FAM111B	family with sequence similarity 111, member B [Source:HGNC Symbol;Acc:24200]	protein_coding	92	645	379	2166	206	3281	557	1908	3.69466	6.56775	360.765	1.9188e-80	1.04382e-77	12.948		111.942	568.641	318.993	2596.96	216.456	3155.01
ENSG00000120833	SOCS2	suppressor of cytokine signaling 2 [Source:HGNC Symbol;Acc:19382]	protein_coding	57	230	36	591	26	656	202	514	4.14979	4.60638	356.328	1.77505e-79	9.45083e-77	17.7505		41.298	288.445	46.9593	525.649	30.7612	616.488
ENSG00000172716	SLFN11	schlafen family member 11 [Source:HGNC Symbol;Acc:26633]	protein_coding	7	66	13	361	7	340	1	8	5.22288	3.43035	352.576	1.16488e-78	6.0729e-76	37.3459		4.77056	70.9484	14.7012	350.402	7.83619	334.4
ENSG00000162924	REL	v-rel avian reticuloendotheliosis viral oncogene homolog [Source:HGNC Symbol;Acc:9954]	protein_coding	89	523	136	1082	68	1017	147	1479	3.76216	5.59631	349.858	4.55084e-78	2.32409e-75	13.5682		94.3345	502.525	130.729	1116.09	67.0858	1025.43
ENSG00000118513	MYB	v-myb avian myeloblastosis viral oncogene homolog [Source:HGNC Symbol;Acc:7545]	protein_coding	9	107	24	343	19	454	13	236	4.55588	3.74593	340.955	3.95241e-76	1.9781e-73	23.521		10.9785	102.042	23.2867	346.885	17.4656	465.81
ENSG00000234883	MIR155HG	MIR155 host gene (non-protein coding) [Source:HGNC Symbol;Acc:35460]	lincRNA	47	327	101	580	32	733	76	892	3.83101	4.87034	331.563	4.38901e-74	2.15354e-71	14.2314		54.1337	302.751	79.1134	709.1	41.1901	660.995
ENSG00000165966	PDZRN4	PDZ domain containing ring finger 4 [Source:HGNC Symbol;Acc:30552]	protein_coding	11	137	12	178	2	228	2	536	5.06942	3.18493	330.378	7.95163e-74	3.82657e-71	33.5774		10.3771	138.961	8.8903	190.799	5.50142	211.389
ENSG00000122877	EGR2	early growth response 2 [Source:HGNC Symbol;Acc:3239]	protein_coding	22	102	26	441	15	435	1	140	4.36135	3.85879	327.664	3.10091e-73	1.4641e-70	20.554		14.8929	120.798	31.5183	409.718	17.8462	415.351
ENSG00000143632	ACTA1	actin, alpha 1, skeletal muscle [Source:HGNC Symbol;Acc:129]	protein_coding	1	43	8	261	6	275	11	295	5.64761	2.98674	327.343	3.64255e-73	1.68798e-70	50.1304		2.03689	41.1755	8.04815	260.74	4.8608	281.947
ENSG00000162772	ATF3	activating transcription factor 3 [Source:HGNC Symbol;Acc:785]	protein_coding	18	105	70	605	25	707	104	897	4.08259	4.33474	326.229	6.36909e-73	2.89782e-70	16.9427		16.3443	108.986	61.6129	658.44	33.3357	637.827
ENSG00000261005	CTB-58E17.1	NA	lincRNA	3	68	11	254	11	301	15	204	5.05874	3.16271	323.96	1.9875e-72	8.8813e-70	33.3297		4.8299	64.171	11.7551	250.304	8.33892	317.906
ENSG00000143494	VASH2	vasohibin 2 [Source:HGNC Symbol;Acc:25723]	protein_coding	44	206	36	382	25	534	43	646	3.94725	4.25344	317.003	6.51278e-71	2.85922e-68	15.4256		37.3915	227.033	38.1802	371.53	29.0194	505.582
ENSG00000143333	RGS16	regulator of G-protein signaling 16 [Source:HGNC Symbol;Acc:9997]	protein_coding	2	39	5	201	2	221	7	181	6.03099	2.66669	309.825	2.38395e-69	1.02855e-66	65.3894		1.48594	39.9015	4.70267	202.382	2.81442	216.853
ENSG00000141668	CBLN2	cerebellin 2 precursor [Source:HGNC Symbol;Acc:1544]	protein_coding	1	31	1	149	1	206	24	139	7.68576	2.38268	309.65	2.60333e-69	1.10417e-66	205.895		0.311009	30.5005	0.949279	149.2	0.736839	207.346
ENSG00000197147	LRRC8B	leucine rich repeat containing 8 family, member B [Source:HGNC Symbol;Acc:30692]	protein_coding	95	475	318	1565	154	2072	92	1170	3.38729	6.0537	306.366	1.35147e-68	5.63654e-66	10.4635		106.76	438.289	275.161	1810.42	166.231	1958.17
ENSG00000121966	CXCR4	chemokine (C-X-C motif) receptor 4 [Source:HGNC Symbol;Acc:2561]	protein_coding	103	283	68	1046	88	938	40	969	3.54263	5.21864	301.622	1.45985e-67	5.98874e-65	11.653		78.7693	360.444	111.045	814.369	77.9086	1022.95
ENSG00000064886	CHI3L2	chitinase 3-like 2 [Source:HGNC Symbol;Acc:1933]	protein_coding	11	69	7	271	16	308	13	285	4.62708	3.24144	300.729	2.28503e-67	9.22268e-65	24.711		7.7611	76.1055	14.9945	235.649	11.8646	333.837
ENSG00000213694	S1PR3	sphingosine-1-phosphate receptor 3 [Source:HGNC Symbol;Acc:3167]	protein_coding	101	288	164	1554	134	1468	133	122	3.37493	5.66533	292.51	1.41168e-65	5.6073e-63	10.3742		83.3966	339.534	204.417	1333.81	129.227	1509.64
ENSG00000170500	LONRF2	LON peptidase N-terminal domain and ring finger 2 [Source:HGNC Symbol;Acc:24788]	protein_coding	13	106	57	479	40	566	93	73	3.83776	4.09044	292.205	1.6449e-65	6.43155e-63	14.2982		17.2006	96.7865	54.537	491.816	36.6153	591.183
ENSG00000139572	GPR84	G protein-coupled receptor 84 [Source:HGNC Symbol;Acc:4535]	protein_coding	1	28	1	163	1	111	1	11	9.95886	2.05754	291.055	2.92908e-65	1.12765e-62	995.213		2.70391e-08	28	9.8216e-08	163	3.73568e-08	111
ENSG00000255750	RP11-283G6.5	NA	antisense	3	58	1	105	1	144	3	78	6.35636	2.18742	277.849	2.20975e-62	8.37829e-60	81.9325		1.74099	60.7082	1.83464	102.528	1.42326	142.405
ENSG00000196932	TMEM26	transmembrane protein 26 [Source:HGNC Symbol;Acc:28550]	protein_coding	5	96	22	231	17	246	1	68	4.23754	3.17184	275.13	8.64752e-62	3.22979e-59	18.8636		11.0828	82.7229	20.004	239.295	12.5517	268.823
ENSG00000261739	GOLGA8S	golgin A8 family, member S [Source:HGNC Symbol;Acc:44409]	protein_coding	1	26	2	158	1	140	1	2	7.01682	2.14938	273.894	1.60808e-61	5.91774e-59	129.501		0.436605	25.3456	1.71092	159.178	0.844015	140.589
ENSG00000144485	HES6	hes family bHLH transcription factor 6 [Source:HGNC Symbol;Acc:18254]	protein_coding	12	54	27	391	31	471	68	750	4.00439	3.67841	272.44	3.33503e-61	1.2095e-58	16.0488		9.31407	58.9532	34.8482	353.499	27.359	496.886
ENSG00000113448	PDE4D	phosphodiesterase 4D, cAMP-specific [Source:HGNC Symbol;Acc:8783]	protein_coding	32	146	77	526	36	530	15	562	3.55139	4.25237	272.311	3.55914e-61	1.27234e-58	11.724		31.7865	146.515	73.4918	542.898	38.7489	512.492
ENSG00000087494	PTHLH	parathyroid hormone-like hormone [Source:HGNC Symbol;Acc:9607]	protein_coding	28	80	33	259	12	566	43	143	3.89347	3.71163	268.51	2.39706e-60	8.44844e-58	14.8611		17.672	103.531	29.2352	274.494	27.5269	462.733
ENSG00000141682	PMAIP1	phorbol-12-myristate-13-acetate-induced protein 1 [Source:HGNC Symbol;Acc:9108]	protein_coding	151	559	237	1143	158	1646	145	705	3.12561	5.92192	268.149	2.87327e-60	9.98622e-58	8.72774		157.69	539.967	221.48	1215.45	163.318	1604.67
ENSG00000124588	NQO2	NAD(P)H dehydrogenase, quinone 2 [Source:HGNC Symbol;Acc:7856]	protein_coding	70	237	151	1063	104	1029	214	594	3.25413	5.20545	268.071	2.98816e-60	1.02433e-57	9.54092		66.0153	247.236	165.437	992.979	99.1441	1065.42
ENSG00000137868	STRA6	stimulated by retinoic acid 6 [Source:HGNC Symbol;Acc:30650]	protein_coding	47	180	42	509	53	466	5	32	3.50244	4.28481	267.252	4.50563e-60	1.52363e-57	11.3329		42.8334	190.847	60.1658	429.628	41.9757	536.647
ENSG00000123685	BATF3	basic leucine zipper transcription factor, ATF-like 3 [Source:HGNC Symbol;Acc:28915]	protein_coding	1	25	1	128	3	194	9	428	6.33256	2.2334	264.567	1.73377e-59	5.78478e-57	80.5915		0.740264	25.3872	2.25253	123.805	2.01947	198.725
ENSG00000188211	NCR3LG1	natural killer cell cytotoxicity receptor 3 ligand 1 [Source:HGNC Symbol;Acc:42400]	protein_coding	82	326	363	1498	147	1723	627	3955	3.12355	5.79996	262.424	5.08223e-59	1.67339e-56	8.71528		89.6281	306.482	315.542	1729.25	162.973	1599.06
ENSG00000165474	GJB2	gap junction protein, beta 2, 26kDa [Source:HGNC Symbol;Acc:4284]	protein_coding	1	35	2	97	1	143	1	3	7.26321	1.94647	260.959	1.06045e-58	3.44633e-56	153.619		0.467858	34.2161	0.856633	100.404	0.669366	140.465
ENSG00000137285	TUBB2B	tubulin, beta 2B class IIb [Source:HGNC Symbol;Acc:30829]	protein_coding	16	51	64	581	30	542	43	186	3.7355	4.02113	259.539	2.16232e-58	6.93717e-56	13.3198		11.3239	59.3705	67.1638	564.352	34.1636	513.956
ENSG00000171819	ANGPTL7	angiopoietin-like 7 [Source:HGNC Symbol;Acc:24078]	protein_coding	1171	46	1060	106	1464	131	1479	48	-3.20777	5.68421	257.182	7.05942e-58	2.23614e-55	-9.23925		1141.74	48.4042	1258.52	85.5096	1293.18	157.312
ENSG00000129514	FOXA1	forkhead box A1 [Source:HGNC Symbol;Acc:5021]	protein_coding	1	27	1	109	1	127	8	11	7.19302	1.86662	248.692	5.00636e-56	1.56599e-53	146.324		0.379273	26.4227	0.976902	109.073	0.641674	128.271
ENSG00000169116	PARM1	prostate androgen-regulated mucin-like protein 1 [Source:HGNC Symbol;Acc:24536]	protein_coding	24	70	41	475	50	561	13	25	3.54031	3.99366	247.371	9.71968e-56	3.00278e-53	11.6343		17.8939	81.9064	55.896	410.046	45.197	593.621
ENSG00000111262	KCNA1	potassium voltage-gated channel, shaker-related subfamily, member 1 (episodic ataxia with myokymia) [Source:HGNC Symbol;Acc:6218]	protein_coding	1	33	1	118	1	79	1	1	7.91004	1.71638	246.671	1.38098e-55	4.21436e-53	240.525		0.241636	32.6011	0.552708	119.511	0.202716	78.478
ENSG00000120738	EGR1	early growth response 1 [Source:HGNC Symbol;Acc:3238]	protein_coding	22	113	61	372	25	363	23	183	3.51706	3.76231	246.181	1.76581e-55	5.3238e-53	11.4483		24.0869	108.518	55.0459	397.455	27.1928	351.533
ENSG00000272761	RP11-572C15.6	NA	lincRNA	4653	303	10536	764	7156	1090	7311	555	-2.86773	8.13165	245.65	2.30603e-55	6.86976e-53	-7.29915		5108.79	274.382	9727.7	837.315	7115.24	1096.52
ENSG00000175305	CCNE2	cyclin E2 [Source:HGNC Symbol;Acc:1590]	protein_coding	55	287	275	822	102	1256	256	795	3.0791	5.28697	244.029	5.2025e-55	1.53161e-52	8.45084		73.349	243.27	209.767	1114.99	119.254	1134.9
ENSG00000162614	NEXN	nexilin (F actin binding protein) [Source:HGNC Symbol;Acc:29557]	protein_coding	1905	79	3329	271	1898	329	1803	212	-2.94478	6.52991	242.553	1.09139e-54	3.17568e-52	-7.69959		1764.31	89.8049	3325.78	271.306	2063.93	301.445
ENSG00000159176	CSRP1	cysteine and glycine-rich protein 1 [Source:HGNC Symbol;Acc:2469]	protein_coding	328	761	439	2233	344	3180	204	450	2.87655	6.72902	241.493	1.85834e-54	5.34517e-52	7.3439		294.534	848.339	462.252	2133.8	365.514	3020.83
ENSG00000110436	SLC1A2	solute carrier family 1 (glial high affinity glutamate transporter), member 2 [Source:HGNC Symbol;Acc:10940]	protein_coding	1	51	3	97	3	113	3	5	5.68648	1.96423	238.653	7.73402e-54	2.19928e-51	51.4993		2.26941	48.5944	2.83968	97.4502	1.89715	116.564
ENSG00000175445	LPL	lipoprotein lipase [Source:HGNC Symbol;Acc:6677]	protein_coding	7	32	44	298	10	387	1	2	3.94725	3.30011	237.765	1.20789e-53	3.3962e-51	15.4255		5.60146	34.1226	34.8529	340.267	19.1925	335.475
ENSG00000143502	SUSD4	sushi domain containing 4 [Source:HGNC Symbol;Acc:25470]	protein_coding	9	60	18	218	19	255	85	57	3.95293	2.99785	236.686	2.07673e-53	5.77422e-51	15.4865		9.61282	58.8764	21.0719	206.84	15.497	272.349
ENSG00000171303	KCNK3	potassium channel, subfamily K, member 3 [Source:HGNC Symbol;Acc:6278]	protein_coding	32	168	190	771	90	825	1	39	3.0698	4.79966	232.482	1.71424e-52	4.71398e-50	8.39657		43.635	143.845	165.701	875.439	88.3429	835.641
ENSG00000129521	EGLN3	egl-9 family hypoxia-inducible factor 3 [Source:HGNC Symbol;Acc:14661]	protein_coding	6	50	16	182	14	238	110	279	4.11216	2.78885	232.31	1.86849e-52	5.06929e-50	17.2935		7.03203	48.216	16.4268	180.511	12.4676	245.291
ENSG00000164116	GUCY1A3	guanylate cyclase 1, soluble, alpha 3 [Source:HGNC Symbol;Acc:4685]	protein_coding	29	78	11	282	27	279	1	6	3.66983	3.32479	232.294	1.88397e-52	5.06929e-50	12.7271		19.5597	98.1905	27.7175	222.999	21.3468	307.489
ENSG00000154645	CHODL	chondrolectin [Source:HGNC Symbol;Acc:17807]	protein_coding	7	60	31	172	14	349	1	1	3.85863	3.09043	232.038	2.14283e-52	5.7045e-50	14.5065		9.64944	55.3052	22.1323	203.297	19.447	319.819
ENSG00000013588	GPRC5A	G protein-coupled receptor, family C, group 5, member A [Source:HGNC Symbol;Acc:9836]	protein_coding	907	41	4298	411	1986	283	8321	612	-2.91368	6.36472	230.421	4.82646e-52	1.27134e-49	-7.5354		867.24	45.1026	4597	383.158	1944.17	290.125
ENSG00000120251	GRIA2	glutamate receptor, ionotropic, AMPA 2 [Source:HGNC Symbol;Acc:4572]	protein_coding	6	80	7	69	6	182	3	22	4.59314	2.39648	228.258	1.43004e-51	3.72764e-49	24.1364		7.8515	75.9496	4.77721	74.0607	6.48538	180.01
ENSG00000148600	CDHR1	cadherin-related family member 1 [Source:HGNC Symbol;Acc:14550]	protein_coding	21	70	56	485	56	525	1	265	3.3451	3.982	228.196	1.47482e-51	3.78012e-49	10.1619		18.6062	74.3535	67.9962	435.481	49.3804	566.223
ENSG00000170961	HAS2	hyaluronan synthase 2 [Source:HGNC Symbol;Acc:4819]	protein_coding	47	112	69	387	32	577	1	11	3.24853	4.07067	228.189	1.48039e-51	3.78012e-49	9.50395		36.2072	135.268	66.3452	397.238	46.2527	495.822
ENSG00000103044	HAS3	hyaluronan synthase 3 [Source:HGNC Symbol;Acc:4820]	protein_coding	23	205	174	613	88	637	51	780	3.03894	4.63312	224.588	9.03134e-51	2.27795e-48	8.21886		47.5874	153.57	143.054	739.866	76.3531	707.015
ENSG00000171488	LRRC8C	leucine rich repeat containing 8 family, member C [Source:HGNC Symbol;Acc:25075]	protein_coding	101	350	254	858	106	1069	76	840	2.89009	5.3465	224.572	9.10307e-51	2.27795e-48	7.41318		111.742	325.048	216.26	1008.2	118.679	990.587
ENSG00000113389	NPR3	natriuretic peptide receptor C/guanylate cyclase C (atrionatriuretic peptide receptor C) [Source:HGNC Symbol;Acc:7945]	protein_coding	4218	278	3130	201	2665	537	2515	76	-2.77132	7.24513	224.535	9.27343e-51	2.29761e-48	-6.82734		4504.63	258.608	2695.92	248.045	2950.5	486.034
ENSG00000157193	LRP8	low density lipoprotein receptor-related protein 8, apolipoprotein e receptor [Source:HGNC Symbol;Acc:6700]	protein_coding	152	559	449	1642	251	1786	254	1524	2.79522	6.15191	224.093	1.15795e-50	2.84083e-48	6.94139		180.601	491.726	411.078	1793.77	238.898	1866.4
ENSG00000118523	CTGF	connective tissue growth factor [Source:HGNC Symbol;Acc:2500]	protein_coding	5808	262	13238	1097	5983	1501	16765	1683	-2.72773	8.29622	223.698	1.41157e-50	3.42943e-48	-6.62414		5165.94	305.733	12417.4	1177.78	7388.08	1254.62
ENSG00000172403	SYNPO2	synaptopodin 2 [Source:HGNC Symbol;Acc:17732]	protein_coding	17	52	31	256	21	375	1	455	3.61866	3.31324	223.028	1.97682e-50	4.75652e-48	12.2836		12.4128	60.1228	32.3429	251.068	25.3158	351.845
ENSG00000171766	GATM	glycine amidinotransferase (L-arginine:glycine amidinotransferase) [Source:HGNC Symbol;Acc:4175]	protein_coding	8	77	29	187	21	263	3	22	3.66998	3.04536	221.503	4.25219e-50	1.0134e-47	12.7284		13.3503	67.0757	24.9248	200.7	18.9219	272.789
ENSG00000132329	RAMP1	receptor (G protein-coupled) activity modifying protein 1 [Source:HGNC Symbol;Acc:9843]	protein_coding	13	45	38	349	24	313	1	17	3.59323	3.35696	219.422	1.209e-49	2.85415e-47	12.0689		10.3709	49.3407	43.0616	328.337	23.2171	316.946
ENSG00000159251	ACTC1	actin, alpha, cardiac muscle 1 [Source:HGNC Symbol;Acc:143]	protein_coding	86	1	728	34	258	22	4	1	-3.84976	3.55998	218.634	1.79659e-49	4.20167e-47	-14.4176		80.5215	2.17714	744.776	32.2731	264.601	20.5284
ENSG00000137265	IRF4	interferon regulatory factor 4 [Source:HGNC Symbol;Acc:6119]	protein_coding	1	31	1	77	1	80	1	8	7.57712	1.43809	215.12	1.0494e-48	2.4315e-46	190.959		0.300342	32.1472	0.442397	75.8891	0.258302	79.3311
ENSG00000135373	EHF	ets homologous factor [Source:HGNC Symbol;Acc:3246]	protein_coding	7	66	6	103	1	79	12	74	4.82681	2.00036	214.458	1.46344e-48	3.35974e-46	28.3801		5.94937	68.231	5.65594	103.957	2.30471	75.8428
ENSG00000128965	CHAC1	ChaC, cation transport regulator homolog 1 (E. coli) [Source:HGNC Symbol;Acc:28680]	protein_coding	13	39	31	288	23	335	13	215	3.60945	3.2447	213.924	1.91329e-48	4.35255e-46	12.2054		9.32588	44.8962	35.2422	271.909	23.9104	330.289
ENSG00000176597	B3GNT5	UDP-GlcNAc:betaGal beta-1,3-N-acetylglucosaminyltransferase 5 [Source:HGNC Symbol;Acc:15684]	protein_coding	145	433	177	610	93	887	113	642	2.81285	5.28184	213.07	2.93887e-48	6.62542e-46	7.0267		151.526	417.829	155.509	687.236	104.117	823.798
ENSG00000260196	RP1-239B22.5	NA	antisense	8	53	43	255	14	244	88	578	3.6146	3.05304	211.96	5.13052e-48	1.14631e-45	12.2491		10.2087	49.3434	36.2674	280.942	16.7496	232.302
ENSG00000100342	APOL1	apolipoprotein L, 1 [Source:HGNC Symbol;Acc:618]	protein_coding	3	60	3	77	1	57	1	26	5.6808	1.62573	209.117	2.14008e-47	4.69766e-45	51.2969		2.80209	60.416	2.27996	78.7841	0.891406	55.1486
ENSG00000133083	DCLK1	doublecortin-like kinase 1 [Source:HGNC Symbol;Acc:2700]	protein_coding	22	91	105	420	45	545	55	171	3.10011	4.01675	209.128	2.12852e-47	4.69766e-45	8.57487		25.2609	85.1275	89.0636	481.019	52.265	505.383
ENSG00000104321	TRPA1	transient receptor potential cation channel, subfamily A, member 1 [Source:HGNC Symbol;Acc:497]	protein_coding	6	36	9	141	9	177	1	5	4.26072	2.36759	208.696	2.64398e-47	5.75331e-45	19.1692		4.93354	37.7087	11.0104	134.874	8.21327	180.131
ENSG00000100906	NFKBIA	nuclear factor of kappa light polypeptide gene enhancer in B-cells inhibitor, alpha [Source:HGNC Symbol;Acc:7797]	protein_coding	503	974	914	3436	370	3362	722	3732	2.63186	7.11932	208.655	2.69966e-47	5.82382e-45	6.19825		450.321	1094.58	897.702	3497.02	428.619	2989.41
ENSG00000131459	GFPT2	glutamine-fructose-6-phosphate transaminase 2 [Source:HGNC Symbol;Acc:4242]	protein_coding	200	355	171	1057	130	990	11	427	2.74891	5.45883	206.306	8.78561e-47	1.87907e-44	6.7221		164.77	434.591	213.586	902.847	130.461	987.346
ENSG00000135842	FAM129A	family with sequence similarity 129, member A [Source:HGNC Symbol;Acc:16784]	protein_coding	82	260	512	1367	133	1434	55	205	2.74974	5.62494	205.814	1.12499e-46	2.38573e-44	6.72597		91.2775	240.864	413.603	1749.17	164.342	1244.36
ENSG00000101670	LIPG	lipase, endothelial [Source:HGNC Symbol;Acc:6623]	protein_coding	381	536	484	2125	220	2478	394	2229	2.65971	6.45084	203.328	3.92306e-46	8.24964e-44	6.31907		294.945	730.993	510.368	2027.2	288.537	2051.93
ENSG00000211448	DIO2	deiodinase, iodothyronine, type II [Source:HGNC Symbol;Acc:2884]	protein_coding	14700	690	16820	1759	7484	2032	39558	2840	-2.56337	9.11059	202.819	5.06684e-46	1.0566e-43	-5.91085		12609.1	836.324	16685.5	1773.66	9062.17	1724.69
ENSG00000188001	TPRG1	tumor protein p63 regulated 1 [Source:HGNC Symbol;Acc:24759]	protein_coding	11	108	14	79	4	114	15	49	4.06029	2.42868	202.62	5.5999e-46	1.15812e-43	16.6828		14.9128	98.9798	8.65067	92.0193	5.72571	109.045
ENSG00000196189	SEMA4A	sema domain, immunoglobulin domain (Ig), transmembrane domain (TM) and short cytoplasmic domain, (semaphorin) 4A [Source:HGNC Symbol;Acc:10729]	protein_coding	1	81	32	212	27	160	49	58	3.54446	2.89059	201.982	7.7134e-46	1.58213e-43	11.6678		12.7666	58.7945	29.7558	219.621	15.5114	204.975
ENSG00000198729	PPP1R14C	protein phosphatase 1, regulatory (inhibitor) subunit 14C [Source:HGNC Symbol;Acc:14952]	protein_coding	3	17	6	111	1	151	3	15	5.08751	1.94431	201.409	1.0287e-45	2.09287e-43	34.001		1.3811	19.1855	5.10582	113.672	3.55696	141.78
ENSG00000119508	NR4A3	nuclear receptor subfamily 4, group A, member 3 [Source:HGNC Symbol;Acc:7982]	protein_coding	2	29	2	89	1	78	4	132	6.01828	1.50753	200.417	1.69335e-45	3.41729e-43	64.8159		1.08283	30.4498	1.97623	89.064	0.93783	75.6722
ENSG00000100473	COCH	cochlin [Source:HGNC Symbol;Acc:2180]	protein_coding	1	11	6	138	6	154	72	240	4.95197	2.04223	198.691	4.03098e-45	8.0697e-43	30.9522		0.800008	10.0528	6.73269	135.588	4.4393	160.065
ENSG00000256234	RP11-283G6.4	NA	antisense	5	83	13	76	4	110	2	63	4.23427	2.17568	198.322	4.85312e-45	9.63845e-43	18.8209		9.73493	73.1918	7.43554	89.5948	4.96956	107.21
ENSG00000179862	CITED4	Cbp/p300-interacting transactivator, with Glu/Asp-rich carboxy-terminal domain, 4 [Source:HGNC Symbol;Acc:18696]	protein_coding	15	78	64	342	24	229	44	338	3.2325	3.38032	197.482	7.40176e-45	1.45844e-42	9.39897		19.127	70.767	60.1079	356.414	22.2332	236.034
ENSG00000156804	FBXO32	F-box protein 32 [Source:HGNC Symbol;Acc:16731]	protein_coding	12035	863	34752	3605	19197	3959	18376	1807	-2.49937	9.68254	197.207	8.49656e-45	1.66108e-42	-5.65439		12235.3	848.36	33603.5	3734.13	19546.2	3888.81
ENSG00000132688	NES	nestin [Source:HGNC Symbol;Acc:7756]	protein_coding	487	718	78	864	228	1218	10	23	2.67637	6.02572	196.159	1.43901e-44	2.79146e-42	6.39247		383.045	960.791	153.373	616.55	195.819	1409.36
ENSG00000126561	STAT5A	signal transducer and activator of transcription 5A [Source:HGNC Symbol;Acc:11366]	protein_coding	33	118	107	486	52	408	66	345	2.92265	4.05962	194.901	2.70814e-44	5.21295e-42	7.58235		37.0814	110.459	104.021	496.598	49.2609	421.052
ENSG00000165646	SLC18A2	solute carrier family 18 (vesicular monoamine transporter), member 2 [Source:HGNC Symbol;Acc:10935]	protein_coding	1	48	1	48	1	39	1	1	9.07851	1.06712	194.165	3.91927e-44	7.4867e-42	540.635		1.75057e-07	48	1.09229e-07	48	4.95696e-08	39
ENSG00000164099	PRSS12	protease, serine, 12 (neurotrypsin, motopsin) [Source:HGNC Symbol;Acc:9477]	protein_coding	1454	111	5956	483	3532	777	7545	748	-2.56469	7.03837	192.818	7.71396e-44	1.46238e-41	-5.9163		1544.8	102.352	5278.81	560.529	3802.14	722.832
ENSG00000102970	CCL17	chemokine (C-C motif) ligand 17 [Source:HGNC Symbol;Acc:10615]	protein_coding	1	68	1	33	1	29	1	283	9.18245	1.10073	192.12	1.09541e-43	2.06102e-41	581.022		1.15693e-07	68	3.50324e-08	33	1.71952e-08	29
ENSG00000162692	VCAM1	vascular cell adhesion molecule 1 [Source:HGNC Symbol;Acc:12663]	protein_coding	23	56	6	120	1	123	1	254	3.97049	2.27633	191.998	1.16451e-43	2.17468e-41	15.676		12.4519	77.6506	10.7642	107.58	6.06811	108.58
ENSG00000164440	TXLNB	taxilin beta [Source:HGNC Symbol;Acc:21617]	protein_coding	2	41	1	60	1	65	2	13	6.23542	1.33048	191.86	1.24817e-43	2.31365e-41	75.3441		1.25425	42.3497	1.06696	57.737	0.678524	65.7384
ENSG00000116882	HAO2	hydroxyacid oxidase 2 (long chain) [Source:HGNC Symbol;Acc:4810]	protein_coding	1	12	1	69	1	94	1	8	9.02197	1.25985	191.825	1.27062e-43	2.33794e-41	519.857		3.09177e-08	12	1.10926e-07	69	8.44045e-08	94
ENSG00000137672	TRPC6	transient receptor potential cation channel, subfamily C, member 6 [Source:HGNC Symbol;Acc:12338]	protein_coding	1	19	9	98	1	145	1	4	4.90736	1.86732	191.776	1.30215e-43	2.37847e-41	30.0098		1.50094	18.3337	5.51561	107.975	3.85514	135.119
ENSG00000171791	BCL2	B-cell CLL/lymphoma 2 [Source:HGNC Symbol;Acc:990]	protein_coding	16	89	93	304	27	344	42	404	3.06913	3.57396	191.609	1.41647e-43	2.56852e-41	8.39265		23.1882	76.5357	71.7092	379.326	33.3602	315.947
ENSG00000179604	CDC42EP4	CDC42 effector protein (Rho GTPase binding) 4 [Source:HGNC Symbol;Acc:17147]	protein_coding	101	247	447	1689	179	1227	440	1037	2.60926	5.67029	190.916	2.00629e-43	3.61191e-41	6.1019		102.208	244.658	443.502	1701.42	178.802	1228.11
ENSG00000162975	KCNF1	potassium voltage-gated channel, subfamily F, member 1 [Source:HGNC Symbol;Acc:6246]	protein_coding	1	14	1	94	1	55	1	16	9.08457	1.18806	190.812	2.11372e-43	3.77812e-41	542.909		3.65107e-08	14	1.52961e-07	94	4.99881e-08	55
ENSG00000069482	GAL	galanin/GMAP prepropeptide [Source:HGNC Symbol;Acc:4114]	protein_coding	27	74	53	315	32	318	1	22	3.08675	3.48501	189.178	4.80559e-43	8.52873e-41	8.4958		23.8174	79.6046	56.5832	303.09	32.7928	314.493
ENSG00000077150	NFKB2	nuclear factor of kappa light polypeptide gene enhancer in B-cells 2 (p49/p100) [Source:HGNC Symbol;Acc:7795]	protein_coding	214	399	528	2037	241	1795	364	1742	2.53769	6.14756	188.342	7.31683e-43	1.28941e-40	5.80659		193.422	440.509	543.514	1983.81	259.068	1692.97
ENSG00000185565	LSAMP	limbic system-associated membrane protein [Source:HGNC Symbol;Acc:6705]	protein_coding	14	59	61	260	19	285	128	286	3.20839	3.22367	187.497	1.11874e-42	1.95771e-40	9.24318		15.5263	56.5116	50.6719	295.582	24.9264	260.326
ENSG00000166920	C15orf48	chromosome 15 open reading frame 48 [Source:HGNC Symbol;Acc:29898]	protein_coding	6	29	3	97	1	95	1	37	4.91052	1.7011	187.323	1.22084e-42	2.12156e-40	30.0757		2.77975	34.153	4.69988	92.5444	2.57441	90.7588
ENSG00000260248	RP11-143K11.1	NA	lincRNA	1	23	1	66	1	71	1	21	7.31629	1.1936	186.773	1.60936e-42	2.77742e-40	159.376		0.253457	22.6325	0.46984	67.2387	0.274523	70.339
ENSG00000118503	TNFAIP3	tumor necrosis factor, alpha-induced protein 3 [Source:HGNC Symbol;Acc:11896]	protein_coding	464	638	628	2120	138	1721	128	1879	2.54046	6.41713	186.566	1.78643e-42	3.06188e-40	5.81776		368.625	841.152	603.167	2205.81	206.005	1348.82
ENSG00000136111	TBC1D4	TBC1 domain family, member 4 [Source:HGNC Symbol;Acc:19165]	protein_coding	258	573	405	1427	293	1902	218	1077	2.5054	6.17846	186.289	2.05305e-42	3.49494e-40	5.67805		257.632	573.747	402.303	1435.87	295.473	1888.11
ENSG00000104490	NCALD	neurocalcin delta [Source:HGNC Symbol;Acc:7655]	protein_coding	21	54	8	117	5	149	1	9	3.78127	2.35649	185.55	2.97663e-42	5.03291e-40	13.7492		12.7794	69.7396	12.1713	106.451	8.74882	136.996
ENSG00000169508	GPR183	G protein-coupled receptor 183 [Source:HGNC Symbol;Acc:3128]	protein_coding	2	34	2	60	1	89	1	42	5.59522	1.43554	185.232	3.4926e-42	5.8657e-40	48.3424		1.67934	34.5265	1.83187	60.3599	1.48645	87.6909
ENSG00000135480	KRT7	keratin 7 [Source:HGNC Symbol;Acc:6445]	protein_coding	6648	358	54206	8231	30204	6443	44201	4320	-2.42781	10.0379	184.645	4.69021e-42	7.82452e-40	-5.38077		5824.82	424.411	62321.9	7277.55	30509.7	6378.69
ENSG00000169174	PCSK9	proprotein convertase subtilisin/kexin type 9 [Source:HGNC Symbol;Acc:20001]	protein_coding	21	26	24	311	24	293	1	1	3.38419	3.17309	184.597	4.80516e-42	7.96321e-40	10.441		10.308	42.4366	39.158	258.36	24.5788	290.344
ENSG00000170458	CD14	CD14 molecule [Source:HGNC Symbol;Acc:1628]	protein_coding	1	29	4	93	5	97	2	1	4.87338	1.68063	184.232	5.77433e-42	9.50638e-40	29.3112		2.26604	27.1258	4.74674	91.0648	2.99356	102.823
ENSG00000162595	DIRAS3	DIRAS family, GTP-binding RAS-like 3 [Source:HGNC Symbol;Acc:687]	protein_coding	12	25	14	160	10	217	3	3	3.75789	2.53134	183.27	9.36542e-42	1.53177e-39	13.5281		6.25703	33.5552	17.4282	149.791	13.2492	203.878
ENSG00000164949	GEM	GTP binding protein overexpressed in skeletal muscle [Source:HGNC Symbol;Acc:4234]	protein_coding	174	437	479	1538	249	1573	1960	1210	2.50047	5.97777	183.212	9.64262e-42	1.56686e-39	5.65871		186.146	413.153	454.835	1617.89	247.921	1578.91
ENSG00000141540	TTYH2	tweety family member 2 [Source:HGNC Symbol;Acc:13877]	protein_coding	56	143	166	831	108	619	74	269	2.68787	4.69352	183.058	1.04161e-41	1.68163e-39	6.4436		56.3142	142.43	187.174	758.697	94.6747	687.077
ENSG00000124479	NDP	Norrie disease (pseudoglioma) [Source:HGNC Symbol;Acc:7678]	protein_coding	1	17	5	90	3	119	1	1	5.13387	1.65963	182.496	1.38178e-41	2.21652e-39	35.1115		1.07749	15.6128	3.99108	92.6821	2.87208	119.413
ENSG00000155897	ADCY8	adenylate cyclase 8 (brain) [Source:HGNC Symbol;Acc:239]	protein_coding	1	29	26	159	6	138	2	17	3.92119	2.26066	181.739	2.02184e-41	3.22258e-39	15.1494		3.92504	23.6272	18.9591	182.905	7.67973	132.648
ENSG00000081041	CXCL2	chemokine (C-X-C motif) ligand 2 [Source:HGNC Symbol;Acc:4603]	protein_coding	13	48	4	113	1	66	1	62	4.33179	1.86396	180.82	3.20944e-41	5.08311e-39	20.1371		7.28617	58.9085	7.91944	102.615	2.68889	62.3791
ENSG00000197580	BCO2	beta-carotene oxygenase 2 [Source:HGNC Symbol;Acc:18503]	protein_coding	197	10	1400	94	445	85	183	14	-2.90727	4.51747	180.279	4.21132e-41	6.62793e-39	-7.50198		196.055	10.2298	1285.34	107.484	493.754	73.924
ENSG00000163431	LMOD1	leiomodin 1 (smooth muscle) [Source:HGNC Symbol;Acc:6647]	protein_coding	902	61	1465	148	1034	204	1646	245	-2.56139	5.54053	178.349	1.11175e-40	1.73878e-38	-5.90276		908.213	60.2878	1432.62	152.41	1050.9	200.166
ENSG00000243978	RGAG1	retrotransposon gag domain containing 1 [Source:HGNC Symbol;Acc:29245]	protein_coding	2	24	9	144	12	131	15	134	4.0858	2.11888	178.174	1.21364e-40	1.88635e-38	16.9804		3.28422	22.2541	12.3455	134.069	7.5277	146.362
ENSG00000163053	SLC16A14	solute carrier family 16, member 14 [Source:HGNC Symbol;Acc:26417]	protein_coding	13	29	38	276	33	354	12	14	3.22822	3.2405	178.161	1.22194e-40	1.88752e-38	9.37114		9.28858	34.29	43.552	257.671	33.2875	352.604
ENSG00000152076	CCDC74B	coiled-coil domain containing 74B [Source:HGNC Symbol;Acc:25267]	protein_coding	23	64	101	530	59	425	133	599	2.86839	3.95525	177.934	1.36936e-40	2.10226e-38	7.3025		22.552	64.7101	109.117	501.787	54.3324	447.336
ENSG00000174792	C4orf26	chromosome 4 open reading frame 26 [Source:HGNC Symbol;Acc:26300]	protein_coding	214	3	50	1	200	13	1	1	-4.33885	2.791	177.104	2.07812e-40	3.1709e-38	-20.2359		209.269	3.97763	49.0452	1.49402	207.18	11.2995
ENSG00000138650	PCDH10	protocadherin 10 [Source:HGNC Symbol;Acc:13404]	protein_coding	1140	80	2891	283	1647	380	12	5	-2.48197	6.1921	176.593	2.68736e-40	4.07567e-38	-5.58659		1140.12	79.9865	2716.33	305.413	1761.15	354.528
ENSG00000178718	RPP25	ribonuclease P/MRP 25kDa subunit [Source:HGNC Symbol;Acc:30361]	protein_coding	12	38	44	221	17	270	20	139	3.26295	2.97744	176.126	3.39904e-40	5.12395e-38	9.59945		10.595	40.0949	39.0685	236.95	22.7089	246.589
ENSG00000136244	IL6	interleukin 6 (interferon, beta 2) [Source:HGNC Symbol;Acc:6018]	protein_coding	110	202	192	479	29	592	82	1243	2.65024	4.55475	174.486	7.75206e-40	1.1616e-37	6.2777		94.3841	232.619	153.084	604.665	62.7438	443.716
ENSG00000133863	TEX15	testis expressed 15 [Source:HGNC Symbol;Acc:11738]	protein_coding	6	46	23	132	18	203	1	2	3.44721	2.5485	173.551	1.2406e-39	1.8479e-37	10.9072		9.44519	40.7262	20.2007	139.595	16.7878	207.704
ENSG00000095752	IL11	interleukin 11 [Source:HGNC Symbol;Acc:5966]	protein_coding	86	147	351	1248	177	1462	78	1835	2.52692	5.42781	173.385	1.3489e-39	1.99734e-37	5.76339		74.1881	167.746	347.541	1259.4	203.352	1319.34
ENSG00000005001	PRSS22	protease, serine, 22 [Source:HGNC Symbol;Acc:14368]	protein_coding	3	16	5	137	13	145	1	2	4.12626	2.08199	172.072	2.60993e-39	3.84181e-37	17.4633		2.40138	16.7643	10.7852	120.668	8.13408	162.938
ENSG00000090339	ICAM1	intercellular adhesion molecule 1 [Source:HGNC Symbol;Acc:5344]	protein_coding	595	1070	1277	3225	398	3358	263	3290	2.36398	7.18489	171.71	3.13163e-39	4.5828e-37	5.1479		561.846	1134.19	1134.86	3671.57	492.431	2852.36
ENSG00000167767	KRT80	keratin 80 [Source:HGNC Symbol;Acc:27056]	protein_coding	168	8	751	81	494	58	8137	506	-2.9063	4.11416	171.632	3.25559e-39	4.7365e-37	-7.49694		165.618	8.64373	834.174	69.7735	452.32	67.7373
ENSG00000106366	SERPINE1	serpin peptidase inhibitor, clade E (nexin, plasminogen activator inhibitor type 1), member 1 [Source:HGNC Symbol;Acc:8583]	protein_coding	56850	3279	112428	17478	80580	20237	66685	19194	-2.31271	11.7149	171.268	3.91084e-39	5.65692e-37	-4.96816		49244.8	3886.21	125293	15846.5	84970.6	19240.8
ENSG00000117594	HSD11B1	hydroxysteroid (11-beta) dehydrogenase 1 [Source:HGNC Symbol;Acc:5208]	protein_coding	4	50	1	35	1	60	1	83	5.78411	1.20052	170.849	4.82694e-39	6.94191e-37	55.1051		2.23316	53.5188	0.873744	33.5592	0.846197	58.1898
ENSG00000137831	UACA	uveal autoantigen with coiled-coil domains and ankyrin repeats [Source:HGNC Symbol;Acc:15947]	protein_coding	11608	964	26949	2704	15390	4147	18696	2486	-2.31581	9.46797	170.825	4.88625e-39	6.98705e-37	-4.97883		11917.5	938.446	24207	3054.95	16864.4	3810.5
ENSG00000119280	C1orf198	chromosome 1 open reading frame 198 [Source:HGNC Symbol;Acc:25900]	protein_coding	956	65	2817	343	1780	368	3433	133	-2.43917	6.145	170.136	6.90873e-39	9.76747e-37	-5.42328		934.614	67.5433	2884.85	334.129	1777.45	368.583
ENSG00000246430	LINC00968	long intergenic non-protein coding RNA 968 [Source:HGNC Symbol;Acc:48727]	lincRNA	129	7	584	35	261	37	548	32	-3.13639	3.55121	170.147	6.87187e-39	9.76747e-37	-8.7932		132.642	5.8926	553.898	39.4364	270.567	34.4897
ENSG00000029153	ARNTL2	aryl hydrocarbon receptor nuclear translocator-like 2 [Source:HGNC Symbol;Acc:18984]	protein_coding	398	948	1106	2423	460	3195	1266	4293	2.33768	6.96027	167.317	2.85228e-38	4.00986e-36	5.05491		439.156	870.515	931.33	2958.71	512.778	2916.59
ENSG00000168672	FAM84B	family with sequence similarity 84, member B [Source:HGNC Symbol;Acc:24166]	protein_coding	5207	479	26689	2861	13652	3257	25118	2732	-2.29627	9.07772	167.19	3.04079e-38	4.25099e-36	-4.91187		5584.95	445.777	24542	3139.42	13934.8	3191.45
ENSG00000197249	SERPINA1	serpin peptidase inhibitor, clade A (alpha-1 antiproteinase, antitrypsin), member 1 [Source:HGNC Symbol;Acc:8941]	protein_coding	27	79	76	351	50	342	78	57	2.78349	3.64642	166.349	4.64162e-38	6.45289e-36	6.88515		28.3719	76.7753	78.8968	342.163	46.1567	358.39
ENSG00000101911	PRPS2	phosphoribosyl pyrophosphate synthetase 2 [Source:HGNC Symbol;Acc:9465]	protein_coding	291	671	832	2121	491	2947	1412	2071	2.3246	6.67851	165.404	7.46562e-38	1.03215e-35	5.00927		317.156	623.025	751.144	2364.81	507.518	2860.7
ENSG00000106327	TFR2	transferrin receptor 2 [Source:HGNC Symbol;Acc:11762]	protein_coding	1	22	5	73	2	91	28	79	4.92354	1.43042	164.493	1.18041e-37	1.61773e-35	30.3483		1.68218	21.0595	3.78131	75.8679	2.49626	89.6715
ENSG00000237928	RP4-668G5.1	NA	antisense	5	21	2	71	1	97	20	39	4.9105	1.45497	164.489	1.18305e-37	1.61773e-35	30.0751		2.03899	25.2975	3.41308	67.8653	2.60195	92.6294
ENSG00000172602	RND1	Rho family GTPase 1 [Source:HGNC Symbol;Acc:18314]	protein_coding	1	10	5	80	5	154	8	19	4.66499	1.74445	164.42	1.22435e-37	1.66512e-35	25.369		0.971748	10.0333	4.85545	80.3454	5.17601	153.347
ENSG00000170873	MTSS1	metastasis suppressor 1 [Source:HGNC Symbol;Acc:20443]	protein_coding	21	48	34	248	22	196	7	164	3.08843	2.95466	164.027	1.49264e-37	2.01902e-35	8.50572		16.4681	55.1922	41.8084	224.562	20.8179	200.198
ENSG00000184371	CSF1	colony stimulating factor 1 (macrophage) [Source:HGNC Symbol;Acc:2432]	protein_coding	133	421	623	1530	207	1097	194	211	2.37603	5.83347	163.918	1.57604e-37	2.12036e-35	5.19107		172.105	350.428	543.633	1774	196.507	1148.08
ENSG00000267712	RP11-456O19.4	NA	lincRNA	1	37	1	36	1	37	1	26	8.74007	0.756722	163.718	1.74356e-37	2.3332e-35	427.585		1.32736e-07	37	8.05841e-08	36	4.62594e-08	37
ENSG00000172156	CCL11	chemokine (C-C motif) ligand 11 [Source:HGNC Symbol;Acc:10610]	protein_coding	14	85	1	30	1	54	1	159	4.5723	1.62214	161.914	4.32047e-37	5.75083e-35	23.7903		9.84879	95.1158	1.7671	27.3509	1.82068	50.4536
ENSG00000169429	IL8	interleukin 8 [Source:HGNC Symbol;Acc:6025]	protein_coding	1409	1049	249	978	41	1006	72	3242	2.48472	6.57297	161.451	5.45184e-37	7.21835e-35	5.59725		936.842	2057.63	264.284	930.277	109.267	688.616
ENSG00000153071	DAB2	Dab, mitogen-responsive phosphoprotein, homolog 2 (Drosophila) [Source:HGNC Symbol;Acc:2662]	protein_coding	1778	185	5890	606	2790	612	1108	142	-2.30608	7.03561	161.118	6.44739e-37	8.49156e-35	-4.94536		2022.07	160.283	5347.25	679.299	2741.82	623.618
ENSG00000163638	ADAMTS9	ADAM metallopeptidase with thrombospondin type 1 motif, 9 [Source:HGNC Symbol;Acc:13202]	protein_coding	108	217	413	1040	137	1098	595	3328	2.38418	5.31365	158.597	2.29183e-36	3.00265e-34	5.22046		106.888	218.909	362.833	1190.92	164.566	967.084
ENSG00000164761	TNFRSF11B	tumor necrosis factor receptor superfamily, member 11b [Source:HGNC Symbol;Acc:11909]	protein_coding	16	78	38	293	69	243	6	502	2.82031	3.36403	158.253	2.72535e-36	3.55204e-34	7.06314		23.7072	65.8551	55.0338	245.008	43.9379	350.217
ENSG00000107742	SPOCK2	sparc/osteonectin, cwcv and kazal-like domains proteoglycan (testican) 2 [Source:HGNC Symbol;Acc:13564]	protein_coding	4	20	4	128	11	97	15	23	4.04584	1.85059	157.463	4.05443e-36	5.25689e-34	16.5165		3.18825	21.0876	10.4487	110.759	5.89476	111.874
ENSG00000120051	CCDC147	coiled-coil domain containing 147 [Source:HGNC Symbol;Acc:26676]	protein_coding	40	79	67	264	42	395	440	735	2.69653	3.59241	156.491	6.61231e-36	8.5292e-34	6.48241		34.5243	87.9583	65.6011	267.857	49.6682	363.094
ENSG00000180914	OXTR	oxytocin receptor [Source:HGNC Symbol;Acc:8529]	protein_coding	1927	190	10352	1067	3472	888	10400	2155	-2.25439	7.52104	156.16	7.81221e-36	1.00253e-33	-4.77133		2097.76	172.356	9247	1217.62	3616.16	852.524
ENSG00000116711	PLA2G4A	phospholipase A2, group IVA (cytosolic, calcium-dependent) [Source:HGNC Symbol;Acc:9035]	protein_coding	36	82	64	200	20	299	45	96	2.78768	3.29479	155.907	8.87304e-36	1.13285e-33	6.90516		32.4118	88.0246	52.9113	230.297	32.4653	252.992
ENSG00000142871	CYR61	cysteine-rich, angiogenic inducer, 61 [Source:HGNC Symbol;Acc:2654]	protein_coding	2262	123	7036	961	3140	1006	6756	1890	-2.25918	7.30495	155.459	1.11149e-35	1.41187e-33	-4.78721		1928.76	157.943	7176.1	941.78	3698.7	869.077
ENSG00000104998	IL27RA	interleukin 27 receptor, alpha [Source:HGNC Symbol;Acc:17290]	protein_coding	35	58	75	369	55	435	83	480	2.68786	3.73922	155.395	1.14777e-35	1.4506e-33	6.44356		27.4938	69.6125	84.2587	341.906	58.0413	421.674
ENSG00000116741	RGS2	regulator of G-protein signaling 2, 24kDa [Source:HGNC Symbol;Acc:9998]	protein_coding	81	70	33	224	31	472	21	286	2.74806	3.63765	154.666	1.65615e-35	2.08259e-33	6.71812		48.6883	128.615	45.4303	192.332	50.8923	385.751
ENSG00000163734	CXCL3	chemokine (C-X-C motif) ligand 3 [Source:HGNC Symbol;Acc:4604]	protein_coding	70	81	26	219	6	153	4	378	2.93199	3.06129	154.402	1.89187e-35	2.3671e-33	7.63162		43.8426	131.811	38.5142	185.574	14.8881	128.435
ENSG00000163359	COL6A3	collagen, type VI, alpha 3 [Source:HGNC Symbol;Acc:2213]	protein_coding	96	212	385	723	62	739	1	192	2.4185	4.92501	154.192	2.10283e-35	2.61797e-33	5.34616		98.7685	207.207	295.507	993.558	97.3497	586.014
ENSG00000154736	ADAMTS5	ADAM metallopeptidase with thrombospondin type 1 motif, 5 [Source:HGNC Symbol;Acc:221]	protein_coding	391	73	2118	153	1207	185	2447	253	-2.45092	5.48643	154.151	2.1469e-35	2.65961e-33	-5.46766		601.246	43.0872	1762.5	202.426	1065.48	219.093
ENSG00000134917	ADAMTS8	ADAM metallopeptidase with thrombospondin type 1 motif, 8 [Source:HGNC Symbol;Acc:224]	protein_coding	1	21	1	71	3	50	1	42	5.54101	1.06447	152.306	5.43053e-35	6.69427e-33	46.5596		0.974113	19.6651	2.11567	68.4502	0.93645	54.245
ENSG00000179388	EGR3	early growth response 3 [Source:HGNC Symbol;Acc:3240]	protein_coding	1	14	1	56	1	69	1	39	6.26089	0.983338	151.821	6.93256e-35	8.50394e-33	76.6861		0.37103	13.531	0.95958	56.0846	0.666954	69.7921
ENSG00000134245	WNT2B	wingless-type MMTV integration site family, member 2B [Source:HGNC Symbol;Acc:12781]	protein_coding	435	38	3376	364	1758	411	6690	314	-2.34741	6.02329	150.948	1.07565e-34	1.31303e-32	-5.08908		453.379	34.9151	3173.65	391.698	1806.69	399.23
ENSG00000164929	BAALC	brain and acute leukemia, cytoplasmic [Source:HGNC Symbol;Acc:14333]	protein_coding	7	43	18	109	12	125	7	48	3.40198	2.14045	150.804	1.157e-34	1.40548e-32	10.5705		9.40207	39.3754	16.7095	112.151	10.718	128.796
ENSG00000235750	KIAA0040	KIAA0040 [Source:HGNC Symbol;Acc:28950]	protein_coding	3	35	7	65	1	56	4	35	4.57623	1.27943	150.708	1.21423e-34	1.46787e-32	23.8552		3.50887	34.1965	4.51513	70.522	1.87003	52.294
ENSG00000148677	ANKRD1	ankyrin repeat domain 1 (cardiac muscle) [Source:HGNC Symbol;Acc:15819]	protein_coding	1869	42	1193	197	813	324	4369	1431	-2.35897	5.91493	150.116	1.63533e-34	1.96743e-32	-5.13006		1327.16	101.384	1378.04	168.714	1122.28	246.003
ENSG00000150938	CRIM1	cysteine rich transmembrane BMP regulator 1 (chordin-like) [Source:HGNC Symbol;Acc:2359]	protein_coding	10452	941	29148	3873	16194	4325	30227	4698	-2.14637	9.50635	149.329	2.4302e-34	2.90972e-32	-4.42713		10536.8	933.126	28223.1	4005.67	16605.4	4219.55
ENSG00000213160	KLHL23	kelch-like family member 23 [Source:HGNC Symbol;Acc:27506]	protein_coding	86	256	263	527	124	804	328	902	2.3382	4.90102	148.626	3.46112e-34	4.12433e-32	5.05672		109.316	216.891	210.979	670.866	133.692	761.114
ENSG00000151025	GPR158	G protein-coupled receptor 158 [Source:HGNC Symbol;Acc:23689]	protein_coding	1	14	1	46	1	79	3	20	6.20988	0.979816	148.461	3.76231e-34	4.462e-32	74.0219		0.419027	14.7478	0.821543	46.3399	0.76323	77.0777
ENSG00000162367	TAL1	T-cell acute lymphocytic leukemia 1 [Source:HGNC Symbol;Acc:11556]	protein_coding	1	15	1	32	1	75	1	1	8.50008	0.791363	148.431	3.81915e-34	4.50803e-32	362.059		4.34207e-08	15	5.77983e-08	32	7.56621e-08	75
ENSG00000234964	FABP5P7	fatty acid binding protein 5 pseudogene 7 [Source:HGNC Symbol;Acc:31070]	pseudogene	340	425	507	1811	387	2340	204	671	2.21279	6.30164	147.531	6.00572e-34	7.05573e-32	4.6357		285.057	518.237	565.833	1648.64	419.158	2186.57
ENSG00000181649	PHLDA2	pleckstrin homology-like domain, family A, member 2 [Source:HGNC Symbol;Acc:12385]	protein_coding	22	52	81	317	40	317	47	214	2.68642	3.43571	147.017	7.77967e-34	9.09712e-32	6.43714		21.0791	53.3419	79.3416	321.779	42.3817	307.739
ENSG00000081923	ATP8B1	ATPase, aminophospholipid transporter, class I, type 8B, member 1 [Source:HGNC Symbol;Acc:3706]	protein_coding	1038	103	4104	393	1832	523	4086	588	-2.23644	6.43242	146.973	7.95536e-34	9.2593e-32	-4.71233		1119.19	93.0944	3550.74	473.346	2004.98	478.54
ENSG00000234289	H2BFS	H2B histone family, member S (pseudogene) [Source:HGNC Symbol;Acc:4762]	pseudogene	14	15	18	153	8	180	13	142	3.38127	2.34136	146.574	9.72275e-34	1.1264e-31	10.4199		6.18737	25.5262	21.6469	143.125	13.6203	161.234
ENSG00000108702	CCL1	chemokine (C-C motif) ligand 1 [Source:HGNC Symbol;Acc:10609]	protein_coding	1	21	1	45	1	35	1	17	8.50297	0.585871	145.665	1.53653e-33	1.7719e-31	362.785		6.22622e-08	21	8.32487e-08	45	3.61647e-08	35
ENSG00000181804	SLC9A9	solute carrier family 9, subfamily A (NHE9, cation proton antiporter 9), member 9 [Source:HGNC Symbol;Acc:20653]	protein_coding	51	87	97	449	84	475	101	374	2.47493	4.05039	145.486	1.68149e-33	1.93017e-31	5.55942		44.4993	97.1414	114.561	400.8	79.1285	495.647
ENSG00000163735	CXCL5	chemokine (C-X-C motif) ligand 5 [Source:HGNC Symbol;Acc:10642]	protein_coding	87	53	21	194	12	334	1	4	2.80942	3.2797	144.954	2.19806e-33	2.51161e-31	7.01003		46.4287	128.122	35.7459	158.089	32.4956	257.305
ENSG00000159231	CBR3	carbonyl reductase 3 [Source:HGNC Symbol;Acc:1549]	protein_coding	119	163	104	481	70	434	111	377	2.39021	4.33957	144.634	2.58208e-33	2.93699e-31	5.24234		97.2131	200.06	127.181	419.468	72.1038	425.777
ENSG00000166979	EVA1C	eva-1 homolog C (C. elegans) [Source:HGNC Symbol;Acc:13239]	protein_coding	7	28	17	125	8	106	5	157	3.48845	1.99596	143.988	3.57404e-33	4.04692e-31	11.2235		6.45561	28.7615	17.3714	124.036	8.24111	105.353
ENSG00000178172	SPINK6	serine peptidase inhibitor, Kazal type 6 [Source:HGNC Symbol;Acc:29486]	protein_coding	1	10	1	51	1	52	1	1	8.47228	0.683739	143.583	4.3835e-33	4.94111e-31	355.149		2.56661e-08	10	8.16752e-08	51	4.65131e-08	52
ENSG00000198785	GRIN3A	glutamate receptor, ionotropic, N-methyl-D-aspartate 3A [Source:HGNC Symbol;Acc:16767]	protein_coding	1	10	18	129	3	95	21	293	3.97264	1.74999	143.327	4.9869e-33	5.59606e-31	15.6994		1.34711	8.46429	14.0016	140.995	4.98719	89.9148
ENSG00000105088	OLFM2	olfactomedin 2 [Source:HGNC Symbol;Acc:17189]	protein_coding	8	50	26	141	23	140	10	74	3.04392	2.44147	142.667	6.95023e-33	7.7644e-31	8.24732		13.0701	42.5415	26.6983	139.27	17.0018	158.788
ENSG00000114019	AMOTL2	angiomotin like 2 [Source:HGNC Symbol;Acc:17812]	protein_coding	903	63	4388	688	2502	627	6201	599	-2.19385	6.59554	142.282	8.43709e-33	9.38354e-31	-4.57525		838.39	71.8281	4689.47	643.891	2525.57	620.864
ENSG00000062038	CDH3	cadherin 3, type 1, P-cadherin (placental) [Source:HGNC Symbol;Acc:1762]	protein_coding	23	77	60	258	48	239	53	60	2.62713	3.29495	142.21	8.75108e-33	9.68969e-31	6.17797		28.3521	68.8626	63.7486	248.147	38.9879	271.716
ENSG00000176170	SPHK1	sphingosine kinase 1 [Source:HGNC Symbol;Acc:11240]	protein_coding	223	306	961	2189	255	2156	844	1465	2.19036	6.25344	141.878	1.03421e-32	1.14009e-30	4.5642		195.761	350.414	860.235	2467.82	341.804	1755.58
ENSG00000170989	S1PR1	sphingosine-1-phosphate receptor 1 [Source:HGNC Symbol;Acc:3165]	protein_coding	20	93	55	225	44	189	61	322	2.65448	3.18465	141.811	1.06939e-32	1.1737e-30	6.29617		30.7583	76.1556	56.0323	222.341	32.2432	229.069
ENSG00000176971	FIBIN	fin bud initiation factor homolog (zebrafish) [Source:HGNC Symbol;Acc:33747]	protein_coding	273	28	2232	241	1742	390	9	15	-2.32659	5.67921	141.256	1.41419e-32	1.54536e-30	-5.01617		296.151	23.1356	2089.93	261.662	1740.97	390.253
ENSG00000164430	MB21D1	Mab-21 domain containing 1 [Source:HGNC Symbol;Acc:21367]	protein_coding	31	83	49	154	18	199	48	213	2.73649	2.95655	141.186	1.46533e-32	1.59428e-30	6.66449		31.3972	82.3527	41.194	173.165	23.9622	180.344
ENSG00000092621	PHGDH	phosphoglycerate dehydrogenase [Source:HGNC Symbol;Acc:8923]	protein_coding	118	187	461	1466	307	1622	396	1691	2.20764	5.69838	140.844	1.74018e-32	1.88512e-30	4.6192		110.054	199.396	483.625	1404.3	309.646	1609.78
ENSG00000172817	CYP7B1	cytochrome P450, family 7, subfamily B, polypeptide 1 [Source:HGNC Symbol;Acc:2652]	protein_coding	21	59	23	139	18	136	22	279	2.96106	2.51297	140.554	2.0141e-32	2.17245e-30	7.78694		19.8195	60.8799	26.5344	130.626	16.0688	141.63
ENSG00000158050	DUSP2	dual specificity phosphatase 2 [Source:HGNC Symbol;Acc:3068]	protein_coding	3	26	71	288	29	215	45	145	2.87536	3.00365	140.23	2.37105e-32	2.54649e-30	7.33786		7.19745	20.7956	65.7062	304.256	26.8553	222.645
ENSG00000118898	PPL	periplakin [Source:HGNC Symbol;Acc:9273]	protein_coding	151	20	1257	149	853	124	1453	55	-2.46582	4.7627	139.661	3.15718e-32	3.37629e-30	-5.52443		178.027	12.6216	1280.73	145.521	744.513	151.458
ENSG00000120937	NPPB	natriuretic peptide B [Source:HGNC Symbol;Acc:7940]	protein_coding	7	15	78	330	34	317	1930	2456	2.8303	3.26069	138.202	6.58179e-32	7.00863e-30	7.11223		5.84874	16.3702	75.38	338.133	37.6408	302.3
ENSG00000250722	SEPP1	selenoprotein P, plasma, 1 [Source:HGNC Symbol;Acc:10751]	protein_coding	204	26	1315	84	446	114	183	17	-2.46282	4.52942	137.73	8.34837e-32	8.8521e-30	-5.51295		242.419	17.2198	1068.84	121.679	494.101	100.709
ENSG00000121005	CRISPLD1	cysteine-rich secretory protein LCCL domain containing 1 [Source:HGNC Symbol;Acc:18206]	protein_coding	231	275	202	655	137	967	496	1442	2.20772	5.18583	137.455	9.59145e-32	1.01273e-29	4.61946		189.441	343.323	214.526	623.09	164.006	852.859
ENSG00000111331	OAS3	2'-5'-oligoadenylate synthetase 3, 100kDa [Source:HGNC Symbol;Acc:8088]	protein_coding	25	57	135	437	56	384	394	456	2.48644	3.80282	137.162	1.11122e-31	1.16837e-29	5.60394		25.5456	56.2312	128.823	454.458	58.9685	372.451
ENSG00000185567	AHNAK2	AHNAK nucleoprotein 2 [Source:HGNC Symbol;Acc:20125]	protein_coding	3691	322	11278	1908	6764	1713	21743	1732	-2.06858	8.15364	136.879	1.28145e-31	1.34172e-29	-4.19474		3575.77	334.195	11999.7	1797.38	6577.71	1763.98
ENSG00000100889	PCK2	phosphoenolpyruvate carboxykinase 2 (mitochondrial) [Source:HGNC Symbol;Acc:8725]	protein_coding	59	86	124	485	87	531	215	1081	2.36365	4.17165	136.351	1.67234e-31	1.7437e-29	5.14669		49.5961	100.207	138.182	447.448	89.6919	519.986
ENSG00000165617	DACT1	dishevelled-binding antagonist of beta-catenin 1 [Source:HGNC Symbol;Acc:17748]	protein_coding	2383	160	4429	789	3228	925	1953	279	-2.09562	7.13477	136.247	1.76172e-31	1.82927e-29	-4.27411		2096.45	192.285	4885	718.067	3368.52	886.517
ENSG00000131435	PDLIM4	PDZ and LIM domain 4 [Source:HGNC Symbol;Acc:16501]	protein_coding	143	189	550	2186	379	1711	714	546	2.16569	5.9906	136.022	1.97358e-31	2.04078e-29	4.48681		124.033	218.267	665.126	1875.83	357.899	1807.17
ENSG00000185634	SHC4	SHC (Src homology 2 domain containing) family, member 4 [Source:HGNC Symbol;Acc:16743]	protein_coding	17	29	22	131	10	160	9	29	3.09659	2.31684	135.8	2.20656e-31	2.27231e-29	8.55395		11.0901	37.4844	23.5087	127.345	14.9552	145.042
ENSG00000070614	NDST1	N-deacetylase/N-sulfotransferase (heparan glucosaminyl) 1 [Source:HGNC Symbol;Acc:7680]	protein_coding	2661	209	5640	1099	4531	1069	11067	945	-2.08067	7.46774	135.655	2.374e-31	2.43471e-29	-4.23004		2475.83	229.454	6500.93	965.582	4279.43	1138.01
ENSG00000117036	ETV3	ets variant 3 [Source:HGNC Symbol;Acc:3492]	protein_coding	318	836	767	1456	425	1926	700	1430	2.10528	6.49044	135.631	2.40314e-31	2.45454e-29	4.30282		408.719	689.662	650.095	1758.04	410.79	1988.93
ENSG00000101333	PLCB4	phospholipase C, beta 4 [Source:HGNC Symbol;Acc:9059]	protein_coding	3005	362	13659	1743	10493	2642	21326	2247	-2.06112	8.41941	135.407	2.69027e-31	2.73664e-29	-4.17309		3401.69	319.578	12629.1	1901.49	10149.2	2735.9
ENSG00000108691	CCL2	chemokine (C-C motif) ligand 2 [Source:HGNC Symbol;Acc:10618]	protein_coding	1525	1531	1174	4327	854	4744	1260	6003	2.07437	7.7512	135.049	3.22188e-31	3.26414e-29	4.2116		1223.72	2020.87	1406.92	3723.62	929.076	4402.47
ENSG00000152413	HOMER1	homer homolog 1 (Drosophila) [Source:HGNC Symbol;Acc:17512]	protein_coding	291	594	722	1463	394	2083	441	975	2.09347	6.32173	134.663	3.91271e-31	3.94805e-29	4.26774		323.833	541.983	631.655	1694.28	414.749	1991.77
ENSG00000181634	TNFSF15	tumor necrosis factor (ligand) superfamily, member 15 [Source:HGNC Symbol;Acc:11931]	protein_coding	3	13	1	53	1	57	1	47	5.6207	0.841041	133.79	6.07202e-31	6.10226e-29	49.2039		0.725228	15.9651	1.42324	50.2128	0.873635	55.1842
ENSG00000123612	ACVR1C	activin A receptor, type IC [Source:HGNC Symbol;Acc:18123]	protein_coding	14	27	28	134	21	235	9	17	2.92921	2.58732	132.855	9.72504e-31	9.73437e-29	7.61695		10.5433	31.6734	27.8875	134.267	25.4224	219.141
ENSG00000270172	RP5-1024G6.8	NA	lincRNA	41	126	90	239	47	265	56	202	2.42075	3.58016	132.815	9.92592e-31	9.89586e-29	5.35451		51.8394	109.042	78.9508	266.152	45.0206	271.727
ENSG00000104936	DMPK	dystrophia myotonica-protein kinase [Source:HGNC Symbol;Acc:2933]	protein_coding	381	28	1244	249	1086	175	1264	100	-2.26229	5.16222	132.599	1.10649e-30	1.09876e-28	-4.79752		369.532	30.1804	1542.36	201.883	929.32	217.784
ENSG00000136153	LMO7	LIM domain 7 [Source:HGNC Symbol;Acc:6646]	protein_coding	1945	160	3471	462	1984	659	895	208	-2.07763	6.70518	132.545	1.13683e-30	1.12443e-28	-4.22114		1846.52	171.478	3295.04	490.405	2221.43	591.937
ENSG00000213853	EMP2	epithelial membrane protein 2 [Source:HGNC Symbol;Acc:3334]	protein_coding	219	471	733	1393	312	1674	890	562	2.08859	6.07312	132.034	1.47076e-30	1.44899e-28	4.25331		251.759	419.951	624.543	1669.61	331.895	1588.55
ENSG00000138821	SLC39A8	solute carrier family 39 (zinc transporter), member 8 [Source:HGNC Symbol;Acc:20862]	protein_coding	364	692	1162	1954	420	2745	642	4486	2.0714	6.6758	131.898	1.57496e-30	1.54556e-28	4.20295		392.56	647.002	947.564	2502.93	503.156	2379.52
ENSG00000103723	AP3B2	adaptor-related protein complex 3, beta 2 subunit [Source:HGNC Symbol;Acc:567]	protein_coding	10	39	5	89	6	49	11	43	3.6903	1.547	131.741	1.70458e-30	1.66623e-28	12.9089		8.13152	41.9656	9.56004	79.0719	3.62083	53.619
ENSG00000138134	STAMBPL1	STAM binding protein-like 1 [Source:HGNC Symbol;Acc:24105]	protein_coding	44	85	167	444	89	597	168	518	2.31172	4.19569	131.431	1.99255e-30	1.94014e-28	4.96473		43.7788	85.3198	153.454	479.296	99.2835	555.203
ENSG00000147883	CDKN2B	cyclin-dependent kinase inhibitor 2B (p15, inhibits CDK4) [Source:HGNC Symbol;Acc:1788]	protein_coding	6309	518	5289	843	5182	1636	5754	713	-2.02028	8.0488	131.103	2.35115e-30	2.28043e-28	-4.05663		5852.4	565.586	5364.03	830.8	5536.75	1535.35
ENSG00000038295	TLL1	tolloid-like 1 [Source:HGNC Symbol;Acc:11843]	protein_coding	488	47	1488	163	691	190	1297	117	-2.20786	5.12138	130.477	3.22251e-30	3.11352e-28	-4.61991		510.398	43.2885	1358.11	184.602	731.844	178.103
ENSG00000066056	TIE1	tyrosine kinase with immunoglobulin-like and EGF-like domains 1 [Source:HGNC Symbol;Acc:11809]	protein_coding	6	19	1	74	1	42	1	1	4.58523	1.04207	129.49	5.2973e-30	5.09845e-28	24.0044		2.42862	24.0593	4.22085	67.0136	1.44939	41.1999
ENSG00000028137	TNFRSF1B	tumor necrosis factor receptor superfamily, member 1B [Source:HGNC Symbol;Acc:11917]	protein_coding	1	23	1	36	1	34	2	3	6.67709	0.498615	128.823	7.41576e-30	7.11003e-28	102.331		0.391367	22.4357	0.403106	37.0352	0.204617	33.6576
ENSG00000175426	PCSK1	proprotein convertase subtilisin/kexin type 1 [Source:HGNC Symbol;Acc:8743]	protein_coding	39	103	44	177	26	138	1	1	2.57109	3.01729	128.72	7.81128e-30	7.46067e-28	5.94259		41.9918	98.171	46.0002	172.353	22.1562	148.629
ENSG00000103710	RASL12	RAS-like, family 12 [Source:HGNC Symbol;Acc:30289]	protein_coding	45	55	7	113	9	113	1	5	2.93449	2.35019	128.362	9.35211e-30	8.89837e-28	7.64485		27.9668	84.4546	18.4932	89.5021	12.1335	105.137
ENSG00000248360	LINC00504	long intergenic non-protein coding RNA 504 [Source:HGNC Symbol;Acc:43555]	lincRNA	3	14	2	69	2	54	7	84	4.68333	1.02165	128.07	1.08352e-29	1.02705e-27	25.6934		1.49283	15.9341	3.80651	65.1153	1.77785	54.4504
ENSG00000166582	CENPV	centromere protein V [Source:HGNC Symbol;Acc:29920]	protein_coding	85	119	175	506	103	680	73	148	2.21489	4.46996	128.04	1.0999e-29	1.03864e-27	4.64245		74.1825	135.15	174.083	508.289	118.372	618.802
ENSG00000025039	RRAGD	Ras-related GTP binding D [Source:HGNC Symbol;Acc:19903]	protein_coding	24	62	107	272	46	343	351	320	2.42567	3.48239	126.769	2.08674e-29	1.9631e-27	5.37278		27.2343	57.4903	91.828	310.665	52.661	318.974
ENSG00000061918	GUCY1B3	guanylate cyclase 1, soluble, beta 3 [Source:HGNC Symbol;Acc:4687]	protein_coding	195	250	87	380	108	512	137	691	2.17616	4.632	126.663	2.20203e-29	2.0638e-27	4.51951		166.549	295.423	112.894	320.933	103.746	528.033
ENSG00000135069	PSAT1	phosphoserine aminotransferase 1 [Source:HGNC Symbol;Acc:19129]	protein_coding	171	267	436	1108	315	1596	438	2827	2.06216	5.68357	126.644	2.22258e-29	2.07529e-27	4.17611		166.82	273.237	428.816	1125.65	327.964	1541.36
ENSG00000106462	EZH2	enhancer of zeste homolog 2 (Drosophila) [Source:HGNC Symbol;Acc:3527]	protein_coding	250	422	645	1630	439	1940	666	1299	2.02681	6.17735	126.57	2.30676e-29	2.14588e-27	4.07504		257.251	411.112	640.615	1640.74	430.7	1974.99
ENSG00000091986	CCDC80	coiled-coil domain containing 80 [Source:HGNC Symbol;Acc:30649]	protein_coding	32501	3353	64333	10116	43040	12613	41918	5181	-1.95517	10.9428	126.55	2.33016e-29	2.15963e-27	-3.87762		32829.2	3319.37	63382	10270.7	43257	12549.9
ENSG00000149596	JPH2	junctophilin 2 [Source:HGNC Symbol;Acc:14202]	protein_coding	313	24	366	49	220	34	1825	232	-2.47443	3.71909	126.052	2.99539e-29	2.76593e-27	-5.55748		320.432	22.5526	389.699	43.9574	201.419	40.6772
ENSG00000154548	SRSF12	serine/arginine-rich splicing factor 12 [Source:HGNC Symbol;Acc:21220]	protein_coding	2	35	48	116	7	130	31	208	2.98994	2.17987	124.804	5.61896e-29	5.16945e-27	7.94438		8.45565	26.5307	31.4931	158.365	12.7528	114.814
ENSG00000182752	PAPPA	pregnancy-associated plasma protein A, pappalysin 1 [Source:HGNC Symbol;Acc:8602]	protein_coding	222	324	386	1031	224	1113	9	75	2.04467	5.55514	124.468	6.65411e-29	6.09936e-27	4.12578		210.699	340.959	391.975	1016.57	232.43	1079.25
ENSG00000179603	GRM8	glutamate receptor, metabotropic 8 [Source:HGNC Symbol;Acc:4600]	protein_coding	1	4	4	70	2	78	7	116	4.68163	1.10378	124.001	8.42108e-29	7.69084e-27	25.6633		0.432735	4.61479	4.08467	69.8115	2.50868	76.7649
ENSG00000133131	MORC4	MORC family CW-type zinc finger 4 [Source:HGNC Symbol;Acc:23485]	protein_coding	630	943	960	2422	727	3193	1056	2382	1.96785	7.02863	123.777	9.42686e-29	8.5781e-27	3.91183		622.283	954.534	972.791	2391.46	726.205	3196.33
ENSG00000129474	AJUBA	ajuba LIM protein [Source:HGNC Symbol;Acc:20250]	protein_coding	849	71	3049	520	1960	533	3501	396	-2.03801	6.26212	123.482	1.09387e-28	9.91776e-27	-4.10679		807.731	77.0942	3217.16	492.117	1953.31	534.952
ENSG00000134594	RAB33A	RAB33A, member RAS oncogene family [Source:HGNC Symbol;Acc:9773]	protein_coding	7	32	71	198	30	252	44	128	2.63497	2.91478	123.407	1.1357e-28	1.02598e-26	6.21162		11.0161	26.9277	58.6701	229.841	33.9748	238.295
ENSG00000171246	NPTX1	neuronal pentraxin I [Source:HGNC Symbol;Acc:7952]	protein_coding	1	13	3	53	2	64	1	1	4.76519	0.931591	123.231	1.24107e-28	1.11714e-26	27.1935		1.12664	12.844	2.91042	53.1755	1.95923	64.09
ENSG00000109511	ANXA10	annexin A10 [Source:HGNC Symbol;Acc:534]	protein_coding	3	3	5	60	2	120	1	19	4.30569	1.34938	123.207	1.25647e-28	1.12695e-26	19.7762		0.685934	5.53784	4.68643	60.6374	4.81902	111.636
ENSG00000145246	ATP10D	ATPase, class V, type 10D [Source:HGNC Symbol;Acc:13549]	protein_coding	1588	160	4823	642	2476	815	2693	355	-1.99139	6.8771	122.979	1.4094e-28	1.2596e-26	-3.97621		1603.35	158.073	4453.89	703.736	2673.93	756.428
ENSG00000156299	TIAM1	T-cell lymphoma invasion and metastasis 1 [Source:HGNC Symbol;Acc:11805]	protein_coding	86	156	327	816	183	893	230	202	2.09543	4.99634	122.869	1.48952e-28	1.32647e-26	4.27352		89.7973	150.547	314.83	845.91	184.437	887.246
ENSG00000156265	MAP3K7CL	MAP3K7 C-terminal like [Source:HGNC Symbol;Acc:16457]	protein_coding	94	4	197	18	155	20	513	22	-2.98608	2.59449	122.238	2.04757e-28	1.81697e-26	-7.92317		92.5547	4.54983	204.354	16.0998	151.227	21.3312
ENSG00000116514	RNF19B	ring finger protein 19B [Source:HGNC Symbol;Acc:26886]	protein_coding	143	190	210	687	148	715	295	876	2.09301	4.87347	122.217	2.06936e-28	1.82981e-26	4.26638		127.377	213.205	234.383	628.744	148.483	713.138
ENSG00000161905	ALOX15	arachidonate 15-lipoxygenase [Source:HGNC Symbol;Acc:433]	protein_coding	1	20	1	40	1	27	1	6	6.60806	0.409916	122.134	2.15793e-28	1.90141e-26	97.5495		0.381849	20.8721	0.447535	39.2051	0.170479	26.7383
ENSG00000144834	TAGLN3	transgelin 3 [Source:HGNC Symbol;Acc:29868]	protein_coding	1	19	2	36	6	93	1	2	4.32637	1.13406	121.654	2.74776e-28	2.41263e-26	20.0617		2.13117	17.5313	2.65071	34.9462	4.15501	98.0748
ENSG00000115687	PASK	PAS domain containing serine/threonine kinase [Source:HGNC Symbol;Acc:17270]	protein_coding	44	102	181	525	110	466	173	347	2.19172	4.23521	121.636	2.77391e-28	2.42708e-26	4.56851		51.228	91.8563	181.909	522.752	98.7772	508.214
ENSG00000057704	TMCC3	transmembrane and coiled-coil domain family 3 [Source:HGNC Symbol;Acc:29199]	protein_coding	86	127	159	515	135	643	298	412	2.13339	4.48705	120.76	4.31292e-28	3.7605e-26	4.38747		79.3468	136.61	173.872	479.761	132.284	653.505
ENSG00000138356	AOX1	aldehyde oxidase 1 [Source:HGNC Symbol;Acc:553]	protein_coding	594	33	1893	323	1043	338	2565	360	-2.07401	5.5503	120.535	4.83125e-28	4.19782e-26	-4.21056		510.314	47.499	2020.45	301.395	1148.31	306.686
ENSG00000125454	SLC25A19	solute carrier family 25 (mitochondrial thiamine pyrophosphate carrier), member 19 [Source:HGNC Symbol;Acc:14409]	protein_coding	29	57	157	396	81	529	111	351	2.27109	3.96481	120.056	6.15002e-28	5.32519e-26	4.82686		29.6316	56.1567	142.429	432.6	90.5116	492.198
ENSG00000145864	GABRB2	gamma-aminobutyric acid (GABA) A receptor, beta 2 [Source:HGNC Symbol;Acc:4082]	protein_coding	1	8	2	50	1	57	1	1	5.46559	0.727688	119.871	6.75033e-28	5.82484e-26	44.1882		0.382617	7.5623	1.60307	50.779	1.00489	56.9897
ENSG00000099958	DERL3	derlin 3 [Source:HGNC Symbol;Acc:14236]	protein_coding	9	12	20	122	8	134	58	256	3.1744	2.00089	119.862	6.78118e-28	5.83135e-26	9.02799		4.79716	17.1599	20.9023	119.83	11.9705	122.865
ENSG00000181617	FDCSP	follicular dendritic cell secreted protein [Source:HGNC Symbol;Acc:19215]	protein_coding	42	70	6	81	11	94	1	230	2.85802	2.24565	118.913	1.09433e-27	9.37825e-26	7.2502		31.0194	88.8703	14.3529	65.9026	11.338	93.2071
ENSG00000048052	HDAC9	histone deacetylase 9 [Source:HGNC Symbol;Acc:14065]	protein_coding	475	38	2391	307	870	307	1052	137	-2.06035	5.53117	117.499	2.23213e-27	1.90637e-25	-4.17086		451.1	42.3866	2225.01	335.065	996.236	268.6
ENSG00000111728	ST8SIA1	ST8 alpha-N-acetyl-neuraminide alpha-2,8-sialyltransferase 1 [Source:HGNC Symbol;Acc:10869]	protein_coding	11	38	23	99	35	215	11	105	2.70396	2.50298	117.161	2.64624e-27	2.25236e-25	6.51589		13.4962	34.6648	23.7057	97.582	31.0324	228.708
ENSG00000197846	HIST1H2BF	histone cluster 1, H2bf [Source:HGNC Symbol;Acc:4752]	protein_coding	61	107	327	905	244	1044	392	687	2.06569	5.04753	117.065	2.77882e-27	2.35719e-25	4.18635		63.2702	103.912	335.764	883.77	231.933	1092.99
ENSG00000269927	RP6-91H8.3	NA	lincRNA	4	14	1	31	1	79	1	8	4.85964	0.866011	116.659	3.40972e-27	2.88259e-25	29.0333		1.4106	17.4029	1.45482	28.7652	2.15239	76.1953
ENSG00000143367	TUFT1	tuftelin 1 [Source:HGNC Symbol;Acc:12422]	protein_coding	1451	89	3625	691	2383	881	2849	545	-1.9541	6.68922	116.36	3.96338e-27	3.33938e-25	-3.87475		1207.87	122.199	3933.48	637.771	2701.92	784.347
ENSG00000100439	ABHD4	abhydrolase domain containing 4 [Source:HGNC Symbol;Acc:20154]	protein_coding	181	22	719	77	413	93	607	120	-2.27033	4.09546	116.042	4.65262e-27	3.90695e-25	-4.82433		202.318	16.4202	667.401	86.8104	407.207	94.8306
ENSG00000107968	MAP3K8	mitogen-activated protein kinase kinase kinase 8 [Source:HGNC Symbol;Acc:6860]	protein_coding	77	178	329	676	94	440	144	1144	2.07033	4.6312	115.857	5.1076e-27	4.27467e-25	4.19981		93.6392	154.308	290.752	767.882	93.4519	441.884
ENSG00000137801	THBS1	thrombospondin 1 [Source:HGNC Symbol;Acc:11785]	protein_coding	116104	9589	114807	21419	93131	34360	132598	15942	-1.86846	12.3126	115.679	5.58765e-27	4.66085e-25	-3.65143		102731	11030.7	119633	20586.9	102322	31525.1
ENSG00000152495	CAMK4	calcium/calmodulin-dependent protein kinase IV [Source:HGNC Symbol;Acc:1464]	protein_coding	90	114	83	290	64	366	286	464	2.17932	3.85806	115.325	6.68116e-27	5.53607e-25	4.52939		75.8252	134.851	93.5589	266.664	68.6431	350.287
ENSG00000183018	SPNS2	spinster homolog 2 (Drosophila) [Source:HGNC Symbol;Acc:26992]	protein_coding	241	19	1358	259	1149	239	2616	135	-2.12134	5.1464	115.326	6.67676e-27	5.53607e-25	-4.35098		233.037	20.9865	1557.99	224.864	1043.79	269.721
ENSG00000146072	TNFRSF21	tumor necrosis factor receptor superfamily, member 21 [Source:HGNC Symbol;Acc:13469]	protein_coding	72	149	286	690	183	752	220	974	2.04107	4.80643	115.275	6.85215e-27	5.65901e-25	4.11552		82.9178	133.88	275.851	713.811	171.663	795.305
ENSG00000242265	PEG10	paternally expressed 10 [Source:HGNC Symbol;Acc:14005]	protein_coding	2165	1434	1430	6029	1518	8280	1040	5877	1.94201	8.17639	114.857	8.45997e-27	6.96389e-25	3.8424		1555.23	2343.11	1967.34	4750.26	1718.83	7430.52
ENSG00000174640	SLCO2A1	solute carrier organic anion transporter family, member 2A1 [Source:HGNC Symbol;Acc:10955]	protein_coding	1	8	1	51	1	23	1	37	8.14555	0.275429	114.681	9.2416e-27	7.58236e-25	283.174		5.73781e-08	8	2.28237e-07	51	5.74904e-08	23
ENSG00000138772	ANXA3	annexin A3 [Source:HGNC Symbol;Acc:541]	protein_coding	646	72	1737	262	1015	268	7515	1184	-1.9998	5.53361	114.661	9.3378e-27	7.63624e-25	-3.99945		679.813	66.6168	1705.05	267.777	985.847	277.199
ENSG00000184838	PRR16	proline rich 16 [Source:HGNC Symbol;Acc:29654]	protein_coding	152	9	323	37	240	52	412	52	-2.46699	3.30568	114.34	1.0976e-26	8.94669e-25	-5.52887		147.335	10.42	324.131	36.7389	246.112	49.9442
ENSG00000171848	RRM2	ribonucleotide reductase M2 [Source:HGNC Symbol;Acc:10452]	protein_coding	448	542	1738	4090	943	4600	1172	932	1.88778	7.25357	113.667	1.54101e-26	1.25202e-24	3.70065		410.124	595.12	1748.44	4066.11	1025.34	4269.17
ENSG00000104267	CA2	carbonic anhydrase II [Source:HGNC Symbol;Acc:1373]	protein_coding	4	17	3	51	1	50	5	58	4.34226	0.855144	112.457	2.83808e-26	2.29839e-24	20.2838		2.30209	19.2537	3.70658	49.6827	2.00418	48.0969
ENSG00000079841	RIMS1	regulating synaptic membrane exocytosis 1 [Source:HGNC Symbol;Acc:17282]	protein_coding	1513	180	2481	327	2126	710	1546	268	-1.90992	6.49899	112.427	2.88049e-26	2.3252e-24	-3.75787		1607.21	167.652	2231.97	373.132	2246.03	672.261
ENSG00000109320	NFKB1	nuclear factor of kappa light polypeptide gene enhancer in B-cells 1 [Source:HGNC Symbol;Acc:7794]	protein_coding	458	642	1185	2228	443	2377	915	3087	1.88766	6.66788	112.42	2.89152e-26	2.32661e-24	3.70035		450.1	653.111	1070.09	2488.5	509.18	2120.01
ENSG00000168079	SCARA5	scavenger receptor class A, member 5 (putative) [Source:HGNC Symbol;Acc:28701]	protein_coding	1	32	1	17	1	17	1	26	8.16055	0.0984864	112.191	3.2455e-26	2.60306e-24	286.135		1.41136e-07	32	4.6784e-08	17	2.61306e-08	17
ENSG00000116690	PRG4	proteoglycan 4 [Source:HGNC Symbol;Acc:9364]	protein_coding	1	15	1	28	1	51	2	1	5.73314	0.487911	111.34	4.98461e-26	3.98514e-24	53.1921		0.613293	15.5016	0.702609	28.4619	0.684541	49.6474
ENSG00000234362	AC104654.2	NA	lincRNA	1	9	1	50	1	18	1	18	8.10338	0.202144	110.916	6.17366e-26	4.92005e-24	275.017		6.65352e-08	9	2.30642e-07	50	4.6376e-08	18
ENSG00000222032	AC112721.2	NA	lincRNA	2	16	2	38	1	52	1	1	4.77511	0.681021	110.483	7.6808e-26	6.10172e-24	27.3812		1.43857	16.73	2.03557	37.9396	1.52719	50.962
ENSG00000105509	HAS1	hyaluronan synthase 1 [Source:HGNC Symbol;Acc:4818]	protein_coding	1	4	9	82	2	67	1	1	4.03612	1.15182	110.372	8.12446e-26	6.43375e-24	16.4056		0.656292	4.36916	7.92147	84.5175	3.35495	64.0878
ENSG00000166803	KIAA0101	KIAA0101 [Source:HGNC Symbol;Acc:28961]	protein_coding	111	226	485	799	225	1139	512	606	1.95033	5.29601	110.176	8.96798e-26	7.07933e-24	3.86462		130.977	198.543	404.356	982.344	244.709	1064.38
ENSG00000120594	PLXDC2	plexin domain containing 2 [Source:HGNC Symbol;Acc:21013]	protein_coding	5592	725	11413	1585	8705	2979	19704	2996	-1.83131	8.53173	109.62	1.18721e-25	9.34234e-24	-3.5586		6070.71	668.814	10208.5	1802.47	9062.19	2864.75
ENSG00000165030	NFIL3	nuclear factor, interleukin 3 regulated [Source:HGNC Symbol;Acc:7787]	protein_coding	39	72	141	261	37	346	188	326	2.2117	3.56304	109.527	1.24395e-25	9.75819e-24	4.6322		39.3293	71.5512	112.383	327.675	55.1027	287.649
ENSG00000153721	CNKSR3	CNKSR family member 3 [Source:HGNC Symbol;Acc:23034]	protein_coding	83	218	293	604	175	597	369	349	1.97359	4.80349	108.878	1.72589e-25	1.34965e-23	3.92745		113.886	175.471	267.623	660.843	152.931	676.109
ENSG00000101187	SLCO4A1	solute carrier organic anion transporter family, member 4A1 [Source:HGNC Symbol;Acc:10953]	protein_coding	4	29	17	69	6	75	78	453	3.22546	1.48949	108.681	1.90589e-25	1.48576e-23	9.35319		6.79714	25.2842	12.9519	77.2141	6.85278	73.1438
ENSG00000081181	ARG2	arginase 2 [Source:HGNC Symbol;Acc:664]	protein_coding	19	52	74	195	43	243	63	345	2.32399	3.05759	108.38	2.21896e-25	1.72445e-23	5.00714		23.453	46.1608	66.8744	210.948	43.0174	242.945
ENSG00000065534	MYLK	myosin light chain kinase [Source:HGNC Symbol;Acc:7590]	protein_coding	10383	1055	28947	5511	17810	5989	25800	3734	-1.80332	9.616	107.968	2.7316e-25	2.11627e-23	-3.49022		9896.97	1111.75	29776.2	5360.59	18194.3	5864.43
ENSG00000188089	PLA2G4E	phospholipase A2, group IVE [Source:HGNC Symbol;Acc:24791]	protein_coding	1	5	1	44	1	31	1	11	8.00198	0.228168	107.874	2.86468e-25	2.21253e-23	256.351		3.3924e-08	5	1.86273e-07	44	7.33011e-08	31
ENSG00000072195	SPEG	SPEG complex locus [Source:HGNC Symbol;Acc:16901]	protein_coding	375	33	1486	285	1100	277	3049	338	-1.98645	5.30104	107.858	2.88695e-25	2.22286e-23	-3.96261		361.657	35.7667	1630.75	258.47	1041.42	295.527
ENSG00000154330	PGM5	phosphoglucomutase 5 [Source:HGNC Symbol;Acc:8908]	protein_coding	380	33	1779	274	945	303	2383	438	-1.97929	5.32587	107.533	3.40135e-25	2.6109e-23	-3.943		364.441	36.2217	1751.57	279.003	1000.45	285.316
ENSG00000171126	KCNG3	potassium voltage-gated channel, subfamily G, member 3 [Source:HGNC Symbol;Acc:18306]	protein_coding	2	24	11	53	4	66	10	78	3.57394	1.17749	107.311	3.80559e-25	2.91227e-23	11.9086		4.37405	20.8977	7.73245	59.2067	4.70606	64.5147
ENSG00000102996	MMP15	matrix metallopeptidase 15 (membrane-inserted) [Source:HGNC Symbol;Acc:7161]	protein_coding	159	28	1008	143	604	107	1373	114	-2.12433	4.48786	106.806	4.90918e-25	3.74534e-23	-4.36		196.83	17.683	1001.5	144.197	520.044	134.058
ENSG00000041353	RAB27B	RAB27B, member RAS oncogene family [Source:HGNC Symbol;Acc:9767]	protein_coding	84	194	584	748	167	1026	423	724	1.95672	5.16181	106.581	5.50004e-25	4.18337e-23	3.88178		106.948	162.851	440.995	1076.19	203.677	889.911
ENSG00000107738	C10orf54	chromosome 10 open reading frame 54 [Source:HGNC Symbol;Acc:30085]	protein_coding	148	15	1152	155	503	131	2268	135	-2.12952	4.47014	106.483	5.77977e-25	4.38282e-23	-4.37571		152.354	13.6381	1120.22	160.711	506.107	129.996
ENSG00000122786	CALD1	caldesmon 1 [Source:HGNC Symbol;Acc:1441]	protein_coding	20768	2820	39351	4860	18673	7382	32121	5358	-1.7938	10.166	105.884	7.81715e-25	5.90986e-23	-3.46727		22835.9	2582.2	33105.6	5999.46	20707.3	6718.66
ENSG00000108342	CSF3	colony stimulating factor 3 (granulocyte) [Source:HGNC Symbol;Acc:2438]	protein_coding	1	26	1	24	1	11	1	10	8.04757	-0.017892	105.842	7.98737e-25	6.02036e-23	264.582		1.03955e-07	26	5.98747e-08	24	1.53277e-08	11
ENSG00000259264	RP11-60L3.1	NA	antisense	10	17	1	54	5	75	1	1	3.59702	1.19223	105.686	8.63941e-25	6.49227e-23	12.1007		4.90727	23.8678	5.85654	45.6514	5.32194	74.2731
ENSG00000040731	CDH10	cadherin 10, type 2 (T2-cadherin) [Source:HGNC Symbol;Acc:1749]	protein_coding	175	11	265	31	210	51	548	60	-2.37577	3.22829	105.622	8.92101e-25	6.68381e-23	-5.19013		168.938	12.7268	262.389	31.6795	219.725	47.4964
ENSG00000109819	PPARGC1A	peroxisome proliferator-activated receptor gamma, coactivator 1 alpha [Source:HGNC Symbol;Acc:9237]	protein_coding	1	35	25	70	6	68	36	121	3.09007	1.53185	105.154	1.13014e-24	8.44195e-23	8.5154		7.7266	26.1119	16.2909	88.234	6.83539	66.2829
ENSG00000125726	CD70	CD70 molecule [Source:HGNC Symbol;Acc:11937]	protein_coding	40	33	27	188	30	190	93	183	2.42437	2.78013	105.07	1.17873e-24	8.77876e-23	5.36794		25.2362	53.3097	44.5142	150.702	30.9059	187.332
ENSG00000153208	MERTK	c-mer proto-oncogene tyrosine kinase [Source:HGNC Symbol;Acc:7027]	protein_coding	6	25	13	85	10	70	11	26	3.12248	1.54646	104.914	1.27555e-24	9.47166e-23	8.70882		6.89115	23.8409	14.7032	81.5238	7.5836	75.2827
ENSG00000109452	INPP4B	inositol polyphosphate-4-phosphatase, type II, 105kDa [Source:HGNC Symbol;Acc:6075]	protein_coding	1738	207	6566	963	3342	1218	3198	732	-1.8173	7.2607	104.877	1.29935e-24	9.61981e-23	-3.52422		1793.48	199.505	5994.62	1068.71	3575.57	1141.28
ENSG00000176907	C8orf4	chromosome 8 open reading frame 4 [Source:HGNC Symbol;Acc:1357]	protein_coding	36	58	12	66	2	72	1	28	2.82698	1.91887	104.7	1.42072e-24	1.04873e-22	7.09589		26.2873	73.8028	13.9155	62.6133	7.59196	61.1602
ENSG00000100311	PDGFB	platelet-derived growth factor beta polypeptide [Source:HGNC Symbol;Acc:8800]	protein_coding	75	4	117	7	67	5	94	11	-3.42939	1.83309	104.488	1.58173e-24	1.16415e-22	-10.7733		77.9565	2.7873	117.751	6.74741	63.8613	6.55175
ENSG00000166145	SPINT1	serine peptidase inhibitor, Kunitz type 1 [Source:HGNC Symbol;Acc:11246]	protein_coding	8	39	44	147	33	152	16	23	2.48461	2.5092	104.477	1.59025e-24	1.16699e-22	5.59683		14.1564	31.1954	42.5281	150.194	26.8378	169.696
ENSG00000138678	AGPAT9	1-acylglycerol-3-phosphate O-acyltransferase 9 [Source:HGNC Symbol;Acc:28157]	protein_coding	12	37	71	124	19	242	28	92	2.45227	2.71198	104.436	1.62368e-24	1.18804e-22	5.47276		15.2573	32.8574	49.6862	171.487	32.4954	200.801
ENSG00000203859	HSD3B2	hydroxy-delta-5-steroid dehydrogenase, 3 beta- and steroid delta-isomerase 2 [Source:HGNC Symbol;Acc:5218]	protein_coding	1	24	1	18	1	21	1	7	7.97423	0.00726176	104.285	1.75218e-24	1.27832e-22	251.468		9.28423e-08	24	4.34477e-08	18	2.83117e-08	21
ENSG00000114270	COL7A1	collagen, type VII, alpha 1 [Source:HGNC Symbol;Acc:2214]	protein_coding	1243	1481	1002	3539	1452	4101	542	3170	1.80391	7.62631	104.19	1.83853e-24	1.33742e-22	3.49165		1161.92	1590.78	1310.51	2875.51	1245.01	4890.96
ENSG00000179841	AKAP5	A kinase (PRKA) anchor protein 5 [Source:HGNC Symbol;Acc:375]	protein_coding	42	85	139	245	58	399	176	633	2.10671	3.69164	104.044	1.97885e-24	1.43533e-22	4.30709		46.6175	78.8346	112.099	303.817	72.4403	351.509
ENSG00000178343	SHISA3	shisa family member 3 [Source:HGNC Symbol;Acc:25159]	protein_coding	6	25	6	45	3	60	1	1	3.63026	1.06464	103.817	2.21907e-24	1.60492e-22	12.3828		5.22875	26.0649	5.69778	45.5203	4.04779	57.8983
ENSG00000272268	DKFZP761K2322	HCG1990367; Putative uncharacterized protein DKFZp761K2322; Putative uncharacterized protein FLJ30594; Uncharacterized protein; cDNA FLJ30594 fis, clone BRAWH2008903 [Source:UniProtKB/TrEMBL;Acc:Q96NM1]	protein_coding	30	2	343	24	147	33	553	23	-2.71982	2.67817	103.788	2.25131e-24	1.62354e-22	-6.58791		30.3182	1.79554	315.623	29.9571	162.015	27.5319
ENSG00000214796	RP11-480I12.5	NA	pseudogene	2	13	15	86	11	95	9	99	3.16844	1.57174	103.122	3.15081e-24	2.26568e-22	8.99073		3.23668	11.5679	15.0104	85.9781	9.60441	98.4949
ENSG00000117461	PIK3R3	phosphoinositide-3-kinase, regulatory subunit 3 (gamma) [Source:HGNC Symbol;Acc:8981]	protein_coding	633	1200	1397	3269	1423	3712	1435	4919	1.79015	7.40216	102.784	3.73846e-24	2.68055e-22	3.45852		759.964	1030.59	1451.04	3153.64	1184.93	4610.77
ENSG00000152223	EPG5	ectopic P-granules autophagy protein 5 homolog (C. elegans) [Source:HGNC Symbol;Acc:29331]	protein_coding	2281	257	8643	1489	4669	1634	4193	1073	-1.783	7.69159	102.72	3.8598e-24	2.75965e-22	-3.44142		2269.46	258.533	8402.49	1534.06	4832.21	1579.53
ENSG00000138670	RASGEF1B	RasGEF domain family, member 1B [Source:HGNC Symbol;Acc:24881]	protein_coding	1	16	9	67	8	67	1	24	3.48237	1.2171	102.712	3.87547e-24	2.76296e-22	11.1763		3.02914	13.5638	9.26371	66.4795	5.62325	72.25
ENSG00000146674	IGFBP3	insulin-like growth factor binding protein 3 [Source:HGNC Symbol;Acc:5472]	protein_coding	43166	4215	50556	10525	43106	15395	44018	5881	-1.75103	11.0598	102.581	4.14184e-24	2.94447e-22	-3.36598		39692.7	4623.39	53462.6	9980.22	44582.3	14900.5
ENSG00000186603	HPDL	4-hydroxyphenylpyruvate dioxygenase-like [Source:HGNC Symbol;Acc:28242]	protein_coding	2	4	7	99	9	70	4	48	3.55042	1.35547	102.506	4.3006e-24	3.04867e-22	11.7161		1.06596	5.00685	11.7353	88.3399	5.74835	77.4739
ENSG00000183762	KREMEN1	kringle containing transmembrane protein 1 [Source:HGNC Symbol;Acc:17550]	protein_coding	74	149	171	402	106	392	253	230	1.97378	4.20574	102.462	4.39704e-24	3.10824e-22	3.92796		86.108	132.729	166.562	411.47	95.9978	424.593
ENSG00000106236	NPTX2	neuronal pentraxin II [Source:HGNC Symbol;Acc:7953]	protein_coding	40	65	454	814	108	716	1	14	2.00891	4.69805	102.434	4.4603e-24	3.14407e-22	4.02478		40.6432	64.1887	385.439	975.588	135.902	615.864
ENSG00000186479	RGS7BP	regulator of G-protein signaling 7 binding protein [Source:HGNC Symbol;Acc:23271]	protein_coding	45	2	280	31	275	57	1972	157	-2.5094	2.9944	102.319	4.72551e-24	3.32166e-22	-5.69384		43.2836	2.97056	280.573	30.8604	280.533	55.2442
ENSG00000180044	C3orf80	chromosome 3 open reading frame 80 [Source:HGNC Symbol;Acc:40048]	protein_coding	3	44	2	20	1	21	1	4	4.62021	0.548461	102.312	4.74253e-24	3.32429e-22	24.5936		4.07241	42.1649	1.26668	21.0187	0.720154	21.3951
ENSG00000092470	WDR76	WD repeat domain 76 [Source:HGNC Symbol;Acc:25773]	protein_coding	89	181	363	691	200	791	173	344	1.89509	4.94278	102.26	4.86821e-24	3.40285e-22	3.71945		107.442	156.762	327.938	766.832	194.006	812.213
ENSG00000133424	LARGE	like-glycosyltransferase [Source:HGNC Symbol;Acc:6511]	protein_coding	1819	200	4249	944	4233	1156	3850	598	-1.79124	7.19538	101.925	5.76663e-24	4.01961e-22	-3.46113		1794.9	203.302	4713.77	855.678	3899.28	1267.28
ENSG00000178146	RP1-232L22__B.1	NA	pseudogene	26	46	44	146	31	188	47	183	2.34574	2.71473	101.491	7.18053e-24	4.99127e-22	5.08321		24.199	48.3923	44.9483	144.056	32.176	184.629
ENSG00000197208	SLC22A4	solute carrier family 22 (organic cation/zwitterion transporter), member 4 [Source:HGNC Symbol;Acc:10968]	protein_coding	92	145	141	389	120	447	132	386	1.95423	4.24975	101.268	8.03355e-24	5.56874e-22	3.87509		93.7821	142.611	151.039	368.095	110.03	480.099
ENSG00000102445	KIAA0226L	KIAA0226-like [Source:HGNC Symbol;Acc:20420]	protein_coding	1	22	17	72	5	58	8	25	3.29974	1.28583	101.249	8.11289e-24	5.6082e-22	9.84738		4.49456	17.6536	12.8241	80.7261	5.12457	57.7554
ENSG00000065911	MTHFD2	methylenetetrahydrofolate dehydrogenase (NADP+ dependent) 2, methenyltetrahydrofolate cyclohydrolase [Source:HGNC Symbol;Acc:7434]	protein_coding	762	835	1592	3101	862	4434	1427	3718	1.77062	7.28264	101.112	8.69138e-24	5.99155e-22	3.412		692.477	926.444	1518.51	3255.91	1011.09	3881.43
ENSG00000198771	RCSD1	RCSD domain containing 1 [Source:HGNC Symbol;Acc:28310]	protein_coding	1	4	1	37	1	35	1	61	7.86438	0.156961	101.099	8.74928e-24	6.01489e-22	233.031		2.67964e-08	4	1.5466e-07	37	8.1714e-08	35
ENSG00000206073	SERPINB4	serpin peptidase inhibitor, clade B (ovalbumin), member 4 [Source:HGNC Symbol;Acc:10570]	protein_coding	1	17	1	21	2	45	1	3	5.57415	0.341714	100.499	1.18479e-23	8.12277e-22	47.6417		0.70995	16.0728	0.557384	20.2236	0.730449	47.4506
ENSG00000143995	MEIS1	Meis homeobox 1 [Source:HGNC Symbol;Acc:7000]	protein_coding	354	444	324	774	230	932	614	1196	1.81769	5.60842	100.454	1.21199e-23	8.28656e-22	3.52516		337.27	466.311	337.112	746.987	232.636	922.916
ENSG00000143322	ABL2	c-abl oncogene 2, non-receptor tyrosine kinase [Source:HGNC Symbol;Acc:77]	protein_coding	3053	414	18026	2596	7389	2750	14062	1974	-1.75448	8.46562	100.299	1.31051e-23	8.93572e-22	-3.37406		3294.38	382.795	15996.8	2978.98	7815.84	2605.89
ENSG00000065308	TRAM2	translocation associated membrane protein 2 [Source:HGNC Symbol;Acc:16855]	protein_coding	1914	210	3587	833	2964	795	7437	851	-1.77875	6.95425	100.126	1.42979e-23	9.7226e-22	-3.43129		1879.47	214.729	4055.57	742.587	2699.42	884.939
ENSG00000132773	TOE1	target of EGR1, member 1 (nuclear) [Source:HGNC Symbol;Acc:15954]	protein_coding	53	99	222	525	150	574	183	422	1.94543	4.38676	99.8241	1.6655e-23	1.12947e-21	3.85153		59.7726	90.3335	219.228	530.987	140.199	607.967
ENSG00000145147	SLIT2	slit homolog 2 (Drosophila) [Source:HGNC Symbol;Acc:11086]	protein_coding	31	51	59	175	32	196	93	269	2.25693	2.88984	99.6335	1.83374e-23	1.2402e-21	4.77974		28.7338	53.9981	58.4714	176.104	34.8567	187.958
ENSG00000164045	CDC25A	cell division cycle 25A [Source:HGNC Symbol;Acc:1725]	protein_coding	75	115	381	768	183	861	304	391	1.89344	4.89197	99.4878	1.9738e-23	1.33133e-21	3.7152		77.0804	112.34	353.949	826.747	195.396	817.136
ENSG00000222022	AC112721.1	Uncharacterized protein [Source:UniProtKB/TrEMBL;Acc:B8ZZ63]	protein_coding	2	8	1	42	1	33	1	1	5.589	0.318659	99.3828	2.0812e-23	1.4e-21	48.1346		0.43131	9.86512	1.09298	40.0649	0.490602	32.1982
ENSG00000119969	HELLS	helicase, lymphoid-specific [Source:HGNC Symbol;Acc:4861]	protein_coding	263	534	1003	1704	543	1841	757	1060	1.78224	6.34385	99.3612	2.10401e-23	1.41155e-21	3.4396		330.592	445.906	894.099	1932.76	508.193	1966.84
ENSG00000164107	HAND2	heart and neural crest derivatives expressed 2 [Source:HGNC Symbol;Acc:4808]	protein_coding	120	11	537	77	299	69	4	1	-2.18584	3.65607	99.2795	2.19262e-23	1.46706e-21	-4.54991		121.551	10.4566	545.529	75.2125	291.032	71.8391
ENSG00000164171	ITGA2	integrin, alpha 2 (CD49B, alpha 2 subunit of VLA-2 receptor) [Source:HGNC Symbol;Acc:6137]	protein_coding	826	1253	2529	3475	1043	5371	126	656	1.75668	7.636	99.2316	2.24634e-23	1.499e-21	3.3792		886.228	1174.24	2079.96	4416.78	1230.53	4678.34
ENSG00000130775	THEMIS2	thymocyte selection associated family member 2 [Source:HGNC Symbol;Acc:16839]	protein_coding	7	25	6	66	7	48	7	6	3.33202	1.19591	98.9272	2.61959e-23	1.74342e-21	10.0702		6.4076	25.7979	9.28194	59.8919	4.55483	52.6197
ENSG00000179958	DCTPP1	dCTP pyrophosphatase 1 [Source:HGNC Symbol;Acc:28777]	protein_coding	98	175	425	799	241	976	351	605	1.84699	5.13048	98.7036	2.93264e-23	1.94659e-21	3.59749		111.618	157.504	387.984	877.429	241.026	975.91
ENSG00000130208	APOC1	apolipoprotein C-I [Source:HGNC Symbol;Acc:607]	protein_coding	17	28	51	171	25	170	12	162	2.39836	2.60015	98.5046	3.24266e-23	2.14668e-21	5.27202		14.8104	30.7317	51.2539	170.446	27.4254	163.29
ENSG00000100433	KCNK10	potassium channel, subfamily K, member 10 [Source:HGNC Symbol;Acc:6273]	protein_coding	1	3	1	43	1	27	1	8	7.86115	0.107211	98.3896	3.43655e-23	2.26903e-21	232.511		2.01857e-08	3	1.80531e-07	43	6.33137e-08	27
ENSG00000185697	MYBL1	v-myb avian myeloblastosis viral oncogene homolog-like 1 [Source:HGNC Symbol;Acc:7547]	protein_coding	2028	198	2842	530	1833	705	1096	354	-1.76244	6.67581	97.9844	4.21698e-23	2.77699e-21	-3.39271		1884.82	217.783	2851.68	528.073	1976.18	655.191
ENSG00000115525	ST3GAL5	ST3 beta-galactoside alpha-2,3-sialyltransferase 5 [Source:HGNC Symbol;Acc:10872]	protein_coding	13	52	87	163	49	272	84	200	2.20351	3.06042	97.9631	4.26257e-23	2.79964e-21	4.60598		22.2981	40.3624	69.1544	200.617	51.1019	265.42
ENSG00000118785	SPP1	secreted phosphoprotein 1 [Source:HGNC Symbol;Acc:11255]	protein_coding	6	32	3	30	6	60	54	48	3.55528	1.01886	97.7371	4.77788e-23	3.12989e-21	11.7556		6.58222	31.1625	3.79907	28.8256	4.62661	62.851
ENSG00000131015	ULBP2	UL16 binding protein 2 [Source:HGNC Symbol;Acc:14894]	protein_coding	39	51	54	152	25	202	46	79	2.24589	2.84434	97.411	5.63312e-23	3.6805e-21	4.74329		32.2191	60.0941	52.12	155.798	33.414	178.828
ENSG00000164125	FAM198B	family with sequence similarity 198, member B [Source:HGNC Symbol;Acc:25312]	protein_coding	3148	363	3673	640	3418	1277	2510	140	-1.73416	7.33724	97.2879	5.9945e-23	3.90642e-21	-3.32685		3116.11	367.198	3535.02	667.606	3595	1215.56
ENSG00000128604	IRF5	interferon regulatory factor 5 [Source:HGNC Symbol;Acc:6120]	protein_coding	8	30	54	161	28	150	99	125	2.4131	2.50206	97.1987	6.27072e-23	4.0758e-21	5.32618		11.9947	25.1506	50.3129	169.074	25.8874	155.752
ENSG00000112419	PHACTR2	phosphatase and actin regulator 2 [Source:HGNC Symbol;Acc:20956]	protein_coding	3359	469	11030	1572	5288	2051	5975	1270	-1.72439	8.05519	96.8141	7.61521e-23	4.93687e-21	-3.3044		3641.9	432.092	9663.5	1837.48	5653.23	1924.57
ENSG00000104081	BMF	Bcl2 modifying factor [Source:HGNC Symbol;Acc:24132]	protein_coding	461	61	616	138	800	149	145	5	-1.90552	4.83324	96.5031	8.91054e-23	5.76169e-21	-3.74645		505.235	52.84	705.143	118.192	659.675	197.965
ENSG00000115902	SLC1A4	solute carrier family 1 (glutamate/neutral amino acid transporter), member 4 [Source:HGNC Symbol;Acc:10942]	protein_coding	99	73	178	547	96	580	156	790	1.94996	4.33381	96.4091	9.34373e-23	6.02623e-21	3.86363		71.6745	108.668	203.001	493.259	117.072	509.306
ENSG00000162073	PAQR4	progestin and adipoQ receptor family member IV [Source:HGNC Symbol;Acc:26386]	protein_coding	50	71	165	431	109	473	335	373	1.9648	4.05829	96.2689	1.00295e-22	6.45189e-21	3.9036		47.9947	73.5306	170.643	418.99	108.201	475.659
ENSG00000001461	NIPAL3	NIPA-like domain containing 3 [Source:HGNC Symbol;Acc:25233]	protein_coding	998	118	2649	483	1781	582	3402	536	-1.76754	6.25426	96.1365	1.07231e-22	6.88041e-21	-3.40472		1009.4	116.215	2633.93	486.008	1771.62	585.271
ENSG00000134595	SOX3	SRY (sex determining region Y)-box 3 [Source:HGNC Symbol;Acc:11199]	protein_coding	1	6	1	37	1	42	1	1	5.51365	0.334368	96.1016	1.09134e-22	6.98458e-21	45.6849		0.312415	6.77683	1.01528	35.2956	0.6841	42.5797
ENSG00000125347	IRF1	interferon regulatory factor 1 [Source:HGNC Symbol;Acc:6116]	protein_coding	133	166	235	619	127	500	172	433	1.85784	4.64055	96.0538	1.11804e-22	7.13723e-21	3.62466		124.509	177.055	254.182	579.285	124.501	508.006
ENSG00000104951	IL4I1	interleukin 4 induced 1 [Source:HGNC Symbol;Acc:19094]	protein_coding	2	11	2	55	2	30	1	1	4.43892	0.563609	96.0338	1.12938e-22	7.19122e-21	21.6894		1.3022	11.8426	3.56781	52.001	1.19858	31.277
ENSG00000134030	CTIF	CBP80/20-dependent translation initiation factor [Source:HGNC Symbol;Acc:23925]	protein_coding	652	67	1353	271	1074	326	3092	342	-1.81546	5.48119	95.8164	1.26044e-22	8.00541e-21	-3.51972		632.491	70.4305	1429.85	255.174	1048.37	334.974
ENSG00000180525	PRR26	proline rich 26 [Source:HGNC Symbol;Acc:30724]	protein_coding	70	2	130	9	76	13	122	12	-3.03416	1.92779	95.6949	1.34024e-22	8.49065e-21	-8.1917		67.3657	3.18747	127.905	9.69915	80.4646	10.9245
ENSG00000163293	NIPAL1	NIPA-like domain containing 1 [Source:HGNC Symbol;Acc:27194]	protein_coding	42	94	212	297	61	406	267	459	1.98777	3.87036	95.4887	1.48741e-22	9.39924e-21	3.96624		52.0658	81.0606	162.01	404.239	78.5775	351.029
ENSG00000128283	CDC42EP1	CDC42 effector protein (Rho GTPase binding) 1 [Source:HGNC Symbol;Acc:17014]	protein_coding	230	19	1336	269	838	230	2228	257	-1.91536	4.97562	95.4025	1.55357e-22	9.79259e-21	-3.77207		216.926	22.5345	1465.3	243.952	806.924	240.523
ENSG00000198796	ALPK2	alpha-kinase 2 [Source:HGNC Symbol;Acc:20565]	protein_coding	732	403	304	1581	498	2103	473	3153	1.82077	6.31437	95.3175	1.62171e-22	1.01964e-20	3.5327		508.684	704.75	513.077	1139.23	514.032	2043.46
ENSG00000138135	CH25H	cholesterol 25-hydroxylase [Source:HGNC Symbol;Acc:1907]	protein_coding	5	14	11	64	3	64	1	1	3.35094	1.15612	95.0866	1.82232e-22	1.1429e-20	10.2031		3.78995	15.4754	10.0584	65.8233	5.10308	59.7902
ENSG00000141404	GNAL	guanine nucleotide binding protein (G protein), alpha activating activity polypeptide, olfactory type [Source:HGNC Symbol;Acc:4388]	protein_coding	11	12	70	202	32	263	25	32	2.36158	2.86561	94.9351	1.96728e-22	1.22889e-20	5.13932		7.75973	15.6891	65.5	212.243	40.6272	235.698
ENSG00000147573	TRIM55	tripartite motif containing 55 [Source:HGNC Symbol;Acc:14215]	protein_coding	124	1	96	10	73	16	9	3	-2.94227	2.10362	94.9331	1.96925e-22	1.22889e-20	-7.68618		108.302	5.46749	100.807	8.15616	81.8663	11.859
ENSG00000081277	PKP1	plakophilin 1 (ectodermal dysplasia/skin fragility syndrome) [Source:HGNC Symbol;Acc:9023]	protein_coding	228	142	111	458	72	421	1	1	1.91693	4.40272	93.9666	3.20889e-22	1.99254e-20	3.7762		159.255	236.02	154.997	368.147	87.6616	372.782
ENSG00000116667	C1orf21	chromosome 1 open reading frame 21 [Source:HGNC Symbol;Acc:15494]	protein_coding	128	140	160	361	99	541	321	510	1.87417	4.3303	93.9668	3.20854e-22	1.99254e-20	3.6659		111.911	160.98	158.172	364.645	117.07	483.208
ENSG00000118276	B4GALT6	UDP-Gal:betaGlcNAc beta 1,4- galactosyltransferase, polypeptide 6 [Source:HGNC Symbol;Acc:929]	protein_coding	78	200	186	297	110	404	168	360	1.88144	4.26873	93.71	3.65315e-22	2.26278e-20	3.68442		109.689	158.579	154.956	359.031	102.807	426.478
ENSG00000128510	CPA4	carboxypeptidase A4 [Source:HGNC Symbol;Acc:15740]	protein_coding	1453	121	4598	1082	7264	2708	2718	398	-1.7208	7.58219	93.5995	3.86285e-22	2.38676e-20	-3.2962		1261.9	150.083	5126.5	977.166	7597.46	2592.77
ENSG00000123977	DAW1	dynein assembly factor with WDR repeat domains 1 [Source:HGNC Symbol;Acc:26383]	protein_coding	25	38	37	108	16	148	463	517	2.3852	2.35159	93.5084	4.04484e-22	2.49306e-20	5.22415		21.0158	43.2401	34.3262	113.19	22.3515	131.958
ENSG00000127329	PTPRB	protein tyrosine phosphatase, receptor type, B [Source:HGNC Symbol;Acc:9665]	protein_coding	2867	284	4327	840	2266	934	4211	1148	-1.70422	7.16505	93.4478	4.17047e-22	2.56417e-20	-3.25852		2629.8	316.391	4341.41	837.09	2481.78	856.747
ENSG00000167513	CDT1	chromatin licensing and DNA replication factor 1 [Source:HGNC Symbol;Acc:24576]	protein_coding	19	31	101	317	67	289	132	273	2.1215	3.37266	93.3451	4.39261e-22	2.69413e-20	4.35145		18.4906	31.6076	109.165	299.063	62.0942	304.565
ENSG00000132274	TRIM22	tripartite motif containing 22 [Source:HGNC Symbol;Acc:16379]	protein_coding	912	137	2422	368	1456	478	3796	479	-1.74962	6.07899	93.2124	4.69739e-22	2.87402e-20	-3.36271		1024.06	119.373	2206.22	412.162	1442.98	482.644
ENSG00000118242	MREG	melanoregulin [Source:HGNC Symbol;Acc:25478]	protein_coding	25	82	65	127	27	133	17	85	2.20049	2.74793	92.9844	5.27092e-22	3.21706e-20	4.59635		36.6843	66.3005	52.4231	151.845	26.08	135.249
ENSG00000006062	MAP3K14	mitogen-activated protein kinase kinase kinase 14 [Source:HGNC Symbol;Acc:6853]	processed_transcript	29	54	122	285	59	283	206	188	2.0442	3.43342	92.9565	5.34575e-22	3.25479e-20	4.12444		31.4566	50.9517	115.273	299.237	60.1489	279.552
ENSG00000144749	LRIG1	leucine-rich repeats and immunoglobulin-like domains 1 [Source:HGNC Symbol;Acc:17360]	protein_coding	241	238	254	868	247	813	199	499	1.78318	5.24291	92.8934	5.51876e-22	3.35197e-20	3.44185		207.82	280.559	330.265	714.561	227.119	879.789
ENSG00000110330	BIRC2	baculoviral IAP repeat containing 2 [Source:HGNC Symbol;Acc:590]	protein_coding	1317	1672	2457	4055	1204	5222	2198	4988	1.67745	7.86717	92.7384	5.96852e-22	3.61638e-20	3.19862		1325.11	1661.9	2236.01	4494.35	1329.17	4783.23
ENSG00000092853	CLSPN	claspin [Source:HGNC Symbol;Acc:19715]	protein_coding	193	228	612	1312	348	1420	619	806	1.74624	5.71685	92.7125	6.04703e-22	3.65509e-20	3.35484		182.888	240.624	617.208	1301.45	362.718	1369.34
ENSG00000134986	NREP	neuronal regeneration related protein [Source:HGNC Symbol;Acc:16834]	protein_coding	3537	425	5526	1076	4261	1526	19898	2134	-1.68214	7.66504	92.6985	6.09002e-22	3.66338e-20	-3.20905		3509.29	428.724	5511.07	1079.03	4306.62	1509.67
ENSG00000206538	VGLL3	vestigial like 3 (Drosophila) [Source:HGNC Symbol;Acc:24327]	protein_coding	737	73	2610	415	1125	488	8977	1532	-1.76549	5.90915	92.7016	6.08053e-22	3.66338e-20	-3.3999		695.635	80.1996	2435.68	450.04	1293.79	428
ENSG00000178965	C1orf173	chromosome 1 open reading frame 173 [Source:HGNC Symbol;Acc:25346]	protein_coding	1	3	1	28	1	41	1	1	7.68956	0.0814594	92.6167	6.34683e-22	3.80871e-20	206.437		2.06453e-08	3	1.20231e-07	28	9.83322e-08	41
ENSG00000182197	EXT1	exostosin glycosyltransferase 1 [Source:HGNC Symbol;Acc:3512]	protein_coding	2860	344	7713	1430	4598	1725	9348	1765	-1.68281	7.73853	92.6022	6.39361e-22	3.8276e-20	-3.21053		2839.78	346.773	7512.67	1470.26	4759.03	1667.5
ENSG00000168952	STXBP6	syntaxin binding protein 6 (amisyn) [Source:HGNC Symbol;Acc:19666]	protein_coding	41	57	130	293	80	429	573	439	1.98683	3.72077	92.5871	6.44275e-22	3.84782e-20	3.96365		38.5714	60.02	123.157	307.135	89.3316	398.863
ENSG00000143631	FLG	filaggrin [Source:HGNC Symbol;Acc:3748]	protein_coding	54	1	39	4	81	5	64	13	-3.85938	1.32647	92.3504	7.26125e-22	4.32632e-20	-14.514		51.3388	1.34161	42.9667	1.7995	78.8805	5.91477
ENSG00000215417	MIR17HG	miR-17-92 cluster host gene (non-protein coding) [Source:HGNC Symbol;Acc:23564]	processed_transcript	49	94	185	279	61	381	96	208	1.94706	3.80739	92.0468	8.46505e-22	5.03158e-20	3.85588		56.1186	84.9388	147.215	357.101	76.7389	333.275
ENSG00000184731	FAM110C	family with sequence similarity 110, member C [Source:HGNC Symbol;Acc:33340]	protein_coding	41	8	355	26	156	36	863	91	-2.44875	2.80452	91.9465	8.90529e-22	5.28071e-20	-5.45945		49.3335	3.52909	313.021	35.8868	162.677	33.3915
ENSG00000185182	GOLGA8DP	golgin A8 family, member D, pseudogene [Source:HGNC Symbol;Acc:32376]	pseudogene	1	6	1	37	1	43	1	1	5.03496	0.361133	91.6882	1.0147e-21	6.00279e-20	32.7849		0.451704	6.61597	1.53781	36.0979	1.02219	42.9594
ENSG00000185215	TNFAIP2	tumor necrosis factor, alpha-induced protein 2 [Source:HGNC Symbol;Acc:11895]	protein_coding	400	356	380	1306	186	637	10	233	1.75638	5.62504	91.4128	1.16617e-21	6.8826e-20	3.3785		333.272	441.612	500.358	1062.58	175.956	669.011
ENSG00000154553	PDLIM3	PDZ and LIM domain 3 [Source:HGNC Symbol;Acc:20767]	protein_coding	162	233	243	443	120	539	336	574	1.79528	4.70837	91.3092	1.22889e-21	7.23571e-20	3.47082		166.703	226.986	221.964	484.371	130.005	507.929
ENSG00000133107	TRPC4	transient receptor potential cation channel, subfamily C, member 4 [Source:HGNC Symbol;Acc:12336]	protein_coding	632	40	825	185	567	214	308	187	-1.82276	4.95154	91.2979	1.2359e-21	7.25989e-20	-3.53757		531.078	58.83	922.071	163.699	616.205	195.864
ENSG00000120949	TNFRSF8	tumor necrosis factor receptor superfamily, member 8 [Source:HGNC Symbol;Acc:11923]	protein_coding	1	9	1	36	1	23	1	6	6.11908	0.061185	90.9041	1.50806e-21	8.83787e-20	69.5068		0.224745	8.73677	0.562579	35.0498	0.216602	24.1608
ENSG00000114268	PFKFB4	6-phosphofructo-2-kinase/fructose-2,6-biphosphatase 4 [Source:HGNC Symbol;Acc:8875]	protein_coding	137	160	188	528	183	642	1945	1328	1.79958	4.67405	90.8505	1.54945e-21	9.05919e-20	3.48118		126.691	173.02	216.037	472.847	172.548	676.159
ENSG00000137809	ITGA11	integrin, alpha 11 [Source:HGNC Symbol;Acc:6136]	protein_coding	1043	111	382	81	708	206	45	4	-1.81038	5.24252	90.8287	1.56662e-21	9.13825e-20	-3.50734		1022.12	114.188	410.234	73.4498	677.514	217.183
ENSG00000178038	ALS2CL	ALS2 C-terminal like [Source:HGNC Symbol;Acc:20605]	protein_coding	225	12	404	80	298	87	1100	191	-2.01437	3.75816	90.8237	1.5706e-21	9.14013e-20	-4.04004		198.77	19.2642	447.696	69.5382	304.282	84.6184
ENSG00000122641	INHBA	inhibin, beta A [Source:HGNC Symbol;Acc:6066]	protein_coding	6390	3814	1672	5016	1360	7104	716	4940	1.70088	8.81721	90.7167	1.65791e-21	9.6259e-20	3.25099		4689.1	5977.17	2066.03	4220.69	1654.24	6050.54
ENSG00000135605	TEC	tec protein tyrosine kinase [Source:HGNC Symbol;Acc:11719]	protein_coding	28	56	82	176	53	273	191	275	2.06538	3.15323	90.4787	1.86977e-21	1.08308e-19	4.18544		31.441	51.6979	73.3065	193.179	55.9828	264.131
ENSG00000130176	CNN1	calponin 1, basic, smooth muscle [Source:HGNC Symbol;Acc:2155]	protein_coding	877	70	1052	251	1224	434	17	6	-1.75225	5.61887	90.2477	2.10132e-21	1.2144e-19	-3.36885		765.135	89.0204	1187.25	221.378	1260.63	420.85
ENSG00000165891	E2F7	E2F transcription factor 7 [Source:HGNC Symbol;Acc:23820]	protein_coding	151	248	595	977	295	1152	760	759	1.73106	5.48958	90.1806	2.17382e-21	1.2534e-19	3.31973		171.267	222.985	530.169	1106.26	302.044	1128.4
ENSG00000162576	MXRA8	matrix-remodelling associated 8 [Source:HGNC Symbol;Acc:7542]	protein_coding	1958	254	4109	1034	3309	853	1146	136	-1.68106	7.10469	90.1168	2.24508e-21	1.29151e-19	-3.20664		2013.06	246.109	4680.85	917.139	2877.06	1009.27
ENSG00000184564	SLITRK6	SLIT and NTRK-like family, member 6 [Source:HGNC Symbol;Acc:23503]	protein_coding	267	24	77	7	305	78	8	2	-2.2336	3.4413	90.0108	2.36869e-21	1.3595e-19	-4.70307		272.903	22.6786	71.7515	9.55608	314.082	74.8928
ENSG00000174611	KY	kyphoscoliosis peptidase [Source:HGNC Symbol;Acc:26576]	protein_coding	29	26	21	133	15	103	10	47	2.4511	2.17133	89.8412	2.58062e-21	1.47774e-19	5.46833		18.4746	39.833	32.1455	111.078	16.2048	100.254
ENSG00000108960	MMD	monocyte to macrophage differentiation-associated [Source:HGNC Symbol;Acc:7153]	protein_coding	109	196	285	450	141	597	220	376	1.78933	4.65175	89.8261	2.60043e-21	1.48569e-19	3.45655		127.449	172.82	244.177	530.643	147.857	575.292
ENSG00000139117	CPNE8	copine VIII [Source:HGNC Symbol;Acc:23498]	protein_coding	154	226	396	650	196	876	418	1070	1.74913	5.10024	89.7373	2.71974e-21	1.55032e-19	3.36157		162.954	214.858	350.311	740.251	215.084	813.734
ENSG00000165272	AQP3	aquaporin 3 (Gill blood group) [Source:HGNC Symbol;Acc:636]	protein_coding	3	8	4	76	14	72	1	3	3.19288	1.26866	89.33	3.34146e-21	1.90038e-19	9.14438		2.38107	8.69426	10.8108	63.2645	8.17497	85.6514
ENSG00000058335	RASGRF1	Ras protein-specific guanine nucleotide-releasing factor 1 [Source:HGNC Symbol;Acc:9875]	protein_coding	29	1	82	4	81	9	96	7	-3.44096	1.39971	89.2589	3.46373e-21	1.96545e-19	-10.8601		28.9628	1.02395	80.6314	4.56858	82.4503	8.36407
ENSG00000245532	NEAT1	nuclear paraspeckle assembly transcript 1 (non-protein coding) [Source:HGNC Symbol;Acc:30815]	lincRNA	10749	1455	23336	4937	14084	4593	17537	2973	-1.63072	9.45967	89.236	3.50416e-21	1.98389e-19	-3.09668		11115	1407.24	23831.6	4835.62	13365.8	4855.6
ENSG00000141655	TNFRSF11A	tumor necrosis factor receptor superfamily, member 11a, NFKB activator [Source:HGNC Symbol;Acc:11908]	protein_coding	15	63	47	98	17	89	104	179	2.33945	2.25709	89.2216	3.52977e-21	1.99388e-19	5.06111		24.9523	49.7348	36.8382	117.676	15.9546	91.2481
ENSG00000187715	KBTBD12	kelch repeat and BTB (POZ) domain containing 12 [Source:HGNC Symbol;Acc:25731]	protein_coding	4	25	11	46	7	65	186	101	3.11694	1.16691	89.1651	3.63205e-21	2.04703e-19	8.67544		6.35423	21.9867	8.92821	49.5111	6.62447	65.7714
ENSG00000121577	POPDC2	popeye domain containing 2 [Source:HGNC Symbol;Acc:17648]	protein_coding	4	16	9	71	6	44	37	102	3.27451	1.07825	89.0863	3.77953e-21	2.12537e-19	9.67668		4.1001	15.8779	10.8595	67.3984	4.24398	47.1585
ENSG00000166670	MMP10	matrix metallopeptidase 10 (stromelysin 2) [Source:HGNC Symbol;Acc:7156]	protein_coding	5	9	4	53	7	74	1	61	3.37901	1.06654	88.7544	4.47006e-21	2.50804e-19	10.4036		2.77609	11.5993	7.11614	47.6523	6.30263	75.5631
ENSG00000138735	PDE5A	phosphodiesterase 5A, cGMP-specific [Source:HGNC Symbol;Acc:8784]	protein_coding	727	103	2037	272	990	404	1578	658	-1.73146	5.71611	88.7336	4.51733e-21	2.5289e-19	-3.32065		786.618	92.8503	1754.06	331.822	1087.27	368.253
ENSG00000075711	DLG1	discs, large homolog 1 (Drosophila) [Source:HGNC Symbol;Acc:2900]	protein_coding	16521	1972	25778	4476	13240	5998	10185	2590	-1.6278	9.732	88.7211	4.54601e-21	2.53927e-19	-3.09041		16037.7	2034.62	23903.8	4860.14	14853.8	5407.13
ENSG00000223784	RP11-554I8.2	NA	lincRNA	2	6	1	41	2	40	8	50	4.69155	0.395018	88.7113	4.56845e-21	2.54612e-19	25.8403		0.671541	7.50956	2.091	37.4746	1.28636	41.2757
ENSG00000161714	PLCD3	phospholipase C, delta 3 [Source:HGNC Symbol;Acc:9061]	protein_coding	333	42	2094	375	1056	334	2686	217	-1.77495	5.48729	88.549	4.95912e-21	2.75771e-19	-3.42226		344.353	39.4367	2069.82	379.9	1037.08	340.797
ENSG00000188290	HES4	hes family bHLH transcription factor 4 [Source:HGNC Symbol;Acc:24149]	protein_coding	35	42	40	210	38	135	64	128	2.17616	2.78165	88.4675	5.16761e-21	2.86728e-19	4.51948		28.3989	50.4717	59.7695	170.242	30.323	154.634
ENSG00000175130	MARCKSL1	MARCKS-like 1 [Source:HGNC Symbol;Acc:7142]	protein_coding	709	892	1577	3650	1228	3574	1939	1752	1.64472	7.31323	88.4489	5.2166e-21	2.88806e-19	3.12688		718.323	880.705	1718.25	3376.27	1120.32	3941.33
ENSG00000168994	PXDC1	PX domain containing 1 [Source:HGNC Symbol;Acc:21361]	protein_coding	491	44	2062	378	1088	443	2033	401	-1.75011	5.61557	88.4401	5.23971e-21	2.89445e-19	-3.36385		449.796	52.4093	2044.04	381.7	1202.02	401.877
ENSG00000084453	SLCO1A2	solute carrier organic anion transporter family, member 1A2 [Source:HGNC Symbol;Acc:10956]	protein_coding	50	6	314	27	155	41	532	33	-2.36236	2.76077	87.72	7.54075e-21	4.15638e-19	-5.1421		53.6994	4.07955	283.96	34.5732	166.727	36.3444
ENSG00000183287	CCBE1	collagen and calcium binding EGF domains 1 [Source:HGNC Symbol;Acc:29426]	protein_coding	904	110	2214	453	1365	450	1151	289	-1.69226	6.00941	87.5943	8.03578e-21	4.4195e-19	-3.23162		905.206	109.799	2269.68	441.219	1330.14	462.95
ENSG00000070808	CAMK2A	calcium/calmodulin-dependent protein kinase II alpha [Source:HGNC Symbol;Acc:1460]	protein_coding	56	7	488	78	276	55	578	46	-2.15213	3.4068	87.5358	8.277e-21	4.54219e-19	-4.44483		59.5081	5.23857	513.586	72.4586	252.553	63.7937
ENSG00000183087	GAS6	growth arrest-specific 6 [Source:HGNC Symbol;Acc:4168]	protein_coding	2736	304	4189	1095	5340	1671	2509	336	-1.64114	7.54852	87.3559	9.06508e-21	4.96378e-19	-3.11913		2587.05	325.166	4800.1	966.92	4989.69	1799.54
ENSG00000170231	FABP6	fatty acid binding protein 6, ileal [Source:HGNC Symbol;Acc:3561]	protein_coding	4	6	1	36	1	49	1	2	4.4405	0.460682	87.3481	9.10067e-21	4.97238e-19	21.7132		1.02765	9.46903	2.29642	33.9121	1.73149	45.7795
ENSG00000006625	GGCT	gamma-glutamylcyclotransferase [Source:HGNC Symbol;Acc:21705]	protein_coding	180	281	575	853	270	1146	402	1051	1.70183	5.48321	87.313	9.26364e-21	5.0504e-19	3.25313		200.563	255.888	494.204	1010.52	292.713	1071.59
ENSG00000169067	ACTBL2	actin, beta-like 2 [Source:HGNC Symbol;Acc:17780]	protein_coding	271	14	338	47	320	143	122	8	-1.96753	3.83862	87.2799	9.41996e-21	5.12446e-19	-3.91098		234.237	23.4509	321.295	51.5523	398.172	114.384
ENSG00000198814	GK	glycerol kinase [Source:HGNC Symbol;Acc:4289]	protein_coding	18	40	39	91	14	120	41	116	2.36218	2.15663	87.1489	1.0065e-20	5.46351e-19	5.14146		19.0678	38.6275	32.0564	104.076	18.7475	108.975
ENSG00000259207	ITGB3	integrin, beta 3 (platelet glycoprotein IIIa, antigen CD61) [Source:HGNC Symbol;Acc:6156]	protein_coding	135	151	395	569	89	668	192	924	1.78166	4.72881	87.0154	1.07679e-20	5.83236e-19	3.43822		123.03	165.947	326.692	706.216	135.404	524.058
ENSG00000163827	LRRC2	leucine rich repeat containing 2 [Source:HGNC Symbol;Acc:14676]	protein_coding	161	9	346	50	167	55	685	252	-2.10586	3.25437	86.9793	1.09661e-20	5.92693e-19	-4.30455		147.274	13.386	344.994	50.2544	183.873	47.9543
ENSG00000145416	2016-03-01	membrane-associated ring finger (C3HC4) 1, E3 ubiquitin protein ligase [Source:HGNC Symbol;Acc:26077]	protein_coding	264	19	317	55	270	87	778	154	-1.97521	3.70354	86.889	1.14789e-20	6.19066e-19	-3.93186		243.26	24.2221	327.273	52.2264	284.555	81.3008
ENSG00000185585	OLFML2A	olfactomedin-like 2A [Source:HGNC Symbol;Acc:27270]	protein_coding	22	29	17	141	37	122	32	11	2.32615	2.33328	86.7475	1.23302e-20	6.63553e-19	5.01466		17.5254	34.6156	34.26	108.45	26.424	149.758
ENSG00000132434	LANCL2	LanC lantibiotic synthetase component C-like 2 (bacterial) [Source:HGNC Symbol;Acc:6509]	protein_coding	1334	113	1979	556	1981	669	1451	249	-1.67815	6.34311	86.731	1.24331e-20	6.67651e-19	-3.20017		1154.65	141.439	2388.55	468.913	1943.05	682.952
ENSG00000125965	GDF5	growth differentiation factor 5 [Source:HGNC Symbol;Acc:4220]	protein_coding	254	15	229	69	510	112	167	9	-1.97058	3.94187	86.6695	1.28261e-20	6.87283e-19	-3.91925		225.324	22.5134	302.768	48.4823	456.799	130.962
ENSG00000104856	RELB	v-rel avian reticuloendotheliosis viral oncogene homolog B [Source:HGNC Symbol;Acc:9956]	protein_coding	72	98	311	630	121	513	114	518	1.79425	4.47503	86.4706	1.41828e-20	7.58358e-19	3.46836		72.0093	97.9887	299.497	653.16	126.797	495.091
ENSG00000128335	APOL2	apolipoprotein L, 2 [Source:HGNC Symbol;Acc:619]	protein_coding	284	336	597	1284	408	1410	662	1043	1.66454	5.87821	86.3734	1.48977e-20	7.94884e-19	3.17012		277.033	344.404	621.168	1237.62	401.373	1431.77
ENSG00000055813	CCDC85A	coiled-coil domain containing 85A [Source:HGNC Symbol;Acc:29400]	protein_coding	153	6	208	39	156	38	489	112	-2.20655	2.93445	86.3541	1.50437e-20	8.00964e-19	-4.61569		136.167	11.5328	233.475	31.6915	156.132	37.944
ENSG00000137267	TUBB2A	tubulin, beta 2A class IIa [Source:HGNC Symbol;Acc:12412]	protein_coding	113	105	194	584	146	556	481	594	1.78972	4.48936	86.3262	1.52573e-20	8.10612e-19	3.45747		94.3602	127.998	233.169	506.902	144.259	561.491
ENSG00000133639	BTG1	B-cell translocation gene 1, anti-proliferative [Source:HGNC Symbol;Acc:1130]	protein_coding	420	492	895	1688	479	1837	1175	1403	1.6449	6.33062	86.3052	1.54204e-20	8.17545e-19	3.12726		410.508	503.409	876.7	1723.02	501.246	1763.76
ENSG00000137193	PIM1	pim-1 oncogene [Source:HGNC Symbol;Acc:8986]	protein_coding	67	102	150	385	100	328	253	500	1.84075	3.95655	86.2926	1.55192e-20	8.2104e-19	3.58196		69.9565	98.3411	161.175	363.115	89.2102	359.84
ENSG00000140416	TPM1	tropomyosin 1 (alpha) [Source:HGNC Symbol;Acc:12010]	protein_coding	61795	6020	104485	23482	71473	32441	91933	17091	-1.59954	11.8181	85.9957	1.80324e-20	9.51992e-19	-3.03047		54186.5	7010.42	108864	22572.4	79426.4	29485.3
ENSG00000075643	MOCOS	molybdenum cofactor sulfurase [Source:HGNC Symbol;Acc:18234]	protein_coding	35	64	58	151	31	143	45	111	2.09292	2.7756	85.985	1.81301e-20	9.55133e-19	4.26611		36.7873	61.6966	56.9338	153.029	30.1481	145.081
ENSG00000106034	CPED1	cadherin-like and PC-esterase domain containing 1 [Source:HGNC Symbol;Acc:26159]	protein_coding	138	6	396	74	231	66	539	123	-2.04818	3.41919	85.9541	1.84162e-20	9.68163e-19	-4.13584		122.314	11.5753	431.688	65.4733	235.889	64.0547
ENSG00000173227	SYT12	synaptotagmin XII [Source:HGNC Symbol;Acc:18381]	protein_coding	1	6	11	74	6	58	1	4	3.31774	1.08267	85.8799	1.91198e-20	1.00305e-18	9.97099		1.39454	5.57306	11.4214	73.1514	5.19758	59.6007
ENSG00000161940	BCL6B	B-cell CLL/lymphoma 6, member B [Source:HGNC Symbol;Acc:1002]	protein_coding	1	5	1	27	1	29	1	1	7.56839	-0.109668	85.7386	2.0537e-20	1.07514e-18	189.808		3.45842e-08	5	1.16528e-07	27	6.99064e-08	29
ENSG00000184922	FMNL1	formin-like 1 [Source:HGNC Symbol;Acc:1212]	protein_coding	2	21	15	82	12	50	8	9	2.90652	1.34359	85.6738	2.12207e-20	1.10861e-18	7.49806		5.59959	16.6766	16.5487	78.987	6.98546	59.6946
ENSG00000168811	IL12A	interleukin 12A (natural killer cell stimulatory factor 1, cytotoxic lymphocyte maturation factor 1, p35) [Source:HGNC Symbol;Acc:5969]	protein_coding	41	6	344	37	126	25	44	10	-2.38568	2.69933	85.5725	2.23364e-20	1.16447e-18	-5.22591		45.6558	3.4114	332.14	39.774	122.921	26.3544
ENSG00000172575	RASGRP1	RAS guanyl releasing protein 1 (calcium and DAG-regulated) [Source:HGNC Symbol;Acc:9878]	protein_coding	68	81	179	442	130	514	874	236	1.81625	4.1918	85.5519	2.25698e-20	1.17419e-18	3.52165		63.0042	87.0641	189.907	420.583	129.794	514.649
ENSG00000108551	RASD1	RAS, dexamethasone-induced 1 [Source:HGNC Symbol;Acc:15828]	protein_coding	1	2	1	31	1	41	2	21	6.00358	0.127228	85.4356	2.39377e-20	1.24277e-18	64.1591		0.0542212	1.94371	0.552233	31.7267	0.391741	40.2949
ENSG00000232044	LINC01105	long intergenic non-protein coding RNA 1105 [Source:HGNC Symbol;Acc:26403]	processed_transcript	34	3	320	24	139	43	561	29	-2.4017	2.65535	85.4228	2.40928e-20	1.24824e-18	-5.28427		34.7041	2.5647	282.267	33.4315	161.2	34.183
ENSG00000135636	DYSF	dysferlin [Source:HGNC Symbol;Acc:3097]	protein_coding	358	39	664	137	619	181	1264	86	-1.79549	4.61138	85.3496	2.50009e-20	1.29261e-18	-3.47134		353.79	39.9336	704.629	127.466	591.171	191.467
ENSG00000101017	CD40	CD40 molecule, TNF receptor superfamily member 5 [Source:HGNC Symbol;Acc:11919]	protein_coding	1	29	4	27	1	16	1	5	4.30626	0.288753	85.2279	2.65886e-20	1.37186e-18	19.7839		3.12506	25.9529	2.232	29.7072	0.688597	16.409
ENSG00000163739	CXCL1	chemokine (C-X-C motif) ligand 1 (melanoma growth stimulating activity, alpha) [Source:HGNC Symbol;Acc:4602]	protein_coding	899	523	251	687	46	393	3	69	1.76097	5.71317	85.1738	2.73264e-20	1.40703e-18	3.38927		643.876	856.264	288.113	614.057	79.2071	302.244
ENSG00000102265	TIMP1	TIMP metallopeptidase inhibitor 1 [Source:HGNC Symbol;Acc:11820]	protein_coding	1487	1183	1694	4735	1822	6505	1324	1012	1.6173	7.89105	85.0525	2.90554e-20	1.49298e-18	3.06801		1234.39	1484.9	2077.16	4004.58	1853.58	6398.02
ENSG00000272695	GAS6-AS2	GAS6 antisense RNA 2 (head to head) [Source:HGNC Symbol;Acc:43694]	lincRNA	146	13	295	41	263	79	116	13	-2.04843	3.36295	85.0338	2.93313e-20	1.50407e-18	-4.13654		144.07	13.6294	286.298	43.4073	274.631	74.5489
ENSG00000213626	LBH	limb bud and heart development [Source:HGNC Symbol;Acc:29532]	protein_coding	2631	312	8523	1594	4825	2103	7151	926	-1.61133	7.79753	85.0153	2.96065e-20	1.51508e-18	-3.05534		2537.34	325.58	8141.56	1674.28	5264.86	1938.45
ENSG00000102452	NALCN	sodium leak channel, non-selective [Source:HGNC Symbol;Acc:19082]	protein_coding	207	25	307	46	206	50	961	116	-2.01798	3.4346	84.9701	3.02909e-20	1.54694e-18	-4.05017		220.944	21.3474	303.409	46.9818	195.846	54.2956
ENSG00000088543	C3orf18	chromosome 3 open reading frame 18 [Source:HGNC Symbol;Acc:24837]	protein_coding	72	119	134	281	112	400	288	274	1.81043	3.97036	84.6604	3.54275e-20	1.80558e-18	3.50748		79.6261	109.604	130.42	287.709	105.914	418.321
ENSG00000186174	BCL9L	B-cell CLL/lymphoma 9-like [Source:HGNC Symbol;Acc:23688]	protein_coding	368	42	796	214	731	161	996	204	-1.77958	4.79878	84.5427	3.76012e-20	1.91247e-18	-3.43325		367.995	42.0011	964.581	176.441	619.751	202.967
ENSG00000066583	ISOC1	isochorismatase domain containing 1 [Source:HGNC Symbol;Acc:24254]	protein_coding	108	147	251	496	160	616	180	380	1.73641	4.5894	84.5004	3.84129e-20	1.94978e-18	3.33204		110.313	144.196	243.553	510.223	162.316	608.801
ENSG00000092969	TGFB2	transforming growth factor, beta 2 [Source:HGNC Symbol;Acc:11768]	protein_coding	3419	371	4054	907	3105	1245	18574	1785	-1.60697	7.40145	84.3265	4.19446e-20	2.12474e-18	-3.04611		3164.11	407.227	4221.88	870.825	3236.45	1195.2
ENSG00000123358	NR4A1	nuclear receptor subfamily 4, group A, member 1 [Source:HGNC Symbol;Acc:7980]	protein_coding	9	37	113	219	34	170	35	170	2.10154	2.89869	84.3131	4.22309e-20	2.13492e-18	4.29167		16.6292	28.0527	95.0668	257.024	34.7303	168.113
ENSG00000154217	PITPNC1	phosphatidylinositol transfer protein, cytoplasmic 1 [Source:HGNC Symbol;Acc:21045]	protein_coding	78	140	150	292	76	273	63	142	1.81782	3.89042	84.1837	4.50873e-20	2.27473e-18	3.52548		90.1899	124.791	140.133	310.745	71.7289	284.778
ENSG00000128918	ALDH1A2	aldehyde dehydrogenase 1 family, member A2 [Source:HGNC Symbol;Acc:15472]	protein_coding	1	10	2	40	3	36	20	32	4.21539	0.420513	84.1089	4.68267e-20	2.35773e-18	18.5763		1.24816	9.71045	3.0655	38.2217	1.71153	38.2068
ENSG00000071242	RPS6KA2	ribosomal protein S6 kinase, 90kDa, polypeptide 2 [Source:HGNC Symbol;Acc:10431]	protein_coding	366	37	1014	217	620	195	227	49	-1.75943	4.8294	84.0928	4.72079e-20	2.37215e-18	-3.38565		350.273	40.5419	1085.1	201.284	604.736	200.841
ENSG00000025708	TYMP	thymidine phosphorylase [Source:HGNC Symbol;Acc:3148]	protein_coding	16	24	29	154	28	105	3	6	2.32995	2.26035	83.9885	4.97663e-20	2.49569e-18	5.02787		13.5907	26.9183	41.0062	130.166	21.3113	121.117
ENSG00000094804	CDC6	cell division cycle 6 [Source:HGNC Symbol;Acc:1744]	protein_coding	135	177	767	1181	318	1453	673	998	1.67669	5.61812	83.8932	5.22248e-20	2.61374e-18	3.19693		138.17	173.237	675.805	1357.96	362.885	1305.52
ENSG00000150995	ITPR1	inositol 1,4,5-trisphosphate receptor, type 1 [Source:HGNC Symbol;Acc:6180]	protein_coding	309	565	780	1083	393	1332	849	1182	1.6401	6.06253	83.8106	5.44528e-20	2.71981e-18	3.11688		386.426	472.319	664.472	1301.63	386.117	1354.18
ENSG00000100100	PIK3IP1	phosphoinositide-3-kinase interacting protein 1 [Source:HGNC Symbol;Acc:24942]	protein_coding	600	69	828	190	963	288	1412	258	-1.7106	5.21068	83.7542	5.60292e-20	2.79298e-18	-3.27296		590.746	70.7379	901.022	172.913	903.555	310.452
ENSG00000095383	TBC1D2	TBC1 domain family, member 2 [Source:HGNC Symbol;Acc:18026]	protein_coding	568	57	2675	567	1295	488	2636	396	-1.67695	5.92377	83.655	5.89105e-20	2.93077e-18	-3.1975		528.568	64.7961	2776.85	545.557	1339.7	471.243
ENSG00000152689	RASGRP3	RAS guanyl releasing protein 3 (calcium and DAG-regulated) [Source:HGNC Symbol;Acc:14545]	protein_coding	25	76	158	252	96	372	644	411	1.87348	3.67412	83.6329	5.95724e-20	2.95782e-18	3.66415		40.1972	57.8175	131.618	303.403	92.6215	382.264
ENSG00000204941	PSG5	pregnancy specific beta-1-glycoprotein 5 [Source:HGNC Symbol;Acc:9522]	protein_coding	284	30	390	81	480	130	48	4	-1.85009	4.14539	83.5958	6.07017e-20	3.00792e-18	-3.60524		281.559	30.5905	420.075	73.1449	451.598	140.785
ENSG00000135625	EGR4	early growth response 4 [Source:HGNC Symbol;Acc:3241]	protein_coding	1	3	1	29	1	29	1	7	7.53393	-0.117093	83.5854	6.10231e-20	3.01787e-18	185.327		2.00052e-08	3	1.20664e-07	29	6.73955e-08	29
ENSG00000112118	MCM3	minichromosome maintenance complex component 3 [Source:HGNC Symbol;Acc:6945]	protein_coding	371	524	1375	2449	851	2684	1459	2108	1.60703	6.74278	83.3865	6.74814e-20	3.33068e-18	3.04624		405.145	483.939	1326.73	2539.82	816.345	2797.96
ENSG00000166881	TMEM194A	transmembrane protein 194A [Source:HGNC Symbol;Acc:29001]	protein_coding	199	253	483	940	297	1045	712	548	1.65579	5.44412	83.3565	6.85123e-20	3.3749e-18	3.15095		201.92	249.527	478.713	948.096	295.792	1048.84
ENSG00000158089	GALNT14	UDP-N-acetyl-alpha-D-galactosamine:polypeptide N-acetylgalactosaminyltransferase 14 (GalNAc-T14) [Source:HGNC Symbol;Acc:22946]	protein_coding	34	59	87	196	45	205	6	26	1.97868	3.08582	83.301	7.04634e-20	3.4642e-18	3.94131		36.2868	56.1828	82.489	204.688	45.7159	203.101
ENSG00000117228	GBP1	guanylate binding protein 1, interferon-inducible [Source:HGNC Symbol;Acc:4182]	protein_coding	1145	154	3591	542	1229	560	1863	292	-1.6392	6.35228	83.2853	7.10241e-20	3.48491e-18	-3.11493		1179.52	148.44	3152.56	635.841	1385.13	500.178
ENSG00000133739	LRRCC1	leucine rich repeat and coiled-coil centrosomal protein 1 [Source:HGNC Symbol;Acc:29373]	protein_coding	96	106	157	358	99	433	164	249	1.78334	4.09405	83.1382	7.65123e-20	3.73954e-18	3.44222		86.8033	117.251	161.468	349.548	106.209	411.65
ENSG00000143375	CGN	cingulin [Source:HGNC Symbol;Acc:17429]	protein_coding	41	5	178	23	128	17	53	9	-2.52294	2.24443	83.139	7.64803e-20	3.73954e-18	-5.74754		44.5448	3.02053	187.053	20.3279	115.468	22.4665
ENSG00000111087	GLI1	GLI family zinc finger 1 [Source:HGNC Symbol;Acc:4317]	protein_coding	4	16	6	48	6	51	12	38	3.29224	0.897346	82.9885	8.25342e-20	4.02599e-18	9.7963		4.05123	15.9374	7.27385	45.8602	4.73133	53.4076
ENSG00000125966	MMP24	matrix metallopeptidase 24 (membrane-inserted) [Source:HGNC Symbol;Acc:7172]	protein_coding	489	63	2416	535	2370	725	3067	197	-1.66918	6.1718	82.972	8.32238e-20	4.05174e-18	-3.18034		497.376	61.3031	2556.78	505.047	2213.13	782.697
ENSG00000178568	ERBB4	v-erb-b2 avian erythroblastic leukemia viral oncogene homolog 4 [Source:HGNC Symbol;Acc:3432]	protein_coding	97	13	515	83	350	88	1750	236	-1.97397	3.69847	82.8284	8.94949e-20	4.34858e-18	-3.92847		103.802	10.3451	516.888	82.5598	331.81	94.8876
ENSG00000049130	KITLG	KIT ligand [Source:HGNC Symbol;Acc:6343]	protein_coding	411	705	2164	2264	707	3254	595	910	1.62504	6.95155	82.6814	9.64059e-20	4.67531e-18	3.08451		497.626	601.87	1662.48	3222.52	824.685	2862.04
ENSG00000077238	IL4R	interleukin 4 receptor [Source:HGNC Symbol;Acc:6015]	protein_coding	165	166	374	819	184	748	333	656	1.68443	5.02608	82.4879	1.06319e-19	5.1461e-18	3.21414		147.892	186.448	390.135	788.256	196.283	710.042
ENSG00000163082	SGPP2	sphingosine-1-phosphate phosphatase 2 [Source:HGNC Symbol;Acc:19953]	protein_coding	7	19	3	45	1	25	3	40	3.66986	0.575922	82.4693	1.07325e-19	5.18475e-18	12.7274		4.35295	22.5411	5.01615	41.6295	1.62223	24.1041
ENSG00000140538	NTRK3	neurotrophic tyrosine kinase, receptor, type 3 [Source:HGNC Symbol;Acc:8033]	protein_coding	18	45	98	306	115	300	10	18	1.93227	3.49755	82.3739	1.12632e-19	5.43066e-18	3.81656		24.7632	37.1121	114.124	274.11	88.7801	381.78
ENSG00000145779	TNFAIP8	tumor necrosis factor, alpha-induced protein 8 [Source:HGNC Symbol;Acc:17260]	protein_coding	403	403	432	792	236	1071	504	609	1.63386	5.6638	82.0982	1.29489e-19	6.23142e-18	3.10342		366.67	446.279	418.67	816.662	273.379	954.739
ENSG00000184347	SLIT3	slit homolog 3 (Drosophila) [Source:HGNC Symbol;Acc:11087]	protein_coding	1398	259	5277	1124	4307	1103	6412	820	-1.60535	7.24492	81.9489	1.39652e-19	6.70759e-18	-3.0427		1677.03	216.078	5358.68	1106.54	3652.7	1350.43
ENSG00000179292	TMEM151A	transmembrane protein 151A [Source:HGNC Symbol;Acc:28497]	protein_coding	15	2	245	21	124	28	255	43	-2.52513	2.30315	81.6862	1.59503e-19	7.64638e-18	-5.75624		16.174	1.09556	230.073	24.9761	130.388	25.3423
ENSG00000159399	HK2	hexokinase 2 [Source:HGNC Symbol;Acc:4923]	protein_coding	191	312	795	1087	321	1239	2154	1407	1.63374	5.71184	81.6165	1.65227e-19	7.9056e-18	3.10316		224.224	272.873	674.148	1314.84	338.715	1182.77
ENSG00000136275	C7orf69	chromosome 7 open reading frame 69 [Source:HGNC Symbol;Acc:21911]	protein_coding	135	4	23	5	82	9	15	2	-3.07193	1.9246	81.5606	1.69971e-19	8.1171e-18	-8.40898		128.846	5.91161	27.4535	2.0187	78.9966	10.3999
ENSG00000243927	MRPS6	mitochondrial ribosomal protein S6 [Source:HGNC Symbol;Acc:14051]	protein_coding	145	266	549	740	296	1089	703	713	1.65096	5.37804	81.4604	1.78813e-19	8.52307e-18	3.14042		181.216	223.196	459.803	907.615	302.393	1068.69
ENSG00000170915	PAQR8	progestin and adipoQ receptor family member VIII [Source:HGNC Symbol;Acc:15708]	protein_coding	24	57	85	197	52	185	77	204	1.97316	3.01965	81.4178	1.82709e-19	8.69224e-18	3.92627		31.2592	48.2167	82.0102	202.734	45.6129	201.881
ENSG00000114646	CSPG5	chondroitin sulfate proteoglycan 5 (neuroglycan C) [Source:HGNC Symbol;Acc:2467]	protein_coding	6	9	15	68	4	72	104	207	2.96691	1.23665	81.2904	1.94871e-19	9.25322e-18	7.8186		3.7292	11.6069	14.0066	69.8674	7.3124	65.3057
ENSG00000198355	PIM3	pim-3 oncogene [Source:HGNC Symbol;Acc:19310]	protein_coding	54	65	186	445	96	379	218	257	1.80711	3.97127	81.2074	2.03233e-19	9.63199e-18	3.4994		50.4242	69.2495	194.565	428.235	96.1015	378.701
ENSG00000079308	TNS1	tensin 1 [Source:HGNC Symbol;Acc:11973]	protein_coding	2591	306	3247	883	2642	839	2482	500	-1.58572	7.07909	81.1603	2.08131e-19	9.84551e-18	-3.00157		2474.54	323.197	3720.94	778.873	2443.65	915.799
ENSG00000078081	LAMP3	lysosomal-associated membrane protein 3 [Source:HGNC Symbol;Acc:14582]	protein_coding	1	12	1	23	1	14	7	98	7.53256	-0.336492	81.1202	2.12396e-19	1.00283e-17	185.151		1.01945e-07	12	1.2192e-07	23	4.14501e-08	14
ENSG00000106701	FSD1L	fibronectin type III and SPRY domain containing 1-like [Source:HGNC Symbol;Acc:13753]	protein_coding	219	450	508	655	259	856	533	812	1.64327	5.52404	81.0635	2.18579e-19	1.03008e-17	3.12373		294.157	360.365	418.481	821.635	250.771	881.514
ENSG00000064763	FAR2	fatty acyl CoA reductase 2 [Source:HGNC Symbol;Acc:25531]	protein_coding	33	45	150	291	90	455	72	97	1.86779	3.72655	80.9912	2.26728e-19	1.06648e-17	3.64974		32.1242	46.0249	137.427	315.554	101.8	418.5
ENSG00000085840	ORC1	origin recognition complex, subunit 1 [Source:HGNC Symbol;Acc:8487]	protein_coding	41	55	159	371	106	412	142	191	1.82482	3.85559	80.6766	2.65851e-19	1.24815e-17	3.54263		40.2172	55.9198	163	363.23	104.445	416.708
ENSG00000230453	ANKRD18B	ankyrin repeat domain 18B [Source:HGNC Symbol;Acc:23644]	protein_coding	7	19	14	62	8	66	1	1	2.81079	1.29188	80.4132	3.03766e-19	1.42349e-17	7.01671		6.87414	19.1533	13.9171	62.146	8.20429	65.5925
ENSG00000159261	CLDN14	claudin 14 [Source:HGNC Symbol;Acc:2035]	protein_coding	2	22	1	17	1	27	1	4	4.59462	0.127044	80.1131	3.53585e-19	1.65385e-17	24.1613		2.08782	21.8785	1.01135	16.9851	0.902863	27.1477
ENSG00000177508	IRX3	iroquois homeobox 3 [Source:HGNC Symbol;Acc:14360]	protein_coding	21	23	45	141	20	137	63	108	2.21285	2.35447	79.9488	3.8424e-19	1.79389e-17	4.63589		15.9358	29.0818	46.9307	137.26	24.2301	126.88
ENSG00000186354	C9orf47	chromosome 9 open reading frame 47 [Source:HGNC Symbol;Acc:23669]	protein_coding	8	13	14	82	12	76	7	5	2.70515	1.47792	79.6939	4.37158e-19	2.03714e-17	6.52124		5.95581	15.3921	18.0154	74.6177	10.6402	78.9035
ENSG00000162520	SYNC	syncoilin, intermediate filament protein [Source:HGNC Symbol;Acc:28897]	protein_coding	537	44	1314	260	967	455	2885	369	-1.66576	5.37141	79.6885	4.38337e-19	2.03884e-17	-3.17281		469.448	57.9912	1313.67	260.076	1119.45	396.796
ENSG00000119139	TJP2	tight junction protein 2 [Source:HGNC Symbol;Acc:11828]	protein_coding	252	308	790	1513	429	1404	285	965	1.59474	5.94381	79.652	4.46517e-19	2.07303e-17	3.0204		256.069	303.302	793.57	1506.41	420.746	1429.97
ENSG00000171345	KRT19	keratin 19 [Source:HGNC Symbol;Acc:6436]	protein_coding	156	19	3907	728	2008	696	13	8	-1.71883	6.19791	79.5812	4.62797e-19	2.14464e-17	-3.2917		156.946	18.6875	3862.18	737.011	2022.24	690.911
ENSG00000104419	NDRG1	N-myc downstream regulated 1 [Source:HGNC Symbol;Acc:7679]	protein_coding	154	227	369	660	212	691	2585	764	1.64072	5.01836	79.4798	4.87189e-19	2.2535e-17	3.11821		170.133	208.08	352.355	690.657	203.884	715.505
ENSG00000159259	CHAF1B	chromatin assembly factor 1, subunit B (p60) [Source:HGNC Symbol;Acc:1911]	protein_coding	78	91	215	437	120	504	243	292	1.7317	4.23222	79.2921	5.35723e-19	2.47342e-17	3.32118		73.7164	96.0604	211.975	442.695	128.236	479.488
ENSG00000183696	UPP1	uridine phosphorylase 1 [Source:HGNC Symbol;Acc:12576]	protein_coding	57	97	221	407	107	383	359	674	1.74322	4.06872	78.8998	6.53407e-19	3.01121e-17	3.3478		65.8741	86.5368	206.417	434.583	103.941	391.798
ENSG00000166396	SERPINB7	serpin peptidase inhibitor, clade B (ovalbumin), member 7 [Source:HGNC Symbol;Acc:13902]	protein_coding	203	29	395	55	299	93	419	56	-1.86163	3.73998	78.8352	6.7515e-19	3.10498e-17	-3.63418		221.845	23.9024	365.26	63.0716	299.785	92.6806
ENSG00000182022	CHST15	carbohydrate (N-acetylgalactosamine 4-sulfate 6-O) sulfotransferase 15 [Source:HGNC Symbol;Acc:18137]	protein_coding	185	243	443	855	305	964	277	429	1.6129	5.34827	78.832	6.76237e-19	3.10498e-17	3.05867		193.936	232.643	443.886	853.379	291.856	1004.59
ENSG00000204131	NHSL2	NHS-like 2 [Source:HGNC Symbol;Acc:33737]	protein_coding	7	11	7	59	5	53	1	3	3.10667	0.989665	78.7023	7.22125e-19	3.30961e-17	8.61393		4.16988	14.368	9.79859	54.1098	5.30352	52.4354
ENSG00000091409	ITGA6	integrin, alpha 6 [Source:HGNC Symbol;Acc:6142]	protein_coding	655	1717	2477	2931	1540	3888	3462	2886	1.58325	7.64463	78.6877	7.27476e-19	3.32803e-17	2.99644		1059.56	1244.87	2014.19	3792.6	1344.2	4531.57
ENSG00000166147	FBN1	fibrillin 1 [Source:HGNC Symbol;Acc:3603]	protein_coding	40642	5977	80437	16402	54910	21491	27005	5984	-1.52062	11.3767	78.6613	7.3725e-19	3.3666e-17	-2.86914		42185	5764.59	77668.6	17009.7	54859.9	21510.7
ENSG00000078401	EDN1	endothelin 1 [Source:HGNC Symbol;Acc:3176]	protein_coding	238	16	465	93	247	88	466	116	-1.84537	3.80136	78.5953	7.62298e-19	3.47463e-17	-3.59345		212.282	23.1349	492.747	86.0634	261.645	81.8192
ENSG00000131018	SYNE1	spectrin repeat containing, nuclear envelope 1 [Source:HGNC Symbol;Acc:17089]	protein_coding	4366	563	7651	1625	4917	2042	7366	2111	-1.53484	8.0197	78.3841	8.48306e-19	3.85024e-17	-2.89755		4267.12	577.36	7573.3	1642.24	5087.02	1974.99
ENSG00000183092	BEGAIN	brain-enriched guanylate kinase-associated [Source:HGNC Symbol;Acc:24163]	protein_coding	15	30	61	198	44	149	323	190	2.06975	2.70369	78.3818	8.49317e-19	3.85024e-17	4.19813		16.8611	27.8312	68.958	182.419	35.8708	169.893
ENSG00000187479	C11orf96	chromosome 11 open reading frame 96 [Source:HGNC Symbol;Acc:38675]	protein_coding	8	13	13	67	4	56	2	20	2.91451	1.15727	78.3857	8.47636e-19	3.85024e-17	7.53969		5.3768	16.1377	13.6734	65.7711	6.06377	52.2215
ENSG00000184992	BRI3BP	BRI3 binding protein [Source:HGNC Symbol;Acc:14251]	protein_coding	157	212	483	716	236	978	563	706	1.62325	5.2068	78.3083	8.81503e-19	3.98892e-17	3.08068		166.415	201.073	424.911	822.809	260.434	902.914
ENSG00000107796	ACTA2	actin, alpha 2, smooth muscle, aorta [Source:HGNC Symbol;Acc:130]	protein_coding	2838	359	4735	1030	3023	1225	3810	435	-1.54372	7.35228	78.1981	9.3206e-19	4.21008e-17	-2.91545		2758.38	370.92	4756.78	1025.13	3097.98	1195.34
ENSG00000186575	NF2	neurofibromin 2 (merlin) [Source:HGNC Symbol;Acc:7773]	protein_coding	2485	239	7501	2057	4749	1933	9240	1272	-1.54915	7.72653	78.0829	9.88053e-19	4.45496e-17	-2.92645		2158.2	289.126	8529.98	1831.41	4887.68	1878.83
ENSG00000109099	PMP22	peripheral myelin protein 22 [Source:HGNC Symbol;Acc:9118]	protein_coding	291	379	687	1123	305	1074	740	1962	1.58063	5.77152	77.947	1.05844e-18	4.76376e-17	2.991		307.224	360.36	641.431	1205.79	312.409	1051.46
ENSG00000101361	NOP56	NOP56 ribonucleoprotein [Source:HGNC Symbol;Acc:15911]	protein_coding	781	893	2604	4261	1447	5205	1883	2832	1.53342	7.60658	77.9066	1.08029e-18	4.85281e-17	2.89472		783.901	889.731	2472.65	4497.81	1523.44	4961.48
ENSG00000140450	ARRDC4	arrestin domain containing 4 [Source:HGNC Symbol;Acc:28087]	protein_coding	673	68	463	131	596	172	757	168	-1.68563	4.86041	77.9033	1.08211e-18	4.85281e-17	-3.21681		627.577	76.4489	551.921	107.751	547.76	191.462
ENSG00000169684	CHRNA5	cholinergic receptor, nicotinic, alpha 5 (neuronal) [Source:HGNC Symbol;Acc:1959]	protein_coding	104	136	220	392	150	589	139	358	1.67626	4.43384	77.6963	1.20165e-18	5.37925e-17	3.19599		106.308	133.292	206.904	415.763	157.506	566.658
ENSG00000157470	FAM81A	family with sequence similarity 81, member A [Source:HGNC Symbol;Acc:28379]	protein_coding	6	24	27	62	11	95	41	114	2.51445	1.61548	77.5636	1.28519e-18	5.74298e-17	5.7138		9.02693	20.3855	20.364	73.703	13.7358	89.0071
ENSG00000149150	SLC43A1	solute carrier family 43 (amino acid system L transporter), member 1 [Source:HGNC Symbol;Acc:9225]	protein_coding	4	3	5	66	9	66	1	5	3.14818	1.05548	77.5015	1.32624e-18	5.91584e-17	8.86536		1.58033	5.61063	10.0204	57.0151	6.9141	70.435
ENSG00000104738	MCM4	minichromosome maintenance complex component 4 [Source:HGNC Symbol;Acc:6947]	protein_coding	556	719	2421	3855	1292	4235	2591	2567	1.53157	7.36638	77.2261	1.52469e-18	6.78893e-17	2.891		595.321	674.832	2270.76	4125.31	1297.08	4218.9
ENSG00000082482	KCNK2	potassium channel, subfamily K, member 2 [Source:HGNC Symbol;Acc:6277]	protein_coding	90	84	101	219	67	363	65	348	1.78348	3.67544	77.2173	1.53146e-18	6.80699e-17	3.44257		75.3231	101.789	101.065	218.884	82.4592	319.741
ENSG00000128050	PAICS	phosphoribosylaminoimidazole carboxylase, phosphoribosylaminoimidazole succinocarboxamide synthetase [Source:HGNC Symbol;Acc:8587]	protein_coding	784	1104	2662	3928	1552	5000	2846	2731	1.52744	7.64354	77.1768	1.5632e-18	6.93572e-17	2.88275		880.659	995.416	2414.07	4373.08	1546.77	5016.61
ENSG00000203797	DDO	D-aspartate oxidase [Source:HGNC Symbol;Acc:2727]	protein_coding	19	48	74	122	25	153	181	56	2.04523	2.57733	77.1647	1.5728e-18	6.96597e-17	4.1274		25.0606	40.6705	58.2219	151.431	30.1948	140.607
ENSG00000113356	POLR3G	polymerase (RNA) III (DNA directed) polypeptide G (32kD) [Source:HGNC Symbol;Acc:30075]	protein_coding	69	165	274	359	174	578	96	140	1.67431	4.47361	76.8596	1.83555e-18	8.11533e-17	3.19167		101.461	127.039	224.192	449.88	166.85	599.447
ENSG00000099860	GADD45B	growth arrest and DNA-damage-inducible, beta [Source:HGNC Symbol;Acc:4096]	protein_coding	638	65	1641	390	1095	420	2331	574	-1.60642	5.62126	76.7642	1.92634e-18	8.50172e-17	-3.04494		585.359	75.3518	1759.46	362.987	1115.3	411.957
ENSG00000069493	CLEC2D	C-type lectin domain family 2, member D [Source:HGNC Symbol;Acc:14351]	protein_coding	30	55	36	120	30	101	56	334	2.0784	2.42241	76.7002	1.98983e-18	8.76648e-17	4.2234		31.7644	52.7792	41.4589	110.403	23.9937	114.395
ENSG00000181333	HEPHL1	hephaestin-like 1 [Source:HGNC Symbol;Acc:30477]	protein_coding	3	13	1	18	1	40	1	5	4.49388	0.175215	76.6627	2.02793e-18	8.9186e-17	22.5316		1.52337	14.8628	1.06233	16.6109	1.40366	39.2958
ENSG00000145242	EPHA5	EPH receptor A5 [Source:HGNC Symbol;Acc:3389]	protein_coding	331	23	355	77	290	109	1025	230	-1.7914	3.94576	76.5915	2.10246e-18	9.23017e-17	-3.46152		290.341	32.8516	382.66	69.3908	310.001	100.647
ENSG00000136114	THSD1	thrombospondin, type I, domain containing 1 [Source:HGNC Symbol;Acc:17754]	protein_coding	144	14	635	109	346	121	32	5	-1.82	3.94661	76.5421	2.1557e-18	9.44735e-17	-3.53081		139.657	15.4921	625.641	111.228	361.121	114.945
ENSG00000105173	CCNE1	cyclin E1 [Source:HGNC Symbol;Acc:1589]	protein_coding	60	91	212	379	117	444	153	195	1.71262	4.08859	76.4395	2.27063e-18	9.93363e-17	3.27756		65.6494	84.4293	197.175	406.4	118.858	438.612
ENSG00000101311	FERMT1	fermitin family member 1 [Source:HGNC Symbol;Acc:15889]	protein_coding	38	50	58	122	30	188	15	43	1.98153	2.73928	76.4029	2.31309e-18	1.01017e-16	3.94912		34.7673	53.9694	52.7614	131.26	37.8232	168.471
ENSG00000197329	PELI1	pellino E3 ubiquitin protein ligase 1 [Source:HGNC Symbol;Acc:8827]	protein_coding	154	165	171	363	152	568	151	227	1.65051	4.4966	76.2604	2.48615e-18	1.08386e-16	3.13944		143.736	177.032	177.816	350.991	156.771	554.039
ENSG00000196611	MMP1	matrix metallopeptidase 1 (interstitial collagenase) [Source:HGNC Symbol;Acc:7155]	protein_coding	47	69	176	218	42	337	1	282	1.8248	3.53436	76.228	2.52735e-18	1.0999e-16	3.54257		48.4062	67.3222	133.756	298.134	67.2325	268.303
ENSG00000177459	C8orf47	chromosome 8 open reading frame 47 [Source:HGNC Symbol;Acc:26823]	protein_coding	83	14	225	28	163	34	726	30	-2.12622	2.75349	76.152	2.62655e-18	1.14109e-16	-4.36573		96.4704	8.63573	215.425	30.9058	151.704	38.9664
ENSG00000185338	SOCS1	suppressor of cytokine signaling 1 [Source:HGNC Symbol;Acc:19383]	protein_coding	1	9	1	27	2	36	1	15	4.46273	0.174081	75.9675	2.88371e-18	1.25064e-16	22.0503		0.949939	9.05811	1.69932	25.9691	1.35584	37.097
ENSG00000255857	PXN-AS1	PXN antisense RNA 1 [Source:HGNC Symbol;Acc:44123]	antisense	9	22	42	129	36	146	53	168	2.16267	2.32816	75.7374	3.24004e-18	1.40275e-16	4.47742		11.1151	19.5892	44.2134	124.881	31.2737	158.151
ENSG00000124942	AHNAK	AHNAK nucleoprotein [Source:HGNC Symbol;Acc:347]	protein_coding	21417	2786	53367	12730	33316	13377	92346	12518	-1.49154	10.6309	75.6666	3.35844e-18	1.4515e-16	-2.8119		20704.3	2886.84	55164.4	12327.1	33375.7	13353.1
ENSG00000227145	IL21-AS1	IL21 antisense RNA 1 [Source:HGNC Symbol;Acc:40299]	antisense	4	1	94	2	33	3	307	18	-4.20322	0.76499	75.6256	3.42893e-18	1.47941e-16	-18.4202		3.91537	0.0785526	91.4699	2.94108	34.6434	1.99433
ENSG00000196159	FAT4	FAT atypical cadherin 4 [Source:HGNC Symbol;Acc:23109]	protein_coding	456	59	1052	218	719	251	3527	501	-1.63131	5.04028	75.5667	3.53269e-18	1.52155e-16	-3.09795		459.886	58.1787	1062.68	215.455	705.982	256.269
ENSG00000197594	ENPP1	ectonucleotide pyrophosphatase/phosphodiesterase 1 [Source:HGNC Symbol;Acc:3356]	protein_coding	219	278	406	656	258	936	359	521	1.57777	5.28931	75.447	3.75357e-18	1.61391e-16	2.98507		228.351	267.337	377.029	707.41	268.912	903.347
ENSG00000167178	ISLR2	immunoglobulin superfamily containing leucine-rich repeat 2 [Source:HGNC Symbol;Acc:29286]	protein_coding	1	11	1	20	1	23	1	1	5.81799	-0.211219	75.4026	3.83893e-18	1.64778e-16	56.4145		0.336107	10.5947	0.412287	20.8282	0.250277	22.6371
ENSG00000159147	DONSON	downstream neighbor of SON [Source:HGNC Symbol;Acc:2993]	protein_coding	115	154	298	479	151	593	312	511	1.63154	4.60078	75.1948	4.26496e-18	1.82438e-16	3.09843		121.006	147.076	270.933	527.76	161.386	562.844
ENSG00000173193	PARP14	poly (ADP-ribose) polymerase family, member 14 [Source:HGNC Symbol;Acc:29232]	protein_coding	672	957	1697	2424	850	2731	2297	2185	1.51566	7.06843	75.1965	4.26116e-18	1.82438e-16	2.8593		763.096	855.541	1521.8	2734.39	849.454	2732.69
ENSG00000171208	NETO2	neuropilin (NRP) and tolloid (TLL)-like 2 [Source:HGNC Symbol;Acc:14644]	protein_coding	518	659	1553	2328	862	2957	1403	2074	1.51676	6.88927	75.0897	4.49808e-18	1.92082e-16	2.86147		552.826	620.276	1422.84	2558.55	890.759	2867.77
ENSG00000143153	ATP1B1	ATPase, Na+/K+ transporting, beta 1 polypeptide [Source:HGNC Symbol;Acc:804]	protein_coding	739	1247	3038	3438	1306	4496	4000	4048	1.51672	7.60315	74.6258	5.68941e-18	2.42541e-16	2.8614		925.75	1038.64	2472.55	4445.85	1351.85	4351.99
ENSG00000163950	SLBP	stem-loop binding protein [Source:HGNC Symbol;Acc:10904]	protein_coding	430	562	1154	1652	669	2365	1424	2371	1.52104	6.53992	74.6158	5.71837e-18	2.43361e-16	2.86998		464.882	523.166	1033.75	1864.46	701.436	2265.03
ENSG00000150782	IL18	interleukin 18 (interferon-gamma-inducing factor) [Source:HGNC Symbol;Acc:5986]	protein_coding	89	9	294	27	92	34	2053	233	-2.15473	2.69037	74.4976	6.07129e-18	2.57942e-16	-4.45287		91.4011	8.0199	259.75	36.5269	106.63	26.8464
ENSG00000146038	DCDC2	doublecortin domain containing 2 [Source:HGNC Symbol;Acc:18141]	protein_coding	270	24	226	45	260	85	349	50	-1.83515	3.61215	74.211	7.01989e-18	2.97739e-16	-3.56809		254.562	27.9308	236.641	41.612	264.262	83.1977
ENSG00000259354	RP11-519G16.3	NA	antisense	1	6	1	23	1	20	1	17	7.34301	-0.363214	74.1118	7.38156e-18	3.12549e-16	162.356		4.32384e-08	6	1.0342e-07	23	5.02297e-08	20
ENSG00000070669	ASNS	asparagine synthetase (glutamine-hydrolyzing) [Source:HGNC Symbol;Acc:753]	protein_coding	181	160	358	686	217	940	331	1289	1.59157	5.05987	74.0845	7.48439e-18	3.16367e-16	3.01378		157.751	186.471	360.117	682.219	248.938	844.343
ENSG00000168685	IL7R	interleukin 7 receptor [Source:HGNC Symbol;Acc:6024]	protein_coding	956	1315	2376	2412	586	2780	882	2280	1.52358	7.30209	74.0526	7.60638e-18	3.20981e-16	2.87504		1061.51	1196.66	1852.45	3346.83	725.802	2347.76
ENSG00000138685	FGF2	fibroblast growth factor 2 (basic) [Source:HGNC Symbol;Acc:3676]	protein_coding	10504	2358	48025	5763	17332	7718	24295	7737	-1.50758	9.97098	73.8489	8.43304e-18	3.55267e-16	-2.84333		13765.8	1898.15	37077.4	8193.72	18417.2	7286.89
ENSG00000169604	ANTXR1	anthrax toxin receptor 1 [Source:HGNC Symbol;Acc:21014]	protein_coding	2112	318	3575	744	2238	866	3759	725	-1.50666	6.94766	73.8276	8.52476e-18	3.57925e-16	-2.84151		2202.26	303.837	3472.44	767.799	2213.19	876.15
ENSG00000198805	PNP	purine nucleoside phosphorylase [Source:HGNC Symbol;Acc:7892]	protein_coding	378	372	1287	2011	661	2794	697	2036	1.52043	6.54979	73.8279	8.52333e-18	3.57925e-16	2.86876		354.186	398.424	1200.47	2164.24	765.497	2470.85
ENSG00000163171	CDC42EP3	CDC42 effector protein (Rho GTPase binding) 3 [Source:HGNC Symbol;Acc:16943]	protein_coding	1485	180	2345	506	1524	670	1903	439	-1.5253	6.38549	73.8048	8.62387e-18	3.6148e-16	-2.87847		1411.27	192.198	2332.13	509.017	1617.11	631.928
ENSG00000126456	IRF3	interferon regulatory factor 3 [Source:HGNC Symbol;Acc:6118]	protein_coding	127	133	427	882	287	973	511	508	1.58681	5.14974	73.6671	9.24664e-18	3.86936e-16	3.00384		119.785	141.124	447.543	845.029	287.435	971.682
ENSG00000120802	TMPO	thymopoietin [Source:HGNC Symbol;Acc:11875]	protein_coding	1075	1381	3226	4681	1673	5487	2598	3940	1.48567	7.8911	73.6074	9.53051e-18	3.98149e-16	2.80047		1166.52	1280.88	2941.98	5177.21	1707.6	5380.1
ENSG00000196586	MYO6	myosin VI [Source:HGNC Symbol;Acc:7605]	protein_coding	836	140	1912	360	1289	465	2062	511	-1.54697	5.91307	73.5748	9.68961e-18	4.04121e-16	-2.92202		925.187	124.114	1798.76	386.727	1249.71	481.046
ENSG00000182621	PLCB1	phospholipase C, beta 1 (phosphoinositide-specific) [Source:HGNC Symbol;Acc:15917]	protein_coding	89	117	117	219	96	370	13	14	1.69579	3.84903	73.5415	9.8544e-18	4.1031e-16	3.23954		90.5731	115.151	111.838	227.875	99.0855	361.466
ENSG00000204682	CASC10	cancer susceptibility candidate 10 [Source:HGNC Symbol;Acc:31448]	protein_coding	5	23	13	53	10	54	53	84	2.72795	1.16307	73.5333	9.89529e-18	4.11329e-16	6.62514		7.55814	19.8889	12.6893	53.5147	7.72048	58.2947
ENSG00000150394	CDH8	cadherin 8, type 2 [Source:HGNC Symbol;Acc:1767]	protein_coding	33	1	162	14	46	9	7	2	-2.78924	1.66756	73.4422	1.03626e-17	4.30041e-16	-6.91267		31.7627	1.78071	160.59	14.429	48.1418	7.74438
ENSG00000145632	PLK2	polo-like kinase 2 [Source:HGNC Symbol;Acc:19699]	protein_coding	9299	1236	25758	5402	14140	6568	30273	5577	-1.47285	9.47574	73.3594	1.08068e-17	4.47731e-16	-2.77569		9029.22	1275.37	24813.8	5617.2	15170.2	6148.45
ENSG00000139211	AMIGO2	adhesion molecule with Ig-like domain 2 [Source:HGNC Symbol;Acc:24073]	protein_coding	2646	400	6646	1063	2777	1409	1871	1795	-1.50007	7.45554	73.3012	1.11301e-17	4.60361e-16	-2.82856		2759.75	382.507	5729.49	1272.7	3155.5	1254.95
ENSG00000138759	FRAS1	Fraser syndrome 1 [Source:HGNC Symbol;Acc:19185]	protein_coding	229	29	746	172	656	192	2917	552	-1.6799	4.55271	73.2593	1.1369e-17	4.69468e-16	-3.20405		231.492	28.31	804.798	157.736	605.135	212.346
ENSG00000139318	DUSP6	dual specificity phosphatase 6 [Source:HGNC Symbol;Acc:3072]	protein_coding	109	162	332	395	129	628	101	199	1.62472	4.57202	73.1655	1.19222e-17	4.91503e-16	3.08383		121.777	147.318	265.33	514.418	157.376	546.279
ENSG00000136205	TNS3	tensin 3 [Source:HGNC Symbol;Acc:21616]	protein_coding	5797	725	13443	3906	10461	3677	10961	1993	-1.47857	8.79358	73.1062	1.22861e-17	5.0567e-16	-2.78673		5483.68	771.49	15372.6	3466.13	9787.26	3951.01
ENSG00000197261	C6orf141	chromosome 6 open reading frame 141 [Source:HGNC Symbol;Acc:21351]	protein_coding	56	107	283	411	120	434	13	10	1.66097	4.20211	73.0621	1.25632e-17	5.16226e-16	3.1623		71.7432	89.0143	243.171	483.539	121.064	431.004
ENSG00000211584	SLC48A1	solute carrier family 48 (heme transporter), member 1 [Source:HGNC Symbol;Acc:26035]	protein_coding	76	7	361	59	241	73	514	42	-1.93799	3.23435	72.9179	1.3516e-17	5.54465e-16	-3.8317		74.6441	7.62381	360.787	59.0565	244.362	71.6143
ENSG00000016391	CHDH	choline dehydrogenase [Source:HGNC Symbol;Acc:24288]	protein_coding	82	94	159	382	117	373	152	221	1.67255	4.02635	72.8323	1.41148e-17	5.78085e-16	3.18777		78.436	98.112	175.696	352.217	109.635	393.501
ENSG00000125384	PTGER2	prostaglandin E receptor 2 (subtype EP2), 53kDa [Source:HGNC Symbol;Acc:9594]	protein_coding	6	14	67	148	30	176	37	221	2.11936	2.46955	72.7749	1.45314e-17	5.94172e-16	4.34501		7.33576	12.5419	59.412	162.791	33.8477	166.048
ENSG00000221963	APOL6	apolipoprotein L, 6 [Source:HGNC Symbol;Acc:14870]	protein_coding	178	208	280	513	143	503	386	839	1.58634	4.73293	72.7297	1.48681e-17	6.06948e-16	3.00286		177.28	208.82	275.721	520.5	146.196	494.122
ENSG00000079156	OSBPL6	oxysterol binding protein-like 6 [Source:HGNC Symbol;Acc:16388]	protein_coding	70	58	75	207	63	288	43	137	1.78692	3.3683	72.65	1.54809e-17	6.30935e-16	3.45077		55.5077	75.2115	86.27	187.34	69.5489	270.402
ENSG00000164574	GALNT10	UDP-N-acetyl-alpha-D-galactosamine:polypeptide N-acetylgalactosaminyltransferase 10 (GalNAc-T10) [Source:HGNC Symbol;Acc:19873]	protein_coding	4585	598	11729	2637	7828	3458	9085	2058	-1.4717	8.47412	72.6286	1.56495e-17	6.36771e-16	-2.77349		4413.46	623.882	11684.7	2647.17	8175.15	3315.95
ENSG00000168386	FILIP1L	filamin A interacting protein 1-like [Source:HGNC Symbol;Acc:24589]	protein_coding	5951	669	6387	1611	4938	2228	6675	2047	-1.47627	8.15826	72.6169	1.57428e-17	6.39524e-16	-2.78228		5365.65	756.08	6755.71	1525.66	5222.22	2111.49
ENSG00000154760	SLFN13	schlafen family member 13 [Source:HGNC Symbol;Acc:26481]	protein_coding	25	23	23	85	12	103	1	1	2.2653	1.8953	72.5375	1.63891e-17	6.64702e-16	4.80753		17.1972	32.6055	26.1856	79.5674	16.9794	92.3727
ENSG00000169184	MN1	meningioma (disrupted in balanced translocation) 1 [Source:HGNC Symbol;Acc:7180]	protein_coding	167	24	256	67	380	70	790	78	-1.82987	3.61919	72.4658	1.6995e-17	6.8816e-16	-3.55504		180.622	19.8926	302.534	53.3992	311.005	98.2824
ENSG00000203727	SAMD5	sterile alpha motif domain containing 5 [Source:HGNC Symbol;Acc:21180]	protein_coding	3	21	39	79	15	102	138	181	2.33747	1.78097	72.3653	1.78827e-17	7.22933e-16	5.05417		7.79894	15.5516	29.9145	95.6011	17.0393	97.4945
ENSG00000136943	CTSV	cathepsin V [Source:HGNC Symbol;Acc:2538]	protein_coding	117	99	223	450	119	550	60	265	1.63621	4.35706	72.2379	1.90756e-17	7.69914e-16	3.10849		98.5334	120.165	226.785	443.25	140.05	490.078
ENSG00000008277	ADAM22	ADAM metallopeptidase domain 22 [Source:HGNC Symbol;Acc:201]	protein_coding	21	47	57	130	42	151	79	112	1.94856	2.61273	72.0604	2.08707e-17	8.4101e-16	3.8599		26.6097	40.3757	54.9426	133.607	37.3116	162.447
ENSG00000236654	AC079780.3	NA	pseudogene	438	48	421	84	380	147	1516	224	-1.66519	4.34286	71.9549	2.20168e-17	8.85767e-16	-3.17156		420.015	51.8832	422.363	83.6156	395.769	140.279
ENSG00000260336	RP11-395B7.7	NA	sense_overlapping	279	34	892	195	568	192	853	239	-1.64144	4.6391	71.9452	2.21261e-17	8.88737e-16	-3.11977		276.282	34.7025	926.843	186.575	551.565	198.789
ENSG00000269895	AP000654.4	NA	lincRNA	58	6	132	18	112	20	60	19	-2.34191	2.12692	71.9289	2.23097e-17	8.94678e-16	-5.06972		60.7106	4.66786	135.607	16.7099	105.181	23.2049
ENSG00000144355	DLX1	distal-less homeobox 1 [Source:HGNC Symbol;Acc:2914]	protein_coding	7	11	9	47	4	60	5	1	2.95689	0.944287	71.8176	2.36039e-17	9.45061e-16	7.7645		4.49532	13.943	9.34261	46.4413	6.26198	55.7309
ENSG00000138771	SHROOM3	shroom family member 3 [Source:HGNC Symbol;Acc:30422]	protein_coding	1501	197	3539	814	2371	972	2791	598	-1.49224	6.78573	71.7918	2.39143e-17	9.55963e-16	-2.81325		1461.36	203.642	3590.68	801.913	2400.5	959.845
ENSG00000074527	NTN4	netrin 4 [Source:HGNC Symbol;Acc:13658]	protein_coding	381	72	1296	167	605	259	996	137	-1.60739	5.00448	71.7785	2.40765e-17	9.60908e-16	-3.04699		447.855	57.6032	1072.11	220.998	650.632	240.122
ENSG00000145365	TIFA	TRAF-interacting protein with forkhead-associated domain [Source:HGNC Symbol;Acc:19075]	protein_coding	160	171	295	460	125	575	301	592	1.58971	4.63931	71.7269	2.47139e-17	9.84778e-16	3.0099		152.269	179.785	268.058	507.235	149.509	506.521
ENSG00000126215	XRCC3	X-ray repair complementing defective repair in Chinese hamster cells 3 [Source:HGNC Symbol;Acc:12830]	protein_coding	28	44	186	396	109	367	179	320	1.74001	3.80586	71.6734	2.53928e-17	1.01022e-15	3.34037		30.9989	40.6419	187.303	393.562	102.501	385.605
ENSG00000058668	ATP2B4	ATPase, Ca++ transporting, plasma membrane 4 [Source:HGNC Symbol;Acc:817]	protein_coding	4003	726	13920	2872	8694	3084	14881	2529	-1.46503	8.55483	71.6681	2.54609e-17	1.01132e-15	-2.76069		4540.08	644.758	13273.4	3021.03	8133.57	3314.38
ENSG00000225138	CTD-2228K2.7	NA	processed_transcript	66	79	87	243	53	168	431	568	1.77434	3.30956	71.6303	2.59542e-17	1.02928e-15	3.42081		62.1912	83.5368	101.188	217.829	47.1938	181.896
ENSG00000227906	SNAP25-AS1	SNAP25 antisense RNA 1 [Source:HGNC Symbol;Acc:44312]	antisense	1	4	1	28	2	37	1	1	4.6702	0.085216	71.5425	2.71353e-17	1.07442e-15	25.4606		0.321881	3.65657	1.49686	27.2521	1.17882	38.4248
ENSG00000107984	DKK1	dickkopf WNT signaling pathway inhibitor 1 [Source:HGNC Symbol;Acc:2891]	protein_coding	497	61	3496	475	835	522	561	644	-1.57327	5.90159	71.3582	2.97916e-17	1.17773e-15	-2.97578		484.015	63.7563	2892.02	610.527	1098.68	415.263
ENSG00000129354	AP1M2	adaptor-related protein complex 1, mu 2 subunit [Source:HGNC Symbol;Acc:558]	protein_coding	39	1	285	39	133	41	825	240	-2.13703	2.61164	71.318	3.04057e-17	1.20011e-15	-4.39856		35.519	3.15571	281.174	40.036	143.116	36.4847
ENSG00000253642	RP11-317N12.1	NA	lincRNA	1	9	1	17	1	19	1	1	7.28365	-0.450436	71.2586	3.13343e-17	1.23482e-15	155.81		7.32771e-08	9	8.63643e-08	17	5.39127e-08	19
ENSG00000163131	CTSS	cathepsin S [Source:HGNC Symbol;Acc:2545]	protein_coding	64	82	15	61	16	80	3	22	2.0872	2.36276	71.2436	3.15726e-17	1.24225e-15	4.24921		55.7096	93.2481	19.983	53.6056	16.4672	79.0893
ENSG00000198691	ABCA4	ATP-binding cassette, sub-family A (ABC1), member 4 [Source:HGNC Symbol;Acc:34]	protein_coding	22	22	25	102	27	132	3	2	2.14	2.14987	71.195	3.23611e-17	1.27128e-15	4.40762		16.4545	28.5638	32.2347	89.6799	26.6626	132.808
ENSG00000120337	TNFSF18	tumor necrosis factor (ligand) superfamily, member 18 [Source:HGNC Symbol;Acc:11932]	protein_coding	2	23	2	17	1	15	8	95	4.48373	-0.0740384	71.1822	3.2572e-17	1.27756e-15	22.3737		2.32201	22.5523	1.16384	18.116	0.514665	14.343
ENSG00000162745	OLFML2B	olfactomedin-like 2B [Source:HGNC Symbol;Acc:24558]	protein_coding	101	3	136	23	77	19	92	13	-2.29032	2.21305	71.1589	3.29576e-17	1.29066e-15	-4.89164		90.5761	7.22038	147.861	18.8904	78.8377	18.033
ENSG00000233237	LINC00472	long intergenic non-protein coding RNA 472 [Source:HGNC Symbol;Acc:21380]	lincRNA	275	46	1133	193	625	228	882	130	-1.61777	4.81829	71.0873	3.41757e-17	1.33627e-15	-3.069		303.828	38.7962	1045.71	214.001	623.721	228.528
ENSG00000180998	GPR137C	G protein-coupled receptor 137C [Source:HGNC Symbol;Acc:25445]	protein_coding	28	27	60	145	30	185	102	334	1.96484	2.63467	70.7905	3.97247e-17	1.55081e-15	3.9037		22.0835	33.8926	59.3937	146.089	37.6922	165.988
ENSG00000164687	FABP5	fatty acid binding protein 5 (psoriasis-associated) [Source:HGNC Symbol;Acc:3560]	protein_coding	25	37	50	127	41	172	26	57	1.94397	2.60093	70.5474	4.49345e-17	1.75147e-15	3.84762		24.6958	37.3562	51.3945	124.594	40.1288	174.174
ENSG00000147234	FRMPD3	FERM and PDZ domain containing 3 [Source:HGNC Symbol;Acc:29382]	protein_coding	171	13	225	66	291	68	43	6	-1.834	3.4114	70.4044	4.83132e-17	1.88023e-15	-3.56523		157.638	17.3093	280.526	49.3665	258.994	81.6012
ENSG00000144057	ST6GAL2	ST6 beta-galactosamide alpha-2,6-sialyltranferase 2 [Source:HGNC Symbol;Acc:10861]	protein_coding	412	46	215	46	335	111	329	44	-1.71426	4.0527	70.3639	4.93153e-17	1.91625e-15	-3.28129		402.532	48.0429	224.219	42.8886	330.165	113.07
ENSG00000168389	MFSD2A	major facilitator superfamily domain containing 2A [Source:HGNC Symbol;Acc:25897]	protein_coding	19	26	50	161	38	140	26	72	1.99744	2.51656	70.3266	5.02549e-17	1.94974e-15	3.9929		17.5899	27.621	58.1115	146.245	33.4891	150.893
ENSG00000145040	UCN2	urocortin 2 [Source:HGNC Symbol;Acc:18414]	protein_coding	11	24	10	44	9	63	7	48	2.62804	1.20095	70.2989	5.09668e-17	1.97429e-15	6.18184		10.1929	25.0074	10.8573	42.6905	8.96009	63.0769
ENSG00000268894	PLCE1-AS1	PLCE1 antisense RNA 1 [Source:HGNC Symbol;Acc:45193]	antisense	11	1	64	1	12	1	42	1	-7.51631	0.223958	70.14	5.52417e-17	2.13658e-15	-183.078		11	1.42343e-08	64	1.32728e-07	12	4.45567e-08
ENSG00000101194	SLC17A9	solute carrier family 17 (vesicular nucleotide transporter), member 9 [Source:HGNC Symbol;Acc:16192]	protein_coding	12	9	26	112	9	71	59	107	2.42309	1.66905	69.9988	5.93405e-17	2.29157e-15	5.36318		6.95527	14.7405	30.4616	103.465	11.0318	67.0863
ENSG00000138031	ADCY3	adenylate cyclase 3 [Source:HGNC Symbol;Acc:234]	protein_coding	79	81	240	488	137	508	256	406	1.62009	4.29056	69.9202	6.17525e-17	2.38104e-15	3.07393		72.8705	87.8813	246.505	476.442	142.396	492.753
ENSG00000196517	SLC6A9	solute carrier family 6 (neurotransmitter transporter, glycine), member 9 [Source:HGNC Symbol;Acc:11056]	protein_coding	25	32	45	157	51	167	4	55	1.93091	2.66766	69.8831	6.29257e-17	2.42254e-15	3.81295		22.9403	34.3851	56.7793	136.396	43.3495	186.442
ENSG00000005102	MEOX1	mesenchyme homeobox 1 [Source:HGNC Symbol;Acc:7013]	protein_coding	1	13	1	16	1	11	1	14	7.31187	-0.563938	69.8575	6.37475e-17	2.45041e-15	158.888		1.24204e-07	13	9.53829e-08	16	3.66265e-08	11
ENSG00000115956	PLEK	pleckstrin [Source:HGNC Symbol;Acc:9070]	protein_coding	1	18	2	18	1	18	1	21	4.68674	-0.1406	69.851	6.39574e-17	2.45471e-15	25.7543		1.40564	16.1861	1.04574	19.2989	0.562774	18.5947
ENSG00000167703	SLC43A2	solute carrier family 43 (amino acid system L transporter), member 2 [Source:HGNC Symbol;Acc:23087]	protein_coding	192	216	337	1022	395	788	75	362	1.53897	5.32898	69.7035	6.89239e-17	2.64127e-15	2.90588		190.749	217.389	450.822	823.419	314.165	1027.36
ENSG00000151718	WWC2	WW and C2 domain containing 2 [Source:HGNC Symbol;Acc:24148]	protein_coding	3195	486	10033	1865	4714	2281	11182	1967	-1.44764	7.99734	69.5719	7.36809e-17	2.81925e-15	-2.72761		3284.17	472.05	9073.25	2090.1	5119.54	2111.46
ENSG00000243137	PSG4	pregnancy specific beta-1-glycoprotein 4 [Source:HGNC Symbol;Acc:9521]	protein_coding	11	5	2597	434	1244	385	4423	413	-1.78624	5.49202	69.5504	7.4486e-17	2.84571e-15	-3.44914		15.1398	1.71987	2494.87	454.218	1213.79	395.646
ENSG00000151014	CCRN4L	CCR4 carbon catabolite repression 4-like (S. cerevisiae) [Source:HGNC Symbol;Acc:14254]	protein_coding	75	98	282	457	113	439	219	466	1.6122	4.2465	69.5362	7.50261e-17	2.86197e-15	3.05719		78.4637	94.1128	258.982	497.84	121.112	416.827
ENSG00000035664	DAPK2	death-associated protein kinase 2 [Source:HGNC Symbol;Acc:2675]	protein_coding	17	22	37	120	17	89	43	113	2.16366	2.02279	69.3853	8.09915e-17	3.08483e-15	4.4805		14.2726	25.1945	40.2957	113.999	17.4061	88.1643
ENSG00000169432	SCN9A	sodium channel, voltage-gated, type IX, alpha subunit [Source:HGNC Symbol;Acc:10597]	protein_coding	169	20	277	34	171	68	902	100	-1.85017	3.22833	69.2859	8.51756e-17	3.23926e-15	-3.60542		172.988	18.7763	247.778	43.102	190.271	59.2592
ENSG00000065328	MCM10	minichromosome maintenance complex component 10 [Source:HGNC Symbol;Acc:18043]	protein_coding	62	80	313	565	165	566	312	243	1.60234	4.44361	69.1414	9.16509e-17	3.48023e-15	3.03635		64.673	77.0375	304.185	580.707	165.324	565.072
ENSG00000229951	AC104695.3	NA	antisense	31	1	37	3	48	3	14	1	-3.82312	0.750128	69.1036	9.34247e-17	3.54221e-15	-14.1538		29.7619	0.785398	39.3213	1.66302	46.9855	3.5578
ENSG00000085117	CD82	CD82 molecule [Source:HGNC Symbol;Acc:6210]	protein_coding	438	341	812	1850	519	1711	528	1009	1.47834	6.22643	69.0307	9.69417e-17	3.67e-15	2.78629		374.738	409.435	935.589	1638.26	532.781	1670.3
ENSG00000227558	PGM5P2	phosphoglucomutase 5 pseudogene 2 [Source:HGNC Symbol;Acc:18965]	pseudogene	35	6	345	51	208	55	293	32	-1.99205	2.97992	68.8883	1.04202e-16	3.9389e-15	-3.97803		38.6396	3.79928	337.043	53.1122	202.775	57.21
ENSG00000187098	MITF	microphthalmia-associated transcription factor [Source:HGNC Symbol;Acc:7105]	protein_coding	756	99	1967	404	1146	519	3151	473	-1.49763	5.83284	68.6619	1.16876e-16	4.41131e-15	-2.82379		738.078	102.458	1894.68	421.521	1222.25	486.844
ENSG00000114405	C3orf14	chromosome 3 open reading frame 14 [Source:HGNC Symbol;Acc:25024]	protein_coding	119	112	232	385	105	506	225	488	1.592	4.29081	68.5385	1.24422e-16	4.68905e-15	3.01468		106.543	126.012	216.892	411.123	129.433	439.259
ENSG00000072422	RHOBTB1	Rho-related BTB domain containing 1 [Source:HGNC Symbol;Acc:18738]	protein_coding	1113	168	2130	410	1144	506	1390	272	-1.47938	6.075	68.5207	1.2555e-16	4.72445e-15	-2.7883		1149.4	161.591	1981.08	446.366	1197.59	483.11
ENSG00000123505	AMD1	adenosylmethionine decarboxylase 1 [Source:HGNC Symbol;Acc:457]	protein_coding	754	962	2371	2715	980	3791	1515	2394	1.44722	7.2961	68.3887	1.34241e-16	5.04392e-15	2.72682		827.012	884.226	1975.7	3385.43	1109.72	3404.5
ENSG00000175928	LRRN1	leucine rich repeat neuronal 1 [Source:HGNC Symbol;Acc:20980]	protein_coding	2727	401	5521	1530	5382	1841	10431	1586	-1.43828	7.70545	68.3794	1.34879e-16	5.06031e-15	-2.70998		2748.31	397.595	6052.82	1403.37	4911.8	2038.94
ENSG00000175175	PPM1E	protein phosphatase, Mg2+/Mn2+ dependent, 1E [Source:HGNC Symbol;Acc:19322]	protein_coding	16	10	13	73	11	90	8	29	2.43264	1.52638	68.245	1.4439e-16	5.40901e-15	5.39882		8.68751	18.5523	18.6069	63.6819	13.7416	84.2032
ENSG00000074266	EED	embryonic ectoderm development [Source:HGNC Symbol;Acc:3188]	protein_coding	153	203	357	587	243	739	544	513	1.51631	4.97124	68.1588	1.50846e-16	5.64242e-15	2.86058		167.142	187.527	341.285	613.669	235.848	759.272
ENSG00000167202	TBC1D2B	TBC1 domain family, member 2B [Source:HGNC Symbol;Acc:29183]	protein_coding	715	130	2879	617	2074	706	2568	483	-1.4799	6.31789	68.1544	1.51182e-16	5.64653e-15	-2.7893		804.184	113.021	2811.17	633.188	1915.31	772.384
ENSG00000041982	TNC	tenascin C [Source:HGNC Symbol;Acc:5318]	protein_coding	6765	5186	4483	12815	6816	17135	255	859	1.43374	9.64526	68.079	1.57072e-16	5.85778e-15	2.70146		5830.38	6175.42	6018.78	10216.9	6225.43	18920.3
ENSG00000087116	ADAMTS2	ADAM metallopeptidase with thrombospondin type 1 motif, 2 [Source:HGNC Symbol;Acc:218]	protein_coding	190	41	1340	242	647	198	1320	196	-1.60158	4.84307	67.8752	1.7418e-16	6.48614e-15	-3.03476		229.913	29.6888	1260.44	260.85	594.142	220.145
ENSG00000164877	MICALL2	MICAL-like 2 [Source:HGNC Symbol;Acc:29672]	protein_coding	151	135	305	924	264	639	292	414	1.54248	4.98567	67.7716	1.83578e-16	6.82594e-15	2.91294		134.299	153.44	407.329	745.846	227.169	744.733
ENSG00000151725	CENPU	centromere protein U [Source:HGNC Symbol;Acc:21348]	protein_coding	243	286	669	1052	382	1235	542	692	1.47271	5.68852	67.6812	1.9219e-16	7.13555e-15	2.77542		252.952	275.312	635.533	1108.58	388.993	1214.84
ENSG00000241472	PTPRG-AS1	PTPRG antisense RNA 1 [Source:HGNC Symbol;Acc:44638]	processed_transcript	22	40	42	97	30	128	71	145	1.97696	2.30563	67.4968	2.11024e-16	7.82322e-15	3.93663		24.1731	37.4357	40.2535	99.9075	29.21	129.8
ENSG00000150687	PRSS23	protease, serine, 23 [Source:HGNC Symbol;Acc:14370]	protein_coding	17732	3039	46414	8864	29113	13175	33215	7840	-1.40876	10.4333	67.4606	2.14937e-16	7.9565e-15	-2.6551		19145.5	2827.15	41943.1	9926.17	30102.5	12754.8
ENSG00000150347	ARID5B	AT rich interactive domain 5B (MRF1-like) [Source:HGNC Symbol;Acc:17362]	protein_coding	2141	356	6065	1326	3511	1377	8912	1145	-1.43034	7.4207	67.4576	2.15263e-16	7.95677e-15	-2.6951		2285.17	332.415	5878.94	1370.57	3406.06	1421.68
ENSG00000076067	RBMS2	RNA binding motif, single stranded interacting protein 2 [Source:HGNC Symbol;Acc:9909]	protein_coding	154	16	350	66	234	80	382	57	-1.76527	3.4529	67.4535	2.15713e-16	7.96167e-15	-3.39938		150.137	17.2922	352.97	65.1539	237.435	78.4683
ENSG00000007908	SELE	selectin E [Source:HGNC Symbol;Acc:10718]	protein_coding	1	17	1	16	1	2	1	12	7.35243	-0.689742	67.384	2.23454e-16	8.22949e-15	163.419		1.99532e-07	17	1.17177e-07	16	8.18096e-09	2
ENSG00000128872	TMOD2	tropomodulin 2 (neuronal) [Source:HGNC Symbol;Acc:11872]	protein_coding	549	67	618	127	540	232	630	144	-1.55167	4.80523	67.3825	2.23627e-16	8.22949e-15	-2.93156		530.283	70.8863	606.931	130.027	570.468	218.814
ENSG00000162607	USP1	ubiquitin specific peptidase 1 [Source:HGNC Symbol;Acc:12607]	protein_coding	506	594	1507	2008	750	2663	1387	2151	1.43816	6.7402	67.3242	2.30339e-16	8.46403e-15	2.70974		532.591	565.888	1341.89	2285.03	812.947	2478.49
ENSG00000198853	RUSC2	RUN and SH3 domain containing 2 [Source:HGNC Symbol;Acc:23625]	protein_coding	570	73	1536	432	1146	380	2801	454	-1.50281	5.5908	67.2915	2.34183e-16	8.59266e-15	-2.83394		553.192	76.5142	1732.83	384.115	1054.84	418.642
ENSG00000184226	PCDH9	protocadherin 9 [Source:HGNC Symbol;Acc:8661]	protein_coding	860	57	753	210	793	422	638	194	-1.5282	5.33253	67.2559	2.38454e-16	8.73656e-15	-2.88426		678.857	92.2517	849.111	184.927	932.137	363.466
ENSG00000163040	CCDC74A	coiled-coil domain containing 74A [Source:HGNC Symbol;Acc:25197]	protein_coding	133	87	153	463	133	467	375	798	1.59745	4.26291	67.2074	2.44392e-16	8.94102e-15	3.02608		102.351	121.518	200.391	381.3	135.254	460.774
ENSG00000156466	GDF6	growth differentiation factor 6 [Source:HGNC Symbol;Acc:4221]	protein_coding	341	22	373	118	386	135	152	21	-1.64194	4.14299	67.1339	2.53679e-16	9.26726e-15	-3.12086		286.24	35.9331	462.569	93.0637	380.912	137.207
ENSG00000133985	TTC9	tetratricopeptide repeat domain 9 [Source:HGNC Symbol;Acc:20267]	protein_coding	144	16	526	100	339	124	356	38	-1.69928	3.85051	67.0299	2.6742e-16	9.75499e-15	-3.24739		141.085	17.0171	522.322	100.968	347.627	120.311
ENSG00000260244	RP11-588K22.2	NA	sense_overlapping	7	9	2	51	6	37	1	1	3.10316	0.68254	67.0011	2.7136e-16	9.88431e-15	8.59297		3.71732	12.8458	7.5902	42.0363	4.05946	40.2521
ENSG00000244242	IFITM10	interferon induced transmembrane protein 10 [Source:HGNC Symbol;Acc:40022]	protein_coding	157	16	319	99	370	81	234	28	-1.73649	3.67929	66.935	2.80614e-16	1.02065e-14	-3.33224		151.58	17.8143	402.59	75.8284	312.78	105.477
ENSG00000198053	SIRPA	signal-regulatory protein alpha [Source:HGNC Symbol;Acc:9662]	protein_coding	1410	160	3179	825	1839	833	1911	414	-1.44594	6.59843	66.8552	2.922e-16	1.06125e-14	-2.72441		1275.87	183.59	3373.52	777.975	1926.69	795.504
ENSG00000075131	TIPIN	TIMELESS interacting protein [Source:HGNC Symbol;Acc:30750]	protein_coding	65	74	143	285	92	335	97	213	1.63917	3.72572	66.8378	2.94797e-16	1.06913e-14	3.11486		62.6741	76.615	144.318	282.74	93.9995	329.716
ENSG00000054654	SYNE2	spectrin repeat containing, nuclear envelope 2 [Source:HGNC Symbol;Acc:17084]	protein_coding	542	609	1940	2637	822	2925	2271	2775	1.42825	6.93836	66.7617	3.06393e-16	1.10958e-14	2.6912		559.598	590.509	1748.56	2957.12	895.298	2710.85
ENSG00000113722	CDX1	caudal type homeobox 1 [Source:HGNC Symbol;Acc:1805]	protein_coding	7	9	13	64	14	85	2	13	2.51621	1.37009	66.7583	3.06918e-16	1.10987e-14	5.72079		4.97006	11.2645	16.1773	58.7622	13.3024	86.5108
ENSG00000188133	TMEM215	transmembrane protein 215 [Source:HGNC Symbol;Acc:33816]	protein_coding	1	5	2	22	1	37	2	31	4.56648	-0.00321645	66.57	3.37688e-16	1.21938e-14	23.6945		0.429241	4.53545	1.35353	22.9207	1.20868	36.6454
ENSG00000216819	TUBB2BP1	tubulin, beta 2B class IIb pseudogene 1 [Source:HGNC Symbol;Acc:42332]	pseudogene	1	3	2	26	1	36	1	22	4.57485	0.00849701	66.4957	3.50651e-16	1.26437e-14	23.8324		0.256848	2.73038	1.56426	26.6498	1.17081	35.7127
ENSG00000120278	PLEKHG1	pleckstrin homology domain containing, family G (with RhoGef domain) member 1 [Source:HGNC Symbol;Acc:20884]	protein_coding	5	23	24	74	22	81	13	36	2.26873	1.64445	66.4693	3.5538e-16	1.27957e-14	4.819		9.4283	17.9325	24.1785	73.7016	16.8529	91.9754
ENSG00000140105	WARS	tryptophanyl-tRNA synthetase [Source:HGNC Symbol;Acc:12729]	protein_coding	694	660	1373	2617	894	2612	1131	3828	1.42071	6.91496	66.3981	3.68452e-16	1.32473e-14	2.67717		661.312	694.2	1464.89	2464.47	880.344	2651.67
ENSG00000181577	C6orf223	chromosome 6 open reading frame 223 [Source:HGNC Symbol;Acc:28692]	protein_coding	7	11	36	113	22	108	40	22	2.19533	1.94852	66.3359	3.80276e-16	1.36528e-14	4.57994		6.43493	11.6174	37.8747	109.586	21.1974	109.809
ENSG00000115963	RND3	Rho family GTPase 3 [Source:HGNC Symbol;Acc:671]	protein_coding	3401	592	15248	2219	4439	2519	12646	3360	-1.42342	8.25926	66.2967	3.87915e-16	1.39071e-14	-2.6822		3713.53	542.807	12378.9	2899.88	5217.41	2188.27
ENSG00000135905	DOCK10	dedicator of cytokinesis 10 [Source:HGNC Symbol;Acc:23479]	protein_coding	375	341	594	937	257	1032	248	743	1.4577	5.65967	66.0648	4.36334e-16	1.56206e-14	2.7467		345.655	372.325	567.948	980.457	297.398	919.19
ENSG00000111057	KRT18	keratin 18 [Source:HGNC Symbol;Acc:6430]	protein_coding	5241	570	27308	7380	16785	8432	16821	5178	-1.4032	9.43454	66.0217	4.45983e-16	1.59432e-14	-2.64488		4564.01	676.544	29181.2	6932.54	18301.7	7784.48
ENSG00000163531	NFASC	neurofascin [Source:HGNC Symbol;Acc:29866]	protein_coding	993	139	3206	865	2120	771	3504	438	-1.44235	6.52022	65.974	4.56905e-16	1.63104e-14	-2.71763		980.133	141.385	3467.67	801.673	1993.53	825.145
ENSG00000146592	CREB5	cAMP responsive element binding protein 5 [Source:HGNC Symbol;Acc:16844]	protein_coding	93	113	333	479	141	572	451	307	1.5439	4.48129	65.9308	4.67027e-16	1.6648e-14	2.91581		95.9592	109.76	295.943	542.507	159.136	522.294
ENSG00000180332	KCTD4	potassium channel tetramerization domain containing 4 [Source:HGNC Symbol;Acc:23227]	protein_coding	133	10	499	125	524	177	131	69	-1.66775	4.07928	65.6204	5.46691e-16	1.946e-14	-3.17718		120.258	14.8278	556.282	109.925	513.028	181.506
ENSG00000110944	IL23A	interleukin 23, alpha subunit p19 [Source:HGNC Symbol;Acc:15488]	protein_coding	1	14	4	22	3	37	1	20	3.60704	0.266751	65.4671	5.90923e-16	2.10046e-14	12.1851		2.44856	12.2773	2.92415	23.4982	2.6163	37.6416
ENSG00000174607	UGT8	UDP glycosyltransferase 8 [Source:HGNC Symbol;Acc:12555]	protein_coding	5	22	74	133	52	218	231	260	1.91239	2.66536	65.4457	5.97375e-16	2.12039e-14	3.76432		10.6923	15.8225	63.7438	151.175	51.5947	219.077
ENSG00000131979	GCH1	GTP cyclohydrolase 1 [Source:HGNC Symbol;Acc:4193]	protein_coding	95	109	399	471	118	638	115	914	1.55001	4.531	65.3031	6.42197e-16	2.27625e-14	2.9282		94.9442	109.061	325.196	598.67	159.186	524.68
ENSG00000157734	SNX22	sorting nexin 22 [Source:HGNC Symbol;Acc:16315]	protein_coding	1	9	8	45	7	46	10	43	3.032	0.704374	65.2499	6.59759e-16	2.33519e-14	8.17945		2.3039	7.56368	8.42259	44.3155	5.22336	49.2048
ENSG00000111907	TPD52L1	tumor protein D52-like 1 [Source:HGNC Symbol;Acc:12006]	protein_coding	305	52	1110	187	587	246	2888	550	-1.53713	4.83013	65.0823	7.18328e-16	2.53891e-14	-2.90216		333.316	45.0099	996.735	215.711	609.601	236.203
ENSG00000187741	FANCA	Fanconi anemia, complementation group A [Source:HGNC Symbol;Acc:3582]	protein_coding	71	78	254	596	165	445	367	363	1.56242	4.35259	65	7.48986e-16	2.64353e-14	2.95348		69.1048	80.0704	288.647	536.008	147.927	491.813
ENSG00000127603	MACF1	microtubule-actin crosslinking factor 1 [Source:HGNC Symbol;Acc:13664]	protein_coding	24912	4860	82089	15909	50399	20857	91430	14984	-1.38306	11.1477	64.9952	7.50809e-16	2.64623e-14	-2.60821		28603.4	4299.69	74071.2	17844.7	49377.8	21298
ENSG00000182612	TSPAN10	tetraspanin 10 [Source:HGNC Symbol;Acc:29942]	polymorphic_pseudogene	57	5	311	53	144	42	405	26	-1.93872	2.81471	64.9818	7.5593e-16	2.66053e-14	-3.83365		55.6994	5.68214	315.891	51.6462	143.803	42.0936
ENSG00000177519	RPRM	reprimo, TP53 dependent G2 arrest mediator candidate [Source:HGNC Symbol;Acc:24201]	protein_coding	26	5	200	22	102	24	194	26	-2.22483	2.15702	64.9184	7.80662e-16	2.74372e-14	-4.67457		29.8315	2.48929	189.38	25.3264	101.42	24.2835
ENSG00000106483	SFRP4	secreted frizzled-related protein 4 [Source:HGNC Symbol;Acc:10778]	protein_coding	11	38	73	89	28	169	642	153	1.92695	2.42707	64.9055	7.85779e-16	2.75397e-14	3.80251		19.1841	28.6838	52.105	124.858	35.3373	151.606
ENSG00000117152	RGS4	regulator of G-protein signaling 4 [Source:HGNC Symbol;Acc:10000]	protein_coding	712	665	2224	2637	742	3573	780	1145	1.41836	7.08929	64.9065	7.85379e-16	2.75397e-14	2.67281		673.205	705.53	1895.31	3183.38	968.762	2913.22
ENSG00000198142	SOWAHC	sosondowah ankyrin repeat domain family member C [Source:HGNC Symbol;Acc:26149]	protein_coding	115	117	299	449	124	547	328	529	1.53206	4.44172	64.8664	8.01523e-16	2.80522e-14	2.89198		108.953	123.606	272.041	494.622	148.109	482.136
ENSG00000151414	NEK7	NIMA-related kinase 7 [Source:HGNC Symbol;Acc:13386]	protein_coding	7514	974	11478	2386	7373	4206	8328	4102	-1.38989	8.72647	64.8542	8.06499e-16	2.81869e-14	-2.62059		7021.97	1050.54	10720.1	2570.36	8580.77	3683.56
ENSG00000165730	STOX1	storkhead box 1 [Source:HGNC Symbol;Acc:23508]	protein_coding	1	5	4	29	3	48	21	125	3.60064	0.362971	64.8407	8.12039e-16	2.8341e-14	12.1311		1.00152	4.99836	3.68431	29.4688	3.31189	47.4275
ENSG00000157625	TAB3	TGF-beta activated kinase 1/MAP3K7 binding protein 3 [Source:HGNC Symbol;Acc:30681]	protein_coding	716	114	1283	315	1027	353	1681	322	-1.46205	5.56629	64.7448	8.52526e-16	2.97125e-14	-2.75499		751.936	106.984	1329.4	303.133	948.651	387.286
ENSG00000149201	CCDC81	coiled-coil domain containing 81 [Source:HGNC Symbol;Acc:26281]	protein_coding	23	2	82	2	29	4	81	4	-3.45781	0.877642	64.5979	9.18536e-16	3.19686e-14	-10.9876		24.6941	0.850409	76.7466	4.23579	30.5021	3.01407
ENSG00000174145	KIAA1239	KIAA1239 [Source:HGNC Symbol;Acc:29229]	protein_coding	1	9	1	16	1	14	1	1	7.14695	-0.609734	64.5834	9.25314e-16	3.21598e-14	141.725		7.5745e-08	9	8.40216e-08	16	4.1063e-08	14
ENSG00000144821	MYH15	myosin, heavy chain 15 [Source:HGNC Symbol;Acc:31073]	protein_coding	16	54	99	168	73	208	82	268	1.7414	3.03212	64.5743	9.29586e-16	3.22635e-14	3.34359		29.5751	38.8351	88.419	186.073	62.376	235.02
ENSG00000076513	ANKRD13A	ankyrin repeat domain 13A [Source:HGNC Symbol;Acc:21268]	protein_coding	3333	411	11466	2876	6295	3112	7644	1861	-1.38826	8.24816	64.3855	1.02307e-15	3.54099e-14	-2.61764		3051.33	457.012	11722	2813.73	6765.83	2907.69
ENSG00000172915	NBEA	neurobeachin [Source:HGNC Symbol;Acc:7648]	protein_coding	1179	301	4540	695	2244	842	5419	625	-1.43124	6.8114	64.3857	1.02298e-15	3.54099e-14	-2.69679		1588.42	230.908	3777.81	880.14	2133.06	889.742
ENSG00000184156	KCNQ3	potassium voltage-gated channel, KQT-like subfamily, member 3 [Source:HGNC Symbol;Acc:6297]	protein_coding	38	52	185	255	39	230	112	144	1.69686	3.35334	64.2136	1.11636e-15	3.85854e-14	3.24196		39.5168	50.2995	153.007	312.13	53.5197	195.472
ENSG00000114796	KLHL24	kelch-like family member 24 [Source:HGNC Symbol;Acc:25947]	protein_coding	1006	206	2222	379	1460	601	2682	411	-1.43307	6.17173	64.1955	1.12664e-15	3.8887e-14	-2.70021		1190.77	172.872	1937.17	450.717	1451.57	604.674
ENSG00000177106	EPS8L2	EPS8-like 2 [Source:HGNC Symbol;Acc:21296]	protein_coding	351	48	724	182	563	189	1465	150	-1.52861	4.64878	63.96	1.26969e-15	4.37642e-14	-2.88508		351.856	47.7924	774.572	168.615	526.427	205.173
ENSG00000251432	RP11-420A23.1	NA	lincRNA	89	5	151	27	127	38	180	25	-2.00786	2.4676	63.9539	1.27366e-15	4.38405e-14	-4.02185		82.167	7.98277	157.801	24.5701	130.435	36.3612
ENSG00000123892	RAB38	RAB38, member RAS oncogene family [Source:HGNC Symbol;Acc:9776]	protein_coding	19	55	39	56	21	103	131	150	2.0009	2.08027	63.9083	1.30348e-15	4.47439e-14	4.0025		28.005	44.1223	28.5982	72.2109	22.2197	100.45
ENSG00000137558	PI15	peptidase inhibitor 15 [Source:HGNC Symbol;Acc:8946]	protein_coding	31	107	3	3	1	10	4	10	2.90503	1.53928	63.9103	1.30213e-15	4.47439e-14	7.49034		33.9611	101.638	1.0618	5.09277	1.14475	9.83042
ENSG00000137880	GCHFR	GTP cyclohydrolase I feedback regulator [Source:HGNC Symbol;Acc:4194]	protein_coding	7	17	19	61	17	86	35	23	2.32121	1.49181	63.8386	1.35043e-15	4.62919e-14	4.99752		8.02055	15.8407	19.1803	60.7107	15.6726	88.8175
ENSG00000150556	LYPD6B	LY6/PLAUR domain containing 6B [Source:HGNC Symbol;Acc:27018]	protein_coding	120	13	198	38	134	35	407	45	-1.88957	2.77838	63.6912	1.45532e-15	4.98193e-14	-3.70525		120.712	12.7396	207.046	35.0198	127.036	38.47
ENSG00000231131	RP11-346D6.6	NA	lincRNA	31	1	43	1	29	2	1	1	-4.05957	0.569204	63.6307	1.50071e-15	5.1303e-14	-16.6745		31.5015	0.689313	42.1409	1.47785	29.2507	1.83658
ENSG00000250508	RP11-757G1.6	NA	lincRNA	1	5	2	28	2	34	1	1	4.01197	0.0901525	63.4995	1.6041e-15	5.47626e-14	16.1333		0.768264	5.25241	2.48948	27.2771	1.75373	34.4032
ENSG00000019991	HGF	hepatocyte growth factor (hepapoietin A; scatter factor) [Source:HGNC Symbol;Acc:4893]	protein_coding	2	19	4	26	2	18	1	15	3.61948	0.132205	63.4834	1.61728e-15	5.51372e-14	12.2906		3.40246	17.2309	3.32404	26.9787	1.3033	18.9386
ENSG00000002587	HS3ST1	heparan sulfate (glucosamine) 3-O-sulfotransferase 1 [Source:HGNC Symbol;Acc:5194]	protein_coding	7	30	30	60	11	62	143	170	2.26814	1.48345	63.4669	1.63085e-15	5.55242e-14	4.81702		12.4115	23.6096	23.3132	71.0734	11.269	61.5087
ENSG00000103056	SMPD3	sphingomyelin phosphodiesterase 3, neutral membrane (neutral sphingomyelinase II) [Source:HGNC Symbol;Acc:14240]	protein_coding	12	7	231	34	125	17	56	3	-2.17902	2.29808	63.4216	1.66877e-15	5.67383e-14	-4.52844		19.1801	1.65282	235.927	32.5832	106.052	26.2231
ENSG00000167799	NUDT8	nudix (nucleoside diphosphate linked moiety X)-type motif 8 [Source:HGNC Symbol;Acc:8055]	protein_coding	12	6	12	82	19	95	23	76	2.32904	1.58931	63.4166	1.67305e-15	5.68065e-14	5.02471		6.24106	12.3948	21.0609	67.0347	17.3234	98.7192
ENSG00000148841	ITPRIP	inositol 1,4,5-trisphosphate receptor interacting protein [Source:HGNC Symbol;Acc:29370]	protein_coding	360	328	1300	1904	544	2102	850	2241	1.40858	6.35237	63.3395	1.73984e-15	5.89943e-14	2.65476		337.485	351.32	1220	2035.39	625.853	1869.43
ENSG00000118777	ABCG2	ATP-binding cassette, sub-family G (WHITE), member 2 [Source:HGNC Symbol;Acc:74]	protein_coding	2	11	19	48	5	62	37	65	2.66954	1.00532	63.2849	1.7887e-15	6.0569e-14	6.36227		3.63429	9.19465	13.9282	56.4744	7.82025	56.7708
ENSG00000158258	CLSTN2	calsyntenin 2 [Source:HGNC Symbol;Acc:17448]	protein_coding	1568	320	4948	1156	5334	1748	13513	2210	-1.39322	7.44186	63.256	1.81513e-15	6.13808e-14	-2.62665		1835.93	274.026	4891.21	1170.02	4712.06	2018.06
ENSG00000160957	RECQL4	RecQ protein-like 4 [Source:HGNC Symbol;Acc:9949]	protein_coding	42	48	227	552	162	430	321	267	1.5898	4.16601	63.1964	1.87088e-15	6.31806e-14	3.01007		41.2912	48.7672	260.578	493.229	142.69	483.561
ENSG00000166106	ADAMTS15	ADAM metallopeptidase with thrombospondin type 1 motif, 15 [Source:HGNC Symbol;Acc:16305]	protein_coding	114	144	323	518	163	507	1023	1114	1.48956	4.57145	63.1184	1.94651e-15	6.5646e-14	2.80803		122.48	134.908	307.762	543.284	161.595	510.728
ENSG00000165376	CLDN2	claudin 2 [Source:HGNC Symbol;Acc:2041]	protein_coding	1	5	1	25	1	23	14	16	4.90492	-0.233913	63.052	2.01324e-15	6.78053e-14	29.9591		0.327098	4.64455	1.0926	24.8639	0.579579	23.6138
ENSG00000072274	TFRC	transferrin receptor [Source:HGNC Symbol;Acc:11763]	protein_coding	1779	2056	6657	7441	2449	9099	5278	5413	1.3709	8.59096	62.7875	2.3026e-15	7.74466e-14	2.58631		1903.29	1930.02	5616.03	9126.99	2790.03	8118.1
ENSG00000253304	TMEM200B	transmembrane protein 200B [Source:HGNC Symbol;Acc:33785]	protein_coding	27	32	53	128	26	122	17	49	1.8875	2.38682	62.7616	2.33298e-15	7.83632e-14	3.69992		24.2026	35.2154	54.0947	126.144	28.1262	117.428
ENSG00000116117	PARD3B	par-3 family cell polarity regulator beta [Source:HGNC Symbol;Acc:14446]	protein_coding	394	78	1422	237	593	245	1462	293	-1.48021	5.09176	62.5387	2.6126e-15	8.76376e-14	-2.78989		456.035	64.0651	1248.7	281.138	600.001	241.86
ENSG00000072163	LIMS2	LIM and senescent cell antigen-like domains 2 [Source:HGNC Symbol;Acc:16084]	protein_coding	87	12	144	19	108	27	155	21	-2.03421	2.35786	62.5085	2.65293e-15	8.88713e-14	-4.09598		94.3854	8.99769	138.326	21.1335	104.742	28.6507
ENSG00000138675	FGF5	fibroblast growth factor 5 [Source:HGNC Symbol;Acc:3683]	protein_coding	1391	257	5479	793	1772	1008	2591	1090	-1.40035	6.89175	62.1809	3.13307e-15	1.04815e-13	-2.63966		1546.87	229.736	4424.01	1053.01	2064.07	879.607
ENSG00000086696	HSD17B2	hydroxysteroid (17-beta) dehydrogenase 2 [Source:HGNC Symbol;Acc:5211]	protein_coding	21	7	321	34	165	53	1519	214	-1.97043	2.75278	61.9796	3.47042e-15	1.15946e-13	-3.91884		27.2902	2.72265	282.082	45.1026	172.883	49.4911
ENSG00000110975	SYT10	synaptotagmin X [Source:HGNC Symbol;Acc:19266]	protein_coding	1	4	8	35	5	58	5	14	3.15143	0.608216	61.9402	3.54039e-15	1.18126e-13	8.88533		0.863755	3.09792	6.49507	37.3339	5.53524	56.9645
ENSG00000109861	CTSC	cathepsin C [Source:HGNC Symbol;Acc:2528]	protein_coding	723	939	1448	1822	843	2499	1641	1261	1.37246	6.93867	61.8932	3.62591e-15	1.20819e-13	2.58912		824.012	836.541	1282.73	2087.04	850.574	2477.73
ENSG00000119681	LTBP2	latent transforming growth factor beta binding protein 2 [Source:HGNC Symbol;Acc:6715]	protein_coding	8949	1437	18526	5252	18184	6695	10115	1584	-1.3494	9.46605	61.8754	3.65892e-15	1.21756e-13	-2.54806		9141.24	1406.54	19906.7	4908.94	16676.9	7362.93
ENSG00000101445	PPP1R16B	protein phosphatase 1, regulatory subunit 16B [Source:HGNC Symbol;Acc:15850]	protein_coding	1	21	1	8	1	14	1	1	4.99163	-0.399082	61.6423	4.11876e-15	1.36876e-13	31.8148		1.35173	20.5157	0.314081	7.63972	0.341011	14.8509
ENSG00000153132	CLGN	calmegin [Source:HGNC Symbol;Acc:2060]	protein_coding	321	389	983	1365	605	1803	1084	1586	1.38537	6.17401	61.5483	4.32012e-15	1.43378e-13	2.61238		350.414	358.959	906.442	1488.14	609.307	1790.97
ENSG00000005379	BZRAP1	benzodiazepine receptor (peripheral) associated protein 1 [Source:HGNC Symbol;Acc:16831]	protein_coding	136	9	369	75	206	87	189	31	-1.69709	3.38684	61.4617	4.51433e-15	1.49625e-13	-3.24246		121.054	14.6182	376.459	72.8575	225.268	78.0556
ENSG00000144354	CDCA7	cell division cycle associated 7 [Source:HGNC Symbol;Acc:14628]	protein_coding	31	54	155	247	91	309	106	178	1.61809	3.50323	61.4499	4.54147e-15	1.50325e-13	3.06969		38.2569	46.0951	140.548	271.401	90.0713	311.401
ENSG00000270504	RP11-420L9.5	NA	antisense	89	6	154	29	113	32	239	38	-1.97705	2.4231	61.4114	4.63126e-15	1.53095e-13	-3.93687		83.6876	8.30541	162.763	25.8879	112.773	32.114
ENSG00000163132	MSX1	msh homeobox 1 [Source:HGNC Symbol;Acc:7391]	protein_coding	23	43	75	140	22	94	104	437	1.84702	2.43532	61.282	4.94575e-15	1.63275e-13	3.59756		27.087	38.3139	67.4911	152.997	22.7819	92.4643
ENSG00000105894	PTN	pleiotrophin [Source:HGNC Symbol;Acc:9630]	protein_coding	68	57	145	265	60	291	260	216	1.60573	3.53893	61.259	5.00395e-15	1.64979e-13	3.0435		57.4603	68.6415	141.491	270.887	74.497	255.356
ENSG00000148482	SLC39A12	solute carrier family 39 (zinc transporter), member 12 [Source:HGNC Symbol;Acc:20860]	protein_coding	3	9	4	24	2	43	1	4	3.42142	0.309738	61.2439	5.04247e-15	1.6603e-13	10.714		2.2497	9.86067	3.51348	24.6808	3.24888	40.8604
ENSG00000140519	RHCG	Rh family, C glycoprotein [Source:HGNC Symbol;Acc:18140]	protein_coding	1	3	1	21	1	17	1	26	7.03447	-0.578259	61.2108	5.12785e-15	1.68619e-13	131.095		2.03049e-08	3	8.86867e-08	21	4.00996e-08	17
ENSG00000139926	FRMD6	FERM domain containing 6 [Source:HGNC Symbol;Acc:19839]	protein_coding	9257	952	9511	2952	8034	4142	7102	2650	-1.35286	8.82438	61.1654	5.24755e-15	1.72329e-13	-2.55418		7755.8	1190.5	10746.7	2643.73	8716.6	3839.18
ENSG00000115419	GLS	glutaminase [Source:HGNC Symbol;Acc:4331]	protein_coding	14822	1995	24698	6207	17829	9017	13875	3644	-1.33862	9.84025	61.1619	5.257e-15	1.72413e-13	-2.5291		13855	2147.83	24840.1	6171.47	19048.1	8472.95
ENSG00000178695	KCTD12	potassium channel tetramerization domain containing 12 [Source:HGNC Symbol;Acc:14678]	protein_coding	180	171	180	355	188	576	149	388	1.46019	4.57203	60.9762	5.7768e-15	1.89213e-13	2.75145		169.126	182.541	193.182	334.161	186.917	578.877
ENSG00000163618	CADPS	Ca++-dependent secretion activator [Source:HGNC Symbol;Acc:1426]	protein_coding	15	1	82	7	74	14	1	1	-2.66885	1.28798	60.888	6.04169e-15	1.97631e-13	-6.35922		15.1032	0.919438	80.1463	7.81946	75.5886	13.2038
ENSG00000164040	PGRMC2	progesterone receptor membrane component 2 [Source:HGNC Symbol;Acc:16089]	protein_coding	1505	239	3653	760	2165	1060	3972	990	-1.36732	6.79381	60.7035	6.63526e-15	2.16763e-13	-2.57992		1536.19	233.434	3392.68	826.23	2296.25	1001.21
ENSG00000105281	SLC1A5	solute carrier family 1 (neutral amino acid transporter), member 5 [Source:HGNC Symbol;Acc:10943]	protein_coding	82	58	255	465	86	414	62	218	1.54481	4.09102	60.6832	6.70399e-15	2.18723e-13	2.91765		65.8955	75.4358	254.195	466.368	108.465	356.288
ENSG00000196581	AJAP1	adherens junctions associated protein 1 [Source:HGNC Symbol;Acc:30801]	protein_coding	39	3	210	27	88	28	882	365	-2.08853	2.21616	60.5813	7.06009e-15	2.30041e-13	-4.25313		38.1676	3.50323	201.583	29.653	94.1803	24.804
ENSG00000115318	LOXL3	lysyl oxidase-like 3 [Source:HGNC Symbol;Acc:13869]	protein_coding	46	28	58	142	19	146	23	83	1.82041	2.55522	60.5525	7.1642e-15	2.3313e-13	3.53181		31.8816	44.2667	61.3141	136.439	30.4846	121.453
ENSG00000259450	RP11-265N7.1	NA	lincRNA	70	3	49	3	33	6	30	1	-2.97305	1.19605	60.5154	7.30041e-15	2.37254e-13	-7.85196		69.156	3.37605	47.6682	3.72948	34.754	4.86824
ENSG00000254416	RP11-347E10.1	NA	lincRNA	2	5	3	32	1	28	1	4	3.80029	0.0757534	60.4779	7.44106e-15	2.41511e-13	13.9316		1.039	6.05643	3.36547	31.4404	1.61864	27.0732
ENSG00000124882	EREG	epiregulin [Source:HGNC Symbol;Acc:3443]	protein_coding	1	4	1	21	1	14	1	10	7.03072	-0.628751	60.4647	7.49104e-15	2.42819e-13	130.755		2.80241e-08	4	9.18016e-08	21	3.41831e-08	14
ENSG00000197971	MBP	myelin basic protein [Source:HGNC Symbol;Acc:6925]	protein_coding	376	58	998	204	527	224	1732	294	-1.46576	4.82218	60.375	7.84044e-15	2.53815e-13	-2.76209		388.211	55.0827	951.46	216.361	537.924	219.007
ENSG00000176399	DMRTA1	DMRT-like family A1 [Source:HGNC Symbol;Acc:13826]	protein_coding	497	81	1023	190	730	339	760	152	-1.43962	5.12765	60.3203	8.06106e-15	2.6062e-13	-2.7125		522.305	75.4697	929.574	215.265	772.031	320.09
ENSG00000065357	DGKA	diacylglycerol kinase, alpha 80kDa [Source:HGNC Symbol;Acc:2849]	protein_coding	427	48	794	197	585	260	937	186	-1.46412	4.81747	60.2746	8.25031e-15	2.66395e-13	-2.75896		393.687	55.9237	826.546	188.171	610.074	248.665
ENSG00000197451	HNRNPAB	heterogeneous nuclear ribonucleoprotein A/B [Source:HGNC Symbol;Acc:5034]	protein_coding	891	875	2844	3952	1380	4579	2081	2471	1.34291	7.5467	60.2505	8.35209e-15	2.69333e-13	2.53663		885.38	880.591	2661.03	4241.65	1493.43	4262.04
ENSG00000253831	ETV3L	ets variant 3-like [Source:HGNC Symbol;Acc:33834]	protein_coding	1	7	1	16	1	14	1	1	7.02238	-0.675848	60.1218	8.91651e-15	2.87164e-13	130.001		5.54518e-08	7	7.90855e-08	16	3.86507e-08	14
ENSG00000111052	LIN7A	lin-7 homolog A (C. elegans) [Source:HGNC Symbol;Acc:17787]	protein_coding	22	13	7	46	5	73	22	108	2.41977	1.21912	60.089	9.06645e-15	2.91618e-13	5.35087		11.9165	25.2774	11.5738	39.346	10.3436	62.9574
ENSG00000101057	MYBL2	v-myb avian myeloblastosis viral oncogene homolog-like 2 [Source:HGNC Symbol;Acc:7548]	protein_coding	96	85	480	1000	274	799	1071	611	1.45509	5.04359	60.0817	9.09994e-15	2.92319e-13	2.74174		87.4133	93.9996	531.036	915.193	266.052	820.924
ENSG00000115598	IL1RL2	interleukin 1 receptor-like 2 [Source:HGNC Symbol;Acc:5999]	protein_coding	3	8	7	40	5	43	1	4	2.98427	0.587821	60.0707	9.15111e-15	2.93586e-13	7.91327		2.64067	8.39902	7.64966	38.9939	4.75714	43.4159
ENSG00000142920	ADC	arginine decarboxylase [Source:HGNC Symbol;Acc:29957]	protein_coding	51	55	55	147	50	160	70	217	1.6985	2.86028	60.0255	9.36383e-15	3.00026e-13	3.24564		46.8383	59.7182	64.5257	131.85	46.1419	168.807
ENSG00000157368	IL34	interleukin 34 [Source:HGNC Symbol;Acc:28529]	protein_coding	8	6	12	59	5	54	2	43	2.62366	0.983647	59.9701	9.63112e-15	3.0784e-13	6.16311		4.18088	10.2511	14.1229	55.4964	7.13985	50.2318
ENSG00000164105	SAP30	Sin3A-associated protein, 30kDa [Source:HGNC Symbol;Acc:10532]	protein_coding	498	64	1210	315	805	332	1284	197	-1.42838	5.25261	59.9698	9.63229e-15	3.0784e-13	-2.69144		475.077	69.186	1275.78	297.763	799.956	334.279
ENSG00000185070	FLRT2	fibronectin leucine rich transmembrane protein 2 [Source:HGNC Symbol;Acc:3761]	protein_coding	6868	1023	12021	2945	7811	3746	13901	3098	-1.32797	8.73141	59.9086	9.93682e-15	3.17167e-13	-2.5105		6712.38	1048.26	11894.6	2977.03	8084.28	3622.62
ENSG00000211455	STK38L	serine/threonine kinase 38 like [Source:HGNC Symbol;Acc:17848]	protein_coding	4332	707	11355	1805	4326	2795	5317	2369	-1.34843	8.20997	59.843	1.02734e-14	3.27493e-13	-2.54636		4458.13	686.408	9351.05	2307.44	5320.45	2350.54
ENSG00000174460	ZCCHC12	zinc finger, CCHC domain containing 12 [Source:HGNC Symbol;Acc:27273]	protein_coding	1	3	4	24	1	45	1	1	3.76498	0.173567	59.7716	1.06529e-14	3.39158e-13	13.5947		0.60183	3.42058	2.82084	25.6948	2.58787	42.2042
ENSG00000049323	LTBP1	latent transforming growth factor beta binding protein 1 [Source:HGNC Symbol;Acc:6714]	protein_coding	655	441	837	1975	965	2821	447	685	1.36466	6.66771	59.731	1.08752e-14	3.45795e-13	2.57516		545.823	551.146	1030.41	1667.5	969.391	2808.68
ENSG00000105011	ASF1B	anti-silencing function 1B histone chaperone [Source:HGNC Symbol;Acc:20996]	protein_coding	59	47	233	495	139	482	329	323	1.5344	4.15815	59.684	1.11379e-14	3.53699e-13	2.89667		49.9056	56.7176	253.126	461.046	143.832	469.041
ENSG00000164741	DLC1	deleted in liver cancer 1 [Source:HGNC Symbol;Acc:2897]	protein_coding	2140	254	3816	985	2333	1247	2812	1047	-1.35137	7.03231	59.6605	1.12718e-14	3.57498e-13	-2.55155		1912.39	293.834	3906.31	961.908	2577.8	1136.49
ENSG00000133519	ZDHHC8P1	zinc finger, DHHC-type containing 8 pseudogene 1 [Source:HGNC Symbol;Acc:26461]	pseudogene	4	1	64	4	27	1	207	3	-4.07389	0.38435	59.5773	1.17586e-14	3.72464e-13	-16.8408		3.90888	0.0845975	67.7327	2.34933	24.7623	1.53775
ENSG00000180340	FZD2	frizzled family receptor 2 [Source:HGNC Symbol;Acc:4040]	protein_coding	246	28	556	215	624	151	974	143	-1.52719	4.45371	59.4794	1.23582e-14	3.90964e-13	-2.88224		233.135	31.6954	749.834	163.378	513.163	200.185
ENSG00000159713	TPPP3	tubulin polymerization-promoting protein family member 3 [Source:HGNC Symbol;Acc:24162]	protein_coding	9	17	9	55	16	59	11	9	2.37727	1.20988	59.3945	1.2903e-14	4.07682e-13	5.19551		8.52649	17.5471	14.2607	47.0347	11.4673	67.7152
ENSG00000139970	RTN1	reticulon 1 [Source:HGNC Symbol;Acc:10467]	protein_coding	15	16	20	76	23	103	117	586	2.09188	1.76864	59.3879	1.29461e-14	4.08527e-13	4.26303		11.7224	19.7049	25.1861	67.8511	21.8655	105.464
ENSG00000113721	PDGFRB	platelet-derived growth factor receptor, beta polypeptide [Source:HGNC Symbol;Acc:8804]	protein_coding	1382	231	3805	995	2894	1115	5926	1322	-1.3501	6.92302	59.3761	1.30239e-14	4.10466e-13	-2.5493		1437.02	220.989	3918.91	965.855	2712.49	1196.91
ENSG00000122420	PTGFR	prostaglandin F receptor (FP) [Source:HGNC Symbol;Acc:9600]	protein_coding	348	273	270	488	203	735	6	21	1.40481	5.1373	59.2765	1.37002e-14	4.31238e-13	2.64783		305.328	317.086	281.958	469.284	226.211	674.083
ENSG00000007171	NOS2	nitric oxide synthase 2, inducible [Source:HGNC Symbol;Acc:7873]	protein_coding	1	4	1	20	2	29	1	8	4.79068	-0.239294	59.2646	1.37837e-14	4.33321e-13	27.6783		0.282243	3.69838	0.894628	18.7877	0.821373	30.8829
ENSG00000166123	GPT2	glutamic pyruvate transaminase (alanine aminotransferase) 2 [Source:HGNC Symbol;Acc:18062]	protein_coding	152	139	382	690	262	821	551	765	1.41858	4.97889	59.2554	1.38479e-14	4.34552e-13	2.67323		142.23	149.121	396.649	666.491	267.75	805.502
ENSG00000179361	ARID3B	AT rich interactive domain 3B (BRIGHT-like) [Source:HGNC Symbol;Acc:14350]	protein_coding	18	20	43	108	22	112	62	33	1.94683	2.09737	59.254	1.38576e-14	4.34552e-13	3.85527		15.2286	23.1088	43.8345	106.604	24.5071	106.708
ENSG00000055957	ITIH1	inter-alpha-trypsin inhibitor heavy chain 1 [Source:HGNC Symbol;Acc:6166]	protein_coding	1	1	1	25	1	23	1	166	5.44387	-0.360165	59.2218	1.40867e-14	4.41182e-13	43.5278		0.039548	0.959717	0.61942	24.0904	0.344192	23.9667
ENSG00000013293	SLC7A14	solute carrier family 7, member 14 [Source:HGNC Symbol;Acc:29326]	protein_coding	54	2	118	21	62	12	1	1	-2.27283	1.76787	59.2114	1.4161e-14	4.42956e-13	-4.83269		50.1953	4.04317	129.559	16.7251	59.1328	13.6671
ENSG00000225206	MIR137HG	MIR137 host gene (non-protein coding) [Source:HGNC Symbol;Acc:42871]	lincRNA	123	11	374	65	208	95	2	1	-1.67059	3.36883	59.1925	1.4298e-14	4.46683e-13	-3.18345		114.905	14.1328	356.277	70.2291	234.375	82.7158
ENSG00000101868	POLA1	polymerase (DNA directed), alpha 1, catalytic subunit [Source:HGNC Symbol;Acc:9173]	protein_coding	187	205	552	855	331	984	687	669	1.39079	5.34603	59.1841	1.43589e-14	4.48028e-13	2.62222		193.191	198.669	535.108	881.913	332.292	980.513
ENSG00000096060	FKBP5	FK506 binding protein 5 [Source:HGNC Symbol;Acc:3721]	protein_coding	236	253	642	910	316	1029	310	296	1.38148	5.49704	59.1164	1.48616e-14	4.63134e-13	2.60536		241.822	247.073	598.217	979.558	334.272	979.985
ENSG00000181938	GINS3	GINS complex subunit 3 (Psf3 homolog) [Source:HGNC Symbol;Acc:25851]	protein_coding	74	75	191	339	100	355	221	195	1.51731	3.89219	59.0841	1.51078e-14	4.70221e-13	2.86257		70.3027	78.9646	189.596	341.295	105.701	340.667
ENSG00000186567	CEACAM19	carcinoembryonic antigen-related cell adhesion molecule 19 [Source:HGNC Symbol;Acc:31951]	protein_coding	72	14	312	45	145	45	327	55	-1.79915	2.89877	59.0278	1.5546e-14	4.8326e-13	-3.48016		82.5967	9.28463	288.665	52.0039	142.841	46.0727
ENSG00000004846	ABCB5	ATP-binding cassette, sub-family B (MDR/TAP), member 5 [Source:HGNC Symbol;Acc:46]	protein_coding	2	1	76	1	9	1	1299	37	-5.48455	0.202908	58.9811	1.59192e-14	4.94244e-13	-44.7729		1.98624	0.0132288	76.4603	0.816139	8.80253	0.168222
ENSG00000108840	HDAC5	histone deacetylase 5 [Source:HGNC Symbol;Acc:14068]	protein_coding	263	37	904	247	611	204	788	135	-1.47381	4.70607	58.9606	1.60863e-14	4.98814e-13	-2.77755		262.743	37.0713	991.071	224.105	560.46	226.903
ENSG00000137502	RAB30	RAB30, member RAS oncogene family [Source:HGNC Symbol;Acc:9770]	protein_coding	438	75	760	156	520	208	1066	179	-1.44561	4.76884	58.9172	1.64447e-14	5.09297e-13	-2.72378		470.445	67.6877	722.296	166.555	512.386	211.537
ENSG00000116062	MSH6	mutS homolog 6 [Source:HGNC Symbol;Acc:7329]	protein_coding	827	765	1843	2751	1106	3526	2207	2655	1.33042	7.17904	58.9013	1.65782e-14	5.12796e-13	2.51475		801.431	790.233	1791.67	2831.31	1177.05	3330.22
ENSG00000178826	TMEM139	transmembrane protein 139 [Source:HGNC Symbol;Acc:22058]	protein_coding	53	3	214	42	175	55	246	19	-1.85791	2.6893	58.815	1.73219e-14	5.35139e-13	-3.62482		48.9088	5.27704	224.082	38.7481	176.066	54.5087
ENSG00000135378	PRRG4	proline rich Gla (G-carboxyglutamic acid) 4 (transmembrane) [Source:HGNC Symbol;Acc:30799]	protein_coding	17	27	49	74	16	128	108	201	1.94686	2.05267	58.8058	1.74027e-14	5.36972e-13	3.85535		17.4533	26.4856	37.8541	92.0631	25.0015	108.865
ENSG00000134243	SORT1	sortilin 1 [Source:HGNC Symbol;Acc:11186]	protein_coding	3938	703	14170	2993	8208	3890	22516	4990	-1.32004	8.56907	58.7883	1.75586e-14	5.41116e-13	-2.49672		4199.25	659.409	13037.8	3281.15	8419.91	3793.83
ENSG00000168621	GDNF	glial cell derived neurotrophic factor [Source:HGNC Symbol;Acc:4232]	protein_coding	99	7	78	24	140	26	23	5	-2.00614	2.33202	58.753	1.78761e-14	5.50223e-13	-4.01705		93.8179	9.11932	97.9141	15.2533	122.94	34.2892
ENSG00000146122	DAAM2	dishevelled associated activator of morphogenesis 2 [Source:HGNC Symbol;Acc:18143]	protein_coding	457	55	1185	312	613	263	1421	176	-1.42541	5.0803	58.6915	1.8444e-14	5.67005e-13	-2.68592		426.298	62.2076	1255.18	293.547	620.188	259.682
ENSG00000075275	CELSR1	cadherin, EGF LAG seven-pass G-type receptor 1 [Source:HGNC Symbol;Acc:1850]	protein_coding	188	29	440	107	310	93	1138	92	-1.56084	3.83405	58.3908	2.14894e-14	6.59009e-13	-2.95026		197.189	26.1812	466.689	99.3061	280.633	106.914
ENSG00000246985	SOCS2-AS1	SOCS2 antisense RNA 1 [Source:HGNC Symbol;Acc:27054]	processed_transcript	11	16	8	45	7	46	29	33	2.54583	0.926704	58.393	2.14655e-14	6.59009e-13	5.83942		8.28326	19.2316	10.9221	40.6405	6.92416	46.1285
ENSG00000126545	CSN1S1	casein alpha s1 [Source:HGNC Symbol;Acc:2445]	protein_coding	1	5	2	23	1	20	1	79	4.81299	-0.347805	58.3007	2.24968e-14	6.89058e-13	28.1096		0.347013	4.62321	1.13612	24.2584	0.504994	19.3051
ENSG00000248323	LUCAT1	lung cancer associated transcript 1 (non-protein coding) [Source:HGNC Symbol;Acc:48498]	lincRNA	2	9	9	37	5	45	16	53	2.90412	0.597503	58.2828	2.27018e-14	6.94486e-13	7.48559		2.72858	8.19514	8.00361	38.5253	5.18469	44.6819
ENSG00000175676	GOLGA8EP	golgin A8 family, member E, pseudogene [Source:HGNC Symbol;Acc:32377]	pseudogene	1	6	1	21	1	15	1	1	5.45298	-0.513815	58.2109	2.35473e-14	7.19474e-13	43.8035		0.234785	5.73922	0.552282	21.6364	0.209987	14.7287
ENSG00000165238	WNK2	WNK lysine deficient protein kinase 2 [Source:HGNC Symbol;Acc:14542]	protein_coding	37	6	210	46	165	32	495	53	-1.91002	2.56037	58.1518	2.42649e-14	7.40495e-13	-3.75814		40.0594	4.16684	232.928	38.8297	142.817	42.6256
ENSG00000147231	CXorf57	chromosome X open reading frame 57 [Source:HGNC Symbol;Acc:25486]	protein_coding	25	27	114	206	72	302	156	249	1.65689	3.21431	58.1044	2.48569e-14	7.57635e-13	3.15336		23.2914	28.8388	108.477	215.257	79.5409	282.592
ENSG00000272796	RP1-74M1.3	NA	lincRNA	42	14	514	81	312	94	262	30	-1.69496	3.545	58.0659	2.53487e-14	7.71687e-13	-3.23768		55.6027	6.72434	473.854	91.8414	293.897	101.985
ENSG00000120658	ENOX1	ecto-NOX disulfide-thiol exchanger 1 [Source:HGNC Symbol;Acc:25474]	protein_coding	1	8	5	32	4	34	1	1	3.27601	0.290782	57.9333	2.71153e-14	8.24463e-13	9.68676		1.80325	7.11358	5.04974	31.9257	3.12801	35.4069
ENSG00000123384	LRP1	low density lipoprotein receptor-related protein 1 [Source:HGNC Symbol;Acc:6692]	protein_coding	7282	1229	14225	5154	15953	4653	19300	3251	-1.31844	9.19873	57.8967	2.76248e-14	8.38935e-13	-2.49397		7545.31	1186.16	17327.8	4365.65	13140.5	5927.46
ENSG00000110876	SELPLG	selectin P ligand [Source:HGNC Symbol;Acc:10722]	protein_coding	73	13	167	29	147	34	247	36	-1.87188	2.54536	57.7843	2.925e-14	8.87214e-13	-3.66009		82.4868	8.80913	167.785	28.7173	133.206	40.8188
ENSG00000111879	FAM184A	family with sequence similarity 184, member A [Source:HGNC Symbol;Acc:20991]	protein_coding	15	48	67	113	53	149	87	116	1.73241	2.59216	57.7695	2.94705e-14	8.92819e-13	3.32283		26.776	34.9603	59.6281	124.773	44.8102	167.878
ENSG00000171227	TMEM37	transmembrane protein 37 [Source:HGNC Symbol;Acc:18216]	protein_coding	24	7	307	46	145	38	1264	45	-1.8992	2.67935	57.6511	3.12982e-14	9.47045e-13	-3.73007		29.8385	3.12751	294.772	49.5165	137.865	41.4635
ENSG00000164465	DCBLD1	discoidin, CUB and LCCL domain containing 1 [Source:HGNC Symbol;Acc:21479]	protein_coding	1499	222	4796	1131	2759	1381	1523	517	-1.32653	7.05886	57.6042	3.20545e-14	9.6876e-13	-2.50799		1462.8	228.659	4657.47	1166.8	2917.34	1308.52
ENSG00000222788	RNU2-38P	RNA, U2 small nuclear 38, pseudogene [Source:HGNC Symbol;Acc:48531]	snRNA	1	8	1	5	1	27	1	48	6.93136	-0.593889	57.3488	3.64991e-14	1.10175e-12	122.052		7.7981e-08	8	3.04108e-08	5	9.17222e-08	27
ENSG00000186854	TRABD2A	TraB domain containing 2A [Source:HGNC Symbol;Acc:27013]	protein_coding	123	155	265	339	107	382	119	105	1.43943	4.28241	57.1876	3.96158e-14	1.19439e-12	2.71215		134.434	143.032	230.649	393.294	117.069	357.401
ENSG00000116852	KIF21B	kinesin family member 21B [Source:HGNC Symbol;Acc:29442]	protein_coding	45	54	103	205	53	175	16	22	1.6111	3.09715	57.1509	4.03618e-14	1.21542e-12	3.05485		45.0103	53.9887	104.972	201.792	51.6971	177.928
ENSG00000156113	KCNMA1	potassium large conductance calcium-activated channel, subfamily M, alpha member 1 [Source:HGNC Symbol;Acc:6284]	protein_coding	1820	278	4663	1218	3196	1438	3034	665	-1.31503	7.20225	57.1047	4.13216e-14	1.24283e-12	-2.48807		1794.01	282.682	4741.88	1197.47	3188.33	1441.53
ENSG00000138623	SEMA7A	semaphorin 7A, GPI membrane anchor (John Milton Hagen blood group) [Source:HGNC Symbol;Acc:10741]	protein_coding	193	180	482	817	371	1098	1004	296	1.36422	5.33935	56.7607	4.92201e-14	1.47861e-12	2.57437		185.638	187.418	493.671	798.773	375.172	1086.84
ENSG00000233098	RP11-344E13.3	NA	antisense	18	1	56	4	35	4	100	2	-3.31761	0.641761	56.736	4.98424e-14	1.49551e-12	-9.97013		17.1356	0.650498	57.0629	3.47169	35.2541	3.84011
ENSG00000165195	PIGA	phosphatidylinositol glycan anchor biosynthesis, class A [Source:HGNC Symbol;Acc:8957]	protein_coding	139	123	293	467	167	606	366	975	1.41149	4.56877	56.5838	5.38526e-14	1.6139e-12	2.66012		128.379	133.954	285.922	478.134	186.035	556.986
ENSG00000185088	RPS27L	ribosomal protein S27-like [Source:HGNC Symbol;Acc:18476]	protein_coding	2693	482	7574	1396	4312	2412	7578	1468	-1.30365	7.77485	56.3418	6.09071e-14	1.82313e-12	-2.46853		2856.56	453.68	6540.64	1664.82	4799.41	2187.17
ENSG00000148339	SLC25A25	solute carrier family 25 (mitochondrial carrier; phosphate carrier), member 25 [Source:HGNC Symbol;Acc:20663]	protein_coding	125	126	362	658	225	615	237	515	1.39505	4.77241	56.3065	6.20092e-14	1.8539e-12	2.62998		123.568	127.464	380.428	628.921	215.823	638.807
ENSG00000165895	ARHGAP42	Rho GTPase activating protein 42 [Source:HGNC Symbol;Acc:26545]	protein_coding	326	327	527	762	321	1000	437	1179	1.34087	5.54855	56.2989	6.22488e-14	1.85885e-12	2.53305		327.594	325.415	502.412	799.839	336.568	959.32
ENSG00000135750	KCNK1	potassium channel, subfamily K, member 1 [Source:HGNC Symbol;Acc:6272]	protein_coding	103	89	143	268	85	310	91	395	1.48384	3.78549	56.2923	6.24611e-14	1.86296e-12	2.79692		91.8725	100.832	147.949	260.236	92.6247	291.695
ENSG00000060718	COL11A1	collagen, type XI, alpha 1 [Source:HGNC Symbol;Acc:2186]	protein_coding	11207	1836	20191	4516	12031	6315	46766	13235	-1.28298	9.44212	56.2298	6.44754e-14	1.92075e-12	-2.4334		11300.1	1820.65	18845.2	4866.14	12843.5	5937.68
ENSG00000231346	LINC01160	long intergenic non-protein coding RNA 1160 [Source:HGNC Symbol;Acc:49525]	lincRNA	2	3	4	30	2	39	6	9	3.43313	0.210843	56.1903	6.57869e-14	1.95749e-12	10.8013		0.931291	4.13665	4.17743	29.7381	2.93791	37.4447
ENSG00000198879	SFMBT2	Scm-like with four mbt domains 2 [Source:HGNC Symbol;Acc:20256]	protein_coding	69	57	114	214	59	253	79	181	1.55296	3.35944	56.1528	6.7053e-14	1.99279e-12	2.93418		58.9414	67.8879	115.037	212.349	69.2687	228.927
ENSG00000036672	USP2	ubiquitin specific peptidase 2 [Source:HGNC Symbol;Acc:12618]	protein_coding	50	6	251	59	191	47	126	13	-1.7796	2.83125	56.1346	6.76754e-14	2.00891e-12	-3.4333		50.4538	5.74916	277.927	50.7553	171.795	56.1705
ENSG00000121068	TBX2	T-box 2 [Source:HGNC Symbol;Acc:11597]	protein_coding	11	27	42	108	26	75	32	72	1.92061	1.96898	56.0813	6.95362e-14	2.0594e-12	3.78583		15.0717	22.4622	43.9009	104.858	20.1875	86.3296
ENSG00000164938	TP53INP1	tumor protein p53 inducible nuclear protein 1 [Source:HGNC Symbol;Acc:18022]	protein_coding	1490	310	2933	609	1992	839	4506	651	-1.31602	6.67479	56.0811	6.95408e-14	2.0594e-12	-2.48978		1712.67	269.67	2679.97	676.282	1925.52	869.95
ENSG00000135114	OASL	2'-5'-oligoadenylate synthetase-like [Source:HGNC Symbol;Acc:8090]	protein_coding	4	11	4	36	5	29	3	30	3.02023	0.385761	56.0395	7.10281e-14	2.10095e-12	8.11294		3.52609	11.5456	6.23264	32.7066	3.35505	31.5217
ENSG00000076716	GPC4	glypican 4 [Source:HGNC Symbol;Acc:4452]	protein_coding	215	34	346	70	200	70	1295	122	-1.56006	3.58643	55.9817	7.31482e-14	2.16111e-12	-2.94866		227.956	30.2751	339.067	72.1707	193.002	73.5505
ENSG00000157570	TSPAN18	tetraspanin 18 [Source:HGNC Symbol;Acc:20660]	protein_coding	16	43	104	164	36	117	4	57	1.70433	2.66468	55.966	7.37358e-14	2.1759e-12	3.25878		25.4768	32.6202	90.7634	186.248	33.3461	122.511
ENSG00000164400	CSF2	colony stimulating factor 2 (granulocyte-macrophage) [Source:HGNC Symbol;Acc:2434]	protein_coding	36	23	6	73	9	45	3	125	2.1591	1.48366	55.9243	7.53161e-14	2.21992e-12	4.46636		22.5051	39.7214	18.926	53.5355	8.91324	45.1406
ENSG00000158560	DYNC1I1	dynein, cytoplasmic 1, intermediate chain 1 [Source:HGNC Symbol;Acc:2963]	protein_coding	281	35	315	79	321	122	289	44	-1.50493	3.91892	55.7749	8.12631e-14	2.39239e-12	-2.83812		271.74	37.5077	332.148	73.4749	315.127	124.807
ENSG00000012048	BRCA1	breast cancer 1, early onset [Source:HGNC Symbol;Acc:1100]	protein_coding	254	257	809	1198	487	1433	807	700	1.32844	5.82828	55.7217	8.34914e-14	2.4551e-12	2.51131		257.481	253.563	783.755	1236.98	497.367	1405.42
ENSG00000259976	RP11-553L6.5	NA	lincRNA	115	19	272	58	155	40	333	57	-1.68296	3.03083	55.7064	8.41443e-14	2.47139e-12	-3.21085		125.116	15.2491	281.53	54.9917	138.68	48.499
ENSG00000114166	KAT2B	K(lysine) acetyltransferase 2B [Source:HGNC Symbol;Acc:8638]	protein_coding	295	59	1010	153	473	236	1247	212	-1.42908	4.69239	55.6944	8.46574e-14	2.48355e-12	-2.69274		335.061	48.7641	847.696	197.723	516.416	215.657
ENSG00000111186	WNT5B	wingless-type MMTV integration site family, member 5B [Source:HGNC Symbol;Acc:16265]	protein_coding	905	114	1401	424	1491	654	349	82	-1.337	5.94543	55.6763	8.54433e-14	2.50367e-12	-2.52626		831.134	128.969	1546.17	384.514	1480.14	659.031
ENSG00000232956	SNHG15	small nucleolar RNA host gene 15 (non-protein coding) [Source:HGNC Symbol;Acc:27797]	lincRNA	87	93	415	599	193	659	238	455	1.4084	4.65829	55.662	8.60673e-14	2.519e-12	2.65443		88.1692	91.8	386.334	644.657	207.734	620.615
ENSG00000171793	CTPS1	CTP synthase 1 [Source:HGNC Symbol;Acc:2519]	protein_coding	459	451	1379	1953	737	2217	737	1403	1.30446	6.54549	55.6311	8.74305e-14	2.55591e-12	2.46992		462.333	447.762	1318.24	2046.1	767.993	2134.21
ENSG00000112144	ICK	intestinal cell (MAK-like) kinase [Source:HGNC Symbol;Acc:21219]	protein_coding	398	72	1129	223	601	268	657	104	-1.39126	4.99137	55.6283	8.75556e-14	2.55658e-12	-2.62307		430.418	64.3124	1036.79	248.277	612.473	262.591
ENSG00000099901	RANBP1	RAN binding protein 1 [Source:HGNC Symbol;Acc:9847]	protein_coding	419	413	1121	1773	734	1978	1191	1206	1.30676	6.39862	55.5989	8.88722e-14	2.58898e-12	2.47385		422.373	409.717	1130.8	1757.99	722.075	2009.83
ENSG00000136014	USP44	ubiquitin specific peptidase 44 [Source:HGNC Symbol;Acc:20064]	protein_coding	49	5	444	73	240	104	286	96	-1.67814	3.338	55.6007	8.87906e-14	2.58898e-12	-3.20016		47.563	5.81894	414.587	81.2888	264.552	92.8698
ENSG00000006606	CCL26	chemokine (C-C motif) ligand 26 [Source:HGNC Symbol;Acc:10625]	protein_coding	1	8	1	19	1	11	1	112	5.409	-0.613975	55.591	8.92318e-14	2.59644e-12	42.4884		0.321629	7.63117	0.517221	19.6677	0.158741	10.8072
ENSG00000227051	C14orf132	chromosome 14 open reading frame 132 [Source:HGNC Symbol;Acc:20346]	protein_coding	1185	162	2619	864	2348	918	2445	302	-1.3175	6.58404	55.5875	8.93898e-14	2.59801e-12	-2.49233		1115.38	175.443	3013.72	759.725	2193.05	989.809
ENSG00000137474	MYO7A	myosin VIIA [Source:HGNC Symbol;Acc:7606]	protein_coding	25	5	326	70	134	26	160	5	-1.85909	2.71556	55.5242	9.23169e-14	2.67997e-12	-3.62778		27.9339	3.01057	356.681	61.6081	115.307	35.6583
ENSG00000149527	PLCH2	phospholipase C, eta 2 [Source:HGNC Symbol;Acc:29037]	protein_coding	5	1	68	8	76	12	1	1	-2.67146	1.10556	55.5187	9.25751e-14	2.6843e-12	-6.37073		4.69021	0.284595	70.4466	6.85071	74.1843	12.9162
ENSG00000168874	ATOH8	atonal homolog 8 (Drosophila) [Source:HGNC Symbol;Acc:24126]	protein_coding	86	16	247	61	180	35	621	42	-1.7155	2.94072	55.5164	9.26804e-14	2.6843e-12	-3.28409		96.7258	11.5243	274.37	52.3899	148.71	50.8392
ENSG00000176018	LYSMD3	LysM, putative peptidoglycan-binding, domain containing 3 [Source:HGNC Symbol;Acc:26969]	protein_coding	772	120	1418	255	665	391	1075	314	-1.35733	5.49444	55.4979	9.35596e-14	2.70663e-12	-2.56211		777.305	118.919	1239.55	303.925	773.669	339.63
ENSG00000257732	RP11-818F20.5	NA	antisense	13	1	105	8	28	4	112	14	-2.93682	0.983041	55.4859	9.41313e-14	2.72002e-12	-7.65724		13.4114	0.671953	104.056	8.35554	27.9695	4.02105
ENSG00000151617	EDNRA	endothelin receptor type A [Source:HGNC Symbol;Acc:3179]	protein_coding	21	60	41	57	32	108	16	40	1.80324	2.21074	55.3969	9.84911e-14	2.84272e-12	3.49003		33.3582	45.7878	31.957	70.3	29.0066	114.244
ENSG00000231242	RP11-87H9.3	NA	lincRNA	13	1	127	16	67	16	123	18	-2.34096	1.52928	55.3303	1.01887e-13	2.93735e-12	-5.06641		11.8889	0.912433	127.772	15.7159	68.6236	15.112
ENSG00000177189	RPS6KA3	ribosomal protein S6 kinase, 90kDa, polypeptide 3 [Source:HGNC Symbol;Acc:10432]	protein_coding	1023	1101	3475	4067	1532	4894	3130	3523	1.28467	7.71862	55.242	1.06567e-13	3.06873e-12	2.43627		1087.73	1039.04	3064.66	4691.72	1659.94	4549.78
ENSG00000151090	THRB	thyroid hormone receptor, beta [Source:HGNC Symbol;Acc:11799]	protein_coding	22	44	94	134	44	170	66	184	1.66094	2.747	55.201	1.08816e-13	3.12989e-12	3.16222		29.1497	36.2085	79.244	157.755	46.2701	164.917
ENSG00000100714	MTHFD1	methylenetetrahydrofolate dehydrogenase (NADP+ dependent) 1, methenyltetrahydrofolate cyclohydrolase, formyltetrahydrofolate synthetase [Source:HGNC Symbol;Acc:7432]	protein_coding	597	714	2241	2961	1329	3439	2257	2303	1.2886	7.18671	55.1507	1.11633e-13	3.20723e-12	2.44291		671.097	642.815	2084.28	3199.62	1289.66	3544.58
ENSG00000128573	FOXP2	forkhead box P2 [Source:HGNC Symbol;Acc:13875]	protein_coding	58	6	129	19	94	27	329	45	-2.00285	2.07329	55.112	1.13853e-13	3.26725e-12	-4.00791		58.5793	5.70414	126.938	19.8098	94.9133	26.5193
ENSG00000151468	CCDC3	coiled-coil domain containing 3 [Source:HGNC Symbol;Acc:23813]	protein_coding	2	4	18	76	19	76	17	51	2.29052	1.365	55.0634	1.16703e-13	3.34522e-12	4.89234		2.04333	3.95507	22.2412	68.9944	15.1253	84.0054
ENSG00000134853	PDGFRA	platelet-derived growth factor receptor, alpha polypeptide [Source:HGNC Symbol;Acc:8803]	protein_coding	48	62	158	252	93	301	5	16	1.503	3.57258	54.9308	1.2485e-13	3.57466e-12	2.83431		51.9676	57.8042	149.2	265.972	93.7425	299.193
ENSG00000205364	MT1M	metallothionein 1M [Source:HGNC Symbol;Acc:14296]	protein_coding	19	14	23	69	14	97	5	6	2.04508	1.66912	54.9222	1.25399e-13	3.58628e-12	4.12696		12.8614	20.9333	25.1694	65.6542	18.7344	87.4939
ENSG00000064692	SNCAIP	synuclein, alpha interacting protein [Source:HGNC Symbol;Acc:11139]	protein_coding	1	3	11	45	5	48	1	8	2.82695	0.641806	54.8413	1.30667e-13	3.73266e-12	7.09573		1.04023	2.95824	10.167	46.3381	5.72704	46.733
ENSG00000176890	TYMS	thymidylate synthetase [Source:HGNC Symbol;Acc:12441]	protein_coding	242	218	942	1618	557	1532	1084	1175	1.31917	5.9766	54.8387	1.30837e-13	3.73326e-12	2.49523		232.418	227.412	987.29	1548.21	551.178	1547.48
ENSG00000188549	C15orf52	chromosome 15 open reading frame 52 [Source:HGNC Symbol;Acc:33488]	protein_coding	1870	243	4065	1359	3207	1367	3242	743	-1.29347	7.16197	54.8046	1.33132e-13	3.79441e-12	-2.45117		1706.74	272.978	4674.11	1198.12	3093.88	1419.88
ENSG00000104369	JPH1	junctophilin 1 [Source:HGNC Symbol;Acc:14201]	protein_coding	27	54	206	259	79	278	306	253	1.53051	3.50662	54.7467	1.37111e-13	3.90338e-12	2.88887		37.6703	42.7126	172.59	313.626	82.7041	269.074
ENSG00000251463	FKBP4P1	FK506 binding protein 4, 59kDa pseudogene 1 [Source:HGNC Symbol;Acc:44038]	pseudogene	19	1	54	5	62	12	42	4	-2.72899	0.999169	54.7384	1.37686e-13	3.9153e-12	-6.62992		17.6367	1.02592	53.9449	5.02906	64.3732	10.7446
ENSG00000158828	PINK1	PTEN induced putative kinase 1 [Source:HGNC Symbol;Acc:14581]	protein_coding	968	130	2661	813	2015	870	3207	563	-1.31131	6.4266	54.7336	1.38029e-13	3.92059e-12	-2.48167		904.287	142.849	2929.56	741.674	1967.89	891.987
ENSG00000129946	SHC2	SHC (Src homology 2 domain containing) transforming protein 2 [Source:HGNC Symbol;Acc:29869]	protein_coding	126	14	386	95	278	99	303	47	-1.5629	3.56395	54.7293	1.38329e-13	3.92466e-12	-2.95447		120.774	16.0103	411.503	87.4255	270.127	102.75
ENSG00000012660	ELOVL5	ELOVL fatty acid elongase 5 [Source:HGNC Symbol;Acc:21308]	protein_coding	2735	2575	5854	7013	2959	10214	4178	9199	1.27036	8.75838	54.7122	1.3954e-13	3.95452e-12	2.41223		2728.81	2580.86	5239.37	7941.66	3363.21	9127.12
ENSG00000163207	IVL	involucrin [Source:HGNC Symbol;Acc:6187]	protein_coding	109	14	792	155	390	178	186	24	-1.51192	4.1519	54.6958	1.40708e-13	3.98311e-12	-2.8519		107.219	14.7297	752.335	165.642	418.465	164.955
ENSG00000169031	COL4A3	collagen, type IV, alpha 3 (Goodpasture antigen) [Source:HGNC Symbol;Acc:2204]	protein_coding	879	160	1838	444	1606	666	2823	1395	-1.3159	6.08979	54.6881	1.41259e-13	3.9942e-12	-2.48957		939.465	147.93	1800.2	454.294	1541.25	696.362
ENSG00000142173	COL6A2	collagen, type VI, alpha 2 [Source:HGNC Symbol;Acc:2212]	protein_coding	137	158	293	547	195	445	5	177	1.37864	4.61616	54.6771	1.42052e-13	4.01208e-12	2.60024		145.981	148.886	314.39	513.885	171.824	502.839
ENSG00000162909	CAPN2	calpain 2, (m/II) large subunit [Source:HGNC Symbol;Acc:1479]	protein_coding	5143	893	20619	4276	9092	4990	21801	3547	-1.27047	8.95107	54.6724	1.4239e-13	4.01711e-12	-2.4124		5314.76	863.756	18525.9	4825.33	9893.95	4613.87
ENSG00000178966	RMI1	RecQ mediated genome instability 1 [Source:HGNC Symbol;Acc:25764]	protein_coding	164	171	370	523	220	705	296	409	1.35936	4.85864	54.6143	1.46663e-13	4.13299e-12	2.56572		166.968	168.018	346.591	558.961	232.815	672.238
ENSG00000132470	ITGB4	integrin, beta 4 [Source:HGNC Symbol;Acc:6158]	protein_coding	19	5	267	57	199	44	741	100	-1.82231	2.76025	54.49	1.56243e-13	4.39801e-12	-3.53647		22.4808	2.48623	287.355	50.9317	174.619	55.4126
ENSG00000128973	CLN6	ceroid-lipofuscinosis, neuronal 6, late infantile, variant [Source:HGNC Symbol;Acc:2077]	protein_coding	98	87	292	547	185	546	285	257	1.40123	4.47717	54.3629	1.66677e-13	4.68643e-12	2.64128		90.9426	94.2221	311.239	516.798	184.28	547.839
ENSG00000005238	FAM214B	family with sequence similarity 214, member B [Source:HGNC Symbol;Acc:25666]	protein_coding	671	99	1743	478	1190	511	1820	377	-1.32686	5.78314	54.3434	1.68344e-13	4.728e-12	-2.50856		655.255	102.393	1822.67	456.468	1165.44	522.564
ENSG00000153294	GPR115	G protein-coupled receptor 115 [Source:HGNC Symbol;Acc:19011]	protein_coding	52	31	5	48	7	69	1	10	2.05988	1.65652	54.3315	1.69363e-13	4.74894e-12	4.16951		33.2055	54.6734	13.7137	36.1878	12.5465	59.2756
ENSG00000255717	SNHG1	small nucleolar RNA host gene 1 (non-protein coding) [Source:HGNC Symbol;Acc:32688]	processed_transcript	512	552	1777	2332	1003	2855	1347	1505	1.28314	6.85932	54.3303	1.6947e-13	4.74894e-12	2.43367		545.167	520.225	1650.28	2523.84	1023.14	2801.47
ENSG00000107105	ELAVL2	ELAV like neuron-specific RNA binding protein 2 [Source:HGNC Symbol;Acc:3313]	protein_coding	122	87	112	173	42	263	174	218	1.50854	3.51775	54.3224	1.70154e-13	4.76278e-12	2.84521		99.5599	111.191	103.738	185.68	65.5156	209.951
ENSG00000254087	LYN	v-yes-1 Yamaguchi sarcoma viral related oncogene homolog [Source:HGNC Symbol;Acc:6735]	protein_coding	201	219	583	730	245	817	533	702	1.3359	5.22289	54.2121	1.79977e-13	5.03211e-12	2.52433		211.099	208.984	520.548	825.899	267.442	759.704
ENSG00000133121	STARD13	StAR-related lipid transfer (START) domain containing 13 [Source:HGNC Symbol;Acc:19164]	protein_coding	603	90	1851	439	1094	537	1278	291	-1.32748	5.72801	54.0147	1.98998e-13	5.55773e-12	-2.50965		591.911	92.454	1804.22	451.647	1144.79	513.077
ENSG00000112715	VEGFA	vascular endothelial growth factor A [Source:HGNC Symbol;Acc:12680]	protein_coding	482	611	1641	2061	916	2335	5688	2362	1.28247	6.74659	53.9609	2.04515e-13	5.70545e-12	2.43255		561.138	535.222	1493.81	2283.5	884.046	2419.51
ENSG00000236914	RP11-1008C21.2	NA	lincRNA	4	7	8	52	8	38	9	25	2.66286	0.717188	53.9469	2.05986e-13	5.74007e-12	6.33289		3.13977	7.93867	11.4801	46.5198	5.74985	41.7152
ENSG00000196549	MME	membrane metallo-endopeptidase [Source:HGNC Symbol;Acc:7154]	protein_coding	686	1389	3637	2702	1172	3392	2550	5087	1.31416	7.5118	53.9334	2.07397e-13	5.77298e-12	2.48658		1055.12	1028.72	2679.97	4187.58	1192.5	3336.11
ENSG00000097046	CDC7	cell division cycle 7 [Source:HGNC Symbol;Acc:1745]	protein_coding	106	103	234	376	158	508	214	281	1.39719	4.29348	53.8328	2.18301e-13	6.06973e-12	2.63388		102.828	106.243	230.408	381.531	165.227	489.847
ENSG00000166348	USP54	ubiquitin specific peptidase 54 [Source:HGNC Symbol;Acc:23513]	protein_coding	573	67	1079	279	543	282	2104	362	-1.35478	5.10799	53.7089	2.32503e-13	6.45744e-12	-2.55759		518.274	79.4262	1105.72	271.574	589.836	259.373
ENSG00000182199	SHMT2	serine hydroxymethyltransferase 2 (mitochondrial) [Source:HGNC Symbol;Acc:10852]	protein_coding	515	373	1276	2425	894	2557	1532	2362	1.28615	6.66309	53.6875	2.35053e-13	6.52103e-12	2.43877		452.669	432.869	1430.06	2191.65	913.263	2505.88
ENSG00000160789	LMNA	lamin A/C [Source:HGNC Symbol;Acc:6636]	protein_coding	3011	418	8829	2686	5539	2619	8102	1778	-1.2608	8.03805	53.377	2.75294e-13	7.62898e-12	-2.39629		2792.65	456.905	9531.23	2499.19	5558.78	2609.62
ENSG00000196376	SLC35F1	solute carrier family 35, member F1 [Source:HGNC Symbol;Acc:21483]	protein_coding	4	11	12	43	4	35	2	7	2.66523	0.63212	53.3181	2.83675e-13	7.85252e-12	6.34327		4.23737	10.7339	10.9818	44.5839	4.67264	33.9636
ENSG00000215483	LINC00598	long intergenic non-protein coding RNA 598 [Source:HGNC Symbol;Acc:42770]	lincRNA	1	3	1	23	1	20	5	12	4.6706	-0.401113	53.1883	3.03065e-13	8.38e-12	25.4677		0.228846	2.75951	1.17708	22.7475	0.59443	20.5673
ENSG00000112186	CAP2	CAP, adenylate cyclase-associated protein, 2 (yeast) [Source:HGNC Symbol;Acc:20039]	protein_coding	959	147	1957	433	1125	612	2769	388	-1.30042	5.99101	53.1844	3.03667e-13	8.38739e-12	-2.463		943.361	150.145	1832.06	467.318	1230.12	561.782
ENSG00000186594	MIR22HG	MIR22 host gene (non-protein coding) [Source:HGNC Symbol;Acc:28219]	lincRNA	811	120	2046	522	1197	580	1609	544	-1.3021	5.95626	53.1483	3.09285e-13	8.53314e-12	-2.46588		786.722	125.068	2047.37	521.628	1233.41	562.627
ENSG00000162944	RFTN2	raftlin family member 2 [Source:HGNC Symbol;Acc:26402]	protein_coding	33	1	92	15	92	24	1	1	-2.1491	1.70043	53.1429	3.10149e-13	8.54755e-12	-4.43551		30.4363	2.67318	95.5675	13.452	93.0667	23.4542
ENSG00000013573	DDX11	DEAD/H (Asp-Glu-Ala-Asp/His) box helicase 11 [Source:HGNC Symbol;Acc:2736]	protein_coding	35	46	155	313	105	265	290	201	1.50253	3.54614	53.1308	3.12066e-13	8.59091e-12	2.83338		38.2764	42.5636	165.863	295.594	92.5347	295.257
ENSG00000272269	RP11-500C11.3	NA	antisense	11	12	15	67	9	45	15	56	2.28396	1.14249	53.0589	3.23694e-13	8.90124e-12	4.87012		7.98629	15.4026	19.4095	59.9932	8.33136	46.1055
ENSG00000130402	ACTN4	actinin, alpha 4 [Source:HGNC Symbol;Acc:166]	protein_coding	7001	1004	26770	8293	16145	7520	26435	3950	-1.24624	9.51956	53.0082	3.32157e-13	9.12392e-12	-2.37223		6546.52	1081.96	29034.1	7690.44	16001.4	7588.35
ENSG00000160606	TLCD1	TLC domain containing 1 [Source:HGNC Symbol;Acc:25177]	protein_coding	15	17	50	110	37	153	55	222	1.78264	2.30223	52.9209	3.47259e-13	9.5283e-12	3.44056		13.6433	18.4602	50.4194	109.333	38.5218	149.558
ENSG00000169836	TACR3	tachykinin receptor 3 [Source:HGNC Symbol;Acc:11528]	protein_coding	1	1	1	18	1	29	1	1	5.251	-0.415766	52.8493	3.6014e-13	9.87093e-12	38.0811		9.03114e-09	1.91374e-07	0.509954	17.3186	0.490247	29.8088
ENSG00000145839	IL9	interleukin 9 [Source:HGNC Symbol;Acc:6029]	protein_coding	1	10	1	12	1	7	1	45	6.88469	-0.91985	52.7914	3.7093e-13	1.01555e-11	118.168		9.79692e-08	10	7.33551e-08	12	2.39001e-08	7
ENSG00000229989	MIR181A1HG	MIR181A1 host gene (non-protein coding) [Source:HGNC Symbol;Acc:48659]	lincRNA	302	43	422	84	335	163	167	25	-1.43289	4.11637	52.7356	3.81614e-13	1.04366e-11	-2.69986		299.993	43.5343	396.296	92.1681	361.027	150.331
ENSG00000233251	AC007743.1	NA	antisense	129	7	160	39	103	38	293	66	-1.74556	2.62502	52.7299	3.82711e-13	1.04552e-11	-3.35324		112.984	13.1771	176.477	32.986	107.014	35.8122
ENSG00000221829	FANCG	Fanconi anemia, complementation group G [Source:HGNC Symbol;Acc:3588]	protein_coding	85	65	291	615	210	593	367	285	1.39355	4.51826	52.6358	4.01508e-13	1.09567e-11	2.62724		73.9707	76.231	332.747	549.574	204.943	606.029
ENSG00000102760	RGCC	regulator of cell cycle [Source:HGNC Symbol;Acc:20369]	protein_coding	1	11	3	12	1	22	1	13	4.28067	-0.376825	52.6156	4.05652e-13	1.10578e-11	19.4362		1.11832	9.69221	1.04235	14.4782	0.837599	20.8297
ENSG00000152409	JMY	junction mediating and regulatory protein, p53 cofactor [Source:HGNC Symbol;Acc:28916]	protein_coding	336	72	555	117	454	162	758	138	-1.39271	4.4518	52.5741	4.14327e-13	1.12819e-11	-2.62572		391.479	58.4233	526.049	125.818	418.65	179.274
ENSG00000155893	ACPL2	acid phosphatase-like 2 [Source:HGNC Symbol;Acc:26303]	protein_coding	71	114	235	268	115	362	1109	629	1.40965	3.98217	52.4411	4.43355e-13	1.20592e-11	2.65672		90.3259	94.1464	196.147	327.652	118.349	353.951
ENSG00000185112	FAM43A	family with sequence similarity 43, member A [Source:HGNC Symbol;Acc:26888]	protein_coding	4	7	10	59	5	24	1	9	2.71175	0.627321	52.1412	5.16486e-13	1.40332e-11	6.55117		3.06296	8.02553	12.9019	54.1783	3.48082	26.1699
ENSG00000187189	TSPYL4	TSPY-like 4 [Source:HGNC Symbol;Acc:21559]	protein_coding	626	88	1226	340	809	367	833	226	-1.31362	5.39842	52.129	5.19728e-13	1.41059e-11	-2.48564		597.778	94.2681	1282.54	324.142	809.995	366.518
ENSG00000091592	NLRP1	NLR family, pyrin domain containing 1 [Source:HGNC Symbol;Acc:14374]	protein_coding	244	35	685	171	350	142	1488	348	-1.41171	4.26716	52.0927	5.29401e-13	1.43529e-11	-2.66053		241.869	35.6225	702.829	165.896	343.56	145.19
ENSG00000118473	SGIP1	SH3-domain GRB2-like (endophilin) interacting protein 1 [Source:HGNC Symbol;Acc:25412]	protein_coding	105	21	244	30	125	49	19	5	-1.67264	2.84412	52.0616	5.37875e-13	1.45669e-11	-3.18797		121.237	14.8782	211.05	41.5085	130.649	46.0052
ENSG00000136048	DRAM1	DNA-damage regulated autophagy modulator 1 [Source:HGNC Symbol;Acc:25645]	protein_coding	1337	301	6632	1135	2070	1084	5144	1670	-1.26947	7.09438	52.0131	5.5132e-13	1.49149e-11	-2.41074		1575.26	256.174	5507.65	1435.46	2194.94	1024.22
ENSG00000254300	LINC01111	long intergenic non-protein coding RNA 1111 [Source:HGNC Symbol;Acc:49237]	lincRNA	24	1	140	17	53	16	543	57	-2.21655	1.6014	51.9355	5.73553e-13	1.54995e-11	-4.64781		22.7308	1.90313	136.421	18.3052	56.9185	13.674
ENSG00000255455	RP11-890B15.3	NA	lincRNA	112	19	175	38	128	30	213	35	-1.70227	2.70758	51.926	5.76314e-13	1.55574e-11	-3.25413		123.249	14.8127	182.701	35.1913	112.116	38.6644
ENSG00000168405	CMAHP	cytidine monophospho-N-acetylneuraminic acid hydroxylase, pseudogene [Source:HGNC Symbol;Acc:2098]	pseudogene	4	9	7	30	1	30	2	19	3.02012	0.251043	51.8576	5.96743e-13	1.60742e-11	8.11232		3.06471	10.0598	5.98448	31.4823	2.89109	27.2302
ENSG00000183579	ZNRF3	zinc and ring finger 3 [Source:HGNC Symbol;Acc:18126]	protein_coding	33	63	125	226	88	191	158	117	1.50046	3.27925	51.8578	5.96685e-13	1.60742e-11	2.82933		45.1809	50.1764	126.053	224.357	71.6823	228.425
ENSG00000142178	SIK1	salt-inducible kinase 1 [Source:HGNC Symbol;Acc:11142]	protein_coding	2343	306	2198	816	2529	1041	3134	615	-1.26182	6.93963	51.8536	5.97973e-13	1.609e-11	-2.39798		2120.34	346.65	2644.61	692.926	2375.82	1114.52
ENSG00000076770	MBNL3	muscleblind-like splicing regulator 3 [Source:HGNC Symbol;Acc:20564]	protein_coding	46	83	197	242	97	288	391	328	1.44183	3.65747	51.7805	6.20658e-13	1.66824e-11	2.71665		62.152	66.2547	167.954	286.94	95.3926	291.786
ENSG00000115290	GRB14	growth factor receptor-bound protein 14 [Source:HGNC Symbol;Acc:4565]	protein_coding	180	167	115	147	60	281	21	32	1.42171	3.93454	51.7311	6.36458e-13	1.70888e-11	2.67903		169.366	178.056	100.123	168.696	79.0241	238.385
ENSG00000206190	ATP10A	ATPase, class V, type 10A [Source:HGNC Symbol;Acc:13542]	protein_coding	175	15	358	90	258	117	68	14	-1.49422	3.62602	51.7024	6.45841e-13	1.73221e-11	-2.81712		155.783	21.6607	377.079	84.0281	273.805	109.24
ENSG00000100479	POLE2	polymerase (DNA directed), epsilon 2, accessory subunit [Source:HGNC Symbol;Acc:9178]	protein_coding	38	46	154	226	76	281	116	178	1.49559	3.38527	51.6243	6.72038e-13	1.80054e-11	2.8198		39.8301	44.0828	139.902	248.155	83.1561	264.083
ENSG00000166073	GPR176	G protein-coupled receptor 176 [Source:HGNC Symbol;Acc:32370]	protein_coding	824	101	2519	712	1236	659	684	330	-1.27939	6.1023	51.2907	7.96508e-13	2.13175e-11	-2.42736		738.617	119.285	2631.95	681.219	1327.15	615.001
ENSG00000118322	ATP10B	ATPase, class V, type 10B [Source:HGNC Symbol;Acc:13543]	protein_coding	20	4	90	13	70	10	28	2	-2.31105	1.39446	51.2744	8.03154e-13	2.14724e-11	-4.96244		23.1021	1.80787	93.0887	11.6749	62.7704	14.0949
ENSG00000137936	BCAR3	breast cancer anti-estrogen resistance 3 [Source:HGNC Symbol;Acc:973]	protein_coding	545	84	2566	654	1405	675	3131	452	-1.28773	6.01808	51.2539	8.11582e-13	2.16745e-11	-2.44144		536.054	86.0712	2554.07	657.238	1434.47	660.891
ENSG00000213551	DNAJC9	DnaJ (Hsp40) homolog, subfamily C, member 9 [Source:HGNC Symbol;Acc:19123]	protein_coding	286	290	796	1066	458	1324	629	811	1.27066	5.79555	51.2155	8.27644e-13	2.20799e-11	2.41272		296.217	280.255	749.018	1135.73	473.31	1284.92
ENSG00000251562	MALAT1	metastasis associated lung adenocarcinoma transcript 1 (non-protein coding) [Source:HGNC Symbol;Acc:29665]	lincRNA	465454	90479	889920	199456	462851	234213	517164	155936	-1.21722	14.8409	51.1139	8.71599e-13	2.32278e-11	-2.32499		500989	84483.4	813974	219986	473444	229087
ENSG00000087299	L2HGDH	L-2-hydroxyglutarate dehydrogenase [Source:HGNC Symbol;Acc:20499]	protein_coding	60	56	144	231	80	299	149	268	1.45824	3.50498	51.0997	8.77914e-13	2.33712e-11	2.74773		55.8954	60.2751	138.528	239.408	89.4558	276.795
ENSG00000121281	ADCY7	adenylate cyclase 7 [Source:HGNC Symbol;Acc:238]	protein_coding	159	19	249	63	200	71	232	27	-1.54079	3.27605	50.9897	9.28537e-13	2.46926e-11	-2.90954		154.001	20.7248	265.765	57.3198	193.059	74.5495
ENSG00000161980	POLR3K	polymerase (RNA) III (DNA directed) polypeptide K, 12.3 kDa [Source:HGNC Symbol;Acc:14121]	protein_coding	53	65	178	301	127	342	145	174	1.41989	3.78217	50.9381	9.53241e-13	2.53226e-11	2.67564		57.5062	60.3731	178.468	300.282	119.535	360.09
ENSG00000070961	ATP2B1	ATPase, Ca++ transporting, plasma membrane 1 [Source:HGNC Symbol;Acc:814]	protein_coding	874	822	2343	2395	950	3666	2210	2593	1.2454	7.20416	50.9283	9.58019e-13	2.54226e-11	2.37085		879.116	817.226	1973.79	2940.61	1164.93	3107.32
ENSG00000064651	SLC12A2	solute carrier family 12 (sodium/potassium/chloride transporter), member 2 [Source:HGNC Symbol;Acc:10911]	protein_coding	748	646	1361	1690	693	2384	1368	1590	1.24408	6.71495	50.8873	9.78233e-13	2.59315e-11	2.36868		721.834	670.42	1247.47	1856.86	795.66	2120.44
ENSG00000164543	STK17A	serine/threonine kinase 17a [Source:HGNC Symbol;Acc:11395]	protein_coding	1152	145	1645	383	831	539	1439	316	-1.27761	5.90167	50.8109	1.0171e-12	2.69332e-11	-2.42436		1037.85	167.814	1564.99	405.552	991.945	460.226
ENSG00000172667	ZMAT3	zinc finger, matrin-type 3 [Source:HGNC Symbol;Acc:29983]	protein_coding	2781	573	6459	1365	3839	1901	8172	1405	-1.23065	7.681	50.6235	1.119e-12	2.96002e-11	-2.34673		3093.15	516.752	5786.39	1549.28	3901.89	1870.44
ENSG00000143476	DTL	denticleless E3 ubiquitin protein ligase homolog (Drosophila) [Source:HGNC Symbol;Acc:30288]	protein_coding	77	88	438	619	206	605	494	364	1.34344	4.63802	50.5775	1.14551e-12	3.02696e-11	2.53756		82.7016	82.3152	412.514	658.029	209.112	597.218
ENSG00000065618	COL17A1	collagen, type XVII, alpha 1 [Source:HGNC Symbol;Acc:2194]	protein_coding	6	7	8	37	4	43	7	18	2.6637	0.57437	50.5711	1.14922e-12	3.03356e-11	6.33657		3.74654	9.4968	8.8145	35.8084	5.56129	40.4493
ENSG00000109084	TMEM97	transmembrane protein 97 [Source:HGNC Symbol;Acc:28106]	protein_coding	2	5	9	40	6	43	19	56	2.71683	0.559213	50.5591	1.15627e-12	3.04895e-11	6.57428		1.92783	5.07659	9.35194	39.4679	5.74715	43.4253
ENSG00000164220	F2RL2	coagulation factor II (thrombin) receptor-like 2 [Source:HGNC Symbol;Acc:3539]	protein_coding	874	224	2553	455	1530	685	1595	238	-1.26887	6.24027	50.5232	1.17763e-12	3.102e-11	-2.40973		1100.38	179.011	2161.51	563.554	1499.29	699.86
ENSG00000067798	NAV3	neuron navigator 3 [Source:HGNC Symbol;Acc:15998]	protein_coding	386	96	2211	350	788	394	383	224	-1.31148	5.52364	50.4391	1.22921e-12	3.23447e-11	-2.48196		474.614	74.9574	1812.53	458.775	827.372	374.941
ENSG00000159248	GJD2	gap junction protein, delta 2, 36kDa [Source:HGNC Symbol;Acc:19154]	protein_coding	9	1	41	1	31	4	2	1	-3.62972	0.247014	50.4342	1.23231e-12	3.23921e-11	-12.3781		8.69586	0.260041	39.4575	1.89103	32.8585	2.81945
ENSG00000237515	SHISA9	shisa family member 9 [Source:HGNC Symbol;Acc:37231]	protein_coding	1	8	3	20	2	23	10	34	3.73141	-0.205603	50.4149	1.24444e-12	3.26767e-11	13.2821		1.18837	6.68278	2.32146	20.9221	1.47239	23.7583
ENSG00000101109	STK4	serine/threonine kinase 4 [Source:HGNC Symbol;Acc:11408]	protein_coding	623	689	1936	2301	987	2730	1757	1314	1.23345	6.94795	50.4125	1.24596e-12	3.26824e-11	2.35129		684.994	631.523	1745.8	2579.51	1009.82	2671.38
ENSG00000122707	RECK	reversion-inducing-cysteine-rich protein with kazal motifs [Source:HGNC Symbol;Acc:11345]	protein_coding	467	57	791	205	699	369	1191	216	-1.32079	4.99223	50.405	1.25073e-12	3.2773e-11	-2.49803		426.466	66.9134	802.154	201.71	757.129	340.868
ENSG00000135838	NPL	N-acetylneuraminate pyruvate lyase (dihydrodipicolinate synthase) [Source:HGNC Symbol;Acc:16781]	protein_coding	6	12	19	50	12	67	11	17	2.1954	1.17771	50.3861	1.26285e-12	3.30561e-11	4.58017		6.38814	11.5758	17.8253	51.7671	12.6528	65.789
ENSG00000134323	MYCN	v-myc avian myelocytomatosis viral oncogene neuroblastoma derived homolog [Source:HGNC Symbol;Acc:7559]	protein_coding	5	1	52	1	23	3	1	1	-3.82919	0.189841	50.054	1.49573e-12	3.9111e-11	-14.2135		4.86322	0.124853	49.963	2.05571	24.7063	1.82
ENSG00000197106	SLC6A17	solute carrier family 6 (neutral amino acid transporter), member 17 [Source:HGNC Symbol;Acc:31399]	protein_coding	26	34	184	343	116	307	182	235	1.46888	3.63193	50.0475	1.50066e-12	3.91989e-11	2.76807		28.7172	31.1967	190.803	332.194	106.184	330.99
ENSG00000121236	TRIM6	tripartite motif containing 6 [Source:HGNC Symbol;Acc:16277]	protein_coding	129	11	180	60	181	51	267	34	-1.60009	2.97219	50.0389	1.5073e-12	3.93312e-11	-3.03162		118.03	15.2387	220.699	45.6663	162.914	60.3533
ENSG00000106780	MEGF9	multiple EGF-like-domains 9 [Source:HGNC Symbol;Acc:3234]	protein_coding	847	181	1895	464	1440	571	1167	220	-1.25814	6.04739	49.9659	1.56442e-12	4.07792e-11	-2.39187		961.397	157.567	1833.04	481.476	1329.33	625.151
ENSG00000189056	RELN	reelin [Source:HGNC Symbol;Acc:9957]	protein_coding	175	202	567	683	235	703	5503	2546	1.2872	5.09345	49.9493	1.57769e-12	4.10823e-11	2.44053		192.942	184.671	505.166	774.898	246.077	675.818
ENSG00000099889	ARVCF	armadillo repeat gene deleted in velocardiofacial syndrome [Source:HGNC Symbol;Acc:728]	protein_coding	146	21	390	105	281	95	1215	137	-1.46708	3.64628	49.9319	1.59173e-12	4.14049e-11	-2.76461		146.628	20.775	420.703	95.5301	259.812	105.626
ENSG00000149591	TAGLN	transgelin [Source:HGNC Symbol;Acc:11553]	protein_coding	12608	1740	13902	4211	12310	6611	25224	4535	-1.20743	9.39364	49.8736	1.63974e-12	4.26094e-11	-2.30926		11440.6	1942.38	14685.5	3995.89	12938.9	6303.37
ENSG00000176641	RNF152	ring finger protein 152 [Source:HGNC Symbol;Acc:26811]	protein_coding	281	161	203	380	120	490	111	170	1.33063	4.58371	49.8267	1.67942e-12	4.35915e-11	2.51513		222.164	219.191	222.307	351.515	148.872	421.454
ENSG00000258929	RP11-58E21.3	NA	lincRNA	6	7	3	30	5	40	16	39	2.82372	0.398532	49.8248	1.68102e-12	4.35915e-11	7.07984		3.45664	9.8505	5.74472	26.237	4.90994	40.1484
ENSG00000251615	RP11-774O3.3	NA	lincRNA	31	2	79	10	43	8	129	3	-2.44488	1.16654	49.8132	1.69103e-12	4.38058e-11	-5.44482		30.7152	2.18346	80.7709	9.20207	42.0802	8.58334
ENSG00000215186	GOLGA6B	golgin A6 family, member B [Source:HGNC Symbol;Acc:32205]	protein_coding	1	9	1	5	1	17	1	1	6.74396	-0.861124	49.7994	1.70298e-12	4.40697e-11	107.185		9.24717e-08	9	3.2055e-08	5	6.08733e-08	17
ENSG00000198948	MFAP3L	microfibrillar-associated protein 3-like [Source:HGNC Symbol;Acc:29083]	protein_coding	1913	253	2457	688	1870	1057	2098	486	-1.23489	6.72205	49.7705	1.72819e-12	4.46759e-11	-2.35364		1728.79	287.957	2515.59	671.531	2038.6	974.33
ENSG00000066084	DIP2B	DIP2 disco-interacting protein 2 homolog B (Drosophila) [Source:HGNC Symbol;Acc:29284]	protein_coding	1044	180	2351	589	1436	694	2896	378	-1.2453	6.24578	49.7353	1.75952e-12	4.54388e-11	-2.37068		1064.01	175.948	2288.57	606.516	1449.07	687.569
ENSG00000100592	DAAM1	dishevelled associated activator of morphogenesis 1 [Source:HGNC Symbol;Acc:18142]	protein_coding	651	132	1270	259	724	345	1016	213	-1.281	5.40832	49.7136	1.77905e-12	4.58957e-11	-2.43008		722.719	116.576	1143.48	295.601	734.324	339.871
ENSG00000250303	RP11-356J5.12	NA	processed_transcript	32	3	153	21	68	22	139	17	-2.0041	1.85576	49.6343	1.8525e-12	4.77415e-11	-4.01138		31.8506	3.09661	147.577	22.9947	71.5533	19.9612
ENSG00000139364	TMEM132B	transmembrane protein 132B [Source:HGNC Symbol;Acc:29397]	protein_coding	118	16	140	19	66	24	54	14	-1.80076	2.35545	49.6004	1.88476e-12	4.85229e-11	-3.48404		123.798	13.8797	129.499	23.2686	68.9865	22.193
ENSG00000173077	2016-12-01	deleted in esophageal cancer 1 [Source:HGNC Symbol;Acc:23658]	protein_coding	28	23	17	70	25	92	42	198	1.84391	1.82523	49.5902	1.89458e-12	4.87254e-11	3.58982		21.4656	30.3528	25.5138	57.8192	23.438	95.0968
ENSG00000169862	CTNND2	catenin (cadherin-associated protein), delta 2 [Source:HGNC Symbol;Acc:2516]	protein_coding	17	1	127	23	84	21	356	28	-2.06452	1.72051	49.5734	1.9109e-12	4.90948e-11	-4.18294		15.2	1.41649	134.647	20.1098	82.1959	21.9791
ENSG00000125730	C3	complement component 3 [Source:HGNC Symbol;Acc:1318]	protein_coding	2519	494	2672	777	2799	1072	2278	937	-1.22377	7.13732	49.5672	1.91695e-12	4.91999e-11	-2.33557		2722	456.907	2777.63	747.23	2515.3	1211.49
ENSG00000139874	SSTR1	somatostatin receptor 1 [Source:HGNC Symbol;Acc:11330]	protein_coding	8	1	232	26	36	12	21	18	-2.20519	1.81889	49.5095	1.97415e-12	5.06158e-11	-4.61136		8.34103	0.704006	219.473	29.6878	39.625	9.59652
ENSG00000171033	PKIA	protein kinase (cAMP-dependent, catalytic) inhibitor alpha [Source:HGNC Symbol;Acc:9017]	protein_coding	273	218	306	509	230	684	163	104	1.28214	4.99954	49.5075	1.97618e-12	5.06162e-11	2.432		250.865	239.28	319.807	488.872	240.53	658.302
ENSG00000170522	ELOVL6	ELOVL fatty acid elongase 6 [Source:HGNC Symbol;Acc:15829]	protein_coding	666	722	1658	1871	917	2662	1647	2530	1.22323	6.86881	49.4579	2.02671e-12	5.18572e-11	2.33469		727.171	665.676	1465.64	2150.27	965.955	2537.3
ENSG00000170421	KRT8	keratin 8 [Source:HGNC Symbol;Acc:6446]	protein_coding	5892	666	23782	8543	17734	9562	20151	5418	-1.21246	9.48828	49.4331	2.0525e-12	5.24634e-11	-2.31733		4937.49	835.364	27635	7493.23	18713.9	9084.95
ENSG00000185909	KLHDC8B	kelch domain containing 8B [Source:HGNC Symbol;Acc:28557]	protein_coding	461	67	1117	318	702	311	857	146	-1.29538	5.14771	49.42	2.06631e-12	5.27626e-11	-2.45441		444.595	71.0007	1176.26	301.052	690.79	316.543
ENSG00000183378	OVCH2	ovochymase 2 (gene/pseudogene) [Source:HGNC Symbol;Acc:29970]	polymorphic_pseudogene	14	1	31	3	32	1	20	1	-3.76625	0.202666	49.39	2.09811e-12	5.35199e-11	-13.6067		14.7775	0.396473	33.5396	1.44215	28.664	2.20667
ENSG00000168496	FEN1	flap structure-specific endonuclease 1 [Source:HGNC Symbol;Acc:3650]	protein_coding	280	198	1025	1694	539	1669	1115	919	1.25348	6.03584	49.3862	2.10218e-12	5.35692e-11	2.38416		246.092	230.069	1078.19	1615.47	581.632	1560.26
ENSG00000166046	TCP11L2	t-complex 11, testis-specific-like 2 [Source:HGNC Symbol;Acc:28627]	protein_coding	207	40	472	96	303	123	708	97	-1.40584	3.9368	49.2931	2.20434e-12	5.61155e-11	-2.64971		227.982	33.7086	443.218	105.026	297.038	126.02
ENSG00000185950	IRS2	insulin receptor substrate 2 [Source:HGNC Symbol;Acc:6126]	protein_coding	110	25	808	164	411	160	788	216	-1.41732	4.20469	49.2497	2.25371e-12	5.73137e-11	-2.67088		126.623	18.5757	757.778	178.162	396.645	166.964
ENSG00000246731	CTD-2514K5.2	NA	antisense	2	8	7	44	7	27	12	14	2.73765	0.451328	49.2445	2.25971e-12	5.74081e-11	6.66984		2.70397	7.23491	9.40533	40.3316	4.08914	31.3943
ENSG00000231924	PSG1	pregnancy specific beta-1-glycoprotein 1 [Source:HGNC Symbol;Acc:9514]	protein_coding	67	11	264	48	123	42	207	10	-1.66274	2.72452	49.1708	2.34615e-12	5.95437e-11	-3.16617		71.4938	8.83368	255.868	50.6674	121.206	42.9719
ENSG00000107438	PDLIM1	PDZ and LIM domain 1 [Source:HGNC Symbol;Acc:2067]	protein_coding	294	42	1207	287	614	313	3857	424	-1.31838	4.94878	49.0933	2.44067e-12	6.18798e-11	-2.49386		284.425	44.7009	1175.13	295.99	652.39	294.201
ENSG00000178776	C5orf46	chromosome 5 open reading frame 46 [Source:HGNC Symbol;Acc:33768]	protein_coding	290	35	197	39	184	93	505	61	-1.4778	3.55094	49.0834	2.45308e-12	6.21314e-11	-2.78523		275.985	38.8019	188.194	42.4046	204.333	82.4318
ENSG00000047662	FAM184B	family with sequence similarity 184, member B [Source:HGNC Symbol;Acc:29235]	protein_coding	3	4	24	51	9	83	63	92	2.23134	1.1968	49.0548	2.48907e-12	6.29793e-11	4.69571		2.45626	4.56582	19.4831	58.0421	13.8078	73.6471
ENSG00000236200	KDM4A-AS1	KDM4A antisense RNA 1 [Source:HGNC Symbol;Acc:40528]	antisense	2	6	9	37	4	35	7	15	2.7854	0.408181	49.0247	2.52758e-12	6.3889e-11	6.89429		2.11959	5.87171	8.50249	37.7484	4.33705	34.4742
ENSG00000145642	FAM159B	family with sequence similarity 159, member B [Source:HGNC Symbol;Acc:34236]	protein_coding	1	1	1	16	1	31	3	12	4.52643	-0.367576	49.0087	2.54825e-12	6.43465e-11	23.0458		0.0839693	0.914624	0.922342	16.101	0.992258	31.0123
ENSG00000154640	BTG3	BTG family, member 3 [Source:HGNC Symbol;Acc:1132]	protein_coding	389	365	954	1057	409	1447	683	862	1.23927	5.96291	48.8341	2.78549e-12	7.02663e-11	2.3608		391.629	362.545	832.103	1234.54	478.914	1272.14
ENSG00000162729	IGSF8	immunoglobulin superfamily, member 8 [Source:HGNC Symbol;Acc:17813]	protein_coding	74	74	175	372	156	348	278	319	1.369	3.97367	48.8288	2.79309e-12	7.03869e-11	2.58292		73.5112	74.4927	203.086	329.822	136.101	395.738
ENSG00000169933	FRMPD4	FERM and PDZ domain containing 4 [Source:HGNC Symbol;Acc:29007]	protein_coding	10	7	9	47	11	63	43	60	2.27791	1.01789	48.8244	2.79938e-12	7.04746e-11	4.84976		5.95268	11.4485	13.2587	40.8675	11.312	62.4257
ENSG00000123143	PKN1	protein kinase N1 [Source:HGNC Symbol;Acc:9405]	protein_coding	686	125	2018	580	1249	497	4529	852	-1.25001	5.91324	48.8101	2.81987e-12	7.08681e-11	-2.37843		717.115	118.194	2104.11	555.796	1152.17	544.894
ENSG00000254951	RP11-494M8.4	NA	sense_overlapping	18	1	39	1	23	2	42	2	-3.73312	0.23937	48.8095	2.82068e-12	7.08681e-11	-13.2978		18.6643	0.512633	37.8617	1.66661	23.2388	1.83146
ENSG00000137857	DUOX1	dual oxidase 1 [Source:HGNC Symbol;Acc:3062]	protein_coding	1	5	3	19	1	25	5	14	3.89569	-0.284155	48.7997	2.83489e-12	7.11538e-11	14.884		0.667193	4.28468	1.98053	20.384	1.33058	24.5186
ENSG00000064042	LIMCH1	LIM and calponin homology domains 1 [Source:HGNC Symbol;Acc:29191]	protein_coding	6781	1115	13068	3154	8026	4660	15577	5394	-1.19578	8.81302	48.781	2.86193e-12	7.17605e-11	-2.29068		6650.11	1138.2	12287.3	3370.44	8755.21	4299.78
ENSG00000251331	RP11-689K5.3	NA	lincRNA	1	5	6	26	1	29	1	1	3.28846	0.0131064	48.778	2.86631e-12	7.17984e-11	9.77066		1.19313	4.79315	4.39766	28.3135	2.34375	27.0166
ENSG00000168398	BDKRB2	bradykinin receptor B2 [Source:HGNC Symbol;Acc:1030]	protein_coding	45	60	57	134	42	94	65	133	1.56799	2.63747	48.7722	2.87482e-12	7.19395e-11	2.96491		48.377	56.3479	65.2146	121.737	33.2225	111.035
ENSG00000173930	SLCO4C1	solute carrier organic anion transporter family, member 4C1 [Source:HGNC Symbol;Acc:23612]	protein_coding	2	3	22	46	7	78	13	223	2.31899	1.06421	48.7616	2.89044e-12	7.22582e-11	4.98984		1.68201	3.32822	16.9707	53.8177	12.0384	68.3503
ENSG00000130702	LAMA5	laminin, alpha 5 [Source:HGNC Symbol;Acc:6485]	protein_coding	279	38	842	330	740	226	1007	145	-1.33481	4.84219	48.7246	2.94545e-12	7.35599e-11	-2.52243		266.92	41.473	1068.48	266.068	628.518	280.215
ENSG00000261115	TMEM178B	transmembrane protein 178B [Source:HGNC Symbol;Acc:44112]	protein_coding	262	58	850	162	486	216	5741	1090	-1.33454	4.58528	48.7106	2.96659e-12	7.40138e-11	-2.52194		302.236	46.966	758.674	188.944	485.256	216.37
ENSG00000137673	MMP7	matrix metallopeptidase 7 (matrilysin, uterine) [Source:HGNC Symbol;Acc:7174]	protein_coding	8	14	1	13	1	28	4	15	3.23673	-0.00541104	48.6901	2.99776e-12	7.47171e-11	9.42656		4.6894	18.1319	1.92049	11.9008	2.2345	24.791
ENSG00000129007	CALML4	calmodulin-like 4 [Source:HGNC Symbol;Acc:18445]	protein_coding	6	9	13	62	11	40	47	38	2.29775	0.967601	48.6517	3.05703e-12	7.61186e-11	4.91691		5.11126	9.96779	17.5639	54.8951	8.02169	44.8875
ENSG00000164442	CITED2	Cbp/p300-interacting transactivator, with Glu/Asp-rich carboxy-terminal domain, 2 [Source:HGNC Symbol;Acc:1987]	protein_coding	662	121	2654	614	1287	643	1916	500	-1.24529	6.06406	48.6423	3.07168e-12	7.64074e-11	-2.37067		691.839	114.403	2489.85	659.853	1320.41	626.513
ENSG00000178033	FAM26E	family with sequence similarity 26, member E [Source:HGNC Symbol;Acc:21568]	protein_coding	90	8	73	12	91	30	106	9	-1.89949	2.04391	48.6225	3.10285e-12	7.71059e-11	-3.73082		87.3488	9.13585	72.6484	12.1775	94.1975	28.2696
ENSG00000170412	GPRC5C	G protein-coupled receptor, family C, group 5, member C [Source:HGNC Symbol;Acc:13309]	protein_coding	212	32	629	173	444	173	126	68	-1.36317	4.29463	48.6044	3.13166e-12	7.77448e-11	-2.5725		211.37	32.1973	664.967	162.336	421.43	184.2
ENSG00000180440	SERTM1	serine-rich and transmembrane domain containing 1 [Source:HGNC Symbol;Acc:33792]	protein_coding	1	6	1	12	1	19	1	7	5.15492	-0.653599	48.5697	3.18762e-12	7.90556e-11	35.6274		0.28649	5.68245	0.363496	11.5549	0.349749	19.9054
ENSG00000175920	DOK7	docking protein 7 [Source:HGNC Symbol;Acc:26594]	protein_coding	26	3	325	54	152	63	436	67	-1.68567	2.79819	48.4812	3.33478e-12	8.26232e-11	-3.2169		25.8023	3.1382	306.368	59.718	163.723	57.1373
ENSG00000135423	GLS2	glutaminase 2 (liver, mitochondrial) [Source:HGNC Symbol;Acc:29570]	protein_coding	1	2	5	33	3	28	34	137	3.28922	0.0571479	48.4162	3.447e-12	8.53193e-11	9.77584		0.396466	1.59402	5.09836	32.8516	2.49321	28.7629
ENSG00000080511	RDH8	retinol dehydrogenase 8 (all-trans) [Source:HGNC Symbol;Acc:14423]	protein_coding	1	10	1	10	1	6	1	2	6.76355	-1.03002	48.3949	3.48476e-12	8.61687e-11	108.651		1.03574e-07	10	6.46267e-08	10	2.16579e-08	6
ENSG00000146070	PLA2G7	phospholipase A2, group VII (platelet-activating factor acetylhydrolase, plasma) [Source:HGNC Symbol;Acc:9040]	protein_coding	1	1	1	25	2	26	1	1	3.87472	-0.227463	48.3317	3.59892e-12	8.89036e-11	14.6692		0.275822	1.74557	2.28676	23.1936	1.47505	26.7857
ENSG00000146242	TPBG	trophoblast glycoprotein [Source:HGNC Symbol;Acc:12004]	protein_coding	204	201	480	694	280	752	227	532	1.25907	5.1353	48.3252	3.61089e-12	8.91113e-11	2.39342		209.039	196.211	470.519	707.806	279.586	753.009
ENSG00000218358	RAET1K	retinoic acid early transcript 1K pseudogene [Source:HGNC Symbol;Acc:16797]	pseudogene	1	10	6	19	3	32	2	19	3.15505	0.0642754	48.3206	3.61929e-12	8.92306e-11	8.90769		2.10614	7.66686	3.76981	21.9933	3.05538	31.9142
ENSG00000254244	PAICSP4	phosphoribosylaminoimidazole carboxylase, phosphoribosylaminoimidazole succinocarboxamide synthetase pseudogene 4 [Source:HGNC Symbol;Acc:38097]	pseudogene	75	87	250	323	127	406	215	283	1.34693	4.0411	48.2443	3.76282e-12	9.26781e-11	2.54371		81.0887	80.9194	225.141	360.071	135.102	386.849
ENSG00000270346	RP1-90J20.12	NA	lincRNA	2	10	5	27	3	23	5	5	3.0817	0.0751019	48.2115	3.82638e-12	9.41507e-11	8.46612		2.67928	9.23535	4.91036	27.1262	2.40975	23.8339
ENSG00000115648	MLPH	melanophilin [Source:HGNC Symbol;Acc:29643]	protein_coding	107	52	152	315	97	401	1	9	1.38868	3.86234	48.1556	3.93701e-12	9.67777e-11	2.61839		78.6606	80.8145	172.555	284.119	118.616	349.675
ENSG00000095002	MSH2	mutS homolog 2 [Source:HGNC Symbol;Acc:7325]	protein_coding	362	344	932	1162	525	1574	1017	1109	1.2242	6.01884	48.1495	3.9493e-12	9.69846e-11	2.33626		368.715	337.782	861.107	1264.28	562.84	1479.51
ENSG00000182263	FIGN	fidgetin [Source:HGNC Symbol;Acc:13285]	protein_coding	71	8	203	43	126	43	180	28	-1.66591	2.59368	48.0965	4.05755e-12	9.94909e-11	-3.17314		69.7676	8.60027	208.272	41.1462	124.242	43.9455
ENSG00000213443	RP11-75L1.2	NA	pseudogene	127	171	330	520	292	578	350	246	1.28114	4.77901	48.0956	4.05931e-12	9.94909e-11	2.4303		153.044	145.878	335.318	512.236	249.431	682.199
ENSG00000101773	RBBP8	retinoblastoma binding protein 8 [Source:HGNC Symbol;Acc:9891]	protein_coding	779	706	1934	2132	916	3127	1315	1658	1.20564	7.00376	48.038	4.1803e-12	1.02356e-10	2.30639		779.841	705.235	1701.49	2466.03	1062.54	2757.15
ENSG00000149485	FADS1	fatty acid desaturase 1 [Source:HGNC Symbol;Acc:3574]	protein_coding	1579	1217	3089	4375	1846	5553	3250	6737	1.19	7.89014	47.9668	4.33488e-12	1.06037e-10	2.28152		1469.94	1314.93	3070.27	4401.72	2005.87	5148.68
ENSG00000253802	CTA-392C11.1	NA	lincRNA	1	4	2	17	1	20	2	30	4.52879	-0.527035	47.9238	4.43116e-12	1.08286e-10	23.0834		0.333728	3.6441	1.04464	18.2812	0.611581	19.162
ENSG00000197872	FAM49A	family with sequence similarity 49, member A [Source:HGNC Symbol;Acc:25373]	protein_coding	142	13	274	69	150	63	283	32	-1.51844	3.14098	47.8632	4.57012e-12	1.11573e-10	-2.86481		129.488	17.6967	290.284	63.581	154.483	60.5806
ENSG00000214193	SH3D21	SH3 domain containing 21 [Source:HGNC Symbol;Acc:26236]	protein_coding	95	71	126	308	109	272	518	159	1.37835	3.73438	47.8083	4.7e-12	1.14632e-10	2.5997		82.2536	83.9061	158.708	259.464	99.9804	292.645
ENSG00000175662	TOM1L2	target of myb1-like 2 (chicken) [Source:HGNC Symbol;Acc:11984]	protein_coding	279	40	773	252	538	197	1037	142	-1.32104	4.61864	47.7748	4.78091e-12	1.16492e-10	-2.49847		270.525	42.4344	879.274	221.042	490.506	220.772
ENSG00000113578	FGF1	fibroblast growth factor 1 (acidic) [Source:HGNC Symbol;Acc:3665]	protein_coding	202	15	309	56	147	104	745	61	-1.48184	3.38716	47.7698	4.79321e-12	1.16678e-10	-2.79305		173.717	24.3575	285.179	64.084	195.473	78.6439
ENSG00000167747	C19orf48	chromosome 19 open reading frame 48 [Source:HGNC Symbol;Acc:29667]	protein_coding	138	109	568	1080	386	954	1069	584	1.2689	5.29506	47.7088	4.94461e-12	1.20247e-10	2.40977		126.761	119.794	641.431	971.493	368.242	998.552
ENSG00000108179	PPIF	peptidylprolyl isomerase F [Source:HGNC Symbol;Acc:9259]	protein_coding	189	157	873	1284	394	1168	607	577	1.24402	5.62194	47.661	5.06668e-12	1.23096e-10	2.36857		179.097	166.351	867.733	1291.7	416.882	1111.06
ENSG00000165685	TMEM52B	transmembrane protein 52B [Source:HGNC Symbol;Acc:26438]	protein_coding	5	7	1	28	1	16	1	8	3.40002	-0.14968	47.6107	5.19849e-12	1.26176e-10	10.5562		2.30716	10.0978	3.49499	24.5152	1.24861	15.6807
ENSG00000101384	JAG1	jagged 1 [Source:HGNC Symbol;Acc:6188]	protein_coding	1461	546	460	1103	297	1249	822	1680	1.26319	6.37626	47.543	5.381e-12	1.30479e-10	2.40026		1021.15	961.192	597.357	901.145	382.815	1033.94
ENSG00000143469	SYT14	synaptotagmin XIV [Source:HGNC Symbol;Acc:23143]	protein_coding	840	149	1170	229	582	345	591	124	-1.25045	5.45009	47.4538	5.63151e-12	1.36421e-10	-2.37916		868.319	143.059	1027.75	271.371	653.099	308.748
ENSG00000188554	NBR1	neighbor of BRCA1 gene 1 [Source:HGNC Symbol;Acc:6746]	protein_coding	2787	530	5510	1371	4126	2054	6064	1228	-1.18692	7.65293	47.4197	5.73031e-12	1.3868e-10	-2.27666		2926.78	504.006	5242.11	1446.75	4141.34	2046.33
ENSG00000104881	PPP1R13L	protein phosphatase 1, regulatory subunit 13 like [Source:HGNC Symbol;Acc:18838]	protein_coding	113	21	241	75	231	52	792	91	-1.51025	3.20318	47.3965	5.79852e-12	1.40195e-10	-2.8486		123.483	16.9721	280.301	61.744	188.258	74.2457
ENSG00000145431	PDGFC	platelet derived growth factor C [Source:HGNC Symbol;Acc:8801]	protein_coding	2897	486	6335	1512	3768	2205	5750	1486	-1.18742	7.69049	47.3593	5.90983e-12	1.42749e-10	-2.27745		2861.54	492.604	5912.32	1631.16	4113.88	2032.07
ENSG00000154928	EPHB1	EPH receptor B1 [Source:HGNC Symbol;Acc:3392]	protein_coding	64	58	63	156	54	141	32	83	1.4846	2.92401	47.3389	5.97167e-12	1.44103e-10	2.7984		58.2716	64.0347	76.9705	135.557	48.3901	152.582
ENSG00000140015	KCNH5	potassium voltage-gated channel, subfamily H (eag-related), member 5 [Source:HGNC Symbol;Acc:6254]	protein_coding	12	1	203	39	151	48	92	15	-1.77939	2.39352	47.2824	6.1463e-12	1.48091e-10	-3.43281		11.6123	1.3224	206.73	37.7302	149.367	48.8074
ENSG00000166292	TMEM100	transmembrane protein 100 [Source:HGNC Symbol;Acc:25607]	protein_coding	18	19	10	48	24	84	7	11	1.94367	1.49848	47.2816	6.14878e-12	1.48091e-10	3.84682		14.8445	22.5326	16.2514	39.5346	20.7653	90.4427
ENSG00000144824	PHLDB2	pleckstrin homology-like domain, family B, member 2 [Source:HGNC Symbol;Acc:29573]	protein_coding	8643	1340	13360	4058	11042	5666	15197	4285	-1.17245	9.10826	47.1515	6.57047e-12	1.58096e-10	-2.25394		8179.88	1422.86	13955.5	3890.46	11196.7	5588.46
ENSG00000243742	RPLP0P2	ribosomal protein, large, P0 pseudogene 2 [Source:HGNC Symbol;Acc:17960]	pseudogene	13	16	11	54	8	32	4	6	2.22784	0.941524	47.136	6.62266e-12	1.59198e-10	4.68433		10.2905	19.1091	15.7743	46.9454	6.44342	34.3327
ENSG00000008256	CYTH3	cytohesin 3 [Source:HGNC Symbol;Acc:9504]	protein_coding	547	96	1967	509	1172	553	4222	752	-1.23549	5.78258	47.1229	6.66706e-12	1.60112e-10	-2.35461		559.31	93.1163	1938.32	517.176	1164.96	556.511
ENSG00000257027	RP11-705C15.3	NA	sense_intronic	28	43	59	107	45	128	74	186	1.57153	2.48867	47.1194	6.67898e-12	1.60244e-10	2.97219		32.6106	38.0822	57.976	108.505	40.7903	136.681
ENSG00000131669	NINJ1	ninjurin 1 [Source:HGNC Symbol;Acc:7824]	protein_coding	263	255	885	1617	739	1465	1828	1147	1.21861	6.04133	47.0603	6.88357e-12	1.64995e-10	2.32723		271.156	247.447	996.142	1456.89	647.225	1694.76
ENSG00000116604	MEF2D	myocyte enhancer factor 2D [Source:HGNC Symbol;Acc:6997]	protein_coding	238	42	514	138	340	124	392	87	-1.34906	4.10876	47.0219	7.01992e-12	1.68102e-10	-2.54746		250.054	38.4608	534.285	131.704	312.83	138.065
ENSG00000214176	PLEKHM1P	pleckstrin homology domain containing, family M (with RUN domain) member 1 pseudogene [Source:HGNC Symbol;Acc:35411]	pseudogene	115	12	397	102	259	110	496	91	-1.44481	3.54272	46.941	7.31548e-12	1.75012e-10	-2.72227		106.863	15.3759	416.252	95.9869	262.34	108.31
ENSG00000114541	FRMD4B	FERM domain containing 4B [Source:HGNC Symbol;Acc:24886]	protein_coding	223	35	394	79	181	87	815	136	-1.40664	3.66294	46.8661	7.60077e-12	1.81664e-10	-2.65119		227.585	33.6248	368.652	87.2918	191.627	81.2383
ENSG00000228612	HK2P1	hexokinase 2 pseudogene 1 [Source:HGNC Symbol;Acc:4924]	pseudogene	9	17	36	58	12	80	97	63	1.92586	1.50684	46.8199	7.78197e-12	1.85817e-10	3.79964		10.3606	15.5221	28.7372	69.0001	16.6361	71.5164
ENSG00000269821	KCNQ1OT1	KCNQ1 opposite strand/antisense transcript 1 (non-protein coding) [Source:HGNC Symbol;Acc:6295]	antisense	1521	244	2312	718	1789	821	2454	746	-1.19786	6.55342	46.8165	7.79542e-12	1.85961e-10	-2.29399		1477.78	252.547	2462.82	674.535	1732.45	849.532
ENSG00000136960	ENPP2	ectonucleotide pyrophosphatase/phosphodiesterase 2 [Source:HGNC Symbol;Acc:3357]	protein_coding	5324	1043	20415	4743	10657	5710	496	81	-1.16985	9.06194	46.7412	8.10063e-12	1.93057e-10	-2.24989		5647.99	984.216	18704.9	5223.86	11037.5	5518.91
ENSG00000165244	ZNF367	zinc finger protein 367 [Source:HGNC Symbol;Acc:18320]	protein_coding	35	62	359	333	114	433	428	397	1.3671	4.01149	46.6933	8.30138e-12	1.97653e-10	2.57951		48.1702	48.7516	279.87	453.95	133.262	386.996
ENSG00000185947	ZNF267	zinc finger protein 267 [Source:HGNC Symbol;Acc:13060]	protein_coding	386	401	730	796	363	1119	494	698	1.2135	5.77566	46.6899	8.3157e-12	1.97806e-10	2.31899		413.34	375.874	637.039	928.414	397.091	1036.13
ENSG00000004776	HSPB6	heat shock protein, alpha-crystallin-related, B6 [Source:HGNC Symbol;Acc:26511]	protein_coding	39	6	153	41	119	22	3	2	-1.77546	2.22257	46.6407	8.52695e-12	2.02639e-10	-3.42346		41.1758	4.69959	176.902	32.3587	99.6722	32.6423
ENSG00000167601	AXL	AXL receptor tyrosine kinase [Source:HGNC Symbol;Acc:905]	protein_coding	1712	253	5489	1991	3923	1692	5733	1117	-1.18855	7.41431	46.6323	8.5635e-12	2.03314e-10	-2.27924		1599.55	275.137	6346.96	1749.67	3677.26	1814.94
ENSG00000144583	2016-03-04	membrane-associated ring finger (C3HC4) 4, E3 ubiquitin protein ligase [Source:HGNC Symbol;Acc:29269]	protein_coding	66	5	203	49	111	37	201	48	-1.66397	2.51287	46.6146	8.64123e-12	2.04965e-10	-3.16887		61.0783	7.53846	219.281	43.3747	108.463	38.4119
ENSG00000082781	ITGB5	integrin, beta 5 [Source:HGNC Symbol;Acc:6160]	protein_coding	4515	829	12504	3382	9197	4542	18649	3273	-1.16669	8.66634	46.5121	9.10549e-12	2.15773e-10	-2.24496		4628.11	808.258	12294.8	3441.17	9130.61	4575.45
ENSG00000237125	HAND2-AS1	HAND2 antisense RNA 1 (head to head) [Source:HGNC Symbol;Acc:48872]	antisense	15	1	125	17	76	24	1	1	-2.03059	1.64563	46.5016	9.15449e-12	2.16729e-10	-4.08571		14.5161	1.38461	121.176	18.524	79.8768	21.8618
ENSG00000151376	ME3	malic enzyme 3, NADP(+)-dependent, mitochondrial [Source:HGNC Symbol;Acc:6985]	protein_coding	464	99	5405	1308	2758	1240	1717	447	-1.21698	6.84001	46.4397	9.44817e-12	2.2347e-10	-2.3246		514.579	86.7813	5125.81	1385.41	2661.18	1287.76
ENSG00000241288	RP11-379B18.5	NA	lincRNA	61	10	248	41	122	49	207	33	-1.62753	2.66097	46.4039	9.62218e-12	2.27371e-10	-3.08983		64.602	8.17935	230.941	46.8613	127.169	46.2001
ENSG00000163909	HEYL	hes-related family bHLH transcription factor with YRPW motif-like [Source:HGNC Symbol;Acc:4882]	protein_coding	1	3	2	32	2	11	1	1	3.89831	-0.34971	46.4009	9.63724e-12	2.27512e-10	14.9111		0.400494	2.58199	2.95589	30.5413	0.682789	12.6309
ENSG00000138316	ADAMTS14	ADAM metallopeptidase with thrombospondin type 1 motif, 14 [Source:HGNC Symbol;Acc:14899]	protein_coding	192	127	295	534	187	577	156	335	1.26788	4.6788	46.3853	9.71437e-12	2.29116e-10	2.40808		163.427	154.356	324.553	491.275	200.815	544.231
ENSG00000064666	CNN2	calponin 2 [Source:HGNC Symbol;Acc:2156]	protein_coding	2556	371	8441	2713	5411	2765	7288	1124	-1.17454	7.96533	46.3814	9.73339e-12	2.29349e-10	-2.2572		2355.79	409.18	9089	2530.08	5479.14	2730.73
ENSG00000132780	NASP	nuclear autoantigenic sperm protein (histone-binding) [Source:HGNC Symbol;Acc:7644]	protein_coding	776	681	2114	2976	1232	3187	1844	1733	1.17586	7.15952	46.3642	9.81935e-12	2.31157e-10	2.25928		772.39	684.222	2105.07	2988.59	1243.04	3159.6
ENSG00000110048	OSBP	oxysterol binding protein [Source:HGNC Symbol;Acc:8503]	protein_coding	686	88	1321	392	892	481	1552	344	-1.22892	5.54844	46.2021	1.06665e-11	2.50864e-10	-2.34391		618.539	103.444	1388.59	372.181	945.724	453.829
ENSG00000131650	KREMEN2	kringle containing transmembrane protein 2 [Source:HGNC Symbol;Acc:18797]	protein_coding	1	9	19	51	10	46	1	3	2.27105	0.898642	46.1964	1.06975e-11	2.51356e-10	4.82675		3.38326	6.47728	17.4159	53.437	8.75369	48.088
ENSG00000131470	PSMC3IP	PSMC3 interacting protein [Source:HGNC Symbol;Acc:17928]	protein_coding	45	44	121	206	76	239	118	137	1.42335	3.24605	46.1692	1.08471e-11	2.54631e-10	2.68208		43.3759	45.664	121.582	205.133	77.793	234.993
ENSG00000240775	RP11-170N16.2	NA	pseudogene	36	16	183	23	106	24	91	34	-1.76629	2.2501	46.1214	1.11145e-11	2.60665e-10	-3.40177		54.1939	6.22345	163.839	30.1536	93.731	30.8854
ENSG00000130294	KIF1A	kinesin family member 1A [Source:HGNC Symbol;Acc:888]	protein_coding	14	29	175	379	166	307	3	108	1.43017	3.70233	46.0761	1.1375e-11	2.66524e-10	2.69479		20.8413	22.042	200.329	339.555	130.286	395.376
ENSG00000120699	EXOSC8	exosome component 8 [Source:HGNC Symbol;Acc:17035]	protein_coding	181	145	453	631	267	858	535	898	1.23982	5.02628	45.9174	1.23343e-11	2.88731e-10	2.36169		168.885	156.423	438.81	651.366	296.226	787.264
ENSG00000115221	ITGB6	integrin, beta 6 [Source:HGNC Symbol;Acc:6161]	protein_coding	103	90	79	122	55	211	29	22	1.40296	3.28716	45.9058	1.2408e-11	2.90184e-10	2.64444		94.7976	98.4072	75.9235	126.312	64.2567	191.397
ENSG00000205476	CCDC85C	coiled-coil domain containing 85C [Source:HGNC Symbol;Acc:35459]	protein_coding	537	94	2851	902	1693	681	3100	383	-1.21439	6.20129	45.9025	1.24289e-11	2.90402e-10	-2.32043		545.054	92.0823	3086.21	835.607	1551.24	751.978
ENSG00000172020	GAP43	growth associated protein 43 [Source:HGNC Symbol;Acc:4140]	protein_coding	3	8	6	23	3	36	1	1	2.86395	0.212188	45.8793	1.25765e-11	2.93578e-10	7.28005		2.79537	8.22588	5.12668	24.1779	4.06596	34.3316
ENSG00000160949	TONSL	tonsoku-like, DNA repair protein [Source:HGNC Symbol;Acc:7801]	protein_coding	21	32	119	249	72	156	126	113	1.48248	3.04928	45.8585	1.2711e-11	2.96441e-10	2.79429		25.2073	27.6549	131.019	230.367	58.7025	184.795
ENSG00000134755	DSC2	desmocollin 2 [Source:HGNC Symbol;Acc:3036]	protein_coding	1144	697	553	994	538	1619	4602	1684	1.1902	6.49099	45.8177	1.29789e-11	3.02406e-10	2.28184		962.003	860.772	623.871	894.637	585.424	1503.04
ENSG00000132635	PCED1A	PC-esterase domain containing 1A [Source:HGNC Symbol;Acc:16212]	protein_coding	54	60	167	281	100	260	427	254	1.36513	3.58626	45.8093	1.30345e-11	3.03419e-10	2.576		56.6856	57.2989	170.374	276.005	94.1621	273.11
ENSG00000117525	F3	coagulation factor III (thromboplastin, tissue factor) [Source:HGNC Symbol;Acc:3541]	protein_coding	2246	640	14408	2056	4607	2648	8418	2974	-1.19168	8.1429	45.7642	1.3338e-11	3.10196e-10	-2.28418		2959.02	507.889	10961.7	3015.35	4989.85	2457.52
ENSG00000132661	NXT1	NTF2-like export factor 1 [Source:HGNC Symbol;Acc:15913]	protein_coding	51	45	158	262	94	301	180	227	1.38307	3.53382	45.7614	1.33571e-11	3.10351e-10	2.60824		47.4619	48.5789	158.902	260.658	98.7692	290.077
ENSG00000198420	FAM115A	family with sequence similarity 115, member A [Source:HGNC Symbol;Acc:22201]	protein_coding	674	120	1014	221	567	312	931	271	-1.23427	5.23685	45.7373	1.35225e-11	3.13902e-10	-2.35262		693.825	115.597	926.895	247.496	608.127	290.723
ENSG00000017427	IGF1	insulin-like growth factor 1 (somatomedin C) [Source:HGNC Symbol;Acc:5464]	protein_coding	27	41	13	38	18	58	3	20	1.8729	1.53923	45.7216	1.36309e-11	3.16126e-10	3.66269		27.7671	40.1103	15.1811	35.1455	15.1769	62.9068
ENSG00000267573	KRT8P5	keratin 8 pseudogene 5 [Source:HGNC Symbol;Acc:31094]	pseudogene	98	5	202	30	110	73	87	34	-1.60449	2.67238	45.6945	1.38208e-11	3.20234e-10	-3.04089		84.8428	10.9165	181.98	37.526	146.066	53.9267
ENSG00000164463	CREBRF	CREB3 regulatory factor [Source:HGNC Symbol;Acc:24050]	protein_coding	253	69	512	85	402	169	870	123	-1.31853	4.24714	45.5609	1.47966e-11	3.42525e-10	-2.49412		321.567	50.5187	436.265	109.843	389.322	175.5
ENSG00000124641	MED20	mediator complex subunit 20 [Source:HGNC Symbol;Acc:16840]	protein_coding	210	33	544	151	392	158	657	93	-1.32593	4.15998	45.4939	1.53117e-11	3.54122e-10	-2.50694		210.372	32.8822	570.256	142.851	373.476	167.504
ENSG00000235847	LDHAP7	lactate dehydrogenase A pseudogene 7 [Source:HGNC Symbol;Acc:23144]	pseudogene	135	164	185	272	153	346	538	328	1.2788	4.21768	45.4759	1.54528e-11	3.57056e-10	2.42636		153.539	146.138	181.529	276.904	138.649	378.658
ENSG00000172572	PDE3A	phosphodiesterase 3A, cGMP-inhibited [Source:HGNC Symbol;Acc:8778]	protein_coding	9	12	10	23	2	50	3	198	2.45225	0.601995	45.3951	1.61034e-11	3.71744e-10	5.47271		6.70099	14.6231	7.51931	26.2978	6.74807	42.2541
ENSG00000087253	LPCAT2	lysophosphatidylcholine acyltransferase 2 [Source:HGNC Symbol;Acc:26032]	protein_coding	931	173	1392	347	1229	613	1902	374	-1.19715	5.90699	45.326	1.66823e-11	3.84753e-10	-2.29286		967.17	165.356	1332.05	364.987	1239.07	607.86
ENSG00000182836	PLCXD3	phosphatidylinositol-specific phospholipase C, X domain containing 3 [Source:HGNC Symbol;Acc:31822]	protein_coding	4	4	29	59	9	77	14	11	2.08638	1.25583	45.3225	1.67116e-11	3.85076e-10	4.24682		3.00096	5.03782	24.5248	65.9823	14.0513	67.6844
ENSG00000186283	TOR3A	torsin family 3, member A [Source:HGNC Symbol;Acc:11997]	protein_coding	210	149	324	565	255	721	332	436	1.23475	4.89613	45.2162	1.7644e-11	4.06185e-10	2.35341		185.927	171.608	353.566	523.007	264.065	699.352
ENSG00000093009	CDC45	cell division cycle 45 [Source:HGNC Symbol;Acc:1739]	protein_coding	68	57	213	434	163	389	255	152	1.32056	4.06093	45.2032	1.77615e-11	4.0814e-10	2.49764		63.1084	61.8361	245.682	385.806	149.606	420.624
ENSG00000138030	KHK	ketohexokinase (fructokinase) [Source:HGNC Symbol;Acc:6315]	protein_coding	1	4	3	33	11	40	30	67	2.73432	0.377937	45.2049	1.77462e-11	4.0814e-10	6.65443		1.0772	2.8843	6.54603	28.0906	6.28255	48.2689
ENSG00000152422	XRCC4	X-ray repair complementing defective repair in Chinese hamster cells 4 [Source:HGNC Symbol;Acc:12831]	protein_coding	556	39	490	132	272	217	520	119	-1.3044	4.50496	45.1341	1.83995e-11	4.22411e-10	-2.4698		434	68.865	502.846	127.875	367.522	167.333
ENSG00000128059	PPAT	phosphoribosyl pyrophosphate amidotransferase [Source:HGNC Symbol;Acc:9238]	protein_coding	280	260	818	921	441	1418	590	780	1.1968	5.73921	45.1024	1.86995e-11	4.28813e-10	2.29231		284.584	255.811	727.773	1048.44	496.937	1281.73
ENSG00000271711	RP11-392O18.2	NA	pseudogene	98	18	199	25	106	49	171	41	-1.59262	2.64951	45.101	1.87126e-11	4.28813e-10	-3.01596		107.924	13.9977	171.412	35.6305	116.25	43.2636
ENSG00000185344	ATP6V0A2	ATPase, H+ transporting, lysosomal V0 subunit a2 [Source:HGNC Symbol;Acc:18481]	protein_coding	364	358	890	1041	433	1243	846	1541	1.18678	5.88364	45.0891	1.88273e-11	4.31047e-10	2.27645		382.398	341.351	808.115	1156.11	459.941	1178.08
ENSG00000259426	RP11-253M7.1	NA	antisense	15	1	66	10	42	5	91	10	-2.52632	0.85876	45.0143	1.95605e-11	4.47425e-10	-5.76098		14.9951	1.0038	71.023	7.61968	38.3455	7.36546
ENSG00000221890	NPTXR	neuronal pentraxin receptor [Source:HGNC Symbol;Acc:7954]	protein_coding	137	16	510	174	383	134	1758	241	-1.36339	3.97338	44.9668	2.00401e-11	4.57976e-10	-2.57288		128.01	19.4937	600.777	146.623	347.671	151.916
ENSG00000121858	TNFSF10	tumor necrosis factor (ligand) superfamily, member 10 [Source:HGNC Symbol;Acc:11925]	protein_coding	43	64	5	16	3	24	1	4	2.12093	1.37319	44.9282	2.04391e-11	4.66669e-10	4.34975		39.6832	68.3842	5.55617	15.3449	4.46167	22.0615
ENSG00000153094	BCL2L11	BCL2-like 11 (apoptosis facilitator) [Source:HGNC Symbol;Acc:994]	protein_coding	95	115	126	255	118	211	214	126	1.32176	3.7473	44.8595	2.11688e-11	4.82888e-10	2.49971		106.092	104.054	144.993	227.91	93.7925	263.955
ENSG00000220884	MESTP1	mesoderm specific transcript pseudogene 1 [Source:HGNC Symbol;Acc:29660]	pseudogene	12	1	120	22	148	46	133	35	-1.83271	2.07985	44.7982	2.18428e-11	4.97809e-10	-3.56204		11.6641	1.27888	121.549	21.3585	147.299	46.3413
ENSG00000100345	MYH9	myosin, heavy chain 9, non-muscle [Source:HGNC Symbol;Acc:7579]	protein_coding	34491	5659	82052	29083	58160	25990	133555	21126	-1.13837	11.4394	44.7133	2.28103e-11	5.19385e-10	-2.20132		33136.8	5901.86	91962.8	26250.1	54509.5	27857.3
ENSG00000162512	SDC3	syndecan 3 [Source:HGNC Symbol;Acc:10660]	protein_coding	434	82	1167	401	1397	482	1147	127	-1.22244	5.55169	44.6747	2.3264e-11	5.29236e-10	-2.33342		455.778	76.5668	1320.67	355.569	1202.6	579.69
ENSG00000172346	CSDC2	cold shock domain containing C2, RNA binding [Source:HGNC Symbol;Acc:30359]	protein_coding	12	1	29	2	29	1	125	1	-3.64922	0.087634	44.6584	2.34587e-11	5.3318e-10	-12.5466		12.7842	0.372083	29.9418	1.39664	27.1267	2.26543
ENSG00000133740	E2F5	E2F transcription factor 5, p130-binding [Source:HGNC Symbol;Acc:3119]	protein_coding	57	83	233	278	129	355	192	199	1.30965	3.88257	44.5994	2.4176e-11	5.48983e-10	2.47882		71.0924	69.1369	204.696	319.033	128.022	357.24
ENSG00000164989	CCDC171	coiled-coil domain containing 171 [Source:HGNC Symbol;Acc:29828]	protein_coding	71	58	126	202	89	302	154	362	1.35635	3.48839	44.5939	2.4244e-11	5.5003e-10	2.56036		64.3558	64.6619	125.706	202.422	97.8458	282.092
ENSG00000152455	SUV39H2	suppressor of variegation 3-9 homolog 2 (Drosophila) [Source:HGNC Symbol;Acc:17287]	protein_coding	112	109	385	484	201	620	390	400	1.24767	4.6017	44.4832	2.56545e-11	5.81503e-10	2.37457		114.49	106.63	354.002	528.395	217.455	581.127
ENSG00000175048	ZDHHC14	zinc finger, DHHC-type containing 14 [Source:HGNC Symbol;Acc:20341]	protein_coding	26	46	74	132	59	134	74	153	1.4853	2.674	44.4565	2.60076e-11	5.88972e-10	2.79975		34.1352	37.5344	74.4949	131.278	49.0235	154.675
ENSG00000157613	CREB3L1	cAMP responsive element binding protein 3-like 1 [Source:HGNC Symbol;Acc:18856]	protein_coding	348	47	251	106	280	81	200	23	-1.34093	3.95681	44.4394	2.62356e-11	5.93598e-10	-2.53315		331.722	51.304	324.557	80.4465	236.038	104.748
ENSG00000140285	FGF7	fibroblast growth factor 7 [Source:HGNC Symbol;Acc:3685]	protein_coding	43	42	126	171	68	265	2	73	1.40751	3.2007	44.4161	2.65499e-11	6.00167e-10	2.65279		41.6531	43.3723	113.472	189.362	79.8559	238.595
ENSG00000138449	SLC40A1	solute carrier family 40 (iron-regulated transporter), member 1 [Source:HGNC Symbol;Acc:10909]	protein_coding	36	2	142	42	158	42	1	1	-1.68733	2.36479	44.3682	2.72074e-11	6.14476e-10	-3.2206		32.9228	3.99711	167.069	32.5078	142.911	49.7856
ENSG00000225156	AC012354.6	NA	lincRNA	48	4	94	14	89	33	104	12	-1.85307	1.85426	44.3583	2.73444e-11	6.17012e-10	-3.61268		46.2503	4.99573	90.4419	15.6565	95.329	29.5459
ENSG00000135269	TES	testis derived transcript (3 LIM domains) [Source:HGNC Symbol;Acc:14620]	protein_coding	1342	262	3481	807	2193	1204	7212	1422	-1.16282	6.78225	44.3359	2.76601e-11	6.23572e-10	-2.23895		1413.45	247.495	3184.19	893.563	2293.63	1152.38
ENSG00000125378	BMP4	bone morphogenetic protein 4 [Source:HGNC Symbol;Acc:1071]	protein_coding	112	24	912	234	706	271	662	109	-1.31385	4.62925	44.3324	2.77098e-11	6.24132e-10	-2.48604		123.403	19.453	918.61	232.078	654.744	296.157
ENSG00000144580	RQCD1	RCD1 required for cell differentiation1 homolog (S. pombe) [Source:HGNC Symbol;Acc:10445]	protein_coding	360	290	877	1268	507	1380	1031	1120	1.17535	5.93441	44.3023	2.81387e-11	6.33222e-10	2.25848		343.861	304.525	885.256	1256.47	525.514	1335.41
ENSG00000110203	FOLR3	folate receptor 3 (gamma) [Source:HGNC Symbol;Acc:3795]	protein_coding	20	2	120	15	40	11	486	46	-2.17017	1.35485	44.2993	2.81816e-11	6.33617e-10	-4.50077		20.3334	1.75532	116.993	16.1863	41.2051	10.2068
ENSG00000238117	AP004372.1	NA	antisense	1	2	1	20	6	39	1	8	3.26437	0.00464362	44.2969	2.82158e-11	6.33818e-10	9.60892		0.40006	1.5904	2.77995	17.7116	3.75969	42.8865
ENSG00000186472	PCLO	piccolo presynaptic cytomatrix protein [Source:HGNC Symbol;Acc:13406]	protein_coding	137	35	291	53	194	68	645	106	-1.42266	3.30679	44.2109	2.94838e-11	6.61705e-10	-2.6808		167.802	24.5102	265.31	62.1073	180.185	75.5191
ENSG00000092068	SLC7A8	solute carrier family 7 (amino acid transporter light chain, L system), member 8 [Source:HGNC Symbol;Acc:11066]	protein_coding	6	24	117	150	30	111	56	267	1.59097	2.46195	44.1916	2.97762e-11	6.6767e-10	3.01251		13.5987	16.1001	96.3714	182.86	31.7034	107.702
ENSG00000166963	MAP1A	microtubule-associated protein 1A [Source:HGNC Symbol;Acc:6835]	protein_coding	1269	223	867	382	1235	367	20	23	-1.19804	5.95489	44.1783	2.99787e-11	6.71609e-10	-2.29427		1285.58	219.658	1116.94	305.856	997.618	489.104
ENSG00000151117	TMEM86A	transmembrane protein 86A [Source:HGNC Symbol;Acc:26890]	protein_coding	43	8	106	12	84	28	95	9	-1.85724	1.84406	44.1596	3.02661e-11	6.77442e-10	-3.62313		48.0436	5.17326	95.9588	16.5598	86.3531	26.6806
ENSG00000137033	IL33	interleukin 33 [Source:HGNC Symbol;Acc:16028]	protein_coding	248	181	358	328	103	624	32	1741	1.25507	4.70245	44.081	3.15059e-11	7.04561e-10	2.38679		220.839	206.743	286.55	429.928	172.513	463.411
ENSG00000139289	PHLDA1	pleckstrin homology-like domain, family A, member 1 [Source:HGNC Symbol;Acc:8933]	protein_coding	380	400	827	983	446	1143	573	1356	1.17177	5.88161	44.0711	3.1667e-11	7.0753e-10	2.25288		416.141	367.625	760.049	1076.08	448.533	1136.97
ENSG00000169085	C8orf46	chromosome 8 open reading frame 46 [Source:HGNC Symbol;Acc:28498]	protein_coding	56	5	143	23	59	23	82	18	-1.81701	1.94759	44.0039	3.27728e-11	7.31586e-10	-3.5235		54.137	5.99753	138.817	24.6468	63.5429	20.1991
ENSG00000074660	SCARF1	scavenger receptor class F, member 1 [Source:HGNC Symbol;Acc:16820]	protein_coding	3	8	10	48	7	25	10	4	2.48	0.528266	43.9782	3.32052e-11	7.40577e-10	5.57898		3.39897	7.56957	12.4208	44.3315	4.48256	28.6443
ENSG00000144136	SLC20A1	solute carrier family 20 (phosphate transporter), member 1 [Source:HGNC Symbol;Acc:10946]	protein_coding	870	793	2284	2361	1168	3762	1034	2076	1.14968	7.21717	43.9726	3.33012e-11	7.42057e-10	2.21865		890.711	774.842	1987.72	2771.23	1339.4	3343.3
ENSG00000110047	EHD1	EH-domain containing 1 [Source:HGNC Symbol;Acc:3242]	protein_coding	234	207	785	1223	463	1088	1246	646	1.18333	5.6612	43.9332	3.3977e-11	7.56442e-10	2.271		233.229	207.701	821.259	1172.13	443.804	1134.06
ENSG00000214110	LDHAP4	lactate dehydrogenase A pseudogene 4 [Source:HGNC Symbol;Acc:6539]	pseudogene	469	430	785	1038	500	1290	2274	1336	1.16413	6.00939	43.919	3.42246e-11	7.61276e-10	2.24099		479.103	421.008	760.81	1071.46	505.966	1275.77
ENSG00000154920	EME1	essential meiotic structure-specific endonuclease 1 [Source:HGNC Symbol;Acc:24965]	protein_coding	28	31	94	160	58	182	130	51	1.46418	2.83492	43.8407	3.56224e-11	7.91664e-10	2.75906		28.314	30.6764	92.9993	161.482	58.322	181.311
ENSG00000188916	FAM196A	family with sequence similarity 196, member A [Source:HGNC Symbol;Acc:33859]	protein_coding	3	16	33	54	13	62	1	4	1.95456	1.28768	43.8077	3.62281e-11	8.04412e-10	3.87597		7.39094	11.3068	26.1948	64.2239	13.8051	60.5997
ENSG00000132465	IGJ	immunoglobulin J polypeptide, linker protein for immunoglobulin alpha and mu polypeptides [Source:HGNC Symbol;Acc:5713]	protein_coding	56	10	368	54	216	117	7	3	-1.48272	3.22414	43.8008	3.63565e-11	8.06547e-10	-2.79474		59.2071	8.29505	316.321	71.0254	249.406	100.263
ENSG00000172292	CERS6	ceramide synthase 6 [Source:HGNC Symbol;Acc:23826]	protein_coding	454	376	844	1101	466	1346	1132	851	1.16466	5.98428	43.7775	3.67903e-11	8.15448e-10	2.24181		440.954	387.627	812.484	1144.66	500.755	1263.09
ENSG00000186591	UBE2H	ubiquitin-conjugating enzyme E2H [Source:HGNC Symbol;Acc:12484]	protein_coding	3049	535	5746	1660	4126	2121	5821	989	-1.13664	7.72885	43.7192	3.79037e-11	8.39383e-10	-2.19868		3025.53	539.495	5777.04	1650.94	4135.65	2116.01
ENSG00000155903	RASA2	RAS p21 protein activator 2 [Source:HGNC Symbol;Acc:9872]	protein_coding	335	366	785	739	329	1053	490	1187	1.18167	5.6726	43.696	3.83551e-11	8.48627e-10	2.26839		372.953	331.75	650.266	927.016	372.325	950.312
ENSG00000122035	RASL11A	RAS-like, family 11, member A [Source:HGNC Symbol;Acc:23802]	protein_coding	1	8	5	29	8	30	5	30	2.7498	0.228689	43.6803	3.86652e-11	8.54734e-10	6.72624		2.11559	5.73599	6.27128	27.2504	4.55242	35.4166
ENSG00000233643	RP11-491H19.1	NA	lincRNA	2	6	2	16	1	20	4	1	3.77342	-0.438422	43.6069	4.01427e-11	8.86612e-10	13.6746		1.17272	6.92115	1.72849	16.349	1.09414	18.5287
ENSG00000181744	C3orf58	chromosome 3 open reading frame 58 [Source:HGNC Symbol;Acc:28490]	protein_coding	367	362	893	912	499	1574	3345	2199	1.16875	5.95484	43.5717	4.08716e-11	9.01915e-10	2.24817		388.654	342.622	768.15	1085.27	562.17	1422.03
ENSG00000170456	DENND5B	DENN/MADD domain containing 5B [Source:HGNC Symbol;Acc:28338]	protein_coding	559	99	1313	348	855	423	953	223	-1.19461	5.43679	43.5599	4.11183e-11	9.06558e-10	-2.28883		566.98	97.1023	1291.49	354.481	857.809	421.542
ENSG00000133805	AMPD3	adenosine monophosphate deaminase 3 [Source:HGNC Symbol;Acc:470]	protein_coding	124	89	271	423	113	374	76	265	1.26552	4.19461	43.5474	4.13814e-11	9.11556e-10	2.40414		109.323	103.101	275.55	416.478	126.827	343.205
ENSG00000105835	NAMPT	nicotinamide phosphoribosyltransferase [Source:HGNC Symbol;Acc:30092]	protein_coding	1486	1199	2467	2795	1304	4214	2035	4612	1.13735	7.57752	43.5346	4.16533e-11	9.16739e-10	2.19977		1438.19	1240.45	2243.82	3101.63	1505.28	3725.35
ENSG00000249669	MIR143HG	MIR143 host gene (non-protein coding) [Source:HGNC Symbol;Acc:42872]	lincRNA	97	8	50	13	44	7	10	3	-2.0488	1.64029	43.5051	4.22852e-11	9.29829e-10	-4.13761		94.7645	8.90492	57.8971	8.7193	38.8712	10.4809
ENSG00000172243	CLEC7A	C-type lectin domain family 7, member A [Source:HGNC Symbol;Acc:14558]	protein_coding	1	4	1	14	1	8	1	1	6.53185	-1.05449	43.484	4.2743e-11	9.39069e-10	92.5301		8.13044e-08	4	1.77559e-07	14	5.66704e-08	8
ENSG00000147119	CHST7	carbohydrate (N-acetylglucosamine 6-O) sulfotransferase 7 [Source:HGNC Symbol;Acc:13817]	protein_coding	39	44	77	184	64	130	100	121	1.44167	2.86382	43.4626	4.32137e-11	9.48579e-10	2.71635		40.1462	42.8197	93.506	159.838	51.1026	156.398
ENSG00000084636	COL16A1	collagen, type XVI, alpha 1 [Source:HGNC Symbol;Acc:2193]	protein_coding	331	35	415	136	435	216	36	16	-1.27653	4.31979	43.4478	4.3541e-11	9.54927e-10	-2.42255		289.415	46.8172	463.15	120.073	449.354	208.574
ENSG00000166197	NOLC1	nucleolar and coiled-body phosphoprotein 1 [Source:HGNC Symbol;Acc:15608]	protein_coding	1006	880	2769	3409	1558	4241	1868	2247	1.13372	7.49851	43.4313	4.39109e-11	9.62195e-10	2.19423		1014.4	872.72	2620.32	3612.95	1638.68	4045.3
ENSG00000183876	ARSI	arylsulfatase family, member I [Source:HGNC Symbol;Acc:32521]	protein_coding	452	85	3201	921	1815	810	5110	634	-1.18243	6.27255	43.4292	4.39581e-11	9.62387e-10	-2.26959		468.318	80.8913	3262.81	903.221	1725.92	855.402
ENSG00000166140	ZFYVE19	zinc finger, FYVE domain containing 19 [Source:HGNC Symbol;Acc:20758]	protein_coding	63	69	218	362	174	399	129	93	1.28333	4.03401	43.3888	4.48748e-11	9.81597e-10	2.434		67.5853	64.5342	227.573	348.257	158.656	434.693
ENSG00000198464	ZNF480	zinc finger protein 480 [Source:HGNC Symbol;Acc:23305]	protein_coding	338	70	954	208	515	254	894	138	-1.23315	4.80353	43.3757	4.51767e-11	9.87338e-10	-2.3508		369.6	61.6218	872.237	233.065	522.61	250.016
ENSG00000170965	PLAC1	placenta-specific 1 [Source:HGNC Symbol;Acc:9044]	protein_coding	1	3	1	14	1	10	1	11	6.50519	-1.02178	43.35	4.57745e-11	9.99531e-10	90.8361		5.75966e-08	3	1.67712e-07	14	6.69094e-08	10
ENSG00000128285	MCHR1	melanin-concentrating hormone receptor 1 [Source:HGNC Symbol;Acc:4479]	protein_coding	4	9	1	8	1	29	1	2	3.58057	-0.306212	43.3271	4.63128e-11	1.0104e-09	11.9635		2.19213	11.1201	0.985989	8.01596	1.8087	26.3268
ENSG00000267121	CTD-2020K17.1	NA	antisense	1	8	1	32	7	15	2	2	3.04163	-0.0320754	43.3175	4.65397e-11	1.01447e-09	8.23419		2.03952	6.86318	4.91841	26.5255	2.23173	21.549
ENSG00000081052	COL4A4	collagen, type IV, alpha 4 [Source:HGNC Symbol;Acc:2206]	protein_coding	1444	300	3889	1009	2681	1289	6185	3104	-1.14443	6.9726	43.307	4.67901e-11	1.01904e-09	-2.21059		1559.55	276.584	3722.24	1057.97	2607.67	1326.99
ENSG00000143942	CHAC2	ChaC, cation transport regulator homolog 2 (E. coli) [Source:HGNC Symbol;Acc:32363]	protein_coding	46	47	128	158	64	258	93	141	1.38611	3.18675	43.2494	4.81881e-11	1.04857e-09	2.61373		45.9056	47.0956	111.022	182.542	77.5662	228.337
ENSG00000120539	MASTL	microtubule associated serine/threonine kinase-like [Source:HGNC Symbol;Acc:19042]	protein_coding	187	150	430	580	224	697	519	526	1.20565	4.89747	43.2366	4.85036e-11	1.05452e-09	2.30641		176.536	159.684	414.794	601.314	247.475	642.314
ENSG00000134802	SLC43A3	solute carrier family 43, member 3 [Source:HGNC Symbol;Acc:17466]	protein_coding	4	5	16	48	8	50	3	5	2.24173	0.841423	43.2346	4.85556e-11	1.05474e-09	4.72965		3.14361	5.90126	15.9696	48.0453	8.97848	48.3624
ENSG00000166592	RRAD	Ras-related associated with diabetes [Source:HGNC Symbol;Acc:10446]	protein_coding	567	49	671	342	774	319	95	16	-1.23341	5.10353	43.2026	4.93563e-11	1.0712e-09	-2.35121		457.252	76.2282	956.265	255.493	722.246	345.489
ENSG00000115053	NCL	nucleolin [Source:HGNC Symbol;Acc:7667]	protein_coding	7224	6272	17196	22378	11026	27566	12879	16456	1.11639	10.2553	43.1995	4.94343e-11	1.07196e-09	2.16804		7301.24	6206.26	16811.1	22901.9	11164.1	27230
ENSG00000134668	SPOCD1	SPOC domain containing 1 [Source:HGNC Symbol;Acc:26338]	protein_coding	615	97	2915	698	1087	679	1760	181	-1.17772	6.04698	43.1853	4.97933e-11	1.07881e-09	-2.26219		591.672	102.531	2718.71	755.054	1223.58	608.412
ENSG00000240891	PLCXD2	phosphatidylinositol-specific phospholipase C, X domain containing 2 [Source:HGNC Symbol;Acc:26462]	protein_coding	78	7	142	37	206	79	186	39	-1.53608	2.78583	43.1386	5.09953e-11	1.1039e-09	-2.90005		72.3258	9.75982	152.065	32.8865	205.146	79.4326
ENSG00000213771	KRT8P37	keratin 8 pseudogene 37 [Source:HGNC Symbol;Acc:39871]	pseudogene	137	14	445	114	282	144	230	94	-1.3508	3.73125	43.0677	5.28783e-11	1.14367e-09	-2.55053		124.157	19.0709	452.859	111.482	302.528	133.338
ENSG00000091651	ORC6	origin recognition complex, subunit 6 [Source:HGNC Symbol;Acc:17151]	protein_coding	92	59	240	431	155	469	232	155	1.27268	4.18159	42.9416	5.63972e-11	1.21873e-09	2.41609		77.2835	73.2476	262.483	398.701	164.417	447.138
ENSG00000138074	SLC5A6	solute carrier family 5 (sodium/multivitamin and iodide cotransporter), member 6 [Source:HGNC Symbol;Acc:11041]	protein_coding	129	113	566	843	325	835	350	352	1.20187	5.10358	42.8919	5.78503e-11	1.24905e-09	2.30037		127.156	114.714	574.634	830.823	323.732	838.014
ENSG00000229644	NAMPTL	nicotinamide phosphoribosyltransferase-like [Source:HGNC Symbol;Acc:17633]	protein_coding	990	700	1387	1696	731	2505	893	2770	1.1393	6.83084	42.8533	5.90021e-11	1.27282e-09	2.20275		900.6	777.848	1305.71	1807.38	873.165	2163.95
ENSG00000182606	TRAK1	trafficking protein, kinesin binding 1 [Source:HGNC Symbol;Acc:29947]	protein_coding	955	146	1941	617	1314	662	1892	334	-1.15892	6.09394	42.8489	5.9136e-11	1.27461e-09	-2.2329		900.024	158.014	2063.25	580.544	1314.05	661.975
ENSG00000169248	CXCL11	chemokine (C-X-C motif) ligand 11 [Source:HGNC Symbol;Acc:10638]	protein_coding	1	8	1	10	1	5	1	21	6.56802	-1.157	42.8204	6.00039e-11	1.2922e-09	94.8791		7.85223e-08	8	6.12439e-08	10	1.71035e-08	5
ENSG00000185022	MAFF	v-maf avian musculoaponeurotic fibrosarcoma oncogene homolog F [Source:HGNC Symbol;Acc:6780]	protein_coding	37	55	255	217	49	245	102	409	1.36989	3.42198	42.7063	6.36063e-11	1.3686e-09	2.5845		45.6424	46.2983	191.742	311.713	69.3714	201.914
ENSG00000137571	SLCO5A1	solute carrier organic anion transporter family, member 5A1 [Source:HGNC Symbol;Acc:19046]	protein_coding	9	17	19	48	9	40	2	21	2.0526	0.999678	42.5877	6.75843e-11	1.45295e-09	4.14854		9.81139	16.1025	18.5151	48.7001	8.61925	40.5902
ENSG00000127955	GNAI1	guanine nucleotide binding protein (G protein), alpha inhibiting activity polypeptide 1 [Source:HGNC Symbol;Acc:4384]	protein_coding	807	180	2792	573	1214	675	2551	793	-1.15925	6.16984	42.5816	6.77944e-11	1.45621e-09	-2.23342		904.378	158.742	2423.87	681.854	1275.97	642.642
ENSG00000100330	MTMR3	myotubularin related protein 3 [Source:HGNC Symbol;Acc:7451]	protein_coding	864	143	2327	770	1611	734	2915	453	-1.15347	6.23903	42.5372	6.93519e-11	1.48839e-09	-2.22448		840.736	148.165	2521.85	712.273	1532.46	774.932
ENSG00000181104	F2R	coagulation factor II (thrombin) receptor [Source:HGNC Symbol;Acc:3537]	protein_coding	2602	622	8016	1726	4124	2151	5149	886	-1.12664	7.81999	42.515	7.01427e-11	1.50407e-09	-2.1835		3017.74	541.847	7015.67	2018.85	4149.36	2137.79
ENSG00000231300	EZH2P1	enhancer of zeste homolog 2 (Drosophila) pseudogene 1 [Source:HGNC Symbol;Acc:39918]	pseudogene	8	8	13	47	11	53	15	31	2.12085	0.950759	42.4632	7.20247e-11	1.5431e-09	4.34949		5.93449	10.2254	15.6528	43.2244	10.7917	53.3553
ENSG00000117266	CDK18	cyclin-dependent kinase 18 [Source:HGNC Symbol;Acc:8751]	protein_coding	55	11	163	48	132	25	1331	164	-1.60866	2.43595	42.4583	7.22049e-11	1.54564e-09	-3.04968		61.1056	7.83528	188.159	38.6669	106.822	39.3026
ENSG00000115232	ITGA4	integrin, alpha 4 (antigen CD49D, alpha 4 subunit of VLA-4 receptor) [Source:HGNC Symbol;Acc:6140]	protein_coding	2019	291	2342	672	1466	912	3500	774	-1.13809	6.67016	42.4303	7.32476e-11	1.56662e-09	-2.20089		1837.33	327.278	2347.83	670.249	1622.94	829.509
ENSG00000103742	IGDCC4	immunoglobulin superfamily, DCC subclass, member 4 [Source:HGNC Symbol;Acc:13770]	protein_coding	48	5	27	4	49	7	1	1	-2.4209	0.992489	42.4075	7.4106e-11	1.58363e-09	-5.35504		50.5579	3.64163	28.1109	3.24505	45.2226	9.34653
ENSG00000113140	SPARC	secreted protein, acidic, cysteine-rich (osteonectin) [Source:HGNC Symbol;Acc:11219]	protein_coding	45568	8153	54133	14722	39853	22812	130944	32196	-1.10491	11.2734	42.3751	7.53447e-11	1.60872e-09	-2.15086		45148.4	8229.87	52265.5	15268.8	41732.4	21827.9
ENSG00000225614	ZNF469	zinc finger protein 469 [Source:HGNC Symbol;Acc:23216]	protein_coding	140	13	201	65	95	30	45	4	-1.50295	2.81129	42.3416	7.66458e-11	1.63511e-09	-2.83423		127.752	17.6387	236.55	52.3435	87.4434	34.6429
ENSG00000254285	KRT8P3	keratin 8 pseudogene 3 [Source:HGNC Symbol;Acc:31056]	pseudogene	608	77	2972	975	2064	1137	1847	558	-1.16235	6.40822	42.3357	7.68755e-11	1.63861e-09	-2.23822		537.752	94.1871	3217.93	903.287	2162.1	1086.61
ENSG00000139725	RHOF	ras homolog family member F (in filopodia) [Source:HGNC Symbol;Acc:15703]	protein_coding	98	125	471	661	292	599	362	555	1.20484	4.82584	42.3234	7.73617e-11	1.64757e-09	2.30512		117.822	106.518	463.493	671.551	259.876	674.14
ENSG00000050393	MCUR1	mitochondrial calcium uniporter regulator 1 [Source:HGNC Symbol;Acc:21097]	protein_coding	162	149	336	417	186	558	348	484	1.20481	4.61574	42.2612	7.9861e-11	1.69936e-09	2.30507		163.388	147.714	311.377	451.16	201.489	522.689
ENSG00000154556	SORBS2	sorbin and SH3 domain containing 2 [Source:HGNC Symbol;Acc:24098]	protein_coding	563	119	1005	266	901	394	164	22	-1.17915	5.35753	42.2551	8.01116e-11	1.70324e-09	-2.26444		615.836	106.604	983.263	272.783	848.581	421.491
ENSG00000175868	CALCB	calcitonin-related polypeptide beta [Source:HGNC Symbol;Acc:1438]	protein_coding	3	7	1	4	1	37	1	8	3.74152	-0.297499	42.2473	8.04299e-11	1.70855e-09	13.3755		1.50636	8.70447	0.491312	4.55	2.03346	33.7161
ENSG00000110799	VWF	von Willebrand factor [Source:HGNC Symbol;Acc:12726]	protein_coding	1	1	6	27	1	22	5	6	3.41158	-0.237541	42.2251	8.1348e-11	1.72659e-09	10.6411		0.183057	0.814614	4.16549	29.7078	1.5572	19.8837
ENSG00000100842	EFS	embryonal Fyn-associated substrate [Source:HGNC Symbol;Acc:16898]	protein_coding	10	8	8	52	8	31	1	3	2.24942	0.733226	42.1125	8.6169e-11	1.82737e-09	4.75492		6.3574	12.0114	14.1999	42.9969	6.21092	33.6711
ENSG00000164120	HPGD	hydroxyprostaglandin dehydrogenase 15-(NAD) [Source:HGNC Symbol;Acc:5154]	protein_coding	1	10	2	11	1	15	1	1	4.00816	-0.611588	42.1085	8.63474e-11	1.82805e-09	16.0907		1.20253	8.62148	1.05738	12.1495	0.745133	15.3289
ENSG00000196584	XRCC2	X-ray repair complementing defective repair in Chinese hamster cells 2 [Source:HGNC Symbol;Acc:12829]	protein_coding	58	56	246	349	123	363	234	111	1.28318	3.89995	42.109	8.63229e-11	1.82805e-09	2.43375		58.3215	55.6864	236.757	362.296	128.208	351.255
ENSG00000225697	SLC26A6	solute carrier family 26 (anion exchanger), member 6 [Source:HGNC Symbol;Acc:14472]	protein_coding	102	90	279	491	197	447	385	776	1.22969	4.37201	42.0338	8.97079e-11	1.89759e-09	2.34516		99.9497	91.9404	306.646	452.067	182.194	480.893
ENSG00000107242	PIP5K1B	phosphatidylinositol-4-phosphate 5-kinase, type I, beta [Source:HGNC Symbol;Acc:8995]	protein_coding	30	4	128	14	56	23	151	23	-1.90645	1.65301	41.9882	9.18257e-11	1.94075e-09	-3.74886		31.1619	3.24033	115.433	19.2369	62.9473	18.7815
ENSG00000168906	MAT2A	methionine adenosyltransferase II, alpha [Source:HGNC Symbol;Acc:6904]	protein_coding	1620	1573	4191	4964	2527	6117	4060	4071	1.10811	8.14497	41.9333	9.44416e-11	1.99435e-09	2.15564		1740.26	1470.84	3927.42	5319.86	2524.64	6122.66
ENSG00000071991	CDH19	cadherin 19, type 2 [Source:HGNC Symbol;Acc:1758]	protein_coding	23	26	3	22	8	43	1	2	2.12763	0.908628	41.9133	9.5413e-11	2.01317e-09	4.36998		18.2692	31.666	6.43173	17.8666	8.48999	42.2249
ENSG00000035403	VCL	vinculin [Source:HGNC Symbol;Acc:12665]	protein_coding	7418	1369	23203	6283	12607	7062	19879	4582	-1.10258	9.37219	41.8954	9.62876e-11	2.02907e-09	-2.14739		7457.5	1361.57	22340	6536.88	13042.8	6832.92
ENSG00000113805	CNTN3	contactin 3 (plasmacytoma associated) [Source:HGNC Symbol;Acc:2173]	protein_coding	35	10	166	16	121	53	100	15	-1.66021	2.28744	41.8946	9.63291e-11	2.02907e-09	-3.16062		42.9137	5.30706	138.194	27.3897	132.367	46.9706
ENSG00000141738	GRB7	growth factor receptor-bound protein 7 [Source:HGNC Symbol;Acc:4567]	protein_coding	16	1	152	46	100	19	221	11	-1.7773	1.98974	41.885	9.6801e-11	2.0373e-09	-3.42784		14.0151	1.59678	185.978	33.9588	84.818	27.7285
ENSG00000110880	CORO1C	coronin, actin binding protein, 1C [Source:HGNC Symbol;Acc:2254]	protein_coding	6194	1043	15241	4534	8796	4895	15875	3603	-1.10372	8.90556	41.8542	9.83382e-11	2.06769e-09	-2.14909		5959.91	1087.28	15373.7	4494.91	9072.84	4749.36
ENSG00000144642	RBMS3	RNA binding motif, single stranded interacting protein 3 [Source:HGNC Symbol;Acc:13427]	protein_coding	944	165	2376	613	1389	793	2924	1067	-1.1417	6.21757	41.8528	9.84105e-11	2.06769e-09	-2.20641		937.125	166.505	2267.28	645.619	1470.94	749.917
ENSG00000168556	ING2	inhibitor of growth family, member 2 [Source:HGNC Symbol;Acc:6063]	protein_coding	82	74	131	180	70	241	234	162	1.31227	3.4204	41.8403	9.90402e-11	2.07918e-09	2.48332		78.9821	76.9706	122.695	191.63	79.2327	221.559
ENSG00000182218	HHIPL1	HHIP-like 1 [Source:HGNC Symbol;Acc:19710]	protein_coding	224	32	1065	323	603	280	2692	701	-1.22968	4.81435	41.815	1.00329e-10	2.10446e-09	-2.34516		212.936	35.587	1131.64	303.105	593.825	284.767
ENSG00000181826	RELL1	RELT-like 1 [Source:HGNC Symbol;Acc:27379]	protein_coding	89	75	206	322	126	355	302	328	1.25895	3.94011	41.8053	1.00829e-10	2.11319e-09	2.39321		84.4958	79.3306	210.131	316.181	129.163	347.963
ENSG00000130508	PXDN	peroxidasin homolog (Drosophila) [Source:HGNC Symbol;Acc:14966]	protein_coding	4484	916	9974	3065	7868	3488	15611	3616	-1.10639	8.49559	41.7973	1.01245e-10	2.12014e-09	-2.15307		4750.99	865.13	10236.7	2987.43	7273.65	3800.47
ENSG00000115380	EFEMP1	EGF containing fibulin-like extracellular matrix protein 1 [Source:HGNC Symbol;Acc:3218]	protein_coding	21935	3606	28277	8272	27234	15987	23074	9606	-1.09816	10.4	41.7516	1.03637e-10	2.1684e-09	-2.14081		20818.4	3812.67	28230.1	8285.82	28827	15148.6
ENSG00000183798	EMILIN3	elastin microfibril interfacer 3 [Source:HGNC Symbol;Acc:16123]	protein_coding	1	1	3	32	4	24	1	7	3.10607	-0.0485278	41.7342	1.04564e-10	2.18597e-09	8.61031		0.443516	1.56903	5.10939	28.9688	2.56894	26.0773
ENSG00000120217	CD274	CD274 molecule [Source:HGNC Symbol;Acc:17635]	protein_coding	226	217	473	458	197	702	143	726	1.18279	4.98212	41.7307	1.04749e-10	2.18801e-09	2.27015		234.774	209.021	395.707	564.616	238.048	608.124
ENSG00000144040	SFXN5	sideroflexin 5 [Source:HGNC Symbol;Acc:16073]	protein_coding	149	128	300	492	218	515	240	342	1.19969	4.58994	41.6827	1.07352e-10	2.24052e-09	2.2969		145.59	131.158	320.813	463.185	208.028	537.74
ENSG00000181722	ZBTB20	zinc finger and BTB domain containing 20 [Source:HGNC Symbol;Acc:13503]	protein_coding	280	63	714	215	542	184	1097	190	-1.22442	4.60739	41.5852	1.12844e-10	2.35318e-09	-2.33661		315.776	52.965	753.589	202.574	466.084	224.317
ENSG00000135604	STX11	syntaxin 11 [Source:HGNC Symbol;Acc:11429]	protein_coding	2	7	17	43	5	36	68	46	2.32296	0.617028	41.5204	1.16646e-10	2.43042e-09	5.00358		2.99034	5.95373	14.6024	46.5944	6.02918	34.4441
ENSG00000101546	RBFA	ribosome binding factor A (putative) [Source:HGNC Symbol;Acc:26120]	protein_coding	102	101	254	385	182	433	271	221	1.22142	4.26382	41.4782	1.19195e-10	2.48148e-09	2.33177		106.152	97.09	258.437	378.828	172.865	453.672
ENSG00000164694	FNDC1	fibronectin type III domain containing 1 [Source:HGNC Symbol;Acc:21184]	protein_coding	295	38	185	73	233	79	32	19	-1.33063	3.6657	41.4751	1.19384e-10	2.48334e-09	-2.51512		276.924	43.1289	227.352	56.7475	207.879	92.8981
ENSG00000124920	MYRF	myelin regulatory factor [Source:HGNC Symbol;Acc:1181]	protein_coding	418	73	1453	565	1159	405	3897	588	-1.17941	5.54989	41.4364	1.21766e-10	2.53079e-09	-2.26484		419.507	72.6076	1734.76	481.195	991.294	492.304
ENSG00000166510	CCDC68	coiled-coil domain containing 68 [Source:HGNC Symbol;Acc:24350]	protein_coding	45	49	125	144	54	220	1	2	1.37012	3.06508	41.4216	1.22693e-10	2.54795e-09	2.58493		46.6514	47.3368	105.582	171.697	66.536	193.722
ENSG00000141401	IMPA2	inositol(myo)-1(or 4)-monophosphatase 2 [Source:HGNC Symbol;Acc:6051]	protein_coding	24	34	125	187	61	173	146	124	1.4046	2.94592	41.4117	1.23316e-10	2.55875e-09	2.64744		28.4085	29.5281	118.229	196.948	59.236	176.669
ENSG00000165046	LETM2	leucine zipper-EF-hand containing transmembrane protein 2 [Source:HGNC Symbol;Acc:14648]	protein_coding	55	9	175	33	100	36	48	31	-1.61063	2.32706	41.3833	1.2512e-10	2.59404e-09	-3.05385		57.9779	7.42296	170.067	34.896	99.2204	36.4505
ENSG00000113460	BRIX1	BRX1, biogenesis of ribosomes, homolog (S. cerevisiae) [Source:HGNC Symbol;Acc:24170]	protein_coding	279	275	869	899	388	1164	524	638	1.14645	5.66674	41.3571	1.26811e-10	2.62692e-09	2.21369		297.696	258.419	756.63	1052.63	428.927	1068.37
ENSG00000101412	E2F1	E2F transcription factor 1 [Source:HGNC Symbol;Acc:3113]	protein_coding	47	53	254	357	116	313	362	413	1.28236	3.82471	41.3175	1.29404e-10	2.67842e-09	2.43237		51.2189	48.8792	243.399	372.265	115.063	315.077
ENSG00000167549	CORO6	coronin 6 [Source:HGNC Symbol;Acc:21356]	protein_coding	69	5	79	30	118	27	81	10	-1.68969	2.11176	41.3058	1.30184e-10	2.69233e-09	-3.22587		63.6428	7.70852	101.478	19.6985	102.561	35.6445
ENSG00000198668	CALM1	calmodulin 1 (phosphorylase kinase, delta) [Source:HGNC Symbol;Acc:1442]	protein_coding	2949	2741	5256	6193	3533	8741	5672	5182	1.09601	8.7205	41.3039	1.30311e-10	2.69274e-09	2.13762		3109.48	2606.1	4932.89	6625.9	3584.06	8619.19
ENSG00000115241	PPM1G	protein phosphatase, Mg2+/Mn2+ dependent, 1G [Source:HGNC Symbol;Acc:9278]	protein_coding	1095	907	2995	4105	1830	4409	2748	2767	1.10117	7.63337	41.1766	1.39081e-10	2.87158e-09	2.14529		1086.69	914.051	3020.12	4071.28	1828.38	4412.86
ENSG00000009413	REV3L	REV3-like, polymerase (DNA directed), zeta, catalytic subunit [Source:HGNC Symbol;Acc:9968]	protein_coding	1673	367	3320	893	2458	1148	3874	891	-1.11432	6.94166	41.1628	1.40061e-10	2.88834e-09	-2.16493		1839.93	333.19	3200.7	928.913	2334.86	1213.22
ENSG00000163071	SPATA18	spermatogenesis associated 18 [Source:HGNC Symbol;Acc:29579]	protein_coding	45	9	402	88	264	109	1	2	-1.41682	3.36785	41.162	1.40123e-10	2.88834e-09	-2.66997		48.309	7.08587	390.314	91.7528	261.739	110.16
ENSG00000156140	ADAMTS3	ADAM metallopeptidase with thrombospondin type 1 motif, 3 [Source:HGNC Symbol;Acc:219]	protein_coding	265	53	550	121	307	150	535	123	-1.24781	4.17496	41.1281	1.42569e-10	2.93634e-09	-2.3748		285.454	47.1014	508.852	134.564	311.56	147.512
ENSG00000132613	MTSS1L	metastasis suppressor 1-like [Source:HGNC Symbol;Acc:25094]	protein_coding	181	32	866	273	455	172	1259	196	-1.2448	4.48055	41.0603	1.47603e-10	3.03751e-09	-2.36986		185.082	30.6063	942.737	249.849	411.341	195.181
ENSG00000112033	PPARD	peroxisome proliferator-activated receptor delta [Source:HGNC Symbol;Acc:9235]	protein_coding	135	121	393	633	227	513	379	480	1.18789	4.71053	41.0501	1.48377e-10	3.04902e-09	2.27819		135.208	120.809	417.921	598.454	212.725	545.385
ENSG00000239332	LINC01119	long intergenic non-protein coding RNA 1119 [Source:HGNC Symbol;Acc:49262]	protein_coding	12	9	16	46	8	56	4	15	2.03024	1.01977	41.0497	1.48406e-10	3.04902e-09	4.08472		8.155	13.1801	17.1394	44.3946	11.0005	51.0147
ENSG00000129422	MTUS1	microtubule associated tumor suppressor 1 [Source:HGNC Symbol;Acc:29789]	protein_coding	19	39	78	103	42	123	90	72	1.47977	2.43193	41.0409	1.49076e-10	3.06028e-09	2.78905		27.5368	30.1715	67.3576	118.28	40.2283	126.475
ENSG00000064787	BCAS1	breast carcinoma amplified sequence 1 [Source:HGNC Symbol;Acc:974]	protein_coding	1	7	1	10	1	12	1	12	4.96298	-0.90223	41.0261	1.5021e-10	3.08093e-09	31.1893		0.378463	6.57451	0.385827	10.7417	0.234941	11.7108
ENSG00000162545	CAMK2N1	calcium/calmodulin-dependent protein kinase II inhibitor 1 [Source:HGNC Symbol;Acc:24190]	protein_coding	28	39	83	144	50	124	48	46	1.43591	2.64308	41.0246	1.50329e-10	3.08093e-09	2.70552		32.4309	34.4594	83.8455	142.781	44.3306	135.158
ENSG00000267405	CTC-296K1.4	NA	lincRNA	17	1	65	9	43	9	289	28	-2.31899	0.910042	40.9725	1.54388e-10	3.16155e-09	-4.98982		16.6241	1.28874	66.4855	8.26032	42.3459	9.41955
ENSG00000205309	NT5M	5',3'-nucleotidase, mitochondrial [Source:HGNC Symbol;Acc:15769]	protein_coding	8	6	5	41	4	23	24	27	2.51669	0.345765	40.933	1.5754e-10	3.22345e-09	5.72267		4.36797	10.0127	9.43583	34.6649	3.58388	23.5728
ENSG00000155816	FMN2	formin 2 [Source:HGNC Symbol;Acc:14074]	protein_coding	90	16	456	110	224	93	127	33	-1.35726	3.50292	40.8989	1.60309e-10	3.27742e-09	-2.56198		93.7431	14.3322	452.931	110.98	218.631	95.9117
ENSG00000102893	PHKB	phosphorylase kinase, beta [Source:HGNC Symbol;Acc:8927]	protein_coding	1071	191	2323	594	1608	943	3215	652	-1.12336	6.34495	40.828	1.6623e-10	3.39571e-09	-2.17853		1066.64	191.943	2194.81	632.983	1715.73	885.915
ENSG00000144381	HSPD1	heat shock 60kDa protein 1 (chaperonin) [Source:HGNC Symbol;Acc:5261]	protein_coding	3270	3296	9899	9834	5218	13996	7090	6838	1.09195	9.23938	40.7846	1.6997e-10	3.46928e-09	2.13162		3606.42	3014.09	8619.54	11545.3	5527.94	13256.6
ENSG00000131351	HAUS8	HAUS augmin-like complex, subunit 8 [Source:HGNC Symbol;Acc:30532]	protein_coding	27	36	107	182	83	200	129	117	1.37471	3.03021	40.769	1.7133e-10	3.49419e-09	2.59316		31.2048	31.766	109.424	178.522	74.6388	218.019
ENSG00000184486	POU3F2	POU class 3 homeobox 2 [Source:HGNC Symbol;Acc:9215]	protein_coding	11	24	22	42	16	58	390	180	1.85032	1.28184	40.7293	1.74845e-10	3.56296e-09	3.6058		14.3173	20.3681	19.7616	45.0559	14.7368	60.1564
ENSG00000136826	KLF4	Kruppel-like factor 4 (gut) [Source:HGNC Symbol;Acc:6348]	protein_coding	3	3	11	37	7	48	35	55	2.35692	0.596565	40.7242	1.75303e-10	3.56939e-09	5.12275		1.98595	4.05481	11.2143	36.6957	7.92838	46.4488
ENSG00000165175	MID1IP1	MID1 interacting protein 1 [Source:HGNC Symbol;Acc:20715]	protein_coding	113	85	341	597	257	623	415	638	1.19773	4.65456	40.7203	1.75654e-10	3.57363e-09	2.29379		103.905	93.4771	378.19	545.281	248.751	642.13
ENSG00000117289	TXNIP	thioredoxin interacting protein [Source:HGNC Symbol;Acc:16952]	protein_coding	112	7	4	2	25	2	228	9	-2.68443	1.2427	40.6653	1.80669e-10	3.67266e-09	-6.42829		112.846	6.70715	5.61404	0.534771	22.5157	3.83995
ENSG00000113494	PRLR	prolactin receptor [Source:HGNC Symbol;Acc:9446]	protein_coding	2	5	8	29	6	40	1	7	2.53088	0.360844	40.6581	1.81338e-10	3.68329e-09	5.77924		2.10912	4.88501	7.86312	29.1878	6.01509	39.9757
ENSG00000109321	AREG	amphiregulin [Source:HGNC Symbol;Acc:651]	protein_coding	1	1	1	14	1	12	1	13	6.37927	-1.03074	40.6501	1.82082e-10	3.6954e-09	83.2439		1.7698e-08	1	1.54601e-07	14	7.40146e-08	12
ENSG00000135541	AHI1	Abelson helper integration site 1 [Source:HGNC Symbol;Acc:21575]	protein_coding	430	387	974	1119	529	1463	1033	1101	1.11966	6.05648	40.6173	1.85158e-10	3.75478e-09	2.17295		441.994	376.602	896.18	1223.78	564.546	1380.24
ENSG00000101003	GINS1	GINS complex subunit 1 (Psf1 homolog) [Source:HGNC Symbol;Acc:28980]	protein_coding	92	95	388	478	173	480	507	255	1.20353	4.42684	40.5568	1.90986e-10	3.86983e-09	2.30303		98.468	88.9482	358.535	519.056	179.527	465.328
ENSG00000169594	BNC1	basonuclin 1 [Source:HGNC Symbol;Acc:1081]	protein_coding	188	48	1964	428	870	415	9	2	-1.19758	5.3521	40.5542	1.91241e-10	3.87185e-09	-2.29355		220.127	37.6205	1770.29	484.882	858.461	420.979
ENSG00000144036	EXOC6B	exocyst complex component 6B [Source:HGNC Symbol;Acc:17085]	protein_coding	816	151	1824	481	1036	562	2085	462	-1.13098	5.88679	40.51	1.95614e-10	3.95718e-09	-2.19008		828.217	148.248	1752.79	502.822	1064.51	546.741
ENSG00000013364	MVP	major vault protein [Source:HGNC Symbol;Acc:7531]	protein_coding	2304	348	5165	1872	3857	1961	3314	806	-1.09995	7.52105	40.5053	1.96082e-10	3.96346e-09	-2.14347		2113.07	386.494	5769.35	1691.2	3797.08	1992.81
ENSG00000169813	HNRNPF	heterogeneous nuclear ribonucleoprotein F [Source:HGNC Symbol;Acc:5039]	protein_coding	1245	1023	3891	4865	2171	5651	3746	3641	1.09012	7.90108	40.4856	1.98068e-10	4.00037e-09	2.12892		1235.32	1031.14	3763.63	5034.84	2265.78	5426.81
ENSG00000164879	CA3	carbonic anhydrase III, muscle specific [Source:HGNC Symbol;Acc:1374]	protein_coding	1	3	7	23	4	42	7	8	2.7387	0.20122	40.4794	1.98705e-10	4.00999e-09	6.67468		1.08136	2.91569	5.72051	24.7198	5.179	40.0686
ENSG00000139044	B4GALNT3	beta-1,4-N-acetyl-galactosaminyl transferase 3 [Source:HGNC Symbol;Acc:24137]	protein_coding	3	16	10	25	7	31	9	9	2.36998	0.432279	40.4549	2.0121e-10	4.05727e-09	5.16932		6.08788	12.5529	8.26382	27.3086	5.59549	33.1059
ENSG00000163697	APBB2	amyloid beta (A4) precursor protein-binding, family B, member 2 [Source:HGNC Symbol;Acc:582]	protein_coding	1559	213	2476	860	2017	1137	5412	938	-1.11267	6.67485	40.4492	2.01793e-10	4.06575e-09	-2.16246		1380.87	250.342	2712.76	788.196	2100.46	1092.66
ENSG00000181260	MTHFD2P7	methylenetetrahydrofolate dehydrogenase (NADP+ dependent) 2, methenyltetrahydrofolate cyclohydrolase pseudogene 7 [Source:HGNC Symbol;Acc:48865]	pseudogene	17	12	36	57	17	119	32	106	1.71124	1.76005	40.4436	2.02378e-10	4.07425e-09	3.27442		12.7773	16.4733	30.9998	64.0535	26.9299	99.6243
ENSG00000205426	KRT81	keratin 81 [Source:HGNC Symbol;Acc:6458]	protein_coding	317	18	251	145	682	281	136	46	-1.26313	4.43245	40.435	2.0327e-10	4.08893e-09	-2.40016		244.752	39.964	381.42	99.813	642.481	301.017
ENSG00000047932	GOPC	golgi-associated PDZ and coiled-coil motif containing [Source:HGNC Symbol;Acc:17643]	protein_coding	3668	619	6116	1610	3772	2419	3039	1384	-1.09291	7.83484	40.4223	2.04589e-10	4.11216e-09	-2.13304		3522.36	647.417	5794.05	1706.76	4177.2	2203.05
ENSG00000171368	TPPP	tubulin polymerization promoting protein [Source:HGNC Symbol;Acc:24164]	protein_coding	13	5	124	17	62	15	86	29	-1.94273	1.53115	40.4057	2.06343e-10	4.14408e-09	-3.84434		17.2374	1.74639	118.516	19.2436	58.6623	17.0536
ENSG00000134333	LDHA	lactate dehydrogenase A [Source:HGNC Symbol;Acc:6535]	protein_coding	9097	8012	18485	21663	12248	31027	45053	23164	1.07923	10.4383	40.3947	2.07508e-10	4.16414e-09	2.11291		9384.09	7773.91	17400.4	23101.9	12650.9	30071.6
ENSG00000073464	CLCN4	chloride channel, voltage-sensitive 4 [Source:HGNC Symbol;Acc:2022]	protein_coding	48	41	185	267	84	276	182	166	1.30529	3.49887	40.3738	2.09739e-10	4.20553e-09	2.47133		45.162	43.7971	178.129	276.851	92.5466	257.526
ENSG00000171522	PTGER4	prostaglandin E receptor 4 (subtype EP4) [Source:HGNC Symbol;Acc:9596]	protein_coding	44	26	58	115	27	124	73	172	1.48722	2.40195	40.3614	2.11071e-10	4.22886e-09	2.80349		33.5118	36.9186	61.9472	109.373	34.652	109.538
ENSG00000130558	OLFM1	olfactomedin 1 [Source:HGNC Symbol;Acc:17187]	protein_coding	29	24	34	74	25	98	1	1	1.59736	1.95618	40.294	2.18475e-10	4.37368e-09	3.02589		24.331	28.9618	36.7739	70.1529	27.3905	93.5523
ENSG00000029534	ANK1	ankyrin 1, erythrocytic [Source:HGNC Symbol;Acc:492]	protein_coding	1	5	4	21	2	20	17	94	3.31536	-0.306088	40.2797	2.20081e-10	4.40232e-09	9.9546		0.958558	3.98396	3.29579	21.9531	1.71021	20.3955
ENSG00000187840	EIF4EBP1	eukaryotic translation initiation factor 4E binding protein 1 [Source:HGNC Symbol;Acc:3288]	protein_coding	253	177	563	882	418	1101	664	1029	1.14003	5.44222	40.2511	2.23325e-10	4.46364e-09	2.20385		229.235	198.111	600.292	831.443	431.405	1069.8
ENSG00000229619	MBNL1-AS1	MBNL1 antisense RNA 1 [Source:HGNC Symbol;Acc:44584]	antisense	111	20	243	43	122	58	201	36	-1.43028	2.90252	40.1999	2.29262e-10	4.57866e-09	-2.695		118.143	17.1598	220.62	51.3556	129.19	53.8419
ENSG00000078900	TP73	tumor protein p73 [Source:HGNC Symbol;Acc:12003]	protein_coding	1	2	1	15	1	8	1	2	6.40007	-1.10102	40.1959	2.29735e-10	4.58444e-09	84.4525		3.72854e-08	2	1.74486e-07	15	5.19769e-08	8
ENSG00000154721	JAM2	junctional adhesion molecule 2 [Source:HGNC Symbol;Acc:14686]	protein_coding	34	20	49	122	42	137	4	23	1.49109	2.41403	40.1761	2.32076e-10	4.62746e-09	2.81102		25.7977	28.4962	60.043	106.294	42.7497	135.496
ENSG00000125148	MT2A	metallothionein 2A [Source:HGNC Symbol;Acc:7406]	protein_coding	563	367	1832	2819	1423	3813	2318	3289	1.10254	7.02287	40.1069	2.40434e-10	4.79031e-09	2.14732		499.979	420.96	1960.98	2646.07	1501.38	3627.17
ENSG00000205414	RP11-401P9.6	NA	antisense	1	7	1	9	1	6	1	1	6.45014	-1.20384	40.1036	2.40847e-10	4.7947e-09	87.435		6.63767e-08	7	5.325e-08	9	1.98281e-08	6
ENSG00000165806	CASP7	caspase 7, apoptosis-related cysteine peptidase [Source:HGNC Symbol;Acc:1508]	protein_coding	128	129	333	396	148	418	272	353	1.18939	4.38296	40.0992	2.41392e-10	4.80174e-09	2.28057		135.981	121.637	304	435.813	156.017	400.448
ENSG00000183255	PTTG1IP	pituitary tumor-transforming 1 interacting protein [Source:HGNC Symbol;Acc:13524]	protein_coding	5749	976	10104	3228	8621	4653	8923	2064	-1.08015	8.68029	40.0511	2.4741e-10	4.91754e-09	-2.11426		5510.77	1021.91	10480.7	3114.79	8682.71	4620
ENSG00000123243	ITIH5	inter-alpha-trypsin inhibitor heavy chain family, member 5 [Source:HGNC Symbol;Acc:21449]	protein_coding	19	2	595	140	222	94	347	54	-1.43461	3.49496	40.0464	2.48003e-10	4.92543e-09	-2.7031		18.1776	2.63347	598.538	138.971	223.829	93.0459
ENSG00000087245	MMP2	matrix metallopeptidase 2 (gelatinase A, 72kDa gelatinase, 72kDa type IV collagenase) [Source:HGNC Symbol;Acc:7166]	protein_coding	1770	343	2421	838	3373	1427	528	125	-1.09835	7.01935	39.9345	2.62621e-10	5.21159e-09	-2.1411		1818.74	333.021	2633.6	772.841	3046.87	1600.82
ENSG00000181984	GOLGA8CP	golgin A8 family, member C, pseudogene [Source:HGNC Symbol;Acc:32375]	pseudogene	1	5	3	14	1	18	1	1	3.92646	-0.606475	39.9174	2.64939e-10	5.25344e-09	15.2048		0.637985	4.31521	1.47248	15.9618	0.868497	16.8558
ENSG00000127472	PLA2G5	phospholipase A2, group V [Source:HGNC Symbol;Acc:9038]	protein_coding	42	92	252	205	99	284	3	3	1.26889	3.67958	39.9155	2.65195e-10	5.25435e-09	2.40976		69.3254	65.5447	191.533	290.222	102.169	277.174
ENSG00000135924	DNAJB2	DnaJ (Hsp40) homolog, subfamily B, member 2 [Source:HGNC Symbol;Acc:5228]	protein_coding	597	82	1436	509	958	483	1704	366	-1.1405	5.58679	39.8645	2.72203e-10	5.38893e-09	-2.20457		540.118	96.0402	1604.73	457.306	952.461	485.96
ENSG00000151789	ZNF385D	zinc finger protein 385D [Source:HGNC Symbol;Acc:26191]	protein_coding	54	47	42	70	28	117	11	13	1.47525	2.35913	39.8119	2.79637e-10	5.53173e-09	2.78032		48.3861	52.8709	40.8513	71.5389	33.8392	106.098
ENSG00000198542	ITGBL1	integrin, beta-like 1 (with EGF-like repeat domains) [Source:HGNC Symbol;Acc:6164]	protein_coding	388	74	595	143	603	316	960	144	-1.17969	4.75531	39.7888	2.82963e-10	5.59311e-09	-2.26528		403.744	69.8544	559.154	155.046	619.152	307.379
ENSG00000110092	CCND1	cyclin D1 [Source:HGNC Symbol;Acc:1582]	protein_coding	7407	1329	14890	4404	11168	6247	12833	1817	-1.074	9.1079	39.7791	2.84378e-10	5.61663e-09	-2.10526		7273.62	1354.57	14823	4424.14	11428.7	6107.15
ENSG00000134326	CMPK2	cytidine monophosphate (UMP-CMP) kinase 2, mitochondrial [Source:HGNC Symbol;Acc:27015]	protein_coding	18	30	3	18	2	14	6	9	2.40243	0.432717	39.6999	2.96142e-10	5.84437e-09	5.28694		15.6246	33.0096	4.70741	15.9388	2.25757	13.6855
ENSG00000097096	SYDE2	synapse defective 1, Rho GTPase, homolog 2 (C. elegans) [Source:HGNC Symbol;Acc:25841]	protein_coding	159	31	504	110	291	145	436	138	-1.2657	3.88133	39.6215	3.08275e-10	6.07901e-09	-2.40444		168.873	27.5184	467.537	122.101	299.842	140.199
ENSG00000115594	IL1R1	interleukin 1 receptor, type I [Source:HGNC Symbol;Acc:5993]	protein_coding	130	92	202	317	102	311	107	595	1.21778	3.97651	39.6132	3.09587e-10	6.09734e-09	2.32588		115.62	105.498	209.618	306.533	111.275	291.337
ENSG00000169851	PCDH7	protocadherin 7 [Source:HGNC Symbol;Acc:8659]	protein_coding	152	219	666	651	322	741	294	647	1.14466	5.17977	39.6125	3.09691e-10	6.09734e-09	2.21094		201.544	174.747	566.118	786.66	309.403	769.755
ENSG00000134352	IL6ST	interleukin 6 signal transducer (gp130, oncostatin M receptor) [Source:HGNC Symbol;Acc:6021]	protein_coding	6693	5954	11216	11687	6171	17152	9255	16985	1.07231	9.75553	39.6107	3.09973e-10	6.09808e-09	2.1028		6957.19	5735.87	10029.8	13252.5	6711.85	15878
ENSG00000183527	PSMG1	proteasome (prosome, macropain) assembly chaperone 1 [Source:HGNC Symbol;Acc:3043]	protein_coding	270	236	664	800	396	1081	637	664	1.12265	5.50608	39.5897	3.13332e-10	6.15933e-09	2.17746		273.153	233.237	623.903	853.785	419.334	1027.4
ENSG00000197496	SLC2A10	solute carrier family 2 (facilitated glucose transporter), member 10 [Source:HGNC Symbol;Acc:13444]	protein_coding	270	44	395	121	308	130	394	149	-1.236	4.03138	39.5811	3.14721e-10	6.18178e-09	-2.35545		268.021	44.5864	420.703	112.163	291.486	139.136
ENSG00000133392	MYH11	myosin, heavy chain 11, smooth muscle [Source:HGNC Symbol;Acc:7569]	protein_coding	5	22	12	30	7	21	8	1	2.24992	0.528378	39.5785	3.1514e-10	6.18514e-09	4.75658		9.13711	17.2877	10.5448	31.9747	4.49887	24.4242
ENSG00000132623	ANKEF1	ankyrin repeat and EF-hand domain containing 1 [Source:HGNC Symbol;Acc:15803]	protein_coding	76	11	207	38	119	57	158	20	-1.48179	2.64072	39.5763	3.15496e-10	6.18729e-09	-2.79294		76.5697	10.7279	193.037	43.3448	128.44	51.635
ENSG00000196865	NHLRC2	NHL repeat containing 2 [Source:HGNC Symbol;Acc:24731]	protein_coding	376	77	1055	248	569	300	969	213	-1.1639	4.96724	39.5543	3.19057e-10	6.25222e-09	-2.24062		401.487	70.2339	974.765	273.285	582.796	292.537
ENSG00000115159	GPD2	glycerol-3-phosphate dehydrogenase 2 (mitochondrial) [Source:HGNC Symbol;Acc:4456]	protein_coding	385	340	1143	1342	606	1616	1664	1595	1.10343	6.13572	39.525	3.23892e-10	6.34199e-09	2.14865		394.181	332.103	1068.01	1442.09	637.904	1542.13
ENSG00000131873	CHSY1	chondroitin sulfate synthase 1 [Source:HGNC Symbol;Acc:17198]	protein_coding	587	503	1059	1289	634	1647	2107	2687	1.09541	6.32684	39.477	3.31939e-10	6.49448e-09	2.13674		593.629	497.363	1009.18	1355.09	660.075	1586.87
ENSG00000085999	RAD54L	RAD54-like (S. cerevisiae) [Source:HGNC Symbol;Acc:9826]	protein_coding	17	18	81	165	46	122	102	52	1.47617	2.51862	39.4326	3.39581e-10	6.63882e-09	2.7821		16.7255	18.2809	88.1486	154.41	41.6446	130.607
ENSG00000103642	LACTB	lactamase, beta [Source:HGNC Symbol;Acc:16468]	protein_coding	748	157	1819	406	933	544	1400	431	-1.12079	5.80338	39.3963	3.45949e-10	6.75803e-09	-2.17467		802.3	144.625	1619.45	467.859	991.074	512.627
ENSG00000047365	ARAP2	ArfGAP with RhoGAP domain, ankyrin repeat and PH domain 2 [Source:HGNC Symbol;Acc:16924]	protein_coding	528	115	2615	503	1005	650	2655	672	-1.1324	5.89309	39.389	3.47244e-10	6.77802e-09	-2.19223		576.712	103.128	2196.55	629.503	1133.35	581.527
ENSG00000100505	TRIM9	tripartite motif containing 9 [Source:HGNC Symbol;Acc:16288]	protein_coding	26	23	37	86	28	90	27	31	1.57076	1.97808	39.3354	3.5692e-10	6.96148e-09	2.97061		22.6785	26.4973	42.1065	78.8454	27.2538	91.3697
ENSG00000196562	SULF2	sulfatase 2 [Source:HGNC Symbol;Acc:20392]	protein_coding	446	104	2057	489	1187	593	4106	495	-1.13067	5.77095	39.3262	3.58601e-10	6.98881e-09	-2.1896		501.938	89.8636	1886.06	541.165	1170.98	601.548
ENSG00000174136	RGMB	repulsive guidance molecule family member b [Source:HGNC Symbol;Acc:26896]	protein_coding	777	184	2694	679	1809	865	1764	925	-1.10677	6.34082	39.3228	3.59215e-10	6.99534e-09	-2.15363		881.428	160.449	2514.92	733.693	1733.49	905.441
ENSG00000083857	FAT1	FAT atypical cadherin 1 [Source:HGNC Symbol;Acc:3595]	protein_coding	10973	1717	19957	6788	12858	7263	42378	8902	-1.06707	9.51214	39.25	3.72866e-10	7.25553e-09	-2.09518		10083.7	1886.94	21291.9	6385.48	13191.8	7083.2
ENSG00000198056	PRIM1	primase, DNA, polypeptide 1 (49kDa) [Source:HGNC Symbol;Acc:9369]	protein_coding	47	50	140	199	80	226	143	183	1.29623	3.27384	39.1492	3.92618e-10	7.63394e-09	2.45586		49.4162	47.6276	134.137	207.195	80.9787	223.949
ENSG00000170379	FAM115C	family with sequence similarity 115, member C [Source:HGNC Symbol;Acc:26878]	protein_coding	10	10	37	80	23	87	117	163	1.6978	1.69484	39.1193	3.98692e-10	7.74602e-09	3.24405		8.80384	11.2463	38.2132	78.2331	23.4879	86.0934
ENSG00000163683	SMIM14	small integral membrane protein 14 [Source:HGNC Symbol;Acc:27321]	protein_coding	1321	236	1874	478	1328	820	1854	334	-1.09814	6.29141	39.0764	4.07543e-10	7.91183e-09	-2.14078		1306.09	239.176	1755.27	515.145	1442.56	757.997
ENSG00000008441	NFIX	nuclear factor I/X (CCAAT-binding transcription factor) [Source:HGNC Symbol;Acc:7788]	protein_coding	325	72	646	240	785	240	705	118	-1.17668	4.84636	39.0664	4.0964e-10	7.94639e-09	-2.26056		360.036	62.4252	746.709	207.494	639.003	317.911
ENSG00000101335	MYL9	myosin, light chain 9, regulatory [Source:HGNC Symbol;Acc:15754]	protein_coding	5921	1014	13198	4473	10094	5256	12109	1819	-1.0648	8.89483	38.9698	4.30411e-10	8.34283e-09	-2.09188		5670.33	1062.74	14041.3	4217.63	9934.05	5342.39
ENSG00000128245	YWHAH	tyrosine 3-monooxygenase/tryptophan 5-monooxygenase activation protein, eta [Source:HGNC Symbol;Acc:12853]	protein_coding	975	731	2082	3022	1376	3263	2285	2370	1.07463	7.24393	38.9432	4.36311e-10	8.45066e-09	2.10618		930.332	768.28	2182.95	2889.12	1376.53	3261.78
ENSG00000165724	ZMYND19	zinc finger, MYND-type containing 19 [Source:HGNC Symbol;Acc:21146]	protein_coding	107	111	408	457	199	562	400	455	1.16756	4.5519	38.938	4.37476e-10	8.46667e-09	2.24631		116.307	102.47	365.08	515.489	211.364	534.33
ENSG00000080493	SLC4A4	solute carrier family 4 (sodium bicarbonate cotransporter), member 4 [Source:HGNC Symbol;Acc:11030]	protein_coding	602	147	2789	625	1804	948	4376	1046	-1.10851	6.27128	38.8654	4.54064e-10	8.78091e-09	-2.15623		691.775	125.773	2474.48	721.02	1810.51	944.522
ENSG00000005884	ITGA3	integrin, alpha 3 (antigen CD49C, alpha 3 subunit of VLA-3 receptor) [Source:HGNC Symbol;Acc:6139]	protein_coding	3423	685	14030	4214	7956	4009	14755	3010	-1.06564	8.5748	38.8607	4.55155e-10	8.79521e-09	-2.0931		3536.6	662.447	14033.7	4212.88	7708.19	4142.92
ENSG00000128656	CHN1	chimerin 1 [Source:HGNC Symbol;Acc:1943]	protein_coding	229	218	333	478	268	578	280	231	1.13323	4.92134	38.8575	4.55904e-10	8.80289e-09	2.19349		241.043	207.354	339.978	468.716	250.208	617.602
ENSG00000273033	RP11-67L2.2	NA	lincRNA	68	7	166	39	100	40	208	45	-1.53041	2.38341	38.8236	4.63876e-10	8.94991e-09	-2.88868		64.5827	8.74448	170.884	37.0816	101.175	39.3077
ENSG00000080031	PTPRH	protein tyrosine phosphatase, receptor type, H [Source:HGNC Symbol;Acc:9672]	protein_coding	7	1	77	8	22	3	107	12	-2.61432	0.605607	38.7831	4.73601e-10	9.13049e-09	-6.12336		7.5991	0.475655	77.5001	7.7745	20.9829	3.76863
ENSG00000215089	KRT18P11	keratin 18 pseudogene 11 [Source:HGNC Symbol;Acc:6431]	pseudogene	90	12	667	182	483	234	499	124	-1.2618	4.20144	38.7169	4.89958e-10	9.43858e-09	-2.39795		85.724	14.0081	679.756	178.02	490.633	230.049
ENSG00000175183	CSRP2	cysteine and glycine-rich protein 2 [Source:HGNC Symbol;Acc:2470]	protein_coding	202	215	602	661	369	923	1090	927	1.11884	5.29103	38.6684	5.02271e-10	9.66833e-09	2.17173		226.84	193.186	542.478	740.423	373.51	912.741
ENSG00000018236	CNTN1	contactin 1 [Source:HGNC Symbol;Acc:2171]	protein_coding	417	42	132	42	128	71	852	282	-1.32709	3.66735	38.6556	5.05571e-10	9.72437e-09	-2.50896		361.214	56.3809	144.992	36.2705	141.158	63.2208
ENSG00000198133	TMEM229B	transmembrane protein 229B [Source:HGNC Symbol;Acc:20130]	protein_coding	5	1	80	4	17	5	30	4	-2.74992	0.525292	38.6144	5.16353e-10	9.92413e-09	-6.72681		5.7474	0.325955	74.0094	6.72687	19.4098	3.15861
ENSG00000230024	RP11-95P13.1	NA	lincRNA	1	3	1	11	1	10	1	1	6.31849	-1.1386	38.604	5.19117e-10	9.96959e-09	79.8093		5.90152e-08	3	1.35019e-07	11	6.85574e-08	10
ENSG00000233593	RP4-665J23.1	NA	lincRNA	15	36	25	29	11	51	44	21	1.7989	1.28063	38.5319	5.38673e-10	1.03372e-08	3.47954		21.2045	29.1024	17.6046	38.723	12.3898	48.7926
ENSG00000169188	APEX2	APEX nuclease (apurinic/apyrimidinic endonuclease) 2 [Source:HGNC Symbol;Acc:17889]	protein_coding	93	80	323	495	187	452	249	351	1.17951	4.36098	38.5256	5.40402e-10	1.03625e-08	2.265		91.5559	81.3394	335.569	477.79	181.818	463.49
ENSG00000177084	POLE	polymerase (DNA directed), epsilon, catalytic subunit [Source:HGNC Symbol;Acc:9177]	protein_coding	221	166	828	1419	538	1145	1012	863	1.11226	5.72551	38.4956	5.48769e-10	1.0512e-08	2.16184		208.622	176.854	936.948	1272.95	503.449	1224.61
ENSG00000230787	PSAT1P3	phosphoserine aminotransferase 1 pseudogene 3 [Source:HGNC Symbol;Acc:43989]	pseudogene	10	5	17	57	14	63	19	107	1.9116	1.16393	38.4946	5.49042e-10	1.0512e-08	3.76227		6.11606	9.09177	21.343	50.8479	14.5466	62.0479
ENSG00000147459	DOCK5	dedicator of cytokinesis 5 [Source:HGNC Symbol;Acc:23476]	protein_coding	851	195	4432	1087	1891	992	6267	1327	-1.08914	6.6884	38.4907	5.5015e-10	1.05252e-08	-2.12747		944.313	174.014	4061.64	1199.52	1883.63	995.984
ENSG00000134602	MST4	Serine/threonine-protein kinase MST4 [Source:UniProtKB/Swiss-Prot;Acc:Q9P289]	protein_coding	347	366	823	754	408	1178	841	1114	1.10307	5.75528	38.4704	5.559e-10	1.06271e-08	2.14811		390.298	328.761	689.607	930.949	448.883	1084.94
ENSG00000106526	ACTR3C	ARP3 actin-related protein 3 homolog C (yeast) [Source:HGNC Symbol;Acc:37282]	protein_coding	155	25	346	100	251	105	474	72	-1.27397	3.59738	38.3788	5.82622e-10	1.11294e-08	-2.41826		154.792	25.0761	362.721	94.1726	239.57	111.361
ENSG00000224520	KRT8P45	keratin 8 pseudogene 45 [Source:HGNC Symbol;Acc:39879]	pseudogene	198	28	814	224	551	303	440	171	-1.19119	4.58522	38.3746	5.83881e-10	1.1145e-08	-2.28341		186.426	31.9979	814.146	223.954	581.869	286.569
ENSG00000104312	RIPK2	receptor-interacting serine-threonine kinase 2 [Source:HGNC Symbol;Acc:10020]	protein_coding	263	245	504	627	294	717	341	948	1.11234	5.21299	38.337	5.95223e-10	1.13528e-08	2.16196		275.813	233.841	482.459	655.551	294.381	716.151
ENSG00000186815	TPCN1	two pore segment channel 1 [Source:HGNC Symbol;Acc:18182]	protein_coding	243	35	643	194	365	182	1306	156	-1.19665	4.30662	38.3304	5.9725e-10	1.13828e-08	-2.29207		229.609	39.2582	672.785	184.356	367.813	180.45
ENSG00000228519	RP11-298C3.2	NA	pseudogene	216	179	465	600	291	775	332	416	1.12094	5.07118	38.3076	6.04265e-10	1.15077e-08	2.17489		212.984	181.656	451.795	617.57	304.39	744.943
ENSG00000214018	RRM2P3	ribonucleotide reductase M2 polypeptide pseudogene 3 [Source:HGNC Symbol;Acc:10455]	pseudogene	5	7	34	69	19	79	23	15	1.77675	1.47826	38.3054	6.04939e-10	1.15118e-08	3.42653		5.1033	6.89332	32.7314	70.8569	19.9399	77.2838
ENSG00000147576	ADHFE1	alcohol dehydrogenase, iron containing, 1 [Source:HGNC Symbol;Acc:16354]	protein_coding	27	2	58	13	67	15	65	23	-1.98637	1.25903	38.2722	6.15326e-10	1.17005e-08	-3.9624		26.173	2.56898	63.6741	10.0163	62.6046	17.6319
ENSG00000166250	CLMP	CXADR-like membrane protein [Source:HGNC Symbol;Acc:24039]	protein_coding	879	646	1701	2203	1128	3017	201	1239	1.06813	6.99934	38.2548	6.20841e-10	1.17964e-08	2.09672		832.672	684.549	1686.46	2222.02	1204.35	2841
ENSG00000213430	HSPD1P1	heat shock 60kDa protein 1 (chaperonin) pseudogene 1 [Source:HGNC Symbol;Acc:35133]	pseudogene	450	403	1364	1365	649	1926	1071	976	1.08377	6.32031	38.2011	6.38162e-10	1.21164e-08	2.11957		467.282	388.359	1193.55	1589.77	729.81	1740.41
ENSG00000137203	TFAP2A	transcription factor AP-2 alpha (activating enhancer binding protein 2 alpha) [Source:HGNC Symbol;Acc:11742]	protein_coding	8	12	4	20	3	27	37	43	2.53802	0.161672	38.1978	6.39237e-10	1.21276e-08	5.80793		6.08301	14.1969	5.00926	18.7365	3.8522	25.7972
ENSG00000127951	FGL2	fibrinogen-like 2 [Source:HGNC Symbol;Acc:3696]	protein_coding	1	11	1	7	1	1	1	1	6.50221	-1.3664	38.1923	6.41041e-10	1.21526e-08	90.6486		1.50944e-07	11	5.99351e-08	7	6.58482e-16	1.37692e-07
ENSG00000177599	ZNF491	zinc finger protein 491 [Source:HGNC Symbol;Acc:23706]	protein_coding	61	6	99	15	79	37	86	15	-1.66234	1.94231	38.1555	6.53241e-10	1.23745e-08	-3.1653		58.6438	7.23601	92.2255	18.2376	88.6105	31.3726
ENSG00000148053	NTRK2	neurotrophic tyrosine kinase, receptor, type 2 [Source:HGNC Symbol;Acc:8032]	protein_coding	6	24	65	97	38	96	25	69	1.52814	2.09088	38.1074	6.69572e-10	1.26742e-08	2.88414		13.9497	15.8165	58.5229	106.344	32.6338	106.171
ENSG00000068383	INPP5A	inositol polyphosphate-5-phosphatase, 40kDa [Source:HGNC Symbol;Acc:6076]	protein_coding	255	46	968	259	506	260	593	130	-1.16532	4.7163	38.0678	6.83299e-10	1.29243e-08	-2.24283		257.981	45.0829	947.684	265.416	511.995	256.73
ENSG00000118946	PCDH17	protocadherin 17 [Source:HGNC Symbol;Acc:14267]	protein_coding	23	11	242	34	91	32	34	30	-1.59068	2.33163	38.0616	6.85449e-10	1.29552e-08	-3.01191		33.2764	4.31907	213.095	44.3271	89.0486	33.1642
ENSG00000078814	MYH7B	myosin, heavy chain 7B, cardiac muscle, beta [Source:HGNC Symbol;Acc:15906]	protein_coding	1	2	1	16	1	16	1	1	4.21216	-0.724719	38.0256	6.98228e-10	1.31837e-08	18.5348		0.311141	2.72221	1.04634	14.6716	0.655386	16.4532
ENSG00000105270	CLIP3	CAP-GLY domain containing linker protein 3 [Source:HGNC Symbol;Acc:24314]	protein_coding	98	23	155	45	210	57	64	16	-1.39108	2.93641	38.0231	6.99122e-10	1.31837e-08	-2.62274		113.016	16.8683	167.148	39.9827	176.452	75.5691
ENSG00000172061	LRRC15	leucine rich repeat containing 15 [Source:HGNC Symbol;Acc:20818]	protein_coding	8	1	137	31	137	43	9	1	-1.66464	2.09348	38.024	6.98795e-10	1.31837e-08	-3.17035		8.01391	0.987788	143.552	28.3577	130.836	46.2736
ENSG00000119333	WDR34	WD repeat domain 34 [Source:HGNC Symbol;Acc:28296]	protein_coding	131	102	584	912	385	898	966	737	1.1304	5.18431	37.9699	7.18436e-10	1.35378e-08	2.18919		125.044	107.353	623.816	858.316	374.399	922.303
ENSG00000047346	FAM214A	family with sequence similarity 214, member A [Source:HGNC Symbol;Acc:25609]	protein_coding	543	120	1217	301	785	402	1237	318	-1.11401	5.37424	37.9079	7.41633e-10	1.39644e-08	-2.16446		593.943	107.565	1131.41	328.388	779.448	405.044
ENSG00000153904	DDAH1	dimethylarginine dimethylaminohydrolase 1 [Source:HGNC Symbol;Acc:2715]	protein_coding	1081	182	3762	1024	1806	1150	4519	1087	-1.07774	6.66635	37.8908	7.4818e-10	1.4077e-08	-2.11073		1035.04	192.245	3603.55	1072.68	1980.04	1055.26
ENSG00000156453	PCDH1	protocadherin 1 [Source:HGNC Symbol;Acc:8655]	protein_coding	94	18	162	28	84	34	185	37	-1.49658	2.4452	37.884	7.5079e-10	1.41155e-08	-2.82173		102.928	14.2657	149.48	33.2035	84.5834	33.6383
ENSG00000165548	TMEM63C	transmembrane protein 63C [Source:HGNC Symbol;Acc:23787]	protein_coding	82	8	68	19	74	21	41	12	-1.69298	1.89031	37.8397	7.68015e-10	1.44285e-08	-3.23323		78.7294	9.50483	76.2961	14.7622	69.1991	23.9715
ENSG00000234297	RP11-54D18.4	NA	pseudogene	136	107	233	318	153	439	250	289	1.1645	4.22597	37.7599	8.00093e-10	1.50199e-08	2.24155		128.981	113.406	229.239	323.027	164.292	414.492
ENSG00000166257	SCN3B	sodium channel, voltage-gated, type III, beta subunit [Source:HGNC Symbol;Acc:20665]	protein_coding	2	7	4	28	4	16	4	6	2.82881	-0.100146	37.7302	8.12373e-10	1.5239e-08	7.10488		2.30672	6.66745	5.57831	25.8409	2.21201	18.346
ENSG00000096696	DSP	desmoplakin [Source:HGNC Symbol;Acc:3052]	protein_coding	8579	1137	5922	2181	5390	3394	5688	2097	-1.05459	8.55189	37.7028	8.23864e-10	1.5443e-08	-2.07713		7319.59	1381.59	6560.38	1984.55	5826.74	3155.77
ENSG00000171476	HOPX	HOP homeobox [Source:HGNC Symbol;Acc:24961]	protein_coding	3	2	13	44	6	38	1	1	2.27752	0.557777	37.6922	8.2835e-10	1.55154e-08	4.84844		1.71944	3.32062	13.8268	42.795	6.67104	36.9669
ENSG00000123374	CDK2	cyclin-dependent kinase 2 [Source:HGNC Symbol;Acc:1771]	protein_coding	219	166	686	892	371	1023	819	708	1.10402	5.39679	37.6628	8.40944e-10	1.57396e-08	2.14953		208.16	175.464	673.03	909.21	397.85	962.272
ENSG00000261425	RP11-709B3.2	NA	lincRNA	57	4	18	1	23	5	1	1	-2.71159	0.664949	37.6524	8.45408e-10	1.58113e-08	-6.55042		58.2548	3.38426	16.0753	1.49669	24.3069	4.05182
ENSG00000115008	IL1A	interleukin 1, alpha [Source:HGNC Symbol;Acc:5991]	protein_coding	5	11	5	23	1	14	2	242	2.78821	-0.121548	37.6475	8.47572e-10	1.58303e-08	6.90771		4.23499	11.8738	5.09157	22.8786	1.64231	13.2123
ENSG00000253417	RP11-109J4.1	NA	lincRNA	38	8	140	31	123	38	611	18	-1.56554	2.22714	37.6472	8.47692e-10	1.58303e-08	-2.95988		42.0648	5.55613	142.175	30.0967	113.892	43.1653
ENSG00000125885	MCM8	minichromosome maintenance complex component 8 [Source:HGNC Symbol;Acc:16147]	protein_coding	188	138	453	693	294	726	434	312	1.11909	5.00504	37.6186	8.60193e-10	1.60518e-08	2.1721		175.247	149.28	480.657	656.186	295.581	722.464
ENSG00000108688	CCL7	chemokine (C-C motif) ligand 7 [Source:HGNC Symbol;Acc:10634]	protein_coding	725	447	235	303	251	885	5	12	1.1081	5.61391	37.5776	8.78456e-10	1.63804e-08	2.15561		627.527	530.504	229.184	310.514	310.316	752.747
ENSG00000179331	RAB39A	RAB39A, member RAS oncogene family [Source:HGNC Symbol;Acc:16521]	protein_coding	1	2	21	48	15	70	1	4	2.00281	1.04533	37.5521	8.90053e-10	1.65843e-08	4.0078		0.77073	1.22234	19.6491	49.9428	15.2723	69.4997
ENSG00000108175	ZMIZ1	zinc finger, MIZ-type containing 1 [Source:HGNC Symbol;Acc:16493]	protein_coding	200	43	590	200	501	171	863	141	-1.18877	4.35449	37.5375	8.96723e-10	1.66756e-08	-2.27958		217.322	37.3614	652.179	179.691	427.727	210.996
ENSG00000146232	NFKBIE	nuclear factor of kappa light polypeptide gene enhancer in B-cells inhibitor, epsilon [Source:HGNC Symbol;Acc:7799]	protein_coding	65	69	287	347	111	311	291	318	1.20148	3.91252	37.5389	8.96066e-10	1.66756e-08	2.29975		70.6146	63.7083	262.905	380.137	116.029	300.37
ENSG00000169136	ATF5	activating transcription factor 5 [Source:HGNC Symbol;Acc:790]	protein_coding	58	63	176	258	107	251	122	68	1.22807	3.57799	37.537	8.96953e-10	1.66756e-08	2.34254		63.1722	58.0624	175.559	258.603	100.412	264.814
ENSG00000124575	HIST1H1D	histone cluster 1, H1d [Source:HGNC Symbol;Acc:4717]	protein_coding	65	42	97	179	59	185	1	1	1.29939	3.06603	37.509	9.09911e-10	1.69039e-08	2.46125		54.3251	52.4853	106.855	165.452	63.4965	176.025
ENSG00000185532	PRKG1	protein kinase, cGMP-dependent, type I [Source:HGNC Symbol;Acc:9414]	protein_coding	400	73	875	229	494	271	376	182	-1.13616	4.84273	37.5064	9.11141e-10	1.69142e-08	-2.19795		403.739	71.9979	840.527	240.221	511.088	261.519
ENSG00000154678	PDE1C	phosphodiesterase 1C, calmodulin-dependent 70kDa [Source:HGNC Symbol;Acc:8776]	protein_coding	1167	222	2168	635	1454	779	5280	1346	-1.07216	6.32418	37.4469	9.39347e-10	1.74249e-08	-2.10258		1177.87	219.617	2147.07	641.586	1455.02	778.441
ENSG00000258536	RP11-1053O12.1	NA	pseudogene	1	3	1	3	1	22	1	1	6.23051	-0.993093	37.4148	9.54942e-10	1.77011e-08	75.0878		7.96845e-08	3	4.97203e-08	3	2.03651e-07	22
ENSG00000174738	NR1D2	nuclear receptor subfamily 1, group D, member 2 [Source:HGNC Symbol;Acc:7963]	protein_coding	1009	237	2307	582	1439	731	2240	620	-1.07528	6.27877	37.3895	9.67417e-10	1.79191e-08	-2.10713		1130.29	210.291	2134.06	636.32	1404.66	749.876
ENSG00000157483	MYO1E	myosin IE [Source:HGNC Symbol;Acc:7599]	protein_coding	2007	377	6482	1668	3273	2091	7097	1798	-1.0552	7.50476	37.3803	9.71976e-10	1.79902e-08	-2.078		2002.82	377.87	6003.71	1815.35	3566.03	1930.52
ENSG00000175063	UBE2C	ubiquitin-conjugating enzyme E2C [Source:HGNC Symbol;Acc:15937]	protein_coding	135	89	593	1085	352	789	680	239	1.13028	5.19198	37.3681	9.78087e-10	1.80899e-08	2.18902		119.706	102.762	691.717	951.665	335.527	826.478
ENSG00000156049	GNA14	guanine nucleotide binding protein (G protein), alpha 14 [Source:HGNC Symbol;Acc:4382]	protein_coding	69	14	84	12	69	21	1	1	-1.68504	1.86025	37.3292	9.97797e-10	1.84408e-08	-3.2155		78.6659	9.5472	77.8211	15.1366	65.8971	22.948
ENSG00000159884	CCDC107	coiled-coil domain containing 107 [Source:HGNC Symbol;Acc:28465]	protein_coding	214	27	389	140	296	128	547	179	-1.21993	3.89208	37.3232	1.00089e-09	1.84844e-08	-2.32935		196.147	32.995	446.392	120.343	281.737	135.987
ENSG00000166508	MCM7	minichromosome maintenance complex component 7 [Source:HGNC Symbol;Acc:6950]	protein_coding	431	368	2098	3009	1351	2786	2356	1924	1.06104	6.91285	37.2747	1.02608e-09	1.89356e-08	2.08643		440.311	360.212	2196.76	2880.19	1268.03	2976.57
ENSG00000104635	SLC39A14	solute carrier family 39 (zinc transporter), member 14 [Source:HGNC Symbol;Acc:20858]	protein_coding	2086	1210	3755	4942	1618	5209	2634	3544	1.05155	7.97565	37.2393	1.04485e-09	1.92677e-08	2.07276		1788.36	1453.39	3774.69	4916.43	1928.1	4496.21
ENSG00000134369	NAV1	neuron navigator 1 [Source:HGNC Symbol;Acc:15989]	protein_coding	1287	214	1673	626	1514	720	3520	751	-1.07235	6.28822	37.2214	1.05449e-09	1.94312e-08	-2.10285		1222.89	227.981	1877.91	561.085	1431.18	765.59
ENSG00000100297	MCM5	minichromosome maintenance complex component 5 [Source:HGNC Symbol;Acc:6948]	protein_coding	201	132	910	1494	572	1373	1025	1133	1.09801	5.79468	37.2114	1.05992e-09	1.95169e-08	2.14059		179.572	150.73	1010.89	1359.9	571.007	1375.28
ENSG00000024422	EHD2	EH-domain containing 2 [Source:HGNC Symbol;Acc:3243]	protein_coding	189	33	357	149	369	109	684	148	-1.22609	3.91856	37.1862	1.0737e-09	1.97561e-08	-2.33932		191.655	32.1015	444.126	119.221	302.914	145.583
ENSG00000131080	EDA2R	ectodysplasin A2 receptor [Source:HGNC Symbol;Acc:17756]	protein_coding	344	65	827	241	601	290	1442	216	-1.13331	4.84044	37.1435	1.09748e-09	2.01787e-08	-2.19361		351.704	62.8429	833.816	238.775	583.947	299.393
ENSG00000258602	RP11-7F17.7	NA	lincRNA	2	7	2	15	2	20	19	51	3.21828	-0.385224	37.1408	1.09899e-09	2.01918e-08	9.30678		1.84561	7.1704	2.34131	14.5781	1.81645	20.2495
ENSG00000130518	KIAA1683	KIAA1683 [Source:HGNC Symbol;Acc:29350]	protein_coding	14	1	44	2	25	6	75	7	-2.74256	0.340055	37.1096	1.11674e-09	2.04877e-08	-6.69259		14.241	0.809795	41.0404	3.74013	27.2175	4.44091
ENSG00000137177	KIF13A	kinesin family member 13A [Source:HGNC Symbol;Acc:14566]	protein_coding	2026	371	5131	1495	2985	1742	5315	1315	-1.05046	7.34501	37.11	1.11651e-09	2.04877e-08	-2.07119		1994.61	377.558	5030.66	1526.12	3095.4	1681.24
ENSG00000144401	METTL21A	methyltransferase like 21A [Source:HGNC Symbol;Acc:30476]	protein_coding	91	77	189	204	68	271	196	227	1.21877	3.59831	37.0697	1.13982e-09	2.08959e-08	2.32748		87.7146	80.1031	163.243	238.919	87.9291	230.408
ENSG00000138641	HERC3	HECT and RLD domain containing E3 ubiquitin protein ligase 3 [Source:HGNC Symbol;Acc:4876]	protein_coding	842	164	1343	313	583	368	500	112	-1.09385	5.55433	37.0668	1.14152e-09	2.09118e-08	-2.13443		864.753	158.816	1209.5	355.998	638.859	336.663
ENSG00000196776	CD47	CD47 molecule [Source:HGNC Symbol;Acc:1682]	protein_coding	847	834	1643	1638	845	2149	1375	2498	1.05453	6.85733	37.0204	1.16901e-09	2.13996e-08	2.07704		935.033	761.49	1448.23	1890.23	882.889	2063.15
ENSG00000235885	AC023115.2	NA	lincRNA	1	3	1	15	1	10	11	10	4.7983	-0.948869	36.9751	1.19646e-09	2.18861e-08	27.8248		0.181678	2.80871	0.57581	14.2667	0.246069	10.9157
ENSG00000170312	CDK1	cyclin-dependent kinase 1 [Source:HGNC Symbol;Acc:1722]	protein_coding	283	224	1270	1460	572	1629	1535	501	1.0757	6.03953	36.9506	1.21158e-09	2.21465e-08	2.10774		277.108	229.025	1185.71	1570.55	630.689	1495.68
ENSG00000121871	SLITRK3	SLIT and NTRK-like family, member 3 [Source:HGNC Symbol;Acc:23501]	protein_coding	1	4	1	18	1	8	1	3	4.22716	-0.838861	36.9266	1.22661e-09	2.24049e-08	18.7284		0.5111	4.52818	1.16117	16.4875	0.344819	8.7659
ENSG00000164985	PSIP1	PC4 and SFRS1 interacting protein 1 [Source:HGNC Symbol;Acc:9527]	protein_coding	893	867	2211	2272	1173	2896	1897	2422	1.04776	7.14873	36.8608	1.26871e-09	2.31569e-08	2.06732		980.813	795.025	1979.31	2571.28	1209.48	2813.07
ENSG00000072210	ALDH3A2	aldehyde dehydrogenase 3 family, member A2 [Source:HGNC Symbol;Acc:403]	protein_coding	468	99	2234	543	1130	646	2778	457	-1.09162	5.82493	36.8587	1.27009e-09	2.31653e-08	-2.13113		497.23	91.464	2043.34	602.386	1176.12	620.775
ENSG00000197635	DPP4	dipeptidyl-peptidase 4 [Source:HGNC Symbol;Acc:3009]	protein_coding	1892	361	3903	940	1861	1254	301	61	-1.05412	6.97463	36.8333	1.28673e-09	2.34517e-08	-2.07646		1901.49	359.012	3511.04	1062.41	2085.64	1129.91
ENSG00000055044	NOP58	NOP58 ribonucleoprotein [Source:HGNC Symbol;Acc:29926]	protein_coding	793	715	2128	2270	1136	2903	1537	1383	1.04725	7.04825	36.7882	1.31682e-09	2.39825e-08	2.06659		837.409	678.546	1937.46	2516.02	1192.94	2773.63
ENSG00000226549	SCDP1	stearoyl-CoA desaturase (delta-9-desaturase) pseudogene 1 [Source:HGNC Symbol;Acc:10572]	pseudogene	99	59	218	380	176	482	310	489	1.17395	4.1581	36.7428	1.34788e-09	2.45305e-08	2.25629		83.2132	73.6485	243.587	345.515	183.373	465.689
ENSG00000163389	POGLUT1	protein O-glucosyltransferase 1 [Source:HGNC Symbol;Acc:22954]	protein_coding	374	363	675	770	393	925	658	1186	1.073	5.65821	36.7376	1.35148e-09	2.45781e-08	2.1038		406.634	335.459	628.28	830.67	391.846	927.554
ENSG00000106804	C5	complement component 5 [Source:HGNC Symbol;Acc:1331]	protein_coding	55	56	100	159	104	247	116	148	1.24987	3.27124	36.7341	1.3539e-09	2.46043e-08	2.3782		57.4599	53.6282	103.328	154.556	97.4216	260.899
ENSG00000002549	LAP3	leucine aminopeptidase 3 [Source:HGNC Symbol;Acc:18449]	protein_coding	530	441	1374	1641	808	2021	1168	1572	1.05387	6.47999	36.7107	1.37023e-09	2.48829e-08	2.07609		535.815	436.176	1315.67	1716.46	837.08	1955.25
ENSG00000128052	KDR	kinase insert domain receptor (a type III receptor tyrosine kinase) [Source:HGNC Symbol;Acc:6307]	protein_coding	10	3	96	14	48	11	51	7	-2.00881	1.18735	36.69	1.3849e-09	2.51311e-08	-4.0245		12.2168	1.17972	94.5713	14.6359	45.5287	12.6152
ENSG00000148541	FAM13C	family with sequence similarity 13, member C [Source:HGNC Symbol;Acc:19371]	protein_coding	608	108	665	195	695	370	1066	134	-1.10519	5.13412	36.6778	1.3936e-09	2.52706e-08	-2.15128		601.483	109.593	666.284	194.562	701.169	366.581
ENSG00000171385	KCND3	potassium voltage-gated channel, Shal-related subfamily, member 3 [Source:HGNC Symbol;Acc:6239]	protein_coding	12	4	138	25	80	23	104	5	-1.72821	1.76672	36.6328	1.42608e-09	2.58409e-08	-3.31317		14.8286	1.74681	136.226	25.7184	75.6907	25.5844
ENSG00000135678	CPM	carboxypeptidase M [Source:HGNC Symbol;Acc:2311]	protein_coding	21	19	93	139	52	180	21	63	1.38432	2.66568	36.6056	1.44613e-09	2.61852e-08	2.61048		19.7554	20.2535	88.4819	145.381	57.4227	168.922
ENSG00000256594	RP11-705C15.2	NA	pseudogene	27	42	66	106	38	87	87	223	1.40873	2.3324	36.5869	1.46008e-09	2.64187e-08	2.65503		33.7153	35.1676	64.5807	107.959	32.4092	97
ENSG00000231574	RP11-91K9.1	NA	lincRNA	51	14	220	27	85	42	40	23	-1.50114	2.40414	36.5596	1.48069e-09	2.67722e-08	-2.83067		61.5276	8.50084	184.268	40.802	93.285	36.9821
ENSG00000198947	DMD	dystrophin [Source:HGNC Symbol;Acc:2928]	protein_coding	502	88	1448	357	880	572	5521	1120	-1.0953	5.48823	36.5573	1.48245e-09	2.67847e-08	-2.13657		492.707	90.3977	1335.87	392.801	981.076	516.488
ENSG00000169439	SDC2	syndecan 2 [Source:HGNC Symbol;Acc:10659]	protein_coding	4567	812	3274	988	2912	1736	6403	1212	-1.03784	7.69751	36.5483	1.4893e-09	2.68891e-08	-2.05314		4413.3	842.73	3251.6	995.09	3039.34	1665.3
ENSG00000134313	KIDINS220	kinase D-interacting substrate, 220kDa [Source:HGNC Symbol;Acc:29508]	protein_coding	2814	540	4712	1454	3295	1782	5117	885	-1.03783	7.52947	36.5043	1.52329e-09	2.74829e-08	-2.05314		2820.71	538.625	4731.34	1447.94	3273.79	1793.77
ENSG00000134294	SLC38A2	solute carrier family 38, member 2 [Source:HGNC Symbol;Acc:13448]	protein_coding	12523	2026	20696	6013	13196	9143	94	85	-1.02918	9.6296	36.4929	1.53225e-09	2.76246e-08	-2.04086		11543.4	2217.58	20114.7	6192.98	14888.9	8207.25
ENSG00000167106	FAM102A	family with sequence similarity 102, member A [Source:HGNC Symbol;Acc:31419]	protein_coding	179	38	780	273	497	171	512	51	-1.17075	4.47849	36.4804	1.54211e-09	2.77824e-08	-2.25128		192.222	33.4624	872.822	243.512	423.52	211.552
ENSG00000143079	CTTNBP2NL	CTTNBP2 N-terminal like [Source:HGNC Symbol;Acc:25330]	protein_coding	771	154	1927	556	1293	679	2799	483	-1.06849	6.00925	36.4556	1.56186e-09	2.8118e-08	-2.09723		794.441	148.5	1892.51	566.949	1279.69	686.37
ENSG00000116574	RHOU	ras homolog family member U [Source:HGNC Symbol;Acc:17794]	protein_coding	35	33	40	68	25	94	13	35	1.48188	2.03879	36.4379	1.57606e-09	2.83531e-08	2.79313		32.4557	35.6433	39.2241	69.0367	28.0872	88.5083
ENSG00000184162	NR2C2AP	nuclear receptor 2C2-associated protein [Source:HGNC Symbol;Acc:30763]	protein_coding	14	22	114	162	62	174	141	130	1.36307	2.77412	36.3827	1.62139e-09	2.91477e-08	2.57233		17.9045	18.0851	106.587	172.545	60.8481	176.358
ENSG00000156384	SFR1	SWI5-dependent recombination repair 1 [Source:HGNC Symbol;Acc:29574]	protein_coding	30	43	80	139	81	161	107	93	1.31327	2.83288	36.3685	1.63325e-09	2.93398e-08	2.48504		36.9874	36.0857	84.7658	132.539	67.4058	188.698
ENSG00000006534	ALDH3B1	aldehyde dehydrogenase 3 family, member B1 [Source:HGNC Symbol;Acc:410]	protein_coding	47	6	347	86	177	80	987	112	-1.36076	3.07557	36.3012	1.69057e-09	3.03477e-08	-2.56821		45.4387	6.9279	349.077	85.2977	179.574	78.5611
ENSG00000170175	CHRNB1	cholinergic receptor, nicotinic, beta 1 (muscle) [Source:HGNC Symbol;Acc:1961]	protein_coding	118	18	269	100	376	133	108	33	-1.2561	3.63696	36.2994	1.69218e-09	3.03548e-08	-2.3885		115.658	18.9707	315.814	83.0189	332.467	156.474
ENSG00000185238	PRMT3	protein arginine methyltransferase 3 [Source:HGNC Symbol;Acc:30163]	protein_coding	195	246	693	647	365	865	488	407	1.08571	5.32631	36.2571	1.72929e-09	3.09984e-08	2.12242		244.445	203.451	588.003	784.33	363.55	868.222
ENSG00000151364	KCTD14	potassium channel tetramerization domain containing 14 [Source:HGNC Symbol;Acc:23295]	protein_coding	38	35	87	118	35	135	153	165	1.3597	2.57351	36.2036	1.77739e-09	3.1815e-08	2.56632		36.3592	36.6463	79.4755	128.377	42.0939	121.737
ENSG00000214012	KRT18P38	keratin 18 pseudogene 38 [Source:HGNC Symbol;Acc:33407]	pseudogene	72	4	366	122	290	132	436	71	-1.28924	3.49841	36.2049	1.77619e-09	3.1815e-08	-2.44399		61.1677	9.80407	413.17	106.134	288.624	132.741
ENSG00000118707	TGIF2	TGFB-induced factor homeobox 2 [Source:HGNC Symbol;Acc:15764]	protein_coding	174	149	476	664	306	694	700	512	1.09493	4.99544	36.1896	1.79021e-09	3.20043e-08	2.13603		175.896	147.344	485.41	651.666	296.99	713.849
ENSG00000139597	N4BP2L1	NEDD4 binding protein 2-like 1 [Source:HGNC Symbol;Acc:25037]	protein_coding	36	39	46	85	24	69	129	92	1.46412	2.07982	36.1893	1.79052e-09	3.20043e-08	2.75895		35.978	39.0227	47.6253	82.7863	22.8086	70.9853
ENSG00000102897	LYRM1	LYR motif containing 1 [Source:HGNC Symbol;Acc:25074]	protein_coding	192	172	401	505	260	630	403	451	1.09618	4.8706	36.1631	1.81474e-09	3.23959e-08	2.13788		198.45	166.384	388.229	521.663	260.982	627.857
ENSG00000164112	TMEM155	transmembrane protein 155 [Source:HGNC Symbol;Acc:26418]	protein_coding	100	9	68	12	41	18	17	2	-1.73626	1.78989	36.1628	1.81502e-09	3.23959e-08	-3.3317		94.9613	11.1139	66.9525	12.5582	45.1526	15.1632
ENSG00000130517	PGPEP1	pyroglutamyl-peptidase I [Source:HGNC Symbol;Acc:13568]	protein_coding	302	95	1178	242	759	354	1806	395	-1.11441	5.1027	36.093	1.88123e-09	3.35327e-08	-2.16507		390.792	70.7506	1015.28	294.584	721.341	374.726
ENSG00000256235	SMIM3	small integral membrane protein 3 [Source:HGNC Symbol;Acc:30248]	protein_coding	1	5	1	6	1	11	1	1	6.23095	-1.21507	36.0928	1.88139e-09	3.35327e-08	75.111		1.20856e-07	5	9.04915e-08	6	9.26619e-08	11
ENSG00000185650	ZFP36L1	ZFP36 ring finger protein-like 1 [Source:HGNC Symbol;Acc:1107]	protein_coding	1308	251	2623	976	1948	853	2461	751	-1.04893	6.61464	36.0415	1.93158e-09	3.44027e-08	-2.069		1315.73	249.308	2912.92	884.582	1760.6	957.233
ENSG00000162458	FBLIM1	filamin binding LIM protein 1 [Source:HGNC Symbol;Acc:24686]	protein_coding	867	167	1869	492	1161	699	913	157	-1.06145	6.00288	36.0071	1.96598e-09	3.49904e-08	-2.08703		876.89	164.713	1755.29	528.411	1227.84	661.78
ENSG00000213104	NPM1P46	nucleophosmin 1 (nucleolar phosphoprotein B23, numatrin) pseudogene 46 [Source:HGNC Symbol;Acc:45225]	pseudogene	59	82	167	205	120	261	211	107	1.19404	3.59178	35.995	1.9782e-09	3.51829e-08	2.28792		74.8166	67.1583	154.278	221.946	109.685	282.513
ENSG00000131711	MAP1B	microtubule-associated protein 1B [Source:HGNC Symbol;Acc:6836]	protein_coding	10932	2346	20516	6084	12542	6567	14089	4750	-1.0191	9.53805	35.9796	1.99393e-09	3.54376e-08	-2.02665		11524.1	2229.41	20070.8	6222.8	12186.7	6764.84
ENSG00000156510	HKDC1	hexokinase domain containing 1 [Source:HGNC Symbol;Acc:23302]	protein_coding	152	38	1837	373	282	159	1159	957	-1.17115	4.84341	35.9759	1.99772e-09	3.54798e-08	-2.25191		173.736	30.2368	1596.49	445.302	298.986	149.309
ENSG00000134508	CABLES1	Cdk5 and Abl enzyme substrate 1 [Source:HGNC Symbol;Acc:25097]	protein_coding	63	11	250	44	103	54	537	56	-1.41766	2.64617	35.9403	2.03455e-09	3.60826e-08	-2.67152		65.6848	9.62207	225.799	53.011	113.53	47.7204
ENSG00000189184	PCDH18	protocadherin 18 [Source:HGNC Symbol;Acc:14268]	protein_coding	239	32	278	92	293	141	182	44	-1.20312	3.80841	35.9408	2.03404e-09	3.60826e-08	-2.30236		221.371	37.6728	302.983	82.6351	291.026	142.111
ENSG00000179859	AC025335.1	NA	antisense	13	15	39	62	31	120	114	75	1.55813	1.87572	35.9359	2.03921e-09	3.61396e-08	2.94471		12.9726	15.0283	35.7635	66.3995	34.2144	113.732
ENSG00000095637	SORBS1	sorbin and SH3 domain containing 1 [Source:HGNC Symbol;Acc:14565]	protein_coding	6	4	14	51	17	60	31	63	1.91093	1.04041	35.9058	2.07095e-09	3.66568e-08	3.76051		4.04968	6.02218	18.6869	44.5359	14.9184	63.6568
ENSG00000182141	ZNF708	zinc finger protein 708 [Source:HGNC Symbol;Acc:12945]	protein_coding	639	160	1716	393	1001	536	1236	395	-1.07187	5.74852	35.9054	2.07132e-09	3.66568e-08	-2.10215		735.252	137.111	1522.63	455.063	1001.35	535.807
ENSG00000079215	SLC1A3	solute carrier family 1 (glial high affinity glutamate transporter), member 3 [Source:HGNC Symbol;Acc:10941]	protein_coding	1	3	7	22	3	33	1	1	2.68799	0.019259	35.8733	2.10574e-09	3.72396e-08	6.44415		1.10703	2.8892	5.67904	23.7537	4.17135	31.2378
ENSG00000143184	XCL1	chemokine (C motif) ligand 1 [Source:HGNC Symbol;Acc:10645]	protein_coding	1	3	1	8	1	12	1	15	6.18831	-1.18111	35.86	2.12022e-09	3.74692e-08	72.9236		6.19187e-08	3	1.03027e-07	8	8.63164e-08	12
ENSG00000214402	LCNL1	lipocalin-like 1 [Source:HGNC Symbol;Acc:34436]	protein_coding	12	3	47	5	47	9	3	1	-2.2745	0.723929	35.8517	2.12927e-09	3.76026e-08	-4.83828		14.3392	1.14439	45.5748	5.82931	44.9547	10.2947
ENSG00000139174	PRICKLE1	prickle homolog 1 (Drosophila) [Source:HGNC Symbol;Acc:17019]	protein_coding	232	36	454	123	514	290	199	21	-1.15825	4.33464	35.8088	2.17667e-09	3.83855e-08	-2.23186		222.548	39.0773	446.497	125.649	543.576	273.874
ENSG00000164626	KCNK5	potassium channel, subfamily K, member 5 [Source:HGNC Symbol;Acc:6280]	protein_coding	1	1	4	17	1	22	3	9	3.53243	-0.517864	35.809	2.17639e-09	3.83855e-08	11.5709		0.166746	0.831023	2.39426	19.1235	1.4042	20.0805
ENSG00000163346	PBXIP1	pre-B-cell leukemia homeobox interacting protein 1 [Source:HGNC Symbol;Acc:21199]	protein_coding	1998	472	3502	1000	3472	1678	5212	907	-1.03309	7.26087	35.7717	2.21853e-09	3.90685e-08	-2.04641		2220.62	425.426	3381.43	1038.22	3263.52	1794.01
ENSG00000166900	STX3	syntaxin 3 [Source:HGNC Symbol;Acc:11438]	protein_coding	446	91	1846	476	845	479	2575	451	-1.08144	5.55838	35.7721	2.21806e-09	3.90685e-08	-2.11615		464.669	86.0775	1728.53	513.173	872.431	463.73
ENSG00000163947	ARHGEF3	Rho guanine nucleotide exchange factor (GEF) 3 [Source:HGNC Symbol;Acc:683]	protein_coding	316	88	1332	277	619	321	1951	298	-1.10769	5.08649	35.7666	2.22432e-09	3.9143e-08	-2.15501		382.723	69.6134	1150.23	335.3	617.088	322.066
ENSG00000154898	CCDC144CP	coiled-coil domain containing 144C, pseudogene [Source:HGNC Symbol;Acc:29073]	pseudogene	140	21	281	62	128	71	479	96	-1.29711	3.13689	35.743	2.25137e-09	3.95912e-08	-2.45735		137.578	21.9247	265.441	67.7945	139.803	63.928
ENSG00000233461	RP11-295G20.2	NA	antisense	22	15	34	88	30	90	70	75	1.53137	1.89771	35.7414	2.25329e-09	3.95971e-08	2.8906		17.3902	19.774	42.1364	76.7869	28.4513	92.8279
ENSG00000112039	FANCE	Fanconi anemia, complementation group E [Source:HGNC Symbol;Acc:3586]	protein_coding	27	15	70	127	34	133	93	120	1.42065	2.38242	35.7062	2.29432e-09	4.02899e-08	2.67706		20.5174	21.5811	72.9081	122.904	40.1725	121.246
ENSG00000152128	TMEM163	transmembrane protein 163 [Source:HGNC Symbol;Acc:25380]	protein_coding	1	16	7	12	2	17	27	15	2.78511	-0.200669	35.6739	2.33272e-09	4.09354e-08	6.89288		4.34092	12.173	3.60476	16.2007	2.09719	16.875
ENSG00000164197	RNF180	ring finger protein 180 [Source:HGNC Symbol;Acc:27752]	protein_coding	143	32	254	44	146	75	887	125	-1.28969	3.16177	35.6387	2.37521e-09	4.1652e-08	-2.44475		160.55	25.7159	221.343	56.8195	153.515	70.5556
ENSG00000197959	DNM3	dynamin 3 [Source:HGNC Symbol;Acc:29125]	protein_coding	103	12	228	78	217	86	210	75	-1.29687	3.15895	35.5485	2.48774e-09	4.35946e-08	-2.45695		95.7008	15.2549	259.343	66.2534	204.016	93.314
ENSG00000225580	RP1-159M24.1	NA	pseudogene	52	54	183	268	144	328	196	109	1.18829	3.70936	35.484	2.57149e-09	4.50308e-08	2.27883		56.086	50.1439	185.086	265.202	135.209	346.864
ENSG00000153558	FBXL2	F-box and leucine-rich repeat protein 2 [Source:HGNC Symbol;Acc:13598]	protein_coding	326	79	896	212	557	283	868	169	-1.10836	4.82967	35.4585	2.60538e-09	4.55923e-08	-2.156		368.863	67.0584	817.28	238.122	550.021	286.916
ENSG00000213881	NPM1P6	nucleophosmin 1 (nucleolar phosphoprotein B23, numatrin) pseudogene 6 [Source:HGNC Symbol;Acc:7926]	pseudogene	361	277	987	1181	638	1693	858	616	1.04719	6.02882	35.4169	2.66168e-09	4.65449e-08	2.06651		351.559	284.871	947.982	1231.09	683.957	1590.26
ENSG00000146197	SCUBE3	signal peptide, CUB domain, EGF-like 3 [Source:HGNC Symbol;Acc:13655]	protein_coding	9	27	54	70	9	36	10	19	1.66019	1.48732	35.3876	2.70197e-09	4.72165e-08	3.16058		15.8542	19.7384	43.086	85.9694	9.77029	34.903
ENSG00000128487	SPECC1	sperm antigen with calponin homology and coiled-coil domains 1 [Source:HGNC Symbol;Acc:30615]	protein_coding	3038	545	5594	1799	3699	2124	9661	2009	-1.02027	7.7003	35.3815	2.71055e-09	4.73335e-08	-2.0283		2932.43	566.82	5699.63	1765.65	3763.94	2087.61
ENSG00000111670	GNPTAB	N-acetylglucosamine-1-phosphate transferase, alpha and beta subunits [Source:HGNC Symbol;Acc:29670]	protein_coding	1463	343	4556	1123	2378	1348	4858	1173	-1.03221	7.03659	35.3725	2.72299e-09	4.75175e-08	-2.04516		1616.53	309.882	4111.63	1263.19	2414.05	1327.84
ENSG00000125319	C17orf53	chromosome 17 open reading frame 53 [Source:HGNC Symbol;Acc:28460]	protein_coding	15	7	56	132	36	109	66	71	1.49341	2.17634	35.3367	2.77355e-09	4.83662e-08	2.81553		10.482	11.6024	66.1525	117.352	34.9483	110.999
ENSG00000213943	KRT18P17	keratin 18 pseudogene 17 [Source:HGNC Symbol;Acc:33385]	pseudogene	61	10	322	67	185	98	234	58	-1.32244	3.10591	35.3147	2.80504e-09	4.88811e-08	-2.50089		61.651	9.65358	299.299	75.1094	199.762	89.7532
ENSG00000235109	ZSCAN31	zinc finger and SCAN domain containing 31 [Source:HGNC Symbol;Acc:14097]	protein_coding	46	16	346	92	350	116	150	55	-1.29119	3.48757	35.2995	2.827e-09	4.92296e-08	-2.4473		58.235	9.32068	351.37	90.1298	304.991	140.068
ENSG00000168675	LDLRAD4	low density lipoprotein receptor class A domain containing 4 [Source:HGNC Symbol;Acc:1224]	protein_coding	93	12	159	38	173	84	231	56	-1.35268	2.82446	35.2486	2.90184e-09	5.04976e-08	-2.55386		89.2935	13.6872	157.422	38.6723	180.91	79.5693
ENSG00000167680	SEMA6B	sema domain, transmembrane domain (TM), and cytoplasmic domain, (semaphorin) 6B [Source:HGNC Symbol;Acc:10739]	protein_coding	56	10	170	50	122	35	69	11	-1.43779	2.45561	35.2042	2.96882e-09	5.16274e-08	-2.70905		58.8139	8.49352	187.083	43.2994	106.666	44.2001
ENSG00000112414	GPR126	G protein-coupled receptor 126 [Source:HGNC Symbol;Acc:13841]	protein_coding	1806	250	1391	527	1158	688	1413	723	-1.04365	6.34413	35.1969	2.97996e-09	5.17851e-08	-2.06143		1575.26	299.574	1554.3	473.726	1208.57	659.499
ENSG00000135299	ANKRD6	ankyrin repeat domain 6 [Source:HGNC Symbol;Acc:17280]	protein_coding	137	29	327	80	202	89	423	134	-1.23817	3.42198	35.1454	3.0598e-09	5.31357e-08	-2.35899		148.566	24.6694	315.883	84.0635	195.157	92.9851
ENSG00000085563	ABCB1	ATP-binding cassette, sub-family B (MDR/TAP), member 1 [Source:HGNC Symbol;Acc:40]	protein_coding	9	27	218	181	63	245	4	4	1.31054	3.14741	35.1413	3.06636e-09	5.32126e-08	2.48035		18.2732	17.7927	164.786	257.15	77.1168	215.459
ENSG00000099953	MMP11	matrix metallopeptidase 11 (stromelysin 3) [Source:HGNC Symbol;Acc:7157]	protein_coding	38	2	189	36	81	44	474	37	-1.5199	2.20893	35.1367	3.07352e-09	5.32648e-08	-2.86771		33.9468	4.62898	180.24	39.3892	93.3892	36.5403
ENSG00000185860	C1orf110	chromosome 1 open reading frame 110 [Source:HGNC Symbol;Acc:28736]	protein_coding	16	9	59	84	20	123	71	53	1.52743	1.98695	35.1366	3.07362e-09	5.32648e-08	2.88272		11.7675	13.3413	51.8273	94.1702	31.3023	101.831
ENSG00000006432	MAP3K9	mitogen-activated protein kinase kinase kinase 9 [Source:HGNC Symbol;Acc:6861]	protein_coding	249	44	824	229	414	223	866	184	-1.12756	4.53067	35.1339	3.07799e-09	5.32667e-08	-2.18489		247.656	44.4249	811.192	233.207	423.172	217.813
ENSG00000155189	AGPAT5	1-acylglycerol-3-phosphate O-acyltransferase 5 [Source:HGNC Symbol;Acc:20886]	protein_coding	470	404	1312	1289	646	1849	1923	1472	1.0383	6.28823	35.1349	3.0763e-09	5.32667e-08	2.05381		485.66	391.108	1154.63	1490.21	724.513	1674.17
ENSG00000135931	ARMC9	armadillo repeat containing 9 [Source:HGNC Symbol;Acc:20730]	protein_coding	1216	227	2212	666	1239	706	1155	479	-1.03696	6.2974	35.0622	3.19335e-09	5.52248e-08	-2.0519		1203.13	229.869	2193.97	671.797	1263.03	692.418
ENSG00000123219	CENPK	centromere protein K [Source:HGNC Symbol;Acc:29479]	protein_coding	141	120	314	371	171	476	369	281	1.10824	4.40878	35.0542	3.20649e-09	5.54138e-08	2.15583		141.449	119.602	293.5	397.729	184.431	447.467
ENSG00000132170	PPARG	peroxisome proliferator-activated receptor gamma [Source:HGNC Symbol;Acc:9236]	protein_coding	58	60	325	356	106	320	140	74	1.16857	3.91863	35.047	3.21837e-09	5.55808e-08	2.24788		62.8755	55.4469	287.643	406.528	117.241	296.663
ENSG00000159363	ATP13A2	ATPase type 13A2 [Source:HGNC Symbol;Acc:30213]	protein_coding	1428	306	2555	975	2773	1105	2120	455	-1.03224	6.83588	34.9968	3.30243e-09	5.69932e-08	-2.04519		1506.87	288.854	2858.51	878.178	2394.12	1316.85
ENSG00000001617	SEMA3F	sema domain, immunoglobulin domain (Ig), short basic domain, secreted, (semaphorin) 3F [Source:HGNC Symbol;Acc:10728]	protein_coding	369	69	602	198	479	216	103	38	-1.10906	4.62327	34.994	3.30729e-09	5.70376e-08	-2.15705		373.252	67.8202	637.828	185.738	448.06	233.604
ENSG00000181523	SGSH	N-sulfoglucosamine sulfohydrolase [Source:HGNC Symbol;Acc:10818]	protein_coding	43	7	183	50	118	38	214	30	-1.45211	2.40985	34.9442	3.39297e-09	5.8475e-08	-2.73608		44.1531	6.31288	196.147	44.9457	107.654	44.1658
ENSG00000170801	HTRA3	HtrA serine peptidase 3 [Source:HGNC Symbol;Acc:30406]	protein_coding	4	5	5	22	1	22	1	1	2.74875	-0.150795	34.8824	3.50227e-09	6.03171e-08	6.72136		2.44456	6.68234	5.01673	21.9781	2.54242	19.9418
ENSG00000213683	AC002056.3	NA	pseudogene	64	40	178	312	127	332	130	214	1.18842	3.72312	34.8788	3.50874e-09	6.0387e-08	2.27902		54.6315	48.848	198.481	284.422	128.313	329.203
ENSG00000204794	PGM5P1	phosphoglucomutase 5 pseudogene 1 [Source:HGNC Symbol;Acc:28452]	pseudogene	29	2	54	6	42	15	138	22	-2.04438	0.982897	34.8731	3.51912e-09	6.0524e-08	-4.12495		28.0508	2.63811	51.0272	7.69112	45.9927	12.4115
ENSG00000120694	HSPH1	heat shock 105kDa/110kDa protein 1 [Source:HGNC Symbol;Acc:16969]	protein_coding	1361	1237	4222	4344	2268	5523	3318	3000	1.01119	7.94766	34.8691	3.52629e-09	6.06057e-08	2.01557		1462.71	1155.93	3825.39	4844.96	2352.3	5334.04
ENSG00000165704	HPRT1	hypoxanthine phosphoribosyltransferase 1 [Source:HGNC Symbol;Acc:5157]	protein_coding	125	142	382	387	194	486	483	489	1.09968	4.51692	34.8546	3.55263e-09	6.10165e-08	2.14308		146.458	123.101	333.844	449.708	197.99	477.505
ENSG00000198734	F5	coagulation factor V (proaccelerin, labile factor) [Source:HGNC Symbol;Acc:3542]	protein_coding	1	4	1	6	1	12	1	2	6.1572	-1.21959	34.8328	3.59273e-09	6.16629e-08	71.3677		9.17031e-08	4	8.58292e-08	6	9.58775e-08	12
ENSG00000140406	MESDC1	mesoderm development candidate 1 [Source:HGNC Symbol;Acc:13519]	protein_coding	72	65	243	358	119	277	174	255	1.15864	3.86171	34.8104	3.63427e-09	6.23331e-08	2.23246		73.0786	64.0013	249.178	349.743	114.175	286.918
ENSG00000240907	BX255923.3	NA	lincRNA	1	4	1	13	1	2	1	20	6.25282	-1.34717	34.7875	3.67729e-09	6.30278e-08	76.2584		9.0208e-08	4	1.82931e-07	13	1.57191e-08	2
ENSG00000104722	NEFM	neurofilament, medium polypeptide [Source:HGNC Symbol;Acc:7734]	protein_coding	2	2	9	43	14	45	1	1	2.10839	0.667528	34.7824	3.68699e-09	6.31507e-08	4.31211		1.47823	2.53256	13.4405	36.9039	10.3879	51.0661
ENSG00000141510	TP53	tumor protein p53 [Source:HGNC Symbol;Acc:11998]	protein_coding	176	35	666	188	398	188	935	120	-1.14829	4.26261	34.7769	3.69741e-09	6.32858e-08	-2.21651		183.344	32.4165	664.835	188.388	385.004	195.323
ENSG00000169122	FAM110B	family with sequence similarity 110, member B [Source:HGNC Symbol;Acc:28587]	protein_coding	67	43	190	289	107	321	149	259	1.18646	3.67771	34.7744	3.70209e-09	6.33227e-08	2.27594		57.8312	51.6398	196.16	280.72	117.052	299.91
ENSG00000103021	CCDC113	coiled-coil domain containing 113 [Source:HGNC Symbol;Acc:25002]	protein_coding	123	23	244	71	207	81	220	54	-1.25832	3.23916	34.712	3.82262e-09	6.53397e-08	-2.39217		128.106	20.9742	254.818	66.8635	191.504	89.9672
ENSG00000163328	GPR155	G protein-coupled receptor 155 [Source:HGNC Symbol;Acc:22951]	protein_coding	184	39	301	62	233	124	669	98	-1.20488	3.60297	34.707	3.83259e-09	6.54654e-08	-2.30517		199.308	33.871	270.599	73.7005	242.775	118.385
ENSG00000112079	STK38	serine/threonine kinase 38 [Source:HGNC Symbol;Acc:17847]	protein_coding	1197	218	3173	933	1880	1146	3529	678	-1.0262	6.65084	34.6518	3.94271e-09	6.73003e-08	-2.03666		1167.29	224.695	3099.94	956.333	1976.45	1091.67
ENSG00000182580	EPHB3	EPH receptor B3 [Source:HGNC Symbol;Acc:3394]	protein_coding	12	1	36	6	47	10	9	1	-2.30832	0.594097	34.5413	4.17304e-09	7.11835e-08	-4.95308		10.9738	0.854479	38.0248	4.74519	46.4089	10.369
ENSG00000162734	PEA15	phosphoprotein enriched in astrocytes 15 [Source:HGNC Symbol;Acc:8822]	protein_coding	4714	712	8971	3200	6184	3893	12264	2970	-1.00625	8.38679	34.5389	4.17824e-09	7.12236e-08	-2.00868		4193.45	818.493	9596.85	3002.01	6566.41	3677.56
ENSG00000272016	RP11-215G15.5	NA	lincRNA	14	27	49	76	20	56	77	73	1.53667	1.72307	34.5175	4.22437e-09	7.19609e-08	2.90125		19.0529	21.7485	44.7681	81.8988	18.0533	59.1306
ENSG00000100341	PNPLA5	patatin-like phospholipase domain containing 5 [Source:HGNC Symbol;Acc:24888]	protein_coding	1	3	8	26	2	22	1	1	2.75834	-0.13057	34.5099	4.24085e-09	7.21926e-08	6.76619		0.793664	2.18438	6.39911	28.2261	2.67081	21.0923
ENSG00000135454	B4GALNT1	beta-1,4-N-acetyl-galactosaminyl transferase 1 [Source:HGNC Symbol;Acc:4117]	protein_coding	24	23	18	49	21	64	66	137	1.61378	1.49004	34.4971	4.26891e-09	7.26209e-08	3.06054		21.382	25.7804	22.4116	43.3065	19.32	66.8401
ENSG00000149418	ST14	suppression of tumorigenicity 14 (colon carcinoma) [Source:HGNC Symbol;Acc:11344]	protein_coding	3	6	31	49	9	60	3	1	1.84835	1.06982	34.4389	4.39847e-09	7.4774e-08	3.60089		3.70652	5.27267	25.1596	57.3598	13.0632	53.3216
ENSG00000119711	ALDH6A1	aldehyde dehydrogenase 6 family, member A1 [Source:HGNC Symbol;Acc:7179]	protein_coding	212	37	503	115	280	174	486	99	-1.15669	4.00745	34.3867	4.51805e-09	7.67548e-08	-2.22946		211.484	37.1713	460.839	129.813	310.447	156.569
ENSG00000133878	DUSP26	dual specificity phosphatase 26 (putative) [Source:HGNC Symbol;Acc:28161]	protein_coding	11	1	39	6	45	10	4	1	-2.30207	0.587358	34.3719	4.55258e-09	7.72888e-08	-4.93165		10.0673	0.787358	40.5195	5.07882	44.8848	10.0727
ENSG00000232679	RP11-400N13.3	NA	lincRNA	6	16	3	10	1	16	1	5	2.79233	-0.249318	34.3354	4.63863e-09	7.86963e-08	6.92748		5.76335	16.2817	2.37022	10.7313	1.84325	14.9416
ENSG00000257315	ZBED6	zinc finger, BED-type containing 6 [Source:HGNC Symbol;Acc:33273]	protein_coding	638	127	1233	340	763	434	1471	332	-1.05254	5.46399	34.3261	4.66084e-09	7.90196e-08	-2.07417		652.762	123.366	1180.21	357.471	781.199	423.635
ENSG00000245105	A2M-AS1	A2M antisense RNA 1 [Source:HGNC Symbol;Acc:27057]	antisense	34	135	16	7	14	12	5	1	1.78083	2.06122	34.3185	4.67921e-09	7.92773e-08	3.43624		68.7029	93.1252	7.66326	16.6474	5.82646	22.6613
ENSG00000267041	ZNF850	zinc finger protein 850 [Source:HGNC Symbol;Acc:27994]	protein_coding	83	78	435	449	170	518	293	154	1.11583	4.40382	34.3068	4.70746e-09	7.97019e-08	2.1672		87.2451	74.1613	381.474	519.687	192.549	469.64
ENSG00000261553	RP11-29G8.3	NA	processed_transcript	44	9	88	17	51	11	38	7	-1.73792	1.53068	34.2978	4.72904e-09	8.00132e-08	-3.33555		49.7234	5.80986	88.7831	16.6255	45.013	15.0914
ENSG00000172348	RCAN2	regulator of calcineurin 2 [Source:HGNC Symbol;Acc:3041]	protein_coding	17	3	162	28	94	41	8	2	-1.56722	2.03475	34.2613	4.8188e-09	8.14768e-08	-2.96334		17.8404	2.35289	151.877	32.1017	99.6354	37.705
ENSG00000126005	MMP24-AS1	MMP24 antisense RNA 1 [Source:HGNC Symbol;Acc:44421]	antisense	249	41	820	266	589	297	740	133	-1.10414	4.71643	34.2217	4.91765e-09	8.30921e-08	-2.14971		240.277	43.8088	862.371	251.99	578.719	302.765
ENSG00000061273	HDAC7	histone deacetylase 7 [Source:HGNC Symbol;Acc:14067]	protein_coding	395	76	1382	451	825	399	1711	353	-1.0651	5.3457	34.2033	4.96446e-09	8.37133e-08	-2.09232		399.3	74.8089	1439.78	432.305	784.64	421.806
ENSG00000118689	FOXO3	forkhead box O3 [Source:HGNC Symbol;Acc:3821]	protein_coding	1173	240	3398	1024	1941	1055	2208	714	-1.01802	6.69411	34.2036	4.96378e-09	8.37133e-08	-2.02513		1203.83	233.049	3350.02	1039.37	1920.34	1066.71
ENSG00000225159	NPM1P39	nucleophosmin 1 (nucleolar phosphoprotein B23, numatrin) pseudogene 39 [Source:HGNC Symbol;Acc:45218]	pseudogene	371	314	996	1165	595	1418	687	551	1.02709	5.988	34.204	4.96257e-09	8.37133e-08	2.03791		381.816	305.108	952.602	1219.97	606.969	1391.72
ENSG00000022267	FHL1	four and a half LIM domains 1 [Source:HGNC Symbol;Acc:3702]	protein_coding	119	26	638	138	264	147	684	91	-1.18455	3.91123	34.1923	4.99262e-09	8.41316e-08	-2.27292		128.542	22.1597	575.253	158.934	279.403	138.209
ENSG00000258645	HSPE1P2	heat shock 10kDa protein 1 pseudogene 2 [Source:HGNC Symbol;Acc:20052]	pseudogene	62	77	255	264	140	363	164	175	1.14165	3.89568	34.1409	5.12632e-09	8.63264e-08	2.20633		75.0793	64.9814	221.817	307.683	143.34	355.978
ENSG00000103888	KIAA1199	KIAA1199 [Source:HGNC Symbol;Acc:29213]	protein_coding	1770	169	1424	739	1150	683	273	441	-1.04664	6.31864	34.1135	5.19898e-09	8.74912e-08	-2.06571		1360.9	258.275	1912.72	581.765	1201.26	654.158
ENSG00000255317	RP11-688I9.2	NA	antisense	1	8	1	12	1	9	6	9	3.77736	-0.826771	34.0725	5.30966e-09	8.92936e-08	13.7119		1.26132	7.70549	1.20086	11.7573	0.544111	9.53784
ENSG00000054793	ATP9A	ATPase, class II, type 9A [Source:HGNC Symbol;Acc:13540]	protein_coding	659	128	2058	644	1202	637	1502	272	-1.03582	5.95156	34.0534	5.3619e-09	9.01117e-08	-2.05028		663.551	126.874	2079.23	637.151	1181.86	648.416
ENSG00000152104	PTPN14	protein tyrosine phosphatase, non-receptor type 14 [Source:HGNC Symbol;Acc:9647]	protein_coding	1856	325	3435	1198	2446	1353	4954	1320	-1.00918	7.03242	34.0506	5.36963e-09	9.01809e-08	-2.01277		1767.27	344.23	3633.41	1134.23	2433.51	1360.09
ENSG00000091972	CD200	CD200 molecule [Source:HGNC Symbol;Acc:7203]	protein_coding	11	30	57	80	56	125	217	458	1.39109	2.24899	33.9854	5.5527e-09	9.31931e-08	2.62277		20.1522	20.7672	52.265	86.3193	47.7464	141.184
ENSG00000197771	MCMBP	minichromosome maintenance complex binding protein [Source:HGNC Symbol;Acc:25782]	protein_coding	478	412	1392	1576	826	1947	1901	1485	1.01458	6.42403	33.976	5.57955e-09	9.35808e-08	2.02031		498.799	395.133	1316.39	1671.25	841.523	1912.81
ENSG00000142149	HUNK	hormonally up-regulated Neu-associated kinase [Source:HGNC Symbol;Acc:13326]	protein_coding	1	2	1	14	1	4	3	4	6.17795	-1.30996	33.9617	5.62079e-09	9.41348e-08	72.4015		3.9418e-08	2	1.72168e-07	14	2.74749e-08	4
ENSG00000163689	C3orf67	chromosome 3 open reading frame 67 [Source:HGNC Symbol;Acc:24763]	protein_coding	49	44	73	150	80	162	91	70	1.25205	2.91722	33.9606	5.62386e-09	9.41348e-08	2.3818		48.0464	44.9231	87.4182	130.994	68.7087	184.335
ENSG00000206532	RP11-553A10.1	Uncharacterized protein [Source:UniProtKB/TrEMBL;Acc:H7C4H0]	protein_coding	6	1	55	1	10	3	63	3	-3.14625	0.0598876	33.9619	5.6201e-09	9.41348e-08	-8.85352		6.8084	0.285273	50.4817	3.38992	11.8928	1.42984
ENSG00000151914	DST	dystonin [Source:HGNC Symbol;Acc:1090]	protein_coding	14524	3039	37081	10292	21084	12881	47979	11121	-0.98864	10.2003	33.9569	5.63453e-09	9.42503e-08	-1.98431		14949.6	2953.79	34794.9	11018.1	21901.3	12416.8
ENSG00000215086	NPM1P24	nucleophosmin 1 (nucleolar phosphoprotein B23, numatrin) pseudogene 24 [Source:HGNC Symbol;Acc:45097]	pseudogene	229	237	423	412	275	694	268	228	1.05713	5.01403	33.9481	5.66012e-09	9.46152e-08	2.08078		259.176	211.487	368.257	481.593	286.173	670.049
ENSG00000186908	ZDHHC17	zinc finger, DHHC-type containing 17 [Source:HGNC Symbol;Acc:18412]	protein_coding	1270	250	2449	715	1619	945	2583	726	-1.01578	6.49091	33.9216	5.73786e-09	9.58506e-08	-2.022		1279.01	247.983	2376.64	738.503	1658.35	922.6
ENSG00000186198	SLC51B	solute carrier family 51, beta subunit [Source:HGNC Symbol;Acc:29956]	protein_coding	1	3	1	5	1	15	1	1	6.08882	-1.18322	33.9025	5.79439e-09	9.67303e-08	68.064		6.87127e-08	3	7.14571e-08	5	1.19734e-07	15
ENSG00000162878	PKDCC	protein kinase domain containing, cytoplasmic [Source:HGNC Symbol;Acc:25123]	protein_coding	17	13	40	102	28	72	28	28	1.51461	1.84982	33.8629	5.91344e-09	9.8652e-08	2.85721		14.1612	15.9171	49.3536	88.904	24.3082	78.3976
ENSG00000122335	SERAC1	serine active site containing 1 [Source:HGNC Symbol;Acc:21061]	protein_coding	231	38	687	181	382	231	1026	248	-1.11907	4.36529	33.858	5.92845e-09	9.88365e-08	-2.17207		223.774	40.3764	658.876	190.529	412.563	213.598
ENSG00000223802	CERS1	ceramide synthase 1 [Source:HGNC Symbol;Acc:14253]	protein_coding	7	12	11	35	15	46	60	80	1.90652	0.828192	33.8329	6.0055e-09	1.00054e-07	3.74903		7.63266	11.3264	13.4072	31.8856	11.9673	50.9567
ENSG00000150456	N6AMT2	N-6 adenine-specific DNA methyltransferase 2 (putative) [Source:HGNC Symbol;Acc:27351]	protein_coding	54	49	106	162	85	212	108	118	1.21316	3.15131	33.8169	6.0551e-09	1.00814e-07	2.31845		53.9278	49.0688	108.678	158.479	82.8521	216.314
ENSG00000111540	RAB5B	RAB5B, member RAS oncogene family [Source:HGNC Symbol;Acc:9784]	protein_coding	190	28	362	103	257	140	461	144	-1.17105	3.74768	33.8132	6.06645e-09	1.00935e-07	-2.25175		180.376	31.3863	365.182	101.839	267.851	133.735
ENSG00000178573	MAF	v-maf avian musculoaponeurotic fibrosarcoma oncogene homolog [Source:HGNC Symbol;Acc:6776]	protein_coding	149	40	529	129	250	106	407	127	-1.16763	3.84415	33.7683	6.20829e-09	1.03227e-07	-2.24643		175.411	30.5948	498.762	139.42	232.439	116.329
ENSG00000132821	VSTM2L	V-set and transmembrane domain containing 2 like [Source:HGNC Symbol;Acc:16096]	protein_coding	472	44	552	275	546	279	84	13	-1.09517	4.78705	33.7354	6.314e-09	1.04915e-07	-2.13638		379.618	69.6488	730.051	214.665	538.276	283.374
ENSG00000156011	PSD3	pleckstrin and Sec7 domain containing 3 [Source:HGNC Symbol;Acc:19093]	protein_coding	1459	1227	2945	3387	1922	4346	5000	4137	0.992602	7.72126	33.6884	6.46859e-09	1.07412e-07	1.98977		1515.63	1182.43	2826.74	3534.34	1931.78	4324.41
ENSG00000100376	FAM118A	family with sequence similarity 118, member A [Source:HGNC Symbol;Acc:1313]	protein_coding	136	103	309	388	148	417	388	458	1.09484	4.30682	33.6829	6.48693e-09	1.07645e-07	2.13589		129.644	108.61	298.808	401.188	161.672	388.633
ENSG00000160888	IER2	immediate early response 2 [Source:HGNC Symbol;Acc:28871]	protein_coding	134	111	501	622	231	581	346	464	1.07161	4.77232	33.6563	6.57606e-09	1.09052e-07	2.10178		134.322	110.719	485.75	641.693	238.706	564.58
ENSG00000142634	EFHD2	EF-hand domain family, member D2 [Source:HGNC Symbol;Acc:28670]	protein_coding	110	115	424	517	225	485	202	255	1.07894	4.58501	33.6317	6.65998e-09	1.10371e-07	2.11249		123.989	102.726	406.445	539.684	213.902	508.511
ENSG00000151967	SCHIP1	schwannomin interacting protein 1 [Source:HGNC Symbol;Acc:15678]	protein_coding	46	12	216	40	114	49	277	47	-1.39718	2.51867	33.6161	6.71364e-09	1.11186e-07	-2.63386		53.3072	7.91918	197.823	47.099	114.395	48.763
ENSG00000146373	RNF217	ring finger protein 217 [Source:HGNC Symbol;Acc:21487]	protein_coding	845	196	1667	407	880	513	1696	486	-1.02917	5.83461	33.5815	6.83412e-09	1.13106e-07	-2.04084		924.221	177.529	1500.52	461.931	904.852	498.724
ENSG00000261997	RP11-212I21.4	NA	lincRNA	54	10	81	11	65	25	111	18	-1.63618	1.7065	33.5708	6.87172e-09	1.13654e-07	-3.10841		58.9545	7.40086	73.678	14.8232	66.5974	23.9889
ENSG00000171729	TMEM51	transmembrane protein 51 [Source:HGNC Symbol;Acc:25488]	protein_coding	20	13	49	109	32	94	84	119	1.45177	2.05076	33.5545	6.92951e-09	1.14534e-07	2.73543		15.9361	17.1385	56.8909	98.0558	31.029	95.7516
ENSG00000226674	TEX41	testis expressed 41 (non-protein coding) [Source:HGNC Symbol;Acc:48667]	lincRNA	1	2	1	15	1	8	2	13	4.69058	-1.06039	33.5372	6.99137e-09	1.1548e-07	25.8229		0.198195	2.84451	0.617976	14.2143	0.188971	7.78214
ENSG00000006634	DBF4	DBF4 homolog (S. cerevisiae) [Source:HGNC Symbol;Acc:17364]	protein_coding	142	113	439	472	196	599	301	230	1.07657	4.64174	33.5237	7.0402e-09	1.1621e-07	2.10902		139.379	115.286	396.957	526.214	225.739	535.764
ENSG00000244694	PTCHD4	patched domain containing 4 [Source:HGNC Symbol;Acc:21345]	protein_coding	269	57	277	68	261	128	601	92	-1.15319	3.85545	33.519	7.05706e-09	1.16411e-07	-2.22405		289.336	50.9704	261.964	73.96	257.397	130.109
ENSG00000169245	CXCL10	chemokine (C-X-C motif) ligand 10 [Source:HGNC Symbol;Acc:10637]	protein_coding	1	6	1	7	1	11	1	29	4.70551	-1.08614	33.5162	7.06718e-09	1.16501e-07	26.0915		0.454991	6.6122	0.286661	6.67654	0.256355	10.6899
ENSG00000234840	RP11-399D6.2	NA	lincRNA	164	24	118	37	149	61	314	48	-1.29855	2.93281	33.5127	7.08012e-09	1.16638e-07	-2.45981		159.936	25.4541	127.609	32.5487	142.314	64.9903
ENSG00000144645	OSBPL10	oxysterol binding protein-like 10 [Source:HGNC Symbol;Acc:16395]	protein_coding	299	53	770	198	477	297	916	195	-1.0894	4.64627	33.5029	7.11577e-09	1.17148e-07	-2.12785		294.727	54.2882	723.882	213.694	517.875	273.715
ENSG00000180155	LYNX1	Ly6/neurotoxin 1 [Source:HGNC Symbol;Acc:29604]	protein_coding	285	43	656	266	498	215	583	146	-1.0992	4.56844	33.4917	7.15676e-09	1.17668e-07	-2.14236		266.493	48.7542	773.115	226.678	455.662	239.198
ENSG00000224259	LINC01133	long intergenic non-protein coding RNA 1133 [Source:HGNC Symbol;Acc:49447]	lincRNA	9	1	76	6	27	12	13	3	-2.19771	0.735335	33.4922	7.1551e-09	1.17668e-07	-4.58751		8.20496	0.691502	69.2368	9.35178	32.8229	7.93748
ENSG00000248578	NPM1P21	nucleophosmin 1 (nucleolar phosphoprotein B23, numatrin) pseudogene 21 [Source:HGNC Symbol;Acc:13855]	pseudogene	143	128	312	433	253	531	228	211	1.07122	4.58137	33.4679	7.24495e-09	1.1904e-07	2.10122		149.002	122.79	320.056	422.706	238.037	562.866
ENSG00000158555	GDPD5	glycerophosphodiester phosphodiesterase domain containing 5 [Source:HGNC Symbol;Acc:28804]	protein_coding	40	10	269	55	149	67	309	30	-1.34912	2.78205	33.4037	7.48828e-09	1.22957e-07	-2.54757		45.1388	6.93585	250.77	61.754	150.28	66.2582
ENSG00000119138	KLF9	Kruppel-like factor 9 [Source:HGNC Symbol;Acc:1123]	protein_coding	980	227	2636	558	1055	720	1669	688	-1.02187	6.21563	33.3986	7.50771e-09	1.23195e-07	-2.03054		1069.6	206.504	2229.54	689.864	1175.38	651.141
ENSG00000259345	RP11-624L4.1	NA	antisense	47	6	38	1	43	17	61	4	-1.97495	1.08311	33.3909	7.53757e-09	1.23604e-07	-3.93116		49.0936	4.84608	31.9471	5.05402	48.1855	13.6481
ENSG00000132330	SCLY	selenocysteine lyase [Source:HGNC Symbol;Acc:18161]	protein_coding	25	24	83	120	46	146	61	99	1.32779	2.51803	33.3802	7.57934e-09	1.24208e-07	2.51017		24.6737	24.3248	79.2071	125.146	49.3479	139.595
ENSG00000149636	DSN1	DSN1, MIS12 kinetochore complex component [Source:HGNC Symbol;Acc:16165]	protein_coding	131	110	322	388	205	532	316	340	1.07862	4.46125	33.3392	7.74053e-09	1.26766e-07	2.11202		131.873	109.236	306.874	407.391	214.953	510.909
ENSG00000256083	RP11-366L20.3	NA	antisense	1	4	1	9	1	12	7	1	4.66784	-1.05557	33.3359	7.7538e-09	1.26901e-07	25.4191		0.334491	4.72414	0.378167	8.55979	0.287401	11.647
ENSG00000156052	GNAQ	guanine nucleotide binding protein (G protein), q polypeptide [Source:HGNC Symbol;Acc:4390]	protein_coding	1600	332	3200	851	1777	1114	4732	935	-1.00184	6.78642	33.3086	7.86343e-09	1.28527e-07	-2.00255		1645.21	322.087	2960.46	928.862	1879.03	1055.54
ENSG00000177425	PAWR	PRKC, apoptosis, WT1, regulator [Source:HGNC Symbol;Acc:8614]	protein_coding	2656	622	7168	1641	3799	2491	7351	1817	-0.994295	7.777	33.3095	7.85973e-09	1.28527e-07	-1.99211		2899.89	570.714	6193.75	1953.58	4103.66	2317.38
ENSG00000159212	CLIC6	chloride intracellular channel 6 [Source:HGNC Symbol;Acc:2065]	protein_coding	230	60	923	215	452	232	748	201	-1.09351	4.61526	33.2883	7.94603e-09	1.29792e-07	-2.13393		265.836	48.8262	832.767	245.134	446.358	235.24
ENSG00000167195	GOLGA6C	golgin A6 family, member C [Source:HGNC Symbol;Acc:32206]	protein_coding	1	7	1	5	1	6	1	1	6.18121	-1.38629	33.2593	8.06531e-09	1.31654e-07	72.5656		2.04661e-07	7	9.1215e-08	5	6.11364e-08	6
ENSG00000160753	RUSC1	RUN and SH3 domain containing 1 [Source:HGNC Symbol;Acc:17153]	protein_coding	57	43	139	221	87	225	176	174	1.18924	3.32109	33.2219	8.22208e-09	1.34039e-07	2.28033		52.6509	47.1133	146.852	210.599	87.3545	224.291
ENSG00000177234	C10orf85	chromosome 10 open reading frame 85 [Source:HGNC Symbol;Acc:31365]	protein_coding	62	10	101	20	103	43	297	41	-1.47481	2.13874	33.2228	8.21824e-09	1.34039e-07	-2.77947		63.95	8.99466	97.1154	21.8914	104.433	42.1472
ENSG00000177943	MAMDC4	MAM domain containing 4 [Source:HGNC Symbol;Acc:24083]	protein_coding	15	14	50	113	45	105	98	89	1.42309	2.15073	33.2065	8.28718e-09	1.35012e-07	2.68159		14.1238	14.8867	59.3114	100.19	38.6696	116.951
ENSG00000174672	BRSK2	BR serine/threonine kinase 2 [Source:HGNC Symbol;Acc:11405]	protein_coding	3	5	13	33	11	51	44	56	2.01823	0.680986	33.1887	8.36336e-09	1.36164e-07	4.05086		3.06747	4.93013	12.8755	33.1651	11.0432	50.9284
ENSG00000111110	PPM1H	protein phosphatase, Mg2+/Mn2+ dependent, 1H [Source:HGNC Symbol;Acc:18583]	protein_coding	106	21	425	91	179	101	805	145	-1.21532	3.43254	33.1794	8.4037e-09	1.36708e-07	-2.32192		111.253	18.7694	386.651	104.544	192.362	93.1209
ENSG00000124766	SOX4	SRY (sex determining region Y)-box 4 [Source:HGNC Symbol;Acc:11200]	protein_coding	1732	418	3285	1073	2659	1183	4614	496	-0.997849	7.03131	33.1785	8.40768e-09	1.36708e-07	-1.99702		1920.89	377.103	3346.71	1052.97	2381.74	1341.65
ENSG00000104907	TRMT1	tRNA methyltransferase 1 homolog (S. cerevisiae) [Source:HGNC Symbol;Acc:25980]	protein_coding	130	78	459	712	273	697	357	251	1.07407	4.83654	33.17	8.44428e-09	1.37214e-07	2.10537		112.788	93.1265	498.97	660.276	284.072	673.019
ENSG00000111912	NCOA7	nuclear receptor coactivator 7 [Source:HGNC Symbol;Acc:21081]	protein_coding	407	406	1303	1256	690	1649	1105	3095	1.00878	6.22935	33.1647	8.4676e-09	1.37414e-07	2.0122		460.1	363.019	1147.46	1450.96	709.544	1606.37
ENSG00000228716	DHFR	dihydrofolate reductase [Source:HGNC Symbol;Acc:2861]	protein_coding	158	149	728	752	386	991	712	398	1.0425	5.27933	33.1657	8.46289e-09	1.37414e-07	2.05979		170.888	138.034	653.856	846.441	407.448	944.353
ENSG00000130222	GADD45G	growth arrest and DNA-damage-inducible, gamma [Source:HGNC Symbol;Acc:4097]	protein_coding	1	7	14	37	12	38	49	38	2.0505	0.593552	33.1414	8.56951e-09	1.38978e-07	4.14248		2.61487	4.30054	14.0247	36.9664	9.0399	42.6604
ENSG00000162694	EXTL2	exostosin-like glycosyltransferase 2 [Source:HGNC Symbol;Acc:3516]	protein_coding	267	249	506	516	370	933	526	938	1.03207	5.29416	33.1371	8.58827e-09	1.39192e-07	2.04495		288.368	231.245	453.171	582.411	388.324	893.531
ENSG00000204866	IGFL2	IGF-like family member 2 [Source:HGNC Symbol;Acc:32929]	protein_coding	1	5	1	10	3	25	2	1	3.22823	-0.470557	33.1138	8.69182e-09	1.40779e-07	9.3712		1.20741	4.77798	1.48786	9.43607	2.29259	26.0317
ENSG00000073111	MCM2	minichromosome maintenance complex component 2 [Source:HGNC Symbol;Acc:6944]	protein_coding	252	167	894	1432	630	1349	1157	703	1.02633	5.84301	33.1014	8.74776e-09	1.41594e-07	2.03683		231.013	184.507	1006.95	1288.91	608.871	1395.37
ENSG00000179241	LDLRAD3	low density lipoprotein receptor class A domain containing 3 [Source:HGNC Symbol;Acc:27046]	protein_coding	74	65	186	263	109	262	208	187	1.14119	3.65372	33.0891	8.80307e-09	1.42397e-07	2.20563		74.5415	64.5023	187.876	260.549	107.079	265.87
ENSG00000123610	TNFAIP6	tumor necrosis factor, alpha-induced protein 6 [Source:HGNC Symbol;Acc:11898]	protein_coding	1812	855	109	189	99	365	7	514	1.07951	6.26784	33.0757	8.86411e-09	1.43292e-07	2.11332		1422.97	1179.76	126.221	167.713	128.599	305.93
ENSG00000077152	UBE2T	ubiquitin-conjugating enzyme E2T (putative) [Source:HGNC Symbol;Acc:25009]	protein_coding	96	74	302	402	206	529	279	336	1.09287	4.33248	33.067	8.90387e-09	1.43841e-07	2.13298		92.3508	77.2609	300.892	403.432	213.601	512.756
ENSG00000196428	TSC22D2	TSC22 domain family, member 2 [Source:HGNC Symbol;Acc:29095]	protein_coding	501	105	1448	495	893	405	1670	348	-1.0362	5.5106	33.0551	8.95849e-09	1.4463e-07	-2.05082		521.415	99.6663	1529.05	468.409	817.484	448.365
ENSG00000223547	ZNF844	zinc finger protein 844 [Source:HGNC Symbol;Acc:25932]	protein_coding	246	39	440	123	289	168	157	27	-1.12435	4.03196	32.9783	9.31924e-09	1.50358e-07	-2.18004		235.6	42.3502	434.211	125.089	306.234	157.95
ENSG00000131462	TUBG1	tubulin, gamma 1 [Source:HGNC Symbol;Acc:12417]	protein_coding	132	87	342	608	259	542	388	281	1.07526	4.63726	32.9636	9.3901e-09	1.51403e-07	2.10711		119.038	98.3721	401.333	531.535	243.003	576.218
ENSG00000163935	SFMBT1	Scm-like with four mbt domains 1 [Source:HGNC Symbol;Acc:20255]	protein_coding	74	69	237	289	133	344	228	250	1.12097	3.87805	32.9562	9.42586e-09	1.51882e-07	2.17493		77.325	65.9727	223.858	306.096	137.078	335.583
ENSG00000143797	MBOAT2	membrane bound O-acyltransferase domain containing 2 [Source:HGNC Symbol;Acc:25193]	protein_coding	2994	582	6530	1656	3450	2488	4261	1427	-0.987194	7.74835	32.9415	9.49746e-09	1.52937e-07	-1.98233		2969.18	587.235	5883.08	1864.75	3914.86	2221.67
ENSG00000166501	PRKCB	protein kinase C, beta [Source:HGNC Symbol;Acc:9395]	protein_coding	1	7	130	144	31	136	19	16	1.43815	2.42413	32.932	9.54393e-09	1.53587e-07	2.70973		3.38304	3.60291	105.568	180.186	39.3103	120.127
ENSG00000249353	NPM1P27	nucleophosmin 1 (nucleolar phosphoprotein B23, numatrin) pseudogene 27 [Source:HGNC Symbol;Acc:45206]	pseudogene	4129	3216	9963	11283	6504	15489	6945	6291	0.973936	9.37543	32.9278	9.56457e-09	1.5382e-07	1.96419		4152.47	3197.86	9552.19	11789.5	6757.22	14931.7
ENSG00000174306	ZHX3	zinc fingers and homeoboxes 3 [Source:HGNC Symbol;Acc:15935]	protein_coding	540	121	1510	442	903	459	2032	446	-1.0286	5.5683	32.8746	9.83005e-09	1.57988e-07	-2.04004		578.472	111.158	1473.94	453.917	868.49	478.862
ENSG00000224957	AC090044.1	NA	lincRNA	45	2	84	19	39	14	59	6	-1.75511	1.40022	32.8594	9.90706e-09	1.59123e-07	-3.37552		40.5454	4.68006	89.2379	16.5082	40.0493	13.2646
ENSG00000250241	RP11-9G1.3	NA	lincRNA	26	2	52	5	31	11	1	1	-2.12539	0.775359	32.8552	9.92842e-09	1.59364e-07	-4.36322		25.608	2.27019	48.668	6.91465	34.2809	8.72021
ENSG00000179362	HMGN2P46	high mobility group nucleosomal binding domain 2 pseudogene 46 [Source:HGNC Symbol;Acc:26817]	pseudogene	1	7	1	10	2	13	2	10	3.70179	-0.798132	32.837	1.00218e-08	1.6076e-07	13.0122		1.17547	6.80504	0.958277	8.89103	0.869016	14.4357
ENSG00000175611	LINC00476	long intergenic non-protein coding RNA 476 [Source:HGNC Symbol;Acc:27858]	processed_transcript	55	14	119	24	96	31	77	13	-1.46556	2.12905	32.8274	1.00716e-08	1.61455e-07	-2.7617		64.4755	9.12636	114.639	26.0061	88.2097	35.8268
ENSG00000026751	SLAMF7	SLAM family member 7 [Source:HGNC Symbol;Acc:21394]	protein_coding	6	1	35	1	9	1	598	65	-3.91349	-0.373696	32.8068	1.01789e-08	1.63072e-07	-15.0688		5.85218	0.132539	34.5775	1.25505	9.45369	0.614349
ENSG00000141314	RHBDL3	rhomboid, veinlet-like 3 (Drosophila) [Source:HGNC Symbol;Acc:16502]	protein_coding	37	23	18	55	10	45	3	3	1.60112	1.43878	32.7568	1.04438e-08	1.67208e-07	3.03379		27.6256	33.0315	24.3714	46.7023	12.177	41.7779
ENSG00000107104	KANK1	KN motif and ankyrin repeat domains 1 [Source:HGNC Symbol;Acc:19309]	protein_coding	1000	218	2554	726	1549	871	5051	952	-1.0014	6.37571	32.7351	1.05615e-08	1.68984e-07	-2.00195		1051.83	205.977	2436.19	764.584	1549.54	870.692
ENSG00000129116	PALLD	palladin, cytoskeletal associated protein [Source:HGNC Symbol;Acc:17068]	protein_coding	4812	812	6032	1974	4512	2950	7411	1444	-0.978411	8.10613	32.7309	1.05842e-08	1.69239e-07	-1.97029		4454.26	886.335	6110.29	1948.61	4838.1	2762.39
ENSG00000063180	CA11	carbonic anhydrase XI [Source:HGNC Symbol;Acc:1370]	protein_coding	71	17	227	53	196	83	582	72	-1.27424	2.98515	32.7088	1.07051e-08	1.71063e-07	-2.41871		79.5327	12.8756	218.01	56.564	188.266	87.4546
ENSG00000122378	FAM213A	family with sequence similarity 213, member A [Source:HGNC Symbol;Acc:28651]	protein_coding	606	473	1762	1937	1050	2663	2263	2107	0.990514	6.75617	32.6987	1.07608e-08	1.71843e-07	1.98689		606.568	472.548	1656.39	2068.09	1121.48	2506.95
ENSG00000155016	CYP2U1	cytochrome P450, family 2, subfamily U, polypeptide 1 [Source:HGNC Symbol;Acc:20582]	protein_coding	351	58	788	204	479	325	1190	323	-1.06919	4.73777	32.6925	1.07951e-08	1.7228e-07	-2.09825		335.177	62.6114	738.356	221.048	540.438	289.677
ENSG00000172986	GXYLT2	glucoside xylosyltransferase 2 [Source:HGNC Symbol;Acc:33383]	protein_coding	710	129	886	281	696	391	569	114	-1.02982	5.35111	32.6862	1.08301e-08	1.7273e-07	-2.04177		693.3	133.105	898.871	276.574	702.702	387.11
ENSG00000234257	SOD2P1	superoxide dismutase 2, mitochondrial pseudogene 1 [Source:HGNC Symbol;Acc:45268]	pseudogene	24	4	66	8	33	9	72	22	-2.01718	0.92901	32.6016	1.1312e-08	1.803e-07	-4.04793		26.1732	2.50654	62.8671	9.64897	32.9308	9.04915
ENSG00000170647	TMEM133	transmembrane protein 133 [Source:HGNC Symbol;Acc:24033]	protein_coding	58	65	116	124	59	176	99	205	1.19946	3.04201	32.5418	1.16655e-08	1.85816e-07	2.29654		64.8946	58.4916	100.112	144.614	64.223	166.098
ENSG00000169641	LUZP1	leucine zipper protein 1 [Source:HGNC Symbol;Acc:14985]	protein_coding	1744	351	4309	1310	2621	1535	3163	1072	-0.984109	7.14821	32.5308	1.1732e-08	1.86757e-07	-1.97809		1756.78	348.187	4217.71	1339.72	2659.79	1512.63
ENSG00000171004	HS6ST2	heparan sulfate 6-O-sulfotransferase 2 [Source:HGNC Symbol;Acc:19133]	protein_coding	26	38	192	188	95	286	17	5	1.19536	3.34495	32.5231	1.17783e-08	1.87374e-07	2.29001		33.8794	30.4453	160.118	230.603	103.83	267.73
ENSG00000254286	RP11-89K10.1	NA	antisense	16	2	71	8	37	13	81	13	-1.99794	0.929431	32.5036	1.18972e-08	1.89145e-07	-3.9943		16.5117	1.60386	66.4553	10.3453	39.8078	11.0951
ENSG00000136938	ANP32B	acidic (leucine-rich) nuclear phosphoprotein 32 family, member B [Source:HGNC Symbol;Acc:16677]	protein_coding	719	586	1173	1740	897	1606	866	1399	0.988442	6.5743	32.4172	1.24383e-08	1.97622e-07	1.98404		735.982	572.551	1284.71	1601.75	806.793	1800.93
ENSG00000230623	RP11-469A15.2	NA	lincRNA	5	1	44	6	54	13	1	1	-2.13612	0.709735	32.408	1.24974e-08	1.98436e-07	-4.39578		5.56218	0.48963	43.7189	6.16784	53.2606	13.4529
ENSG00000070718	AP3M2	adaptor-related protein complex 3, mu 2 subunit [Source:HGNC Symbol;Acc:570]	protein_coding	257	189	548	624	304	845	561	619	1.02537	5.19491	32.4	1.25487e-08	1.99124e-07	2.03549		247.098	197.237	517.601	662.147	337.68	773.415
ENSG00000115084	SLC35F5	solute carrier family 35, member F5 [Source:HGNC Symbol;Acc:23617]	protein_coding	1264	293	2990	684	1486	987	2604	714	-0.995196	6.55918	32.3526	1.28582e-08	2.03906e-07	-1.99335		1369.38	269.321	2588.21	815.806	1615.99	911.957
ENSG00000179774	ATOH7	atonal homolog 7 (Drosophila) [Source:HGNC Symbol;Acc:13907]	protein_coding	1	1	1	13	1	6	1	8	6.06734	-1.31518	32.3063	1.31688e-08	2.087e-07	67.0582		1.83686e-08	1	1.48997e-07	13	3.84094e-08	6
ENSG00000145220	LYAR	Ly1 antibody reactive [Source:HGNC Symbol;Acc:26021]	protein_coding	106	102	361	363	177	492	232	201	1.0723	4.35943	32.3003	1.32096e-08	2.09213e-07	2.10279		114.563	94.4853	317.092	419.127	193.417	457.722
ENSG00000135679	MDM2	MDM2 oncogene, E3 ubiquitin protein ligase [Source:HGNC Symbol;Acc:6973]	protein_coding	5245	1110	10698	3019	6556	4064	10864	3332	-0.968397	8.56692	32.2922	1.32645e-08	2.09951e-07	-1.95667		5389.7	1079.95	10052.9	3228.29	6811.56	3916.28
ENSG00000090104	RGS1	regulator of G-protein signaling 1 [Source:HGNC Symbol;Acc:9991]	protein_coding	1	2	1	10	1	8	1	1	6.04676	-1.3128	32.2842	1.33195e-08	2.10681e-07	66.1085		3.78488e-08	2	1.18081e-07	10	5.27623e-08	8
ENSG00000173698	GPR64	G protein-coupled receptor 64 [Source:HGNC Symbol;Acc:4516]	protein_coding	2	3	4	25	1	12	1	10	2.98261	-0.424249	32.283	1.33275e-08	2.10681e-07	7.90415		1.181	3.86234	4.61105	24.1681	1.24702	11.7021
ENSG00000135912	TTLL4	tubulin tyrosine ligase-like family, member 4 [Source:HGNC Symbol;Acc:28976]	protein_coding	123	85	303	464	191	446	263	306	1.07208	4.37067	32.2326	1.36776e-08	2.16078e-07	2.10247		113.351	93.4712	327.438	432.736	189.666	448.779
ENSG00000105357	MYH14	myosin, heavy chain 14, non-muscle [Source:HGNC Symbol;Acc:23212]	protein_coding	69	9	98	27	71	23	2	1	-1.49995	1.96698	32.1893	1.39857e-08	2.20806e-07	-2.82832		68.1661	9.41751	105.67	23.397	66.105	26.2054
ENSG00000175471	MCTP1	multiple C2 domains, transmembrane 1 [Source:HGNC Symbol;Acc:26183]	protein_coding	157	32	614	105	188	144	853	292	-1.15404	3.84146	32.1467	1.42961e-08	2.25423e-07	-2.22536		165.034	29.0585	505.369	142.61	232.672	117.553
ENSG00000231203	KRT8P10	keratin 8 pseudogene 10 [Source:HGNC Symbol;Acc:33364]	pseudogene	187	25	678	236	513	272	449	133	-1.09511	4.45903	32.1467	1.42961e-08	2.25423e-07	-2.13629		170.107	31.2079	735.944	216.385	514.78	270.989
ENSG00000049239	H6PD	hexose-6-phosphate dehydrogenase (glucose 1-dehydrogenase) [Source:HGNC Symbol;Acc:4795]	protein_coding	376	287	1233	1785	748	1476	1881	1286	0.993836	6.21262	32.1256	1.44524e-08	2.27743e-07	1.99147		371.837	290.358	1330.01	1664.47	702.545	1574.14
ENSG00000167695	FAM57A	family with sequence similarity 57, member A [Source:HGNC Symbol;Acc:29646]	protein_coding	155	124	549	623	252	671	957	565	1.0389	4.89756	32.1	1.4644e-08	2.30618e-07	2.05465		154.461	124.46	515.384	665.553	271.981	628.838
ENSG00000151572	ANO4	anoctamin 4 [Source:HGNC Symbol;Acc:23837]	protein_coding	2	4	2	15	1	17	9	2	3.21547	-0.576068	32.0754	1.48305e-08	2.33407e-07	9.28867		1.22962	4.82499	2.32189	14.6018	1.45732	16.4085
ENSG00000115317	HTRA2	HtrA serine peptidase 2 [Source:HGNC Symbol;Acc:14348]	protein_coding	150	116	411	555	277	637	467	670	1.04221	4.77647	32.0684	1.48841e-08	2.34105e-07	2.05938		146.907	118.648	419.998	543.633	275.889	639.353
ENSG00000132016	C19orf57	chromosome 19 open reading frame 57 [Source:HGNC Symbol;Acc:28153]	protein_coding	1	4	10	31	12	43	28	60	2.11596	0.485894	32.0634	1.49222e-08	2.34556e-07	4.33479		1.4567	2.51309	10.8211	29.919	9.50982	47.0757
ENSG00000184207	PGP	phosphoglycolate phosphatase [Source:HGNC Symbol;Acc:8909]	protein_coding	116	81	384	548	263	635	452	481	1.05884	4.64646	32.051	1.50176e-08	2.35907e-07	2.08325		107.857	88.1222	401.479	525.705	267.115	626.218
ENSG00000078596	ITM2A	integral membrane protein 2A [Source:HGNC Symbol;Acc:6173]	protein_coding	87	4	305	84	177	116	739	190	-1.23585	3.17676	32.0339	1.51506e-08	2.37847e-07	-2.35521		71.4617	11.8845	309.27	82.4298	206.884	98.7236
ENSG00000157933	SKI	v-ski avian sarcoma viral oncogene homolog [Source:HGNC Symbol;Acc:10896]	protein_coding	252	54	754	273	569	227	714	181	-1.06847	4.66544	32.0182	1.52734e-08	2.39624e-07	-2.0972		265.767	49.6696	827.852	247.96	498.888	267.535
ENSG00000243156	MICAL3	microtubule associated monooxygenase, calponin and LIM domain containing 3 [Source:HGNC Symbol;Acc:24694]	protein_coding	530	106	1846	617	1103	560	1772	282	-1.01153	5.77536	32.0114	1.53273e-08	2.40319e-07	-2.01605		536.439	104.31	1911.12	595.572	1054.21	588.192
ENSG00000096093	EFHC1	EF-hand domain (C-terminal) containing 1 [Source:HGNC Symbol;Acc:16406]	protein_coding	379	74	813	255	662	345	1077	235	-1.04184	4.95305	32.0006	1.54123e-08	2.41501e-07	-2.05886		382.895	72.8975	823.677	251.322	647.204	353.56
ENSG00000165757	KIAA1462	KIAA1462 [Source:HGNC Symbol;Acc:29283]	protein_coding	197	24	241	74	148	83	6	2	-1.19038	3.32746	31.9545	1.57824e-08	2.47146e-07	-2.28213		178.246	30.5947	252.517	69.4637	157.135	77.3905
ENSG00000170439	METTL7B	methyltransferase like 7B [Source:HGNC Symbol;Acc:28276]	protein_coding	14	13	33	68	33	97	22	7	1.48656	1.77083	31.9523	1.58005e-08	2.47274e-07	2.8022		12.8535	14.1708	36.1361	63.8489	31.5228	99.7208
ENSG00000188242	CTD-2228K2.5	Uncharacterized protein [Source:UniProtKB/TrEMBL;Acc:D6RHG8]	protein_coding	53	59	149	236	107	195	374	222	1.14941	3.40242	31.9067	1.61755e-08	2.52984e-07	2.21823		60.1535	52.3554	159.445	222.408	90.8307	226.841
ENSG00000183850	ZNF730	zinc finger protein 730 [Source:HGNC Symbol;Acc:32470]	protein_coding	65	53	123	164	74	212	32	68	1.16829	3.20601	31.8815	1.63871e-08	2.56134e-07	2.24746		62.6169	55.226	119.356	168.709	79.5268	201.258
ENSG00000084112	SSH1	slingshot protein phosphatase 1 [Source:HGNC Symbol;Acc:30579]	protein_coding	1330	328	3913	1095	2189	1161	3484	1150	-0.979756	6.89366	31.8776	1.64201e-08	2.5649e-07	-1.97213		1480.18	294.251	3678.3	1171.9	2112.84	1205.19
ENSG00000152936	IFLTD1	intermediate filament tail domain containing 1 [Source:HGNC Symbol;Acc:26683]	protein_coding	1	4	1	9	1	16	1	4	3.99183	-0.882128	31.8751	1.64415e-08	2.56664e-07	15.9097		0.467414	3.50417	0.771314	9.26734	0.758489	16.3163
ENSG00000009765	IYD	iodotyrosine deiodinase [Source:HGNC Symbol;Acc:21071]	protein_coding	1	2	1	9	1	15	1	7	4.57091	-1.02733	31.8305	1.68234e-08	2.62462e-07	23.7673		0.214665	2.8266	0.404206	8.52996	0.383968	14.5073
ENSG00000133134	BEX2	brain expressed X-linked 2 [Source:HGNC Symbol;Acc:30933]	protein_coding	47	11	318	69	159	77	253	49	-1.2791	2.97278	31.8123	1.69815e-08	2.64763e-07	-2.42687		51.6614	8.33529	296.771	76.739	162.224	75.103
ENSG00000131019	ULBP3	UL16 binding protein 3 [Source:HGNC Symbol;Acc:14895]	protein_coding	57	36	88	149	70	200	84	146	1.20582	2.98562	31.7999	1.70903e-08	2.66294e-07	2.30669		48.6015	44.0048	95.7517	138.943	73.982	192.205
ENSG00000115461	IGFBP5	insulin-like growth factor binding protein 5 [Source:HGNC Symbol;Acc:5474]	protein_coding	1555	203	349	243	1223	463	10828	3042	-1.03624	5.94433	31.7929	1.71517e-08	2.67084e-07	-2.05088		1325.93	253.451	552.197	169.164	1037.05	568.805
ENSG00000145348	TBCK	TBC1 domain containing kinase [Source:HGNC Symbol;Acc:28261]	protein_coding	493	105	1539	406	939	570	1709	369	-1.01424	5.56554	31.7879	1.71958e-08	2.67604e-07	-2.01984		513.301	99.6212	1426.33	443.649	980.479	546.017
ENSG00000119862	LGALSL	lectin, galactoside-binding-like [Source:HGNC Symbol;Acc:25012]	protein_coding	119	140	201	188	103	261	348	647	1.09305	3.89522	31.7866	1.72078e-08	2.67624e-07	2.13325		142.559	119.295	169.691	227.578	106.14	254.859
ENSG00000259985	RP11-549B18.1	NA	antisense	2	5	13	35	8	35	13	25	2.08761	0.464949	31.7691	1.73631e-08	2.69872e-07	4.25044		2.59412	4.38545	12.9455	35.0738	7.40073	35.8995
ENSG00000185100	ADSSL1	adenylosuccinate synthase like 1 [Source:HGNC Symbol;Acc:20093]	protein_coding	30	4	148	33	126	56	163	28	-1.4227	2.26666	31.7419	1.76082e-08	2.73512e-07	-2.68086		29.5438	4.31051	145.573	34.0394	129.256	54.1129
ENSG00000237686	RP5-1120P11.1	NA	antisense	1	5	7	20	6	32	30	14	2.44199	0.0433675	31.7281	1.77342e-08	2.75299e-07	5.4339		1.55105	3.39297	6.04976	21.2096	5.2728	33.0967
ENSG00000125868	DSTN	destrin (actin depolymerizing factor) [Source:HGNC Symbol;Acc:15750]	protein_coding	4843	960	11131	2463	4835	4064	7900	2909	-0.969935	8.41735	31.7005	1.79872e-08	2.79038e-07	-1.95875		4820.06	964.779	9414.03	3019.89	5952.09	3418.48
ENSG00000135763	URB2	URB2 ribosome biogenesis 2 homolog (S. cerevisiae) [Source:HGNC Symbol;Acc:28967]	protein_coding	145	115	587	703	287	716	372	357	1.03123	4.97637	31.6994	1.79974e-08	2.79038e-07	2.04377		144.264	115.627	566.965	728.277	299.674	689.188
ENSG00000151320	AKAP6	A kinase (PRKA) anchor protein 6 [Source:HGNC Symbol;Acc:376]	protein_coding	178	43	460	169	527	183	306	142	-1.09951	4.25351	31.682	1.81602e-08	2.81387e-07	-2.14282		197.732	36.1635	512.692	150.276	441.747	231.822
ENSG00000162769	FLVCR1	feline leukemia virus subgroup C cellular receptor 1 [Source:HGNC Symbol;Acc:24682]	protein_coding	155	150	377	411	212	497	401	716	1.03872	4.60489	31.6689	1.82823e-08	2.83104e-07	2.05441		170.174	137.11	347.226	448.364	213.572	493.754
ENSG00000144369	FAM171B	family with sequence similarity 171, member B [Source:HGNC Symbol;Acc:29412]	protein_coding	617	141	921	242	712	402	716	307	-1.01565	5.31144	31.6485	1.84759e-08	2.85925e-07	-2.02182		665.188	128.967	853.986	265.354	717.172	398.975
ENSG00000239474	KLHL41	kelch-like family member 41 [Source:HGNC Symbol;Acc:16905]	protein_coding	4	9	7	26	4	18	2	2	2.3642	0.0369831	31.6382	1.85739e-08	2.87264e-07	5.14866		4.2329	8.74753	7.60954	25.2027	3.20899	19.0285
ENSG00000123975	CKS2	CDC28 protein kinase regulatory subunit 2 [Source:HGNC Symbol;Acc:2000]	protein_coding	263	180	1207	1566	703	1705	1158	802	0.995509	6.06004	31.5957	1.8985e-08	2.93402e-07	1.99378		246.993	193.097	1228.51	1539.26	732.037	1642.15
ENSG00000144158	RP11-395L14.17	NA	pseudogene	83	74	230	270	113	302	107	214	1.09969	3.80725	31.5948	1.89942e-08	2.93402e-07	2.14309		85.4263	71.8184	214.83	289.453	119.667	288.673
ENSG00000180801	ARSJ	arylsulfatase family, member J [Source:HGNC Symbol;Acc:26286]	protein_coding	631	99	998	264	508	392	967	240	-1.02467	5.19681	31.5648	1.92893e-08	2.97777e-07	-2.03449		580.691	111.884	930.307	287.268	605.54	334.774
ENSG00000169891	REPS2	RALBP1 associated Eps domain containing 2 [Source:HGNC Symbol;Acc:9963]	protein_coding	42	7	107	19	71	30	299	49	-1.53411	1.81288	31.5324	1.96143e-08	3.02608e-07	-2.8961		43.8331	5.91178	101.018	21.835	73.4722	28.4333
ENSG00000153993	SEMA3D	sema domain, immunoglobulin domain (Ig), short basic domain, secreted, (semaphorin) 3D [Source:HGNC Symbol;Acc:10726]	protein_coding	97	174	144	108	86	186	229	61	1.13082	3.68504	31.4875	2.0073e-08	3.09492e-07	2.18983		148.711	127.757	109.764	151.127	80.0517	197.334
ENSG00000222640	RNU2-51P	RNA, U2 small nuclear 51, pseudogene [Source:HGNC Symbol;Acc:48544]	snRNA	1	4	1	8	1	6	1	6	6.04955	-1.39782	31.4707	2.02472e-08	3.11987e-07	66.2364		9.00999e-08	4	1.12438e-07	8	4.71007e-08	6
ENSG00000155755	TMEM237	transmembrane protein 237 [Source:HGNC Symbol;Acc:14432]	protein_coding	989	177	2132	623	1349	911	1605	550	-0.985595	6.22399	31.4416	2.05526e-08	3.16498e-07	-1.98013		945.852	187.263	2049.81	650.404	1474.75	837.796
ENSG00000123933	MXD4	MAX dimerization protein 4 [Source:HGNC Symbol;Acc:13906]	protein_coding	797	161	1920	774	1809	787	2915	472	-0.990282	6.22649	31.4075	2.09167e-08	3.21907e-07	-1.98657		805.429	158.945	2177.44	688.661	1601.81	907.023
ENSG00000090238	YPEL3	yippee-like 3 (Drosophila) [Source:HGNC Symbol;Acc:18327]	protein_coding	102	17	186	58	162	65	304	54	-1.2464	2.90761	31.38	2.1216e-08	3.26311e-07	-2.37248		102.275	16.8798	199.03	52.6451	151.119	71.5661
ENSG00000120451	SNX19	sorting nexin 19 [Source:HGNC Symbol;Acc:21532]	protein_coding	1258	240	2673	997	1747	890	3168	791	-0.976094	6.57429	31.3662	2.13668e-08	3.28429e-07	-1.96713		1233.05	245.743	2893.28	924.121	1652.69	945.104
ENSG00000167588	GPD1	glycerol-3-phosphate dehydrogenase 1 (soluble) [Source:HGNC Symbol;Acc:4455]	protein_coding	5	10	32	70	22	55	17	48	1.61248	1.37039	31.3223	2.18549e-08	3.35726e-07	3.05776		6.78308	8.17289	34.477	66.5761	17.8781	61.8099
ENSG00000119787	ATL2	atlastin GTPase 2 [Source:HGNC Symbol;Acc:24047]	protein_coding	357	284	848	948	513	1248	727	604	0.986551	5.79205	31.3094	2.20014e-08	3.37768e-07	1.98144		361.191	280.631	804.411	1001.65	536.954	1197.09
ENSG00000257576	RP11-153M3.1	NA	pseudogene	346	301	1003	937	495	1336	678	678	0.988972	5.85064	31.3078	2.20189e-08	3.3783e-07	1.98477		366.04	284.875	876.44	1093.17	547.841	1223.4
ENSG00000138434	SSFA2	sperm specific antigen 2 [Source:HGNC Symbol;Acc:11319]	protein_coding	7062	1285	10896	3388	8698	5873	4274	1509	-0.952196	8.87475	31.2981	2.21295e-08	3.39319e-07	-1.93482		6706.82	1359.05	10665.3	3463.64	9398.05	5464.42
ENSG00000172336	POP7	processing of precursor 7, ribonuclease P/MRP subunit (S. cerevisiae) [Source:HGNC Symbol;Acc:19949]	protein_coding	120	92	388	493	253	622	302	280	1.04217	4.62079	31.2858	2.22702e-08	3.41267e-07	2.05933		117.06	94.5427	384.392	497.549	261.065	605.003
ENSG00000139194	RBP5	retinol binding protein 5, cellular [Source:HGNC Symbol;Acc:15847]	protein_coding	1	2	1	12	1	10	4	14	4.57697	-1.1007	31.2768	2.23733e-08	3.42638e-07	23.8674		0.213573	2.82779	0.534854	11.3495	0.255222	9.69634
ENSG00000137463	MGARP	mitochondria-localized glutamic acid-rich protein [Source:HGNC Symbol;Acc:29969]	protein_coding	11	1	34	2	20	5	1	1	-2.7705	0.0357353	31.2689	2.24645e-08	3.43823e-07	-6.82344		10.3183	0.570629	32.6053	2.88986	22.0303	3.49588
ENSG00000124406	ATP8A1	ATPase, aminophospholipid transporter (APLT), class I, type 8A, member 1 [Source:HGNC Symbol;Acc:13531]	protein_coding	20	44	301	282	162	388	26	14	1.13264	3.83552	31.2574	2.25988e-08	3.45667e-07	2.1926		34.8658	29.993	251.659	346.954	159.412	393.487
ENSG00000156802	ATAD2	ATPase family, AAA domain containing 2 [Source:HGNC Symbol;Acc:30123]	protein_coding	588	408	1754	1997	910	2391	2021	1311	0.970534	6.66033	31.2448	2.27452e-08	3.47694e-07	1.95957		559.852	430.157	1687.7	2078.21	998.401	2201.14
ENSG00000070540	WIPI1	WD repeat domain, phosphoinositide interacting 1 [Source:HGNC Symbol;Acc:25471]	protein_coding	692	130	1023	315	791	469	871	323	-1.00217	5.45899	31.2318	2.2898e-08	3.49817e-07	-2.00301		679.826	133.047	1014.1	318.075	812.602	456.325
ENSG00000119917	IFIT3	interferon-induced protein with tetratricopeptide repeats 3 [Source:HGNC Symbol;Acc:5411]	protein_coding	52	67	110	119	41	110	118	147	1.20965	2.81311	31.2071	2.31917e-08	3.54087e-07	2.31281		62.6592	56.8892	95.0935	138.368	41.7348	108.726
ENSG00000140835	CHST4	carbohydrate (N-acetylglucosamine 6-O) sulfotransferase 4 [Source:HGNC Symbol;Acc:1972]	protein_coding	1	6	2	13	1	9	7	17	3.65834	-0.872234	31.1788	2.35323e-08	3.59068e-07	12.6261		0.896002	5.03047	1.51189	13.6038	0.588733	9.48432
ENSG00000152669	CCNO	cyclin O [Source:HGNC Symbol;Acc:18576]	protein_coding	4	7	22	49	11	41	30	50	1.8225	0.873077	31.1758	2.35689e-08	3.59407e-07	3.53694		4.57784	6.40265	21.9136	49.1193	10.4321	41.8658
ENSG00000074590	NUAK1	NUAK family, SNF1-like kinase, 1 [Source:HGNC Symbol;Acc:14311]	protein_coding	277	48	487	149	283	154	1071	285	-1.07986	4.14447	31.1727	2.36068e-08	3.59766e-07	-2.11382		270.249	50.1028	493.533	146.64	286.048	152.168
ENSG00000165181	C9orf84	chromosome 9 open reading frame 84 [Source:HGNC Symbol;Acc:26535]	protein_coding	1	1	16	1	22	1	1	1	-3.91847	-0.617693	31.1684	2.3658e-08	3.60328e-07	-15.1209		0.977557	0.0220185	16.5315	0.596758	21.4603	1.38698
ENSG00000154639	CXADR	coxsackie virus and adenovirus receptor [Source:HGNC Symbol;Acc:2559]	protein_coding	450	147	3258	621	1278	756	4303	624	-1.00541	6.12773	31.1349	2.407e-08	3.66262e-07	-2.00751		580.284	113.319	2633.75	824.283	1313.09	735.775
ENSG00000181619	GPR135	G protein-coupled receptor 135 [Source:HGNC Symbol;Acc:19991]	protein_coding	89	21	351	89	203	92	257	59	-1.18688	3.32822	31.1344	2.40769e-08	3.66262e-07	-2.27659		98.1475	16.8873	338.9	93.4532	195.454	96.4973
ENSG00000012822	CALCOCO1	calcium binding and coiled-coil domain 1 [Source:HGNC Symbol;Acc:29306]	protein_coding	829	168	1972	720	1625	791	2239	360	-0.982295	6.19759	31.1244	2.42009e-08	3.677e-07	-1.97561		836.915	166.075	2114.49	672.463	1508.5	858.928
ENSG00000229563	RP11-245M24.1	NA	lincRNA	37	4	99	21	67	27	58	10	-1.56305	1.69506	31.1252	2.41916e-08	3.677e-07	-2.95478		35.8412	4.7364	99.0477	20.9773	68.5653	25.9991
ENSG00000014138	POLA2	polymerase (DNA directed), alpha 2, accessory subunit [Source:HGNC Symbol;Acc:30073]	protein_coding	122	88	308	499	250	508	542	350	1.04663	4.50105	31.0973	2.45417e-08	3.72652e-07	2.0657		115.537	93.6041	346.713	450.179	233.437	542.666
ENSG00000145293	ENOPH1	enolase-phosphatase 1 [Source:HGNC Symbol;Acc:24599]	protein_coding	270	231	818	815	459	1189	821	786	0.992039	5.60136	31.0946	2.4576e-08	3.72947e-07	1.98899		282.82	220.582	734.479	918.078	496.077	1110.19
ENSG00000184611	KCNH7	potassium voltage-gated channel, subfamily H (eag-related), member 7 [Source:HGNC Symbol;Acc:18863]	protein_coding	6	1	29	1	7	1	13	1	-4.45612	-0.583835	31.0891	2.46451e-08	3.73769e-07	-21.9496		5.90951	0.0809708	28.0469	0.615889	7.79775	0.306574
ENSG00000215447	BX322557.10	NA	processed_transcript	89	10	163	44	135	70	277	40	-1.28368	2.68845	31.0734	2.48456e-08	3.76581e-07	-2.43459		82.2315	13.2225	165.908	42.7546	142.264	65.6386
ENSG00000231831	MTHFD1P1	methylenetetrahydrofolate dehydrogenase (NADP+ dependent) 1 pseudogene 1 [Source:HGNC Symbol;Acc:7433]	pseudogene	53	41	159	195	95	291	169	180	1.1456	3.40112	31.0681	2.49138e-08	3.77387e-07	2.21238		50.2199	43.5953	149.239	207.629	107.054	266.657
ENSG00000078018	MAP2	microtubule-associated protein 2 [Source:HGNC Symbol;Acc:6839]	protein_coding	431	112	2097	408	552	383	1568	419	-1.01827	5.47129	31.0463	2.51952e-08	3.81419e-07	-2.02548		493.057	95.4244	1718	532.877	618.857	343.67
ENSG00000188338	SLC38A3	solute carrier family 38, member 3 [Source:HGNC Symbol;Acc:18044]	processed_transcript	78	2	58	23	72	28	1	2	-1.53406	1.81874	31.0277	2.54369e-08	3.84845e-07	-2.896		64.7777	8.73718	71.9153	15.5456	72.1314	27.9164
ENSG00000258925	NPM1P5	nucleophosmin 1 (nucleolar phosphoprotein B23, numatrin) pseudogene 5 [Source:HGNC Symbol;Acc:7925]	pseudogene	47	35	138	194	98	271	131	74	1.15798	3.30826	30.9964	2.58506e-08	3.90867e-07	2.23145		43.6133	38.1893	138.126	193.837	103.462	259.951
ENSG00000092295	TGM1	transglutaminase 1 [Source:HGNC Symbol;Acc:11777]	protein_coding	56	7	176	52	115	46	1203	122	-1.33593	2.46892	30.9761	2.61224e-08	3.94739e-07	-2.52438		53.6502	8.317	188.668	46.8742	110.146	48.9949
ENSG00000177427	MIEF2	mitochondrial elongation factor 2 [Source:HGNC Symbol;Acc:17920]	protein_coding	133	19	489	160	290	148	703	122	-1.12292	3.851	30.9695	2.62118e-08	3.9585e-07	-2.17787		124.685	22.4335	518.742	149.58	288.445	148.913
ENSG00000222009	BTBD19	BTB (POZ) domain containing 19 [Source:HGNC Symbol;Acc:27145]	protein_coding	147	21	460	176	295	129	251	65	-1.11991	3.86189	30.9365	2.66605e-08	4.02384e-07	-2.17333		137.471	24.7856	527.428	152.403	273.698	141.595
ENSG00000072952	MRVI1	murine retrovirus integration site 1 homolog [Source:HGNC Symbol;Acc:7237]	protein_coding	15	1	50	5	15	3	22	1	-2.54692	0.288804	30.934	2.66958e-08	4.02673e-07	-5.84385		15.0263	0.979406	49.66	5.18749	15.1954	2.84191
ENSG00000163273	NPPC	natriuretic peptide C [Source:HGNC Symbol;Acc:7941]	protein_coding	1	2	1	10	1	13	1	1	4.53848	-1.06812	30.9158	2.69468e-08	4.06214e-07	23.2391		0.143866	1.85118	0.513275	10.5848	0.340608	12.5758
ENSG00000146733	PSPH	phosphoserine phosphatase [Source:HGNC Symbol;Acc:9577]	protein_coding	125	104	253	307	169	416	295	522	1.05172	4.20026	30.9113	2.70097e-08	4.06918e-07	2.073		126.408	102.781	244.122	318.115	173.968	405.877
ENSG00000125430	HS3ST3B1	heparan sulfate (glucosamine) 3-O-sulfotransferase 3B1 [Source:HGNC Symbol;Acc:5198]	protein_coding	229	44	453	134	299	154	396	123	-1.08518	4.03864	30.9061	2.70823e-08	4.07766e-07	-2.12164		232.322	42.9109	452.855	134.053	295.039	156.367
ENSG00000170485	NPAS2	neuronal PAS domain protein 2 [Source:HGNC Symbol;Acc:7895]	protein_coding	272	37	481	184	465	245	48	35	-1.06462	4.37882	30.8894	2.73159e-08	4.11036e-07	-2.09163		244.691	45.8503	540.996	162.464	460.524	247.608
ENSG00000164855	TMEM184A	transmembrane protein 184A [Source:HGNC Symbol;Acc:28797]	protein_coding	19	1	16	2	25	4	70	6	-2.88243	-0.0228096	30.8791	2.74618e-08	4.12984e-07	-7.37391		17.7931	0.903977	16.8218	1.36968	25.4153	3.70503
ENSG00000004799	PDK4	pyruvate dehydrogenase kinase, isozyme 4 [Source:HGNC Symbol;Acc:8812]	protein_coding	14	2	52	7	45	13	55	4	-1.98994	0.819436	30.8445	2.79553e-08	4.20152e-07	-3.9722		14.7111	1.43595	50.447	7.8917	45.4237	12.7223
ENSG00000095303	PTGS1	prostaglandin-endoperoxide synthase 1 (prostaglandin G/H synthase and cyclooxygenase) [Source:HGNC Symbol;Acc:9604]	protein_coding	1	3	8	19	3	33	1	20	2.47822	-0.0196602	30.8416	2.79965e-08	4.20519e-07	5.57209		1.22919	2.76387	5.98778	21.5777	4.72132	30.4614
ENSG00000121057	AKAP1	A kinase (PRKA) anchor protein 1 [Source:HGNC Symbol;Acc:367]	protein_coding	112	87	377	467	224	558	408	347	1.04059	4.51285	30.8239	2.82535e-08	4.24125e-07	2.05707		109.993	88.7397	368.982	477.089	232.967	539.308
ENSG00000123836	PFKFB2	6-phosphofructo-2-kinase/fructose-2,6-biphosphatase 2 [Source:HGNC Symbol;Acc:8873]	protein_coding	306	69	1091	299	603	332	1394	426	-1.02629	4.97218	30.8227	2.82708e-08	4.2413e-07	-2.03678		326.584	62.8511	1033.18	318.663	602.136	332.506
ENSG00000158470	B4GALT5	UDP-Gal:betaGlcNAc beta 1,4- galactosyltransferase, polypeptide 5 [Source:HGNC Symbol;Acc:928]	protein_coding	606	532	1523	1758	862	1754	1841	1446	0.961839	6.56902	30.8159	2.83702e-08	4.25366e-07	1.94779		650.803	497.035	1479.52	1810.91	830.719	1820.45
ENSG00000215769	hsa-mir-6080	hsa-mir-6080 [Source:miRBase;Acc:MI0020357]	processed_transcript	19	5	102	16	43	13	82	24	-1.74328	1.3166	30.8132	2.84094e-08	4.25699e-07	-3.34794		22.3145	2.59576	97.339	18.1471	41.6856	13.914
ENSG00000050405	LIMA1	LIM domain and actin binding 1 [Source:HGNC Symbol;Acc:24636]	protein_coding	1898	1138	2718	3242	1430	4012	2771	4522	0.952945	7.66125	30.8085	2.84792e-08	4.26489e-07	1.93582		1699.55	1289.97	2691.55	3274.07	1637.74	3566.79
ENSG00000124571	XPO5	exportin 5 [Source:HGNC Symbol;Acc:17675]	protein_coding	374	320	1234	1286	642	1523	1284	870	0.972173	6.10324	30.7631	2.91534e-08	4.36325e-07	1.96179		394.653	303.582	1138.19	1403.19	666.464	1471.04
ENSG00000188486	H2AFX	H2A histone family, member X [Source:HGNC Symbol;Acc:4739]	protein_coding	194	161	834	1384	575	925	1075	556	0.998132	5.64292	30.7515	2.9328e-08	4.38675e-07	1.99741		199.623	156.354	968.944	1216.29	491.161	1103.85
ENSG00000167419	LPO	lactoperoxidase [Source:HGNC Symbol;Acc:6678]	protein_coding	1	8	1	3	1	5	1	2	6.10407	-1.4822	30.7477	2.93848e-08	4.39263e-07	68.7875		1.00856e-07	8	2.3599e-08	3	2.19682e-08	5
ENSG00000174945	AMZ1	archaelysin family metallopeptidase 1 [Source:HGNC Symbol;Acc:22231]	protein_coding	1	1	4	18	1	21	1	2	3.16507	-0.521033	30.7462	2.94082e-08	4.3935e-07	8.96978		3.10564e-08	1.17591e-07	3.14901	19.109	1.82966	19.8785
ENSG00000112183	RBM24	RNA binding motif protein 24 [Source:HGNC Symbol;Acc:21539]	protein_coding	310	73	610	143	369	215	594	88	-1.05005	4.44478	30.7282	2.96813e-08	4.43166e-07	-2.0706		339.738	64.3055	546.732	165.851	381.813	207.369
ENSG00000162913	C1orf145	chromosome 1 open reading frame 145 [Source:HGNC Symbol;Acc:32047]	protein_coding	29	3	71	14	63	23	94	8	-1.67195	1.39625	30.7113	2.99414e-08	4.46783e-07	-3.18645		28.3171	3.46477	71.107	13.9437	63.8946	22.4325
ENSG00000182054	IDH2	isocitrate dehydrogenase 2 (NADP+), mitochondrial [Source:HGNC Symbol;Acc:5383]	protein_coding	516	313	1301	1865	873	2041	2489	1751	0.96755	6.43727	30.6805	3.04201e-08	4.53655e-07	1.95552		462.885	354.922	1409.68	1732.29	900.731	1981.72
ENSG00000136237	RAPGEF5	Rap guanine nucleotide exchange factor (GEF) 5 [Source:HGNC Symbol;Acc:16862]	protein_coding	7	16	51	69	24	77	43	28	1.47571	1.67936	30.616	3.14493e-08	4.68724e-07	2.7812		10.9504	11.9822	44.4291	77.9135	24.3398	76.4205
ENSG00000181754	AMIGO1	adhesion molecule with Ig-like domain 1 [Source:HGNC Symbol;Acc:20824]	protein_coding	43	7	162	45	109	40	299	57	-1.3688	2.31321	30.6025	3.16692e-08	4.7172e-07	-2.58255		43.645	6.61146	170.647	41.4286	102	44.3355
[truncated: 23,344 more rows]
