# Supplementary material for: Immunological Molecular Responses of Human Retinal Pigment Epithelial Cells to Infection With Toxoplasma gondii
Source: Front Immunol. 2019 May 1;10:708. doi: 10.3389/fimmu.2019.00708 (PMC6506780; doi:10.3389/fimmu.2019.00708)
Supplement: Supplementary file 5 [file Table_8.XLSX]

## Sheet: Table S8. CAMERA GO
go_id	Ngenes	Direction	Pvalue	FDR_corrected p-values	term	ontology	over_represented_pvalue_CQN	under_represented_pvalue_CQN	numDEInCat_CQN	numInCat_CQN	FDR_CQN
GO:0008009	17	Up	1.50388e-15	2.83993e-11	chemokine activity	MF	4.25027e-09	1	14	17	7.79473e-07
GO:0042222	2	Up	4.29179e-14	2.02616e-10	interleukin-1 biosynthetic process	BP	0.0288832	1	2	2	0.30208
GO:0045360	2	Up	4.29179e-14	2.02616e-10	regulation of interleukin-1 biosynthetic process	BP	0.0288832	1	2	2	0.30208
GO:0045362	2	Up	4.29179e-14	2.02616e-10	positive regulation of interleukin-1 biosynthetic process	BP	0.0288832	1	2	2	0.30208
GO:0006270	36	Up	1.14203e-12	4.31321e-09	DNA replication initiation	BP	0.000189445	0.999952	17	37	0.00796547
GO:0042379	23	Up	6.76302e-12	2.12855e-08	chemokine receptor binding	MF	3.39282e-06	1	14	23	0.000295398
GO:0031731	1	Up	3.25646e-11	4.73039e-08	CCR6 chemokine receptor binding	MF	0.151546	1	1	1	0.764992
GO:0050719	1	Up	3.25646e-11	4.73039e-08	interleukin-1 alpha biosynthetic process	BP	0.151546	1	1	1	0.764992
GO:0050721	1	Up	3.25646e-11	4.73039e-08	regulation of interleukin-1 alpha biosynthetic process	BP	0.151546	1	1	1	0.764992
GO:0050726	1	Up	3.25646e-11	4.73039e-08	positive regulation of interleukin-1 alpha biosynthetic process	BP	0.151546	1	1	1	0.764992
GO:0072679	1	Up	3.25646e-11	4.73039e-08	thymocyte migration	BP	0.151546	1	1	1	0.764992
GO:1901078	2	Up	2.7187e-11	4.73039e-08	negative regulation of relaxation of muscle	BP	0.0438978	1	2	2	0.380853
GO:1901898	2	Up	2.7187e-11	4.73039e-08	negative regulation of relaxation of cardiac muscle	BP	0.0438978	1	2	2	0.380853
GO:0048020	11	Up	3.86561e-11	5.21415e-08	CCR chemokine receptor binding	MF	0.00447423	0.999394	6	11	0.0895833
GO:0033256	6	Up	7.00598e-11	8.2688e-08	I-kappaB/NF-kappaB complex	NA	NA	NA	NA	NA	NA
GO:0070098	24	Up	6.8057e-11	8.2688e-08	chemokine-mediated signaling pathway	BP	1.46052e-08	1	17	24	2.46842e-06
GO:2001180	2	Up	8.73317e-10	9.70102e-07	negative regulation of interleukin-10 secretion	BP	0.0361972	1	2	2	0.339191
GO:2001183	1	Up	1.30179e-09	1.36573e-06	negative regulation of interleukin-12 secretion	BP	0.185675	1	1	1	0.764992
GO:0030593	34	Up	1.39333e-09	1.38482e-06	neutrophil chemotaxis	BP	7.3942e-07	1	19	34	7.4543e-05
GO:1990266	37	Up	1.62532e-09	1.53463e-06	neutrophil migration	BP	8.34028e-07	1	20	37	8.21589e-05
GO:0000083	24	Up	1.77058e-09	1.59218e-06	regulation of transcription involved in G1/S transition of mitotic cell cycle	BP	0.00362212	0.999058	11	25	0.0785681
GO:0017143	1	Up	3.70408e-09	2.6903e-06	insecticide metabolic process	BP	0.196668	1	1	1	0.764992
GO:0018879	1	Up	3.70408e-09	2.6903e-06	biphenyl metabolic process	BP	0.196668	1	1	1	0.764992
GO:0018894	1	Up	3.70408e-09	2.6903e-06	dibenzo-p-dioxin metabolic process	BP	0.196668	1	1	1	0.764992
GO:0018963	1	Up	3.70408e-09	2.6903e-06	phthalate metabolic process	BP	0.196668	1	1	1	0.764992
GO:0061370	1	Up	3.70408e-09	2.6903e-06	testosterone biosynthetic process	BP	0.196668	1	1	1	0.764992
GO:0006261	129	Up	7.32839e-09	5.12553e-06	DNA-dependent DNA replication	BP	0.0441319	0.972197	33	129	0.38164
GO:0005125	78	Up	1.76696e-08	1.19169e-05	cytokine activity	MF	5.345e-15	1	45	79	4.00619e-12
GO:0048247	21	Up	6.16474e-08	4.01431e-05	lymphocyte chemotaxis	BP	5.74108e-05	0.999992	12	21	0.00302662
GO:0045352	1	Up	1.04102e-07	6.34146e-05	interleukin-1 Type I receptor antagonist activity	MF	0.185122	1	1	1	0.764992
GO:0045353	1	Up	1.04102e-07	6.34146e-05	interleukin-1 Type II receptor antagonist activity	MF	0.185122	1	1	1	0.764992
GO:0050966	4	Up	2.26217e-07	0.000133496	detection of mechanical stimulus involved in sensory perception of pain	BP	0.0323886	0.997952	3	4	0.319603
GO:0030863	56	Down	2.71039e-07	0.000154604	cortical cytoskeleton	NA	NA	NA	NA	NA	NA
GO:0050473	2	Up	2.78359e-07	0.000154604	arachidonate 15-lipoxygenase activity	MF	0.038526	1	2	2	0.35103
GO:0071621	43	Up	3.96861e-07	0.000214124	granulocyte chemotaxis	BP	8.13764e-07	1	22	43	8.10895e-05
GO:0097530	47	Up	4.10365e-07	0.000215259	granulocyte migration	BP	1.4037e-06	1	23	47	0.000133692
GO:0010956	2	Up	4.54842e-07	0.000232141	negative regulation of calcidiol 1-monooxygenase activity	BP	0.0400927	1	2	2	0.359978
GO:0032613	18	Up	4.72411e-07	0.000234763	interleukin-10 production	BP	0.00383412	0.999173	9	19	0.0817014
GO:0070391	6	Up	5.35133e-07	0.000252636	response to lipoteichoic acid	BP	0.0775352	0.98809	3	6	0.542451
GO:0071223	6	Up	5.35133e-07	0.000252636	cellular response to lipoteichoic acid	BP	0.0775352	0.98809	3	6	0.542451
GO:0071347	49	Up	6.11589e-07	0.000281689	cellular response to interleukin-1	BP	0.00459395	0.998209	18	52	0.0912112
GO:0046703	3	Up	7.51807e-07	0.000338027	natural killer cell lectin-like receptor binding	MF	0.00526545	1	3	3	0.10075
GO:0044815	72	Up	8.37186e-07	0.000367661	DNA packaging complex	NA	NA	NA	NA	NA	NA
GO:0034698	18	Up	1.08139e-06	0.000464114	response to gonadotropin	BP	0.00733713	0.998234	9	19	0.12498
GO:0000786	66	Up	1.25911e-06	0.000528378	nucleosome	NA	NA	NA	NA	NA	NA
GO:0032653	17	Up	1.31348e-06	0.00053921	regulation of interleukin-10 production	BP	0.00988042	0.99766	8	18	0.153888
GO:0004115	8	Up	1.55194e-06	0.000591995	3',5'-cyclic-AMP phosphodiesterase activity	MF	0.0630288	0.987881	4	8	0.474477
GO:0045226	3	Up	1.56745e-06	0.000591995	extracellular polysaccharide biosynthetic process	BP	0.00598545	1	3	3	0.108958
GO:0046379	3	Up	1.56745e-06	0.000591995	extracellular polysaccharide metabolic process	BP	0.00598545	1	3	3	0.108958
GO:0050501	3	Up	1.56745e-06	0.000591995	hyaluronan synthase activity	MF	0.00598545	1	3	3	0.108958
GO:0006260	260	Up	1.65944e-06	0.000614447	DNA replication	BP	0.0226292	0.984341	63	258	0.264837
GO:0032993	124	Up	2.14982e-06	0.000780715	protein-DNA complex	NA	NA	NA	NA	NA	NA
GO:0004666	1	Up	2.48593e-06	0.000869337	prostaglandin-endoperoxide synthase activity	MF	0.195773	1	1	1	0.764992
GO:0035633	1	Up	2.48593e-06	0.000869337	maintenance of blood-brain barrier	BP	0.195773	1	1	1	0.764992
GO:0043090	6	Up	2.54354e-06	0.000873315	amino acid import	BP	0.110765	0.979997	3	6	0.648819
GO:2000659	4	Up	2.72619e-06	0.000919309	regulation of interleukin-1-mediated signaling pathway	BP	0.0433195	0.995568	3	5	0.377927
GO:0060558	4	Up	3.37961e-06	0.00111966	regulation of calcidiol 1-monooxygenase activity	BP	0.0228889	0.998748	3	4	0.267332
GO:0031737	1	Up	3.64169e-06	0.00116559	CX3C chemokine receptor binding	MF	0.200601	1	1	1	0.764992
GO:0051041	1	Up	3.64169e-06	0.00116559	positive regulation of calcium-independent cell-cell adhesion	BP	0.200601	1	1	1	0.764992
GO:0004498	1	Up	4.02333e-06	0.00122543	calcidiol 1-monooxygenase activity	MF	0.195066	1	1	1	0.764992
GO:0030864	43	Down	3.93111e-06	0.00122543	cortical actin cytoskeleton	NA	NA	NA	NA	NA	NA
GO:0036378	1	Up	4.02333e-06	0.00122543	calcitriol biosynthetic process from calciol	BP	0.195066	1	1	1	0.764992
GO:0002548	23	Up	4.12295e-06	0.00123429	monocyte chemotaxis	BP	0.000207359	0.999962	12	24	0.00859293
GO:0042555	11	Up	4.18315e-06	0.00123429	MCM complex	NA	NA	NA	NA	NA	NA
GO:0004800	1	Down	4.37514e-06	0.00127108	thyroxine 5'-deiodinase activity	MF	0.128213	1	1	1	0.71535
GO:0000788	29	Up	4.66519e-06	0.00133481	nuclear nucleosome	NA	NA	NA	NA	NA	NA
GO:0070498	15	Up	5.19641e-06	0.00146461	interleukin-1-mediated signaling pathway	BP	0.0610119	0.981628	6	16	0.463749
GO:0005151	2	Up	5.30774e-06	0.00147399	interleukin-1, Type II receptor binding	MF	0.360493	0.959895	1	2	0.991204
GO:0071498	16	Up	5.71128e-06	0.00156307	cellular response to fluid shear stress	BP	0.0712541	0.97763	6	16	0.51568
GO:0072540	3	Up	5.90013e-06	0.00159169	T-helper 17 cell lineage commitment	BP	0.00555579	1	3	3	0.104559
GO:0086024	1	Up	7.55282e-06	0.00200884	adrenergic receptor signaling pathway involved in positive regulation of heart rate	BP	0.227311	1	1	1	0.796951
GO:0032496	171	Up	7.76736e-06	0.00203721	response to lipopolysaccharide	BP	4.00558e-06	0.999998	57	171	0.000338491
GO:0031497	120	Up	8.03235e-06	0.00207785	chromatin assembly	BP	0.888376	0.173668	14	101	1
GO:0000076	14	Up	8.64881e-06	0.00218569	DNA replication checkpoint	BP	0.0377318	0.990402	6	14	0.346541
GO:0034121	27	Up	8.68073e-06	0.00218569	regulation of toll-like receptor signaling pathway	BP	0.00327278	0.999097	12	28	0.073177
GO:0005657	57	Up	8.88651e-06	0.00220806	replication fork	NA	NA	NA	NA	NA	NA
GO:0006953	15	Up	9.32625e-06	0.00228723	acute-phase response	BP	0.0485793	0.986489	6	15	0.404572
GO:0032615	25	Up	9.80003e-06	0.0023133	interleukin-12 production	BP	0.00303211	0.999232	11	25	0.0694164
GO:0032655	25	Up	9.80003e-06	0.0023133	regulation of interleukin-12 production	BP	0.00303211	0.999232	11	25	0.0694164
GO:2000660	3	Up	9.78254e-06	0.0023133	negative regulation of interleukin-1-mediated signaling pathway	BP	0.082238	0.994529	2	3	0.561022
GO:0034341	78	Up	1.05481e-05	0.00245913	response to interferon-gamma	BP	0.00222294	0.999019	26	81	0.0562461
GO:0002237	179	Up	1.13143e-05	0.00246972	response to molecule of bacterial origin	BP	2.00571e-06	0.999999	60	179	0.000182944
GO:0002363	6	Up	1.13782e-05	0.00246972	alpha-beta T cell lineage commitment	BP	0.0150217	0.998639	4	6	0.202946
GO:0006323	147	Up	1.1137e-05	0.00246972	DNA packaging	BP	0.972702	0.047583	16	128	1
GO:0006334	107	Up	1.08928e-05	0.00246972	nucleosome assembly	BP	0.883075	0.186404	12	88	1
GO:0022616	29	Up	1.13206e-05	0.00246972	DNA strand elongation	BP	0.147119	0.930731	8	29	0.763238
GO:0043369	6	Up	1.13782e-05	0.00246972	CD4-positive or CD8-positive, alpha-beta T cell lineage commitment	BP	0.0150217	0.998639	4	6	0.202946
GO:0006271	23	Up	1.27758e-05	0.00270189	DNA strand elongation involved in DNA replication	BP	0.103729	0.958686	7	23	0.626679
GO:0009635	3	Up	1.29508e-05	0.00270189	response to herbicide	BP	0.0961107	0.992966	2	3	0.602437
GO:1902622	14	Up	1.26786e-05	0.00270189	regulation of neutrophil migration	BP	0.00106491	0.999853	8	14	0.0318716
GO:2000182	2	Up	1.30201e-05	0.00270189	regulation of progesterone biosynthetic process	BP	0.042008	1	2	2	0.368974
GO:0032354	12	Up	1.32111e-05	0.00271172	response to follicle-stimulating hormone	BP	0.081498	0.977425	5	12	0.558182
GO:0001819	210	Up	1.4545e-05	0.00292476	positive regulation of cytokine production	BP	5.32661e-08	1	73	214	7.52667e-06
GO:0042008	1	Up	1.45587e-05	0.00292476	interleukin-18 receptor activity	MF	0.196487	1	1	1	0.764992
GO:1901897	4	Up	1.56904e-05	0.00311893	regulation of relaxation of cardiac muscle	BP	0.196878	0.968669	2	4	0.764992
GO:0008457	1	Up	1.62426e-05	0.00316212	beta-galactosyl-N-acetylglucosaminylgalactosylglucosyl-ceramide beta-1,3-acetylglucosaminyltransferase activity	MF	0.206297	1	1	1	0.764992
GO:0047256	1	Up	1.62426e-05	0.00316212	lactosylceramide 1,3-N-acetyl-beta-D-glucosaminyltransferase activity	MF	0.206297	1	1	1	0.764992
GO:0006335	26	Up	1.67117e-05	0.0031711	DNA replication-dependent nucleosome assembly	BP	0.67819	0.611862	2	13	1
GO:0032693	7	Up	1.67925e-05	0.0031711	negative regulation of interleukin-10 production	BP	0.00312479	0.999776	5	7	0.0706006
GO:0034723	26	Up	1.67117e-05	0.0031711	DNA replication-dependent nucleosome organization	BP	0.67819	0.611862	2	13	1
GO:0032634	8	Up	1.95037e-05	0.00361087	interleukin-5 production	BP	0.0100064	0.99883	5	8	0.154709
GO:0032674	8	Up	1.95037e-05	0.00361087	regulation of interleukin-5 production	BP	0.0100064	0.99883	5	8	0.154709
GO:0043503	1	Up	1.97715e-05	0.0036249	skeletal muscle fiber adaptation	BP	0.166974	1	1	1	0.764992
GO:0051546	8	Up	2.29111e-05	0.00416012	keratinocyte migration	BP	0.0103457	0.998779	5	8	0.157971
GO:0010979	2	Up	2.47795e-05	0.00441449	regulation of vitamin D 24-hydroxylase activity	BP	0.364683	0.958837	1	2	0.991204
GO:0010980	2	Up	2.47795e-05	0.00441449	positive regulation of vitamin D 24-hydroxylase activity	BP	0.364683	0.958837	1	2	0.991204
GO:0005251	8	Up	2.56468e-05	0.00452629	delayed rectifier potassium channel activity	MF	0.0511466	0.990864	4	8	0.417281
GO:0043367	30	Up	2.80821e-05	0.00491021	CD4-positive, alpha-beta T cell differentiation	BP	0.00308926	0.999098	13	31	0.0700735
GO:0030595	85	Up	2.87077e-05	0.00497354	leukocyte chemotaxis	BP	8.83695e-11	1	42	86	2.30818e-08
GO:0072608	6	Up	2.93032e-05	0.00503056	interleukin-10 secretion	BP	0.0120257	0.998985	4	6	0.17537
GO:0006564	4	Up	3.05335e-05	0.00519455	L-serine biosynthetic process	BP	0.0196621	0.998989	3	4	0.241421
GO:0044448	85	Down	3.24548e-05	0.00547211	cell cortex part	NA	NA	NA	NA	NA	NA
GO:0009750	4	Up	3.31551e-05	0.00554071	response to fructose	BP	0.00639531	0.9997	4	5	0.113776
GO:0071674	30	Up	3.39475e-05	0.00562338	mononuclear cell migration	BP	1.42355e-05	0.999997	16	31	0.000985566
GO:0000732	26	Up	3.68555e-05	0.00575189	strand displacement	BP	0.418349	0.751024	6	26	1
GO:0006310	206	Up	3.64429e-05	0.00575189	DNA recombination	BP	0.494592	0.575892	40	207	1
GO:0006954	311	Up	3.56185e-05	0.00575189	inflammatory response	BP	4.29182e-10	1	103	309	9.99819e-08
GO:0034142	15	Up	3.66149e-05	0.00575189	toll-like receptor 4 signaling pathway	BP	0.011627	0.997518	7	15	0.171902
GO:0043092	2	Up	3.65198e-05	0.00575189	L-amino acid import	BP	0.0460892	1	2	2	0.391623
GO:0071103	223	Up	3.53698e-05	0.00575189	DNA conformation change	BP	0.991135	0.0149575	26	203	1
GO:1902624	12	Up	3.63669e-05	0.00575189	positive regulation of neutrophil migration	BP	0.00159583	0.999801	7	12	0.0427847
GO:0005150	2	Up	3.73762e-05	0.00578535	interleukin-1, Type I receptor binding	MF	0.319719	0.969317	1	2	0.981297
GO:0008211	9	Up	3.84687e-05	0.00590604	glucocorticoid metabolic process	BP	0.221527	0.933585	3	9	0.787878
GO:0008269	1	Up	3.94041e-05	0.00594404	JAK pathway signal transduction adaptor activity	MF	0.191529	1	1	1	0.764992
GO:0044729	1	Up	4.24934e-05	0.00594404	hemi-methylated DNA-binding	MF	0.188022	1	1	1	0.764992
GO:0050720	1	Up	4.24934e-05	0.00594404	interleukin-1 beta biosynthetic process	BP	0.188022	1	1	1	0.764992
GO:0050722	1	Up	4.24934e-05	0.00594404	regulation of interleukin-1 beta biosynthetic process	BP	0.188022	1	1	1	0.764992
GO:0050725	1	Up	4.24934e-05	0.00594404	positive regulation of interleukin-1 beta biosynthetic process	BP	0.188022	1	1	1	0.764992
GO:0071346	68	Up	4.13503e-05	0.00594404	cellular response to interferon-gamma	BP	0.00152267	0.999378	24	71	0.0416337
GO:0072298	1	Up	4.24934e-05	0.00594404	regulation of metanephric glomerulus development	BP	0.188022	1	1	1	0.764992
GO:0072300	1	Up	4.24934e-05	0.00594404	positive regulation of metanephric glomerulus development	BP	0.188022	1	1	1	0.764992
GO:0072301	1	Up	4.24934e-05	0.00594404	regulation of metanephric glomerular mesangial cell proliferation	BP	0.188022	1	1	1	0.764992
GO:0072303	1	Up	4.24934e-05	0.00594404	positive regulation of glomerular metanephric mesangial cell proliferation	BP	0.188022	1	1	1	0.764992
GO:0098758	1	Up	4.24934e-05	0.00594404	response to interleukin-8	BP	0.188022	1	1	1	0.764992
GO:0098759	1	Up	4.24934e-05	0.00594404	cellular response to interleukin-8	BP	0.188022	1	1	1	0.764992
GO:2000848	3	Up	4.32206e-05	0.0060013	positive regulation of corticosteroid hormone secretion	BP	0.0874763	0.993958	2	3	0.579111
GO:0002523	3	Up	4.39105e-05	0.0060526	leukocyte migration involved in inflammatory response	BP	0.0889407	0.993794	2	3	0.582556
GO:0035710	33	Up	4.4596e-05	0.00606006	CD4-positive, alpha-beta T cell activation	BP	0.0072495	0.997571	13	34	0.123859
GO:0090022	13	Up	4.46065e-05	0.00606006	regulation of neutrophil chemotaxis	BP	0.00346276	0.999466	7	13	0.0762382
GO:0070859	2	Up	4.66982e-05	0.00625425	positive regulation of bile acid biosynthetic process	BP	0.336488	0.965629	1	2	0.988054
GO:1904253	2	Up	4.66982e-05	0.00625425	positive regulation of bile acid metabolic process	BP	0.336488	0.965629	1	2	0.988054
GO:0072603	4	Up	4.89181e-05	0.00637082	interleukin-5 secretion	BP	0.170364	0.97537	2	4	0.764992
GO:0072611	4	Up	4.89181e-05	0.00637082	interleukin-13 secretion	BP	0.170364	0.97537	2	4	0.764992
GO:2000662	4	Up	4.89181e-05	0.00637082	regulation of interleukin-5 secretion	BP	0.170364	0.97537	2	4	0.764992
GO:2000665	4	Up	4.89181e-05	0.00637082	regulation of interleukin-13 secretion	BP	0.170364	0.97537	2	4	0.764992
GO:0001906	38	Up	5.08492e-05	0.00657697	cell killing	BP	0.000202277	0.999948	17	38	0.00842283
GO:0043435	3	Up	5.51088e-05	0.00703159	response to corticotropin-releasing hormone	BP	0.00764183	1	3	3	0.128274
GO:0071376	3	Up	5.51088e-05	0.00703159	cellular response to corticotropin-releasing hormone stimulus	BP	0.00764183	1	3	3	0.128274
GO:0004896	32	Up	5.57722e-05	0.00706847	cytokine receptor activity	MF	0.00401098	0.998777	13	32	0.0845306
GO:0016010	16	Down	6.04256e-05	0.0075568	dystrophin-associated glycoprotein complex	NA	NA	NA	NA	NA	NA
GO:0090665	16	Down	6.04256e-05	0.0075568	glycoprotein complex	NA	NA	NA	NA	NA	NA
GO:0002360	7	Up	6.08628e-05	0.0075614	T cell lineage commitment	BP	0.0295505	0.996029	4	7	0.306427
GO:0004908	4	Up	6.41478e-05	0.00791744	interleukin-1 receptor activity	MF	0.0222159	0.998799	3	4	0.26142
GO:0003278	4	Down	6.87149e-05	0.00842605	apoptotic process involved in heart morphogenesis	BP	0.0263405	0.998473	3	4	0.289964
GO:0070857	3	Up	7.22248e-05	0.00879931	regulation of bile acid biosynthetic process	BP	0.470394	0.904596	1	3	1
GO:0032494	3	Up	7.3915e-05	0.0089475	response to peptidoglycan	BP	0.00543979	1	3	3	0.103051
GO:0006333	141	Up	7.61667e-05	0.00916135	chromatin assembly or disassembly	BP	0.871696	0.187858	18	122	1
GO:0070555	66	Up	7.69788e-05	0.00920043	response to interleukin-1	BP	0.00577714	0.997427	22	69	0.107039
GO:0032729	25	Up	7.96169e-05	0.00945588	positive regulation of interferon-gamma production	BP	0.000304555	0.999937	13	26	0.0116155
GO:0001660	3	Up	8.209e-05	0.00955875	fever generation	BP	0.00561344	1	3	3	0.105299
GO:0005126	126	Up	8.25077e-05	0.00955875	cytokine receptor binding	MF	1.67194e-06	0.999999	47	130	0.000156969
GO:0031620	3	Up	8.209e-05	0.00955875	regulation of fever generation	BP	0.00561344	1	3	3	0.105299
GO:0031622	3	Up	8.209e-05	0.00955875	positive regulation of fever generation	BP	0.00561344	1	3	3	0.105299
GO:0045214	18	Down	8.30532e-05	0.00956327	sarcomere organization	BP	0.109646	0.960563	6	17	0.645364
GO:0032656	8	Up	8.74517e-05	0.0100087	regulation of interleukin-13 production	BP	0.00965661	0.998881	5	8	0.152099
GO:0097529	70	Up	9.1171e-05	0.0103715	myeloid leukocyte migration	BP	1.70482e-07	1	32	71	2.09924e-05
GO:0005534	2	Up	9.36215e-05	0.0105235	galactose binding	MF	0.337182	0.965471	1	2	0.988054
GO:0045063	10	Up	9.33848e-05	0.0105235	T-helper 1 cell differentiation	BP	0.0243077	0.995668	5	10	0.278104
GO:0002639	16	Up	9.67094e-05	0.0106799	positive regulation of immunoglobulin production	BP	0.0181631	0.99562	7	16	0.229278
GO:0042398	31	Up	9.64715e-05	0.0106799	cellular modified amino acid biosynthetic process	BP	0.0178274	0.993694	11	32	0.227208
GO:0060591	4	Down	9.56803e-05	0.0106799	chondroblast differentiation	BP	0.00156644	1	4	4	0.0424809
GO:0002287	26	Up	0.000101972	0.0106977	alpha-beta T cell activation involved in immune response	BP	0.00255888	0.999325	12	27	0.0617885
GO:0002293	26	Up	0.000101972	0.0106977	alpha-beta T cell differentiation involved in immune response	BP	0.00255888	0.999325	12	27	0.0617885
GO:0002294	26	Up	0.000101972	0.0106977	CD4-positive, alpha-beta T cell differentiation involved in immune response	BP	0.00255888	0.999325	12	27	0.0617885
GO:0042093	26	Up	0.000101972	0.0106977	T-helper cell differentiation	BP	0.00255888	0.999325	12	27	0.0617885
GO:0042368	6	Up	0.000102494	0.0106977	vitamin D biosynthetic process	BP	0.00116182	0.999957	5	6	0.0341204
GO:0046632	45	Up	9.79519e-05	0.0106977	alpha-beta T cell differentiation	BP	0.00972593	0.996121	16	46	0.152699
GO:0060556	6	Up	0.000102494	0.0106977	regulation of vitamin D biosynthetic process	BP	0.00116182	0.999957	5	6	0.0341204
GO:0070427	4	Up	9.82555e-05	0.0106977	nucleotide-binding oligomerization domain containing 1 signaling pathway	BP	0.0194651	0.999003	3	4	0.240496
GO:1901077	5	Up	0.000101869	0.0106977	regulation of relaxation of muscle	BP	0.268368	0.93998	2	5	0.881591
GO:2001179	5	Up	0.000102536	0.0106977	regulation of interleukin-10 secretion	BP	0.0428911	0.99563	3	5	0.375026
GO:0050729	46	Up	0.000103389	0.0107275	positive regulation of inflammatory response	BP	6.23388e-06	0.999999	22	46	0.000488481
GO:0032650	2	Up	0.000106681	0.0108896	regulation of interleukin-1 alpha production	BP	0.314074	0.970501	1	2	0.973593
GO:0032730	2	Up	0.000106681	0.0108896	positive regulation of interleukin-1 alpha production	BP	0.314074	0.970501	1	2	0.973593
GO:0042346	13	Up	0.000105648	0.0108896	positive regulation of NF-kappaB import into nucleus	BP	0.00662478	0.998784	7	14	0.116771
GO:0006312	42	Up	0.000109767	0.0111443	mitotic recombination	BP	0.291555	0.820692	10	43	0.932316
GO:0071622	18	Up	0.000114091	0.0115214	regulation of granulocyte chemotaxis	BP	4.91096e-05	0.999994	11	18	0.00268443
GO:0072539	4	Up	0.000117555	0.0118081	T-helper 17 cell differentiation	BP	0.0251163	0.998572	3	4	0.281704
GO:0071872	9	Up	0.00012618	0.0126074	cellular response to epinephrine stimulus	BP	0.0180839	0.997233	5	9	0.229058
GO:0006198	11	Up	0.000129289	0.0128499	cAMP catabolic process	BP	0.0758255	0.979464	5	12	0.535453
GO:0000722	31	Up	0.000130179	0.0128635	telomere maintenance via recombination	BP	0.139108	0.932257	9	32	0.755846
GO:0030368	6	Up	0.000130787	0.0128635	interleukin-17 receptor activity	MF	0.0945216	0.984131	3	6	0.597805
GO:0071624	11	Up	0.000133983	0.0130419	positive regulation of granulocyte chemotaxis	BP	0.00537466	0.999242	6	11	0.10238
GO:0090023	11	Up	0.000133983	0.0130419	positive regulation of neutrophil chemotaxis	BP	0.00537466	0.999242	6	11	0.10238
GO:0030656	7	Up	0.000136864	0.013254	regulation of vitamin metabolic process	BP	0.00308577	0.99978	5	7	0.0700735
GO:0031298	6	Up	0.000154149	0.0148518	replication fork protection complex	NA	NA	NA	NA	NA	NA
GO:0043596	37	Up	0.0001619	0.0155194	nuclear replication fork	NA	NA	NA	NA	NA	NA
GO:0032735	16	Up	0.000163883	0.0156301	positive regulation of interleukin-12 production	BP	0.0171027	0.995928	7	16	0.221513
GO:0002295	5	Up	0.000168158	0.0158193	T-helper cell lineage commitment	BP	0.0487744	0.994751	3	5	0.404594
GO:0031055	42	Up	0.00016838	0.0158193	chromatin remodeling at centromere	BP	0.470351	0.691034	7	36	1
GO:0043373	5	Up	0.000168158	0.0158193	CD4-positive, alpha-beta T cell lineage commitment	BP	0.0487744	0.994751	3	5	0.404594
GO:0005031	18	Up	0.000172963	0.0160109	tumor necrosis factor-activated receptor activity	MF	0.00301295	0.999391	9	18	0.0693715
GO:0005035	18	Up	0.000172963	0.0160109	death receptor activity	MF	0.00301295	0.999391	9	18	0.0693715
GO:0032743	18	Up	0.000171746	0.0160109	positive regulation of interleukin-2 production	BP	0.0565285	0.981383	7	19	0.443715
GO:0002224	76	Up	0.000179807	0.0165188	toll-like receptor signaling pathway	BP	0.0258197	0.986444	22	77	0.28736
GO:0030061	5	Up	0.000180199	0.0165188	mitochondrial crista	NA	NA	NA	NA	NA	NA
GO:0034728	127	Up	0.000182476	0.0165667	nucleosome organization	BP	0.970029	0.0544883	13	109	1
GO:0043034	18	Down	0.000181829	0.0165667	costamere	NA	NA	NA	NA	NA	NA
GO:0003779	268	Down	0.000184109	0.016635	actin binding	MF	4.3327e-07	1	86	267	4.55436e-05
GO:0006563	7	Up	0.000190465	0.0171273	L-serine metabolic process	BP	0.123545	0.974471	3	7	0.69921
GO:0030017	100	Down	0.000195219	0.0174373	sarcomere	NA	NA	NA	NA	NA	NA
GO:0045672	13	Up	0.000195758	0.0174373	positive regulation of osteoclast differentiation	BP	0.0202329	0.995725	6	13	0.247022
GO:0009070	12	Up	0.000198832	0.0176279	serine family amino acid biosynthetic process	BP	0.0596663	0.984982	5	12	0.457964
GO:0002266	1	Up	0.000203066	0.0177532	follicular dendritic cell activation	BP	0.347673	0.963026	1	2	0.988054
GO:0002268	1	Up	0.000203066	0.0177532	follicular dendritic cell differentiation	BP	0.347673	0.963026	1	2	0.988054
GO:0033257	1	Up	0.000203066	0.0177532	Bcl3/NF-kappaB2 complex	NA	NA	NA	NA	NA	NA
GO:0005157	2	Up	0.000217657	0.0189412	macrophage colony-stimulating factor receptor binding	MF	0.0344977	1	2	2	0.330944
GO:0004998	2	Up	0.000222664	0.019288	transferrin receptor activity	MF	0.0418216	1	2	2	0.368004
GO:0010957	4	Up	0.000224985	0.0193119	negative regulation of vitamin D biosynthetic process	BP	0.00137919	1	4	4	0.0388495
GO:0046137	4	Up	0.000224985	0.0193119	negative regulation of vitamin metabolic process	BP	0.00137919	1	4	4	0.0388495
GO:0007156	76	Down	0.000226699	0.019371	homophilic cell adhesion via plasma membrane adhesion molecules	BP	3.08626e-11	1	42	77	8.44508e-09
GO:0021546	1	Up	0.000241018	0.0194503	rhombomere development	BP	0.198024	1	1	1	0.764992
GO:0021569	1	Up	0.000241018	0.0194503	rhombomere 3 development	BP	0.198024	1	1	1	0.764992
GO:0021571	1	Up	0.000241018	0.0194503	rhombomere 5 development	BP	0.198024	1	1	1	0.764992
GO:0021593	1	Up	0.000241018	0.0194503	rhombomere morphogenesis	BP	0.198024	1	1	1	0.764992
GO:0021594	1	Up	0.000241018	0.0194503	rhombomere formation	BP	0.198024	1	1	1	0.764992
GO:0021658	1	Up	0.000241018	0.0194503	rhombomere 3 morphogenesis	BP	0.198024	1	1	1	0.764992
GO:0021660	1	Up	0.000241018	0.0194503	rhombomere 3 formation	BP	0.198024	1	1	1	0.764992
GO:0021664	1	Up	0.000241018	0.0194503	rhombomere 5 morphogenesis	BP	0.198024	1	1	1	0.764992
GO:0021666	1	Up	0.000241018	0.0194503	rhombomere 5 formation	BP	0.198024	1	1	1	0.764992
GO:0032227	2	Up	0.000231237	0.0194503	negative regulation of synaptic transmission, dopaminergic	BP	0.337809	0.965328	1	2	0.988054
GO:0034612	185	Up	0.000240152	0.0194503	response to tumor necrosis factor	BP	0.00112988	0.999375	51	184	0.0334673
GO:0035283	1	Up	0.000241018	0.0194503	central nervous system segmentation	BP	0.198024	1	1	1	0.764992
GO:0035284	1	Up	0.000241018	0.0194503	brain segmentation	BP	0.198024	1	1	1	0.764992
GO:0005287	1	Up	0.000279008	0.0196597	high-affinity basic amino acid transmembrane transporter activity	MF	0.228898	1	1	1	0.798455
GO:0005289	1	Up	0.000279008	0.0196597	high-affinity arginine transmembrane transporter activity	MF	0.228898	1	1	1	0.798455
GO:0005292	1	Up	0.000279008	0.0196597	high-affinity lysine transmembrane transporter activity	MF	0.228898	1	1	1	0.798455
GO:0009617	233	Up	0.00025832	0.0196597	response to bacterium	BP	3.08674e-06	0.999999	72	230	0.000272883
GO:0019221	305	Up	0.000265883	0.0196597	cytokine-mediated signaling pathway	BP	1.49486e-08	1	96	305	2.50194e-06
GO:0032733	12	Up	0.000249864	0.0196597	positive regulation of interleukin-10 production	BP	0.0705055	0.980815	5	13	0.511981
GO:0034097	469	Up	0.000270399	0.0196597	response to cytokine	BP	1.02393e-10	1	145	476	2.5958e-08
GO:0034226	1	Up	0.000279008	0.0196597	lysine import	BP	0.228898	1	1	1	0.798455
GO:0043091	1	Up	0.000279008	0.0196597	L-arginine import	BP	0.228898	1	1	1	0.798455
GO:0044745	1	Up	0.000279008	0.0196597	amino acid transmembrane import	BP	0.228898	1	1	1	0.798455
GO:0060611	1	Up	0.000255209	0.0196597	mammary gland fat development	BP	0.192635	1	1	1	0.764992
GO:0061459	1	Up	0.000279008	0.0196597	L-arginine transmembrane transporter activity	MF	0.228898	1	1	1	0.798455
GO:0061461	1	Up	0.000279008	0.0196597	L-lysine import	BP	0.228898	1	1	1	0.798455
GO:0070091	2	Up	0.000254245	0.0196597	glucagon secretion	BP	0.0302732	1	2	2	0.309905
GO:0089718	1	Up	0.000279008	0.0196597	amino acid import across plasma membrane	BP	0.228898	1	1	1	0.798455
GO:0090467	1	Up	0.000279008	0.0196597	arginine import	BP	0.228898	1	1	1	0.798455
GO:0097625	1	Up	0.000279008	0.0196597	low-affinity basic amino acid transmembrane transporter activity	MF	0.228898	1	1	1	0.798455
GO:0097626	1	Up	0.000279008	0.0196597	low-affinity L-arginine transmembrane transporter activity	MF	0.228898	1	1	1	0.798455
GO:0097627	1	Up	0.000279008	0.0196597	high-affinity L-ornithine transmembrane transporter activity	MF	0.228898	1	1	1	0.798455
GO:0097638	1	Up	0.000279008	0.0196597	L-arginine import across plasma membrane	BP	0.228898	1	1	1	0.798455
GO:0097639	1	Up	0.000279008	0.0196597	L-lysine import across plasma membrane	BP	0.228898	1	1	1	0.798455
GO:0097640	1	Up	0.000279008	0.0196597	L-ornithine import across plasma membrane	BP	0.228898	1	1	1	0.798455
GO:1902023	1	Up	0.000279008	0.0196597	L-arginine transport	BP	0.228898	1	1	1	0.798455
GO:1902228	1	Up	0.000255209	0.0196597	positive regulation of macrophage colony-stimulating factor signaling pathway	BP	0.192635	1	1	1	0.764992
GO:1902765	1	Up	0.000279008	0.0196597	L-arginine import into cell	BP	0.228898	1	1	1	0.798455
GO:1903400	1	Up	0.000279008	0.0196597	L-arginine transmembrane transport	BP	0.228898	1	1	1	0.798455
GO:1903410	1	Up	0.000279008	0.0196597	L-lysine import into cell	BP	0.228898	1	1	1	0.798455
GO:1903411	1	Up	0.000279008	0.0196597	L-ornithine import into cell	BP	0.228898	1	1	1	0.798455
GO:1903971	1	Up	0.000255209	0.0196597	positive regulation of response to macrophage colony-stimulating factor	BP	0.192635	1	1	1	0.764992
GO:1903974	1	Up	0.000255209	0.0196597	positive regulation of cellular response to macrophage colony-stimulating factor stimulus	BP	0.192635	1	1	1	0.764992
GO:1903975	5	Up	0.000248877	0.0196597	regulation of glial cell migration	BP	0.0480606	0.99486	3	5	0.403171
GO:1904124	1	Up	0.000255209	0.0196597	microglial cell migration	BP	0.192635	1	1	1	0.764992
GO:1904139	1	Up	0.000255209	0.0196597	regulation of microglial cell migration	BP	0.192635	1	1	1	0.764992
GO:1904141	1	Up	0.000255209	0.0196597	positive regulation of microglial cell migration	BP	0.192635	1	1	1	0.764992
GO:0003688	10	Up	0.000286576	0.0201178	DNA replication origin binding	MF	0.0860081	0.979461	4	10	0.575117
GO:0032754	7	Up	0.000300452	0.0210138	positive regulation of interleukin-5 production	BP	0.0326391	0.995465	4	7	0.320973
GO:0001661	1	Up	0.000301692	0.0210227	conditioned taste aversion	BP	0.189829	1	1	1	0.764992
GO:0044449	112	Down	0.000305833	0.0211551	contractile fiber part	NA	NA	NA	NA	NA	NA
GO:0072538	5	Up	0.000305734	0.0211551	T-helper 17 type immune response	BP	0.0535879	0.993995	3	5	0.430877
GO:2000833	4	Up	0.00031426	0.0216587	positive regulation of steroid hormone secretion	BP	0.160735	0.977626	2	4	0.764992
GO:0002250	143	Up	0.00032097	0.0218029	adaptive immune response	BP	5.09283e-06	0.999998	51	146	0.000412175
GO:0004948	1	Up	0.000319645	0.0218029	calcitonin receptor activity	MF	0.149556	1	1	1	0.764138
GO:0031716	1	Up	0.000319645	0.0218029	calcitonin receptor binding	MF	0.149556	1	1	1	0.764138
GO:0071372	8	Up	0.000320262	0.0218029	cellular response to follicle-stimulating hormone stimulus	BP	0.220672	0.936254	3	8	0.787706
GO:0021541	1	Up	0.000328458	0.0222316	ammon gyrus development	BP	0.207075	1	1	1	0.764992
GO:0003678	49	Up	0.000334091	0.0224477	DNA helicase activity	MF	0.770251	0.358599	8	48	1
GO:0004648	1	Up	0.000336317	0.0224477	O-phospho-L-serine:2-oxoglutarate aminotransferase activity	MF	0.191256	1	1	1	0.764992
GO:0008188	5	Up	0.000335368	0.0224477	neuropeptide receptor activity	MF	0.0829005	0.986881	3	6	0.563756
GO:0050974	8	Up	0.000336407	0.0224477	detection of mechanical stimulus involved in sensory perception	BP	0.0622896	0.988073	4	8	0.470763
GO:0007030	92	Down	0.000340244	0.0224896	Golgi organization	BP	0.860031	0.210086	15	93	1
GO:0046697	17	Up	0.000339943	0.0224896	decidualization	BP	0.00945593	0.997832	8	17	0.149689
GO:0051040	2	Up	0.000340608	0.0224896	regulation of calcium-independent cell-cell adhesion	BP	0.360415	0.959915	1	2	0.991204
GO:0044107	3	Up	0.000347745	0.0228015	cellular alcohol metabolic process	BP	0.0926017	0.993376	2	3	0.592803
GO:0044108	3	Up	0.000347745	0.0228015	cellular alcohol biosynthetic process	BP	0.0926017	0.993376	2	3	0.592803
GO:0050975	1	Up	0.00036237	0.0235154	sensory perception of touch	BP	0.211123	1	1	1	0.773166
GO:0050976	1	Up	0.00036237	0.0235154	detection of mechanical stimulus involved in sensory perception of touch	BP	0.211123	1	1	1	0.773166
GO:1904251	4	Up	0.000361871	0.0235154	regulation of bile acid metabolic process	BP	0.567566	0.835809	1	4	1
GO:0044454	398	Up	0.000367447	0.0237633	nuclear chromosome part	NA	NA	NA	NA	NA	NA
GO:0033280	24	Up	0.000370066	0.0238509	response to vitamin D	BP	0.0109948	0.99678	10	24	0.165826
GO:0034508	50	Up	0.000372189	0.0239062	centromere complex assembly	BP	0.722608	0.42571	7	44	1
GO:2000669	2	Down	0.000373626	0.0239171	negative regulation of dendritic cell apoptotic process	BP	0.0412269	1	2	2	0.36578
GO:1900623	3	Up	0.000379559	0.0241333	regulation of monocyte aggregation	BP	0.109763	0.991272	2	3	0.645364
GO:1900625	3	Up	0.000379559	0.0241333	positive regulation of monocyte aggregation	BP	0.109763	0.991272	2	3	0.645364
GO:0000725	85	Up	0.000381652	0.024185	recombinational repair	BP	0.48067	0.626044	17	85	1
GO:0002292	28	Up	0.000388178	0.0242954	T cell differentiation involved in immune response	BP	0.00542505	0.998377	12	29	0.102991
GO:0002702	34	Up	0.000384992	0.0242954	positive regulation of production of molecular mediator of immune response	BP	0.0450352	0.981212	11	34	0.38625
GO:0051015	90	Down	0.000388541	0.0242954	actin filament binding	MF	0.000266694	0.999891	32	89	0.0104966
GO:0070278	2	Down	0.000386743	0.0242954	extracellular matrix constituent secretion	BP	0.0378032	1	2	2	0.346965
GO:0000228	426	Up	0.000422213	0.0249188	nuclear chromosome	NA	NA	NA	NA	NA	NA
GO:0000724	84	Up	0.0004207	0.0249188	double-strand break repair via homologous recombination	BP	0.460229	0.645633	17	84	1
GO:0000791	25	Up	0.000436471	0.0249188	euchromatin	NA	NA	NA	NA	NA	NA
GO:0004966	1	Up	0.000459212	0.0249188	galanin receptor activity	MF	0.148893	1	1	1	0.763238
GO:0010015	1	Up	0.000459212	0.0249188	root morphogenesis	BP	0.148893	1	1	1	0.763238
GO:0010053	1	Up	0.000459212	0.0249188	root epidermal cell differentiation	BP	0.148893	1	1	1	0.763238
GO:0010054	1	Up	0.000459212	0.0249188	trichoblast differentiation	BP	0.148893	1	1	1	0.763238
GO:0017015	77	Down	0.000437017	0.0249188	regulation of transforming growth factor beta receptor signaling pathway	BP	0.0162221	0.991696	24	78	0.213502
GO:0022622	1	Up	0.000459212	0.0249188	root system development	BP	0.148893	1	1	1	0.763238
GO:0030016	115	Down	0.000456527	0.0249188	myofibril	NA	NA	NA	NA	NA	NA
GO:0031674	71	Down	0.000424973	0.0249188	I band	NA	NA	NA	NA	NA	NA
GO:0031763	1	Up	0.000459212	0.0249188	galanin receptor binding	MF	0.148893	1	1	1	0.763238
GO:0031764	1	Up	0.000459212	0.0249188	type 1 galanin receptor binding	MF	0.148893	1	1	1	0.763238
GO:0031765	1	Up	0.000459212	0.0249188	type 2 galanin receptor binding	MF	0.148893	1	1	1	0.763238
GO:0031766	1	Up	0.000459212	0.0249188	type 3 galanin receptor binding	MF	0.148893	1	1	1	0.763238
GO:0048364	1	Up	0.000459212	0.0249188	root development	BP	0.148893	1	1	1	0.763238
GO:0048764	1	Up	0.000459212	0.0249188	trichoblast maturation	BP	0.148893	1	1	1	0.763238
GO:0048765	1	Up	0.000459212	0.0249188	root hair cell differentiation	BP	0.148893	1	1	1	0.763238
GO:0048767	1	Up	0.000459212	0.0249188	root hair elongation	BP	0.148893	1	1	1	0.763238
GO:0050955	1	Up	0.000430141	0.0249188	thermoception	BP	0.214243	1	1	1	0.777053
GO:0050968	1	Up	0.000430141	0.0249188	detection of chemical stimulus involved in sensory perception of pain	BP	0.214243	1	1	1	0.777053
GO:0051464	1	Up	0.000459212	0.0249188	positive regulation of cortisol secretion	BP	0.148893	1	1	1	0.763238
GO:0060326	120	Up	0.000427099	0.0249188	cell chemotaxis	BP	2.91623e-12	1	56	121	9.48544e-10
GO:0071345	401	Up	0.000420873	0.0249188	cellular response to cytokine stimulus	BP	2.00527e-09	1	124	407	4.26776e-07
GO:0080147	1	Up	0.000459212	0.0249188	root hair cell development	BP	0.148893	1	1	1	0.763238
GO:0090259	3	Up	0.000425867	0.0249188	regulation of retinal ganglion cell axon guidance	BP	0.106988	0.991629	2	3	0.635511
GO:0090558	1	Up	0.000459212	0.0249188	plant epidermis development	BP	0.148893	1	1	1	0.763238
GO:0090627	1	Up	0.000459212	0.0249188	plant epidermal cell differentiation	BP	0.148893	1	1	1	0.763238
GO:0097603	1	Up	0.000430141	0.0249188	temperature-gated ion channel activity	MF	0.214243	1	1	1	0.777053
GO:0097604	1	Up	0.000430141	0.0249188	temperature-gated cation channel activity	MF	0.214243	1	1	1	0.777053
GO:0099402	1	Up	0.000459212	0.0249188	plant organ development	BP	0.148893	1	1	1	0.763238
GO:1901551	1	Up	0.00042098	0.0249188	negative regulation of endothelial cell development	BP	0.218875	1	1	1	0.785449
GO:1902606	1	Up	0.000459212	0.0249188	regulation of large conductance calcium-activated potassium channel activity	BP	0.148893	1	1	1	0.763238
GO:1902608	1	Up	0.000459212	0.0249188	positive regulation of large conductance calcium-activated potassium channel activity	BP	0.148893	1	1	1	0.763238
GO:1902890	1	Up	0.000459212	0.0249188	regulation of root hair elongation	BP	0.148893	1	1	1	0.763238
GO:1902891	1	Up	0.000459212	0.0249188	negative regulation of root hair elongation	BP	0.148893	1	1	1	0.763238
GO:1903141	1	Up	0.00042098	0.0249188	negative regulation of establishment of endothelial barrier	BP	0.218875	1	1	1	0.785449
GO:1903844	77	Down	0.000437017	0.0249188	regulation of cellular response to transforming growth factor beta stimulus	BP	0.0162221	0.991696	24	78	0.213502
GO:1903888	1	Up	0.000459212	0.0249188	regulation of plant epidermal cell differentiation	BP	0.148893	1	1	1	0.763238
GO:1903889	1	Up	0.000459212	0.0249188	negative regulation of plant epidermal cell differentiation	BP	0.148893	1	1	1	0.763238
GO:1905392	1	Up	0.000459212	0.0249188	plant organ morphogenesis	BP	0.148893	1	1	1	0.763238
GO:1905421	1	Up	0.000459212	0.0249188	regulation of plant organ morphogenesis	BP	0.148893	1	1	1	0.763238
GO:1905422	1	Up	0.000459212	0.0249188	negative regulation of plant organ morphogenesis	BP	0.148893	1	1	1	0.763238
GO:2000067	1	Up	0.000459212	0.0249188	regulation of root morphogenesis	BP	0.148893	1	1	1	0.763238
GO:2000280	1	Up	0.000459212	0.0249188	regulation of root development	BP	0.148893	1	1	1	0.763238
GO:2000851	1	Up	0.000459212	0.0249188	positive regulation of glucocorticoid secretion	BP	0.148893	1	1	1	0.763238
GO:0060738	1	Up	0.000467377	0.0250737	epithelial-mesenchymal signaling involved in prostate gland development	BP	0.199633	1	1	1	0.764992
GO:0061144	1	Up	0.000467377	0.0250737	alveolar secondary septum development	BP	0.199633	1	1	1	0.764992
GO:0090271	2	Up	0.000463586	0.0250737	positive regulation of fibroblast growth factor production	BP	0.373063	0.95667	1	2	0.993408
GO:1902691	1	Up	0.000467377	0.0250737	respiratory basal cell differentiation	BP	0.199633	1	1	1	0.764992
GO:0045005	27	Up	0.000469278	0.0251044	DNA-dependent DNA replication maintenance of fidelity	BP	0.260092	0.863176	7	27	0.863582
GO:0070487	4	Up	0.000473429	0.0252549	monocyte aggregation	BP	0.0234748	0.998702	3	4	0.272126
GO:0001909	34	Up	0.000474816	0.0252575	leukocyte mediated cytotoxicity	BP	0.000644484	0.999829	15	34	0.0214899
GO:0071356	170	Up	0.000491181	0.0260547	cellular response to tumor necrosis factor	BP	0.00157599	0.999136	47	169	0.0424809
GO:0032847	2	Up	0.000494303	0.0261048	regulation of cellular pH reduction	BP	0.0407286	1	2	2	0.363364
GO:0072676	32	Up	0.000494891	0.0261048	lymphocyte migration	BP	4.15455e-05	0.999992	16	32	0.00235593
GO:0009444	1	Up	0.000504474	0.0263163	pyruvate oxidation	BP	0.212632	1	1	1	0.775287
GO:0010744	6	Up	0.000501986	0.0263163	positive regulation of macrophage derived foam cell differentiation	BP	0.00116625	0.999957	5	6	0.0341923
GO:0038097	1	Up	0.000504474	0.0263163	positive regulation of mast cell activation by Fc-epsilon receptor signaling pathway	BP	0.212632	1	1	1	0.775287
GO:0051290	34	Up	0.000502895	0.0263163	protein heterotetramerization	BP	0.983807	0.090041	1	21	1
GO:0070295	2	Up	0.000517529	0.0269229	renal water absorption	BP	0.0303751	1	2	2	0.310211
GO:0006477	4	Down	0.000537431	0.0275143	protein sulfation	BP	0.0199623	0.998967	3	4	0.244391
GO:0045082	1	Up	0.000537639	0.0275143	positive regulation of interleukin-10 biosynthetic process	BP	0.360431	0.959911	1	2	0.991204
GO:0045366	1	Up	0.000537639	0.0275143	regulation of interleukin-13 biosynthetic process	BP	0.214959	1	1	1	0.778504
GO:0045368	1	Up	0.000537639	0.0275143	positive regulation of interleukin-13 biosynthetic process	BP	0.214959	1	1	1	0.778504
GO:0045404	1	Up	0.000537639	0.0275143	positive regulation of interleukin-4 biosynthetic process	BP	0.214959	1	1	1	0.778504
GO:2000516	13	Up	0.000530816	0.0275143	positive regulation of CD4-positive, alpha-beta T cell activation	BP	0.000612831	0.999928	8	13	0.0205937
GO:0072661	17	Down	0.000547337	0.0278596	protein targeting to plasma membrane	BP	0.260452	0.883004	5	17	0.864464
GO:1903977	2	Up	0.00054728	0.0278596	positive regulation of glial cell migration	BP	0.0399056	1	2	2	0.359798
GO:0043372	12	Up	0.000551095	0.027905	positive regulation of CD4-positive, alpha-beta T cell differentiation	BP	0.000292997	0.999972	8	12	0.011325
GO:0046631	55	Up	0.000551185	0.027905	alpha-beta T cell activation	BP	0.0285715	0.986329	17	56	0.300663
GO:0070235	4	Down	0.000554886	0.0280173	regulation of activation-induced cell death of T cells	BP	0.184025	0.972007	2	4	0.764992
GO:0016461	6	Down	0.000559641	0.0281365	unconventional myosin complex	NA	NA	NA	NA	NA	NA
GO:1905006	2	Down	0.000560226	0.0281365	negative regulation of epithelial to mesenchymal transition involved in endocardial cushion formation	BP	0.0400074	1	2	2	0.359978
GO:0045236	9	Up	0.000567018	0.028402	CXCR chemokine receptor binding	MF	0.00164325	0.999853	6	9	0.0439192
GO:0005658	4	Up	0.000586435	0.0292969	alpha DNA polymerase:primase complex	NA	NA	NA	NA	NA	NA
GO:0051770	9	Up	0.000588468	0.0293209	positive regulation of nitric-oxide synthase biosynthetic process	BP	0.0693758	0.985315	4	9	0.505695
GO:0045636	5	Up	0.000616837	0.0306535	positive regulation of melanocyte differentiation	BP	0.0585868	0.993175	3	5	0.453312
GO:0051574	6	Up	0.000633662	0.031407	positive regulation of histone H3-K9 methylation	BP	0.346456	0.900267	2	6	0.988054
GO:0070032	2	Up	0.000648776	0.032072	synaptobrevin 2-SNAP-25-syntaxin-1a-complexin I complex 73 annotations	NA	NA	NA	NA	NA	NA
GO:0009897	83	Up	0.000663975	0.0327376	external side of plasma membrane	NA	NA	NA	NA	NA	NA
GO:0042747	3	Up	0.000672428	0.033068	circadian sleep/wake cycle, REM sleep	BP	0.449279	0.914218	1	3	1
GO:0031032	117	Down	0.000689494	0.0338192	actomyosin structure organization	BP	0.0129835	0.992646	34	116	0.183461
GO:0002687	55	Up	0.000692587	0.0338829	positive regulation of leukocyte migration	BP	6.88029e-07	1	26	55	6.97702e-05
GO:0002286	38	Up	0.000707561	0.0345261	T cell activation involved in immune response	BP	0.00135746	0.999583	16	39	0.0384888
GO:0006701	4	Up	0.000715191	0.0347189	progesterone biosynthetic process	BP	0.170388	0.975364	2	4	0.764992
GO:0065004	176	Up	0.000713607	0.0347189	protein-DNA complex assembly	BP	0.973521	0.0439257	20	157	1
GO:0035413	9	Down	0.0007258	0.0351436	positive regulation of catenin import into nucleus	BP	0.0245436	0.995911	5	9	0.279463
GO:0061394	2	Up	0.000727755	0.0351482	regulation of transcription from RNA polymerase II promoter in response to arsenic-containing substance	BP	0.337423	0.965416	1	2	0.988054
GO:2000514	19	Up	0.000737289	0.0355178	regulation of CD4-positive, alpha-beta T cell activation	BP	0.00423445	0.999071	9	19	0.0870055
GO:0071222	88	Up	0.000762872	0.0366567	cellular response to lipopolysaccharide	BP	0.00214539	0.999024	28	88	0.0545493
GO:0070237	1	Down	0.000769647	0.036795	positive regulation of activation-induced cell death of T cells	BP	0.214141	1	1	1	0.777053
GO:1903701	1	Down	0.000769647	0.036795	substantia propria of cornea development	BP	0.214141	1	1	1	0.777053
GO:0042088	20	Up	0.000777809	0.0370913	T-helper 1 type immune response	BP	0.0088696	0.997704	9	21	0.142501
GO:0051276	509	Up	0.000786719	0.0374217	chromosome organization	BP	0.999975	4.32319e-05	61	492	1
GO:0006751	2	Up	0.000798187	0.0378718	glutathione catabolic process	BP	0.0294638	1	2	2	0.306164
GO:0043370	18	Up	0.000810787	0.0383732	regulation of CD4-positive, alpha-beta T cell differentiation	BP	0.0027846	0.999445	9	18	0.0662121
GO:0051547	6	Up	0.000821731	0.0386972	regulation of keratinocyte migration	BP	0.0993072	0.982947	3	6	0.612726
GO:0051549	6	Up	0.000821731	0.0386972	positive regulation of keratinocyte migration	BP	0.0993072	0.982947	3	6	0.612726
GO:0015629	323	Down	0.000878389	0.0412624	actin cytoskeleton	NA	NA	NA	NA	NA	NA
GO:0042643	1	Down	0.000903533	0.0423383	actomyosin, actin portion	NA	NA	NA	NA	NA	NA
GO:0030239	32	Down	0.000906029	0.0423501	myofibril assembly	BP	0.00569303	0.9982	13	31	0.106215
GO:0048193	256	Down	0.000914015	0.0426179	Golgi vesicle transport	BP	0.99856	0.00252725	33	259	1
GO:0045095	13	Down	0.000918361	0.0426783	keratin filament	NA	NA	NA	NA	NA	NA
GO:0055119	13	Up	0.00091983	0.0426783	relaxation of cardiac muscle	BP	0.0307939	0.992784	6	13	0.311522
GO:0042091	2	Up	0.000931784	0.0429166	interleukin-10 biosynthetic process	BP	0.486802	0.896642	1	3	1
GO:0045074	2	Up	0.000931784	0.0429166	regulation of interleukin-10 biosynthetic process	BP	0.486802	0.896642	1	3	1
GO:0045779	5	Up	0.000930789	0.0429166	negative regulation of bone resorption	BP	0.0453124	0.995274	3	5	0.387582
GO:0071373	2	Up	0.000937138	0.0430582	cellular response to luteinizing hormone stimulus	BP	0.355521	0.961128	1	2	0.990078
GO:0008513	1	Up	0.000939653	0.0430689	secondary active organic cation transmembrane transporter activity	MF	0.170347	1	1	1	0.764992
GO:0008013	65	Down	0.000942166	0.0430796	beta-catenin binding	MF	0.279085	0.812206	15	65	0.906396
GO:0090329	39	Up	0.000951127	0.0433843	regulation of DNA-dependent DNA replication	BP	0.219851	0.874918	10	39	0.786308
GO:0045124	18	Up	0.00095367	0.0433955	regulation of bone resorption	BP	0.000673007	0.999888	10	18	0.0222687
GO:0032481	57	Up	0.000963955	0.043758	positive regulation of type I interferon production	BP	0.128659	0.925477	15	58	0.717551
GO:0061343	4	Down	0.000967978	0.0438353	cell adhesion involved in heart morphogenesis	BP	0.186743	0.971315	2	4	0.764992
GO:0051895	12	Down	0.000977569	0.0441637	negative regulation of focal adhesion assembly	BP	0.0795888	0.978117	5	12	0.55146
GO:0070022	3	Down	0.00099643	0.0449083	transforming growth factor beta receptor complex	NA	NA	NA	NA	NA	NA
GO:0005149	5	Up	0.00100164	0.0450355	interleukin-1 receptor binding	MF	0.292299	0.925622	2	6	0.933696
GO:0032966	5	Up	0.00104921	0.0467296	negative regulation of collagen biosynthetic process	BP	0.0464546	0.995104	3	5	0.392757
GO:0034080	38	Up	0.00104797	0.0467296	CENP-A containing nucleosome assembly	BP	0.701275	0.479194	5	32	1
GO:0061641	38	Up	0.00104797	0.0467296	CENP-A containing chromatin organization	BP	0.701275	0.479194	5	32	1
GO:0071871	13	Up	0.001043	0.0467296	response to epinephrine	BP	0.02556	0.994282	6	13	0.285435
GO:0007033	178	Down	0.00106825	0.0474477	vacuole organization	BP	0.980787	0.0314334	24	177	1
GO:0090092	134	Down	0.00107036	0.0474477	regulation of transmembrane receptor protein serine/threonine kinase signaling pathway	BP	0.0155564	0.990727	38	137	0.208698
GO:0034502	56	Up	0.00109444	0.0484014	protein localization to chromosome	BP	0.794136	0.320059	9	57	1
GO:0042641	54	Down	0.00109796	0.0484438	actomyosin	NA	NA	NA	NA	NA	NA
GO:0005938	171	Down	0.00110142	0.0484529	cell cortex	NA	NA	NA	NA	NA	NA
GO:0071219	93	Up	0.0011033	0.0484529	cellular response to molecule of bacterial origin	BP	0.00254999	0.998804	29	93	0.0617885
GO:0000731	69	Up	0.00111236	0.0487374	DNA synthesis involved in DNA repair	BP	0.572597	0.549557	13	69	1
GO:0031729	1	Up	0.00111537	0.0487563	CCR4 chemokine receptor binding	MF	0.139822	1	1	1	0.755846
GO:0001562	7	Up	0.00114292	0.0493313	response to protozoan	BP	0.00758558	0.999176	5	8	0.127703
GO:0007179	129	Down	0.00114546	0.0493313	transforming growth factor beta receptor signaling pathway	BP	0.0453942	0.971165	34	130	0.387644
GO:0042832	7	Up	0.00114292	0.0493313	defense response to protozoan	BP	0.00758558	0.999176	5	8	0.127703
GO:0051216	107	Down	0.00114682	0.0493313	cartilage development	BP	0.00127009	0.999391	35	108	0.0366752
GO:0071503	4	Up	0.00113405	0.0493313	response to heparin	BP	0.182618	0.972362	2	4	0.764992
GO:0071504	4	Up	0.00113405	0.0493313	cellular response to heparin	BP	0.182618	0.972362	2	4	0.764992
GO:1905005	5	Down	0.00114294	0.0493313	regulation of epithelial to mesenchymal transition involved in endocardial cushion formation	BP	0.0573179	0.993386	3	5	0.447308
GO:0019238	5	Up	0.00115472	0.0495583	cyclohydrolase activity	MF	0.0435942	0.995528	3	5	0.379175
GO:0005252	1	Up	0.00116667	0.0498446	open rectifier potassium channel activity	MF	0.205259	1	1	1	0.764992
GO:0071305	15	Up	0.00116648	0.0498446	cellular response to vitamin D	BP	0.0170974	0.996039	7	15	0.221513
