# Supplementary material for: Immunological Molecular Responses of Human Retinal Pigment Epithelial Cells to Infection With Toxoplasma gondii
Source: Front Immunol. 2019 May 1;10:708. doi: 10.3389/fimmu.2019.00708 (PMC6506780; doi:10.3389/fimmu.2019.00708)
Supplement: Supplementary file 7 [file Table_12.XLSX]

## Sheet: Table S12. CHAT Network
Cytoscape.ID	CHAT.P-Value	CHAT.Adjusted.P-Value	Aliases	Display.Name	Alternative.IDs	DE.Adjusted.P-Value	logFC	DE.Neighbors	Total.Neighbors.in.InnateDB	SourceDB.ID	In.Subnetwork.1	In.Subnetwork.2	In.Subnetwork.3	In.Subnetwork.4	In.Subnetwork.5
51054	0.337924	0.527958	uniprotkb:KR105_HUMAN|refseq:NP_941967|uniprotkb:P60370|hgnc:KRTAP10-5(display_short)	KRTAP10-5	ensembl:ENSG00000241123			1	3	innatedb:IDBG-402106	FALSE	FALSE	FALSE	FALSE	FALSE
51055	0.274389	0.495182	uniprotkb:NCF2_HUMAN|refseq:NP_001121123|uniprotkb:P19878|refseq:NP_000424|refseq:NP_001177718|refseq:NP_001177723|hgnc:NCF2(display_short)	NCF2	ensembl:ENSG00000116701			2	8	innatedb:IDBG-105312	FALSE	FALSE	FALSE	FALSE	FALSE
51056	0.128407	0.34907	refseq:NP_612510|uniprotkb:Q9NZ01|uniprotkb:TECR_HUMAN|hgnc:TECR(display_short)	TECR	ensembl:ENSG00000099797			1	1	innatedb:IDBG-33523	FALSE	FALSE	FALSE	FALSE	FALSE
51057	0.240345	0.44471	uniprotkb:ARPC5_HUMAN|uniprotkb:O15511|refseq:NP_005708|refseq:NP_001257368|hgnc:ARPC5(display_short)	ARPC5	ensembl:ENSG00000162704			1	2	innatedb:IDBG-105317	FALSE	FALSE	FALSE	FALSE	FALSE
51058	1	1	uniprotkb:GLSK_HUMAN|refseq:NP_055720|uniprotkb:O94925|refseq:NP_001243239|hgnc:GLS(display_short)	GLS	ensembl:ENSG00000115419	2.66579e-07	-1.09183	0	1	innatedb:IDBG-77587	FALSE	FALSE	FALSE	FALSE	TRUE
51059	0.128407	0.34907	uniprotkb:5HT6R_HUMAN|refseq:NP_000862|uniprotkb:P50406|hgnc:HTR6(display_short)	HTR6	ensembl:ENSG00000158748			1	1	innatedb:IDBG-92735	FALSE	FALSE	FALSE	FALSE	FALSE
51060	0.487726	0.66595	refseq:NP_005893|uniprotkb:P84022|uniprotkb:SMAD3_HUMAN|refseq:NP_001138575|refseq:NP_001138576|refseq:NP_001138574|hgnc:SMAD3(display_short)	SMAD3	ensembl:ENSG00000166949	4.92547e-08	-1.34683	11	82	innatedb:IDBG-18366	TRUE	FALSE	FALSE	FALSE	TRUE
51061	4.25184e-06	0.00295609	refseq:NP_002899|uniprotkb:Q04864|uniprotkb:REL_HUMAN|refseq:NP_001278675|hgnc:REL(display_short)	REL	ensembl:ENSG00000162924	1.50588e-61	3.81631	18	45	innatedb:IDBG-53133	TRUE	TRUE	FALSE	FALSE	TRUE
51062	0.375828	0.577447	uniprotkb:CSN6_HUMAN|refseq:NP_006824|uniprotkb:Q7L5N1|hgnc:COPS6(display_short)	COPS6	ensembl:ENSG00000168090			3	17	innatedb:IDBG-30497	FALSE	FALSE	FALSE	TRUE	FALSE
51063	0.274389	0.495182	uniprotkb:PELP1_HUMAN|uniprotkb:Q8IZL8|refseq:NP_055204|refseq:NP_001265170|hgnc:PELP1(display_short)	PELP1	ensembl:ENSG00000141456	4.74758e-09	-1.45785	2	8	innatedb:IDBG-19211	FALSE	FALSE	FALSE	FALSE	FALSE
51064	0.591813	0.762312	uniprotkb:OPTN_HUMAN|uniprotkb:Q96CV9|refseq:NP_068815|refseq:NP_001008212|refseq:NP_001008214|refseq:NP_001008213|hgnc:OPTN(display_short)	OPTN	ensembl:ENSG00000123240			2	15	innatedb:IDBG-54466	FALSE	FALSE	FALSE	FALSE	FALSE
51065	1	1	refseq:NP_077011|uniprotkb:Q9BUY5|uniprotkb:ZN426_HUMAN|refseq:NP_001287812|hgnc:ZNF426(display_short)	ZNF426	ensembl:ENSG00000130818	2.0357e-06	-1.25867	0	1	innatedb:IDBG-25900	TRUE	FALSE	FALSE	FALSE	FALSE
51066	0.128407	0.34907	refseq:NP_055542|uniprotkb:Q9UMN6|hgnc:KMT2B(display_short)	KMT2B	ensembl:ENSG00000272333			1	1	innatedb:IDBG-772747	FALSE	FALSE	FALSE	FALSE	FALSE
51067	0.128407	0.34907	refseq:NP_001034707|uniprotkb:Q9NS37|uniprotkb:ZHANG_HUMAN|hgnc:CREBZF(display_short)	CREBZF	ensembl:ENSG00000137504			1	1	innatedb:IDBG-66455	FALSE	FALSE	FALSE	FALSE	FALSE
51068	1	1	uniprotkb:AL3A2_HUMAN|uniprotkb:P51648|refseq:NP_001026976|refseq:NP_000373|hgnc:ALDH3A2(display_short)	ALDH3A2	ensembl:ENSG00000072210	8.81097e-10	-1.26667	0	1	innatedb:IDBG-34849	FALSE	FALSE	TRUE	FALSE	FALSE
51069	0.422209	0.592603	uniprotkb:MEFV_HUMAN|refseq:NP_000234|uniprotkb:O15553|refseq:NP_001185465|hgnc:MEFV(display_short)	MEFV	ensembl:ENSG00000103313			2	11	innatedb:IDBG-11729	FALSE	FALSE	FALSE	FALSE	FALSE
51070	0.337924	0.527958	refseq:NP_002989|uniprotkb:P34741|uniprotkb:SDC2_HUMAN|hgnc:SDC2(display_short)	SDC2	ensembl:ENSG00000169439	2.10564e-08	-1.11013	1	3	innatedb:IDBG-29494	TRUE	FALSE	FALSE	FALSE	FALSE
51071	0.128407	0.34907	uniprotkb:GAR1_HUMAN|refseq:NP_061856|uniprotkb:Q9NY12|refseq:NP_127460|hgnc:GAR1(display_short)	GAR1	ensembl:ENSG00000109534			1	1	innatedb:IDBG-33995	FALSE	FALSE	FALSE	FALSE	FALSE
51072	0.128407	0.34907	uniprotkb:BCL9L_HUMAN|refseq:NP_872363|uniprotkb:Q86UU0|hgnc:BCL9L(display_short)	BCL9L	ensembl:ENSG00000186174	6.71961e-10	-1.84014	1	1	innatedb:IDBG-74063	FALSE	FALSE	FALSE	FALSE	TRUE
51073	0.0164687	0.34907	uniprotkb:KLF11_HUMAN|refseq:NP_003588|uniprotkb:O14901|refseq:NP_001171189|refseq:NP_001171187|hgnc:KLF11(display_short)	KLF11	ensembl:ENSG00000172059			2	2	innatedb:IDBG-28160	FALSE	FALSE	FALSE	FALSE	FALSE
51074	0.337924	0.527958	refseq:NP_005650|uniprotkb:Q92890|uniprotkb:UFD1_HUMAN|refseq:NP_001030324|hgnc:UFD1L(display_short)	UFD1L	ensembl:ENSG00000070010			1	3	innatedb:IDBG-1363	FALSE	FALSE	FALSE	FALSE	FALSE
51075	0.240345	0.44471	uniprotkb:ARL1_HUMAN|refseq:NP_001168|uniprotkb:P40616|refseq:NP_001287997|hgnc:ARL1(display_short)	ARL1	ensembl:ENSG00000120805			1	2	innatedb:IDBG-53147	FALSE	FALSE	FALSE	FALSE	FALSE
51076	1	1	refseq:NP_694951|uniprotkb:Q96C55|uniprotkb:ZN524_HUMAN|hgnc:ZNF524(display_short)	ZNF524	ensembl:ENSG00000171443	6.27887e-05	-1.18417	0	1	innatedb:IDBG-70933	FALSE	FALSE	FALSE	TRUE	FALSE
51077	0.128407	0.34907	hgnc:MIR642A(display_short)	MIR642A	ensembl:ENSG00000207773			1	1	innatedb:IDBG-127593	FALSE	FALSE	FALSE	FALSE	FALSE
51078	0.337924	0.527958	refseq:NP_071763|uniprotkb:PJA1_HUMAN|uniprotkb:Q8NG27|refseq:NP_660095|refseq:NP_001027568|hgnc:PJA1(display_short)	PJA1	ensembl:ENSG00000181191			1	3	innatedb:IDBG-74069	FALSE	FALSE	FALSE	FALSE	FALSE
51079	0.667189	0.823547	uniprotkb:MUC1_HUMAN|refseq:NP_001191216|refseq:NP_002447|uniprotkb:P15941|refseq:NP_001191223|refseq:NP_001037855|refseq:NP_001191225|refseq:NP_001037856|refseq:NP_001037857|refseq:NP_001191222|refseq:NP_001018016|refseq:NP_001018017|refseq:NP_001191226|refseq:NP_001191219|refseq:NP_001191221|refseq:NP_001191214|refseq:NP_001191215|refseq:NP_001191220|refseq:NP_001191224|refseq:NP_001191218|refs…	MUC1	ensembl:ENSG00000185499	0.000915459	-2.02883	1	8	innatedb:IDBG-103122	FALSE	FALSE	FALSE	FALSE	FALSE
51080	0.128407	0.34907	uniprotkb:IFM2_HUMAN|refseq:NP_006426|uniprotkb:Q01629|hgnc:IFITM2(display_short)	IFITM2	ensembl:ENSG00000185201			1	1	innatedb:IDBG-16199	FALSE	FALSE	FALSE	FALSE	FALSE
51081	0.274389	0.495182	uniprotkb:P08621|uniprotkb:RU17_HUMAN|refseq:NP_003080|refseq:NP_001287998|hgnc:SNRNP70(display_short)	SNRNP70	ensembl:ENSG00000104852			2	8	innatedb:IDBG-62088	FALSE	FALSE	FALSE	FALSE	FALSE
51082	0.422983	0.592603	uniprotkb:IC1_HUMAN|refseq:NP_000053|refseq:NP_001027466|uniprotkb:P05155|hgnc:SERPING1(display_short)	SERPING1	ensembl:ENSG00000149131			1	4	innatedb:IDBG-46853	FALSE	FALSE	FALSE	FALSE	FALSE
51083	1	1	uniprotkb:DYN2_HUMAN|refseq:NP_001005360|uniprotkb:P50570|refseq:NP_004936|refseq:NP_001005361|refseq:NP_001005362|refseq:NP_001177645|hgnc:DNM2(display_short)	DNM2	ensembl:ENSG00000079805	4.81919e-09	-1.16809	0	1	innatedb:IDBG-28168	TRUE	FALSE	FALSE	FALSE	FALSE
51084	0.0451868	0.34907	uniprotkb:NR4A1_HUMAN|uniprotkb:P22736|refseq:NP_002126|refseq:NP_775180|refseq:NP_001189162|refseq:NP_001189163|hgnc:NR4A1(display_short)	NR4A1	ensembl:ENSG00000123358	3.64384e-11	2.24445	2	3	innatedb:IDBG-33982	FALSE	FALSE	FALSE	FALSE	TRUE
51085	0.561756	0.72595	refseq:NP_067681|uniprotkb:Q86XR7|uniprotkb:TCAM2_HUMAN|hgnc:TICAM2(display_short)	TICAM2	ensembl:ENSG00000243414			1	6	innatedb:IDBG-406966	FALSE	FALSE	FALSE	FALSE	FALSE
51086	0.128407	0.34907	uniprotkb:IRGQ_HUMAN|refseq:NP_001007562|uniprotkb:Q8WZA9|hgnc:IRGQ(display_short)	IRGQ	ensembl:ENSG00000167378			1	1	innatedb:IDBG-55330	FALSE	FALSE	FALSE	FALSE	FALSE
51087	0.46815	0.649988	refseq:NP_001191890|uniprotkb:P40424|uniprotkb:PBX1_HUMAN|refseq:NP_002576|refseq:NP_001191892|hgnc:PBX1(display_short)	PBX1	ensembl:ENSG00000185630	0.000133797	-1.00204	2	12	innatedb:IDBG-104447	FALSE	FALSE	FALSE	TRUE	FALSE
51088	0.128407	0.34907	hgnc:MIR92B(display_short)	MIR92B	ensembl:ENSG00000271748			1	1	innatedb:IDBG-771445	FALSE	FALSE	FALSE	FALSE	FALSE
51089	0.223762	0.44471	uniprotkb:IL6RB_HUMAN|refseq:NP_002175|uniprotkb:P40189|refseq:NP_001177910|refseq:NP_786943|hgnc:IL6ST(display_short)	IL6ST	ensembl:ENSG00000134352	1.62969e-08	1.12135	2	7	innatedb:IDBG-21516	FALSE	FALSE	FALSE	FALSE	TRUE
51090	0.240345	0.44471	uniprotkb:MAP2_HUMAN|refseq:NP_001034627|uniprotkb:P11137|refseq:NP_002365|refseq:NP_114033|refseq:NP_114035|hgnc:MAP2(display_short)	MAP2	ensembl:ENSG00000078018	0.00326492	-1.00358	1	2	innatedb:IDBG-79788	FALSE	FALSE	FALSE	FALSE	FALSE
51091	0.0827447	0.34907	uniprotkb:GA45B_HUMAN|refseq:NP_056490|uniprotkb:O75293|hgnc:GADD45B(display_short)	GADD45B	ensembl:ENSG00000099860	5.21267e-17	-2.29071	2	4	innatedb:IDBG-16168	TRUE	FALSE	FALSE	FALSE	TRUE
51092	0.128407	0.34907	refseq:NP_003246|uniprotkb:P16035|uniprotkb:TIMP2_HUMAN|hgnc:TIMP2(display_short)	TIMP2	ensembl:ENSG00000035862	2.63069e-07	-1.04933	1	1	innatedb:IDBG-70963	FALSE	FALSE	FALSE	FALSE	TRUE
51093	0.337924	0.527958	uniprotkb:GFAP_HUMAN|refseq:NP_002046|uniprotkb:P14136|refseq:NP_001124491|refseq:NP_001229305|hgnc:GFAP(display_short)	GFAP	ensembl:ENSG00000131095			1	3	innatedb:IDBG-54485	FALSE	FALSE	FALSE	FALSE	FALSE
51094	0.240345	0.44471	refseq:NP_055521|uniprotkb:Q15020|uniprotkb:SART3_HUMAN|hgnc:SART3(display_short)	SART3	ensembl:ENSG00000075856			1	2	innatedb:IDBG-55333	FALSE	FALSE	FALSE	FALSE	FALSE
51095	0.126405	0.34907	uniprotkb:CMA1_HUMAN|refseq:NP_001827|uniprotkb:P23946|hgnc:CMA1(display_short)	CMA1	ensembl:ENSG00000092009			2	5	innatedb:IDBG-3997	FALSE	FALSE	FALSE	FALSE	FALSE
51096	0.240345	0.44471	refseq:NP_001243358|refseq:NP_006448|uniprotkb:PDLI5_HUMAN|uniprotkb:Q96HC4|refseq:NP_001011515|refseq:NP_001011516|refseq:NP_001243354|refseq:NP_001243356|refseq:NP_001243357|refseq:NP_001011513|refseq:NP_001243355|hgnc:PDLIM5(display_short)	PDLIM5	ensembl:ENSG00000163110			1	2	innatedb:IDBG-30475	FALSE	FALSE	FALSE	FALSE	FALSE
51097	0.240345	0.44471	uniprotkb:CSRP1_HUMAN|uniprotkb:P21291|refseq:NP_001180500|refseq:NP_001180499|refseq:NP_001180501|refseq:NP_004069|hgnc:CSRP1(display_short)	CSRP1	ensembl:ENSG00000159176	1.94711e-40	2.84153	1	2	innatedb:IDBG-105771	FALSE	FALSE	TRUE	FALSE	TRUE
51098	0.0164687	0.34907	uniprotkb:BCOR_HUMAN|refseq:NP_001116856|uniprotkb:Q6W2J9|refseq:NP_001116855|refseq:NP_001116857|refseq:NP_060215|hgnc:BCOR(display_short)	BCOR	ensembl:ENSG00000183337			2	2	innatedb:IDBG-56665	FALSE	FALSE	FALSE	FALSE	FALSE
51099	0.36342	0.566519	uniprotkb:IL7RA_HUMAN|refseq:NP_002176|uniprotkb:P16871|hgnc:IL7R(display_short)	IL7R	ensembl:ENSG00000168685	3.74753e-07	1.33585	16	112	innatedb:IDBG-16161	TRUE	TRUE	TRUE	TRUE	TRUE
51100	1	1	uniprotkb:P57077|uniprotkb:TAK1L_HUMAN|refseq:NP_064537|refseq:NP_001273552|refseq:NP_001273553|refseq:NP_001273563|refseq:NP_001273546|refseq:NP_001273547|refseq:NP_001273548|refseq:NP_001273549|refseq:NP_001273551|hgnc:MAP3K7CL(display_short)	MAP3K7CL	ensembl:ENSG00000156265	4.08884e-22	-3.26776	0	1	innatedb:IDBG-1328	FALSE	FALSE	FALSE	FALSE	FALSE
51101	0.240345	0.44471	uniprotkb:COTL1_HUMAN|refseq:NP_066972|uniprotkb:Q14019|hgnc:COTL1(display_short)	COTL1	ensembl:ENSG00000103187			1	2	innatedb:IDBG-44681	FALSE	FALSE	FALSE	FALSE	FALSE
51102	0.337924	0.527958	refseq:NP_001258029|uniprotkb:PUF60_HUMAN|uniprotkb:Q9UHX1|refseq:NP_001258025|refseq:NP_055096|refseq:NP_001129505|refseq:NP_001258027|refseq:NP_510965|refseq:NP_001258026|refseq:NP_001258028|hgnc:PUF60(display_short)	PUF60	ensembl:ENSG00000179950			1	3	innatedb:IDBG-39284	FALSE	FALSE	FALSE	FALSE	FALSE
51103	0.128407	0.34907	uniprotkb:A6NCQ9|uniprotkb:RN222_HUMAN|refseq:NP_001140156|hgnc:RNF222(display_short)	RNF222	ensembl:ENSG00000189051			1	1	innatedb:IDBG-29009	FALSE	FALSE	FALSE	FALSE	FALSE
51104	0.240345	0.44471	uniprotkb:NAB2_HUMAN|refseq:NP_005958|uniprotkb:Q15742|hgnc:NAB2(display_short)	NAB2	ensembl:ENSG00000166886			1	2	innatedb:IDBG-42027	FALSE	FALSE	FALSE	FALSE	FALSE
51105	0.0827447	0.34907	uniprotkb:BAK_HUMAN|refseq:NP_001179|uniprotkb:Q16611|hgnc:BAK1(display_short)	BAK1	ensembl:ENSG00000030110			2	4	innatedb:IDBG-82944	FALSE	FALSE	FALSE	FALSE	FALSE
51106	1	1	uniprotkb:ACTA_HUMAN|refseq:NP_001604|uniprotkb:P62736|refseq:NP_001135417|hgnc:ACTA2(display_short)	ACTA2	ensembl:ENSG00000107796	1.97451e-13	-1.54613	0	1	innatedb:IDBG-81614	FALSE	FALSE	FALSE	FALSE	FALSE
51107	0.128407	0.34907	uniprotkb:Q6DKI1|uniprotkb:RL7L_HUMAN|refseq:NP_940888|hgnc:RPL7L1(display_short)	RPL7L1	ensembl:ENSG00000146223			1	1	innatedb:IDBG-87378	FALSE	FALSE	FALSE	FALSE	FALSE
51108	0.240345	0.44471	uniprotkb:ABHD2_HUMAN|refseq:NP_690888|uniprotkb:P08910|refseq:NP_008942|hgnc:ABHD2(display_short)	ABHD2	ensembl:ENSG00000140526			1	2	innatedb:IDBG-29001	FALSE	FALSE	FALSE	FALSE	FALSE
51109	0.422983	0.592603	hgnc:PSMB8-AS1(display_short)	PSMB8-AS1	ensembl:ENSG00000204261			1	4	innatedb:IDBG-81611	FALSE	FALSE	FALSE	FALSE	FALSE
51110	0.128407	0.34907	refseq:NP_055532|uniprotkb:O15090|uniprotkb:ZN536_HUMAN|hgnc:ZNF536(display_short)	ZNF536	ensembl:ENSG00000198597			1	1	innatedb:IDBG-42024	FALSE	FALSE	FALSE	FALSE	FALSE
51111	0.0713104	0.34907	refseq:NP_005408|refseq:NP_938033|uniprotkb:P12931|uniprotkb:SRC_HUMAN|hgnc:SRC(display_short)	SRC	ensembl:ENSG00000197122			8	35	innatedb:IDBG-74081	FALSE	FALSE	FALSE	TRUE	FALSE
51112	1	1	uniprotkb:MCM3_HUMAN|uniprotkb:P25205|refseq:NP_001257401|refseq:NP_002379|hgnc:MCM3(display_short)	MCM3	ensembl:ENSG00000112118	4.98047e-14	1.59859	0	1	innatedb:IDBG-90549	FALSE	FALSE	FALSE	FALSE	FALSE
51113	0.337924	0.527958	uniprotkb:ITK_HUMAN|refseq:NP_005537|uniprotkb:Q08881|hgnc:ITK(display_short)	ITK	ensembl:ENSG00000113263			1	3	innatedb:IDBG-55348	FALSE	FALSE	FALSE	FALSE	FALSE
51114	0.240345	0.44471	refseq:NP_068799|uniprotkb:Q9UQR1|uniprotkb:ZN148_HUMAN|hgnc:ZNF148(display_short)	ZNF148	ensembl:ENSG00000163848			1	2	innatedb:IDBG-54018	FALSE	FALSE	FALSE	FALSE	FALSE
51115	0.337924	0.527958	refseq:NP_112197|uniprotkb:Q9Y3Q8|uniprotkb:T22D4_HUMAN|hgnc:TSC22D4(display_short)	TSC22D4	ensembl:ENSG00000166925			1	3	innatedb:IDBG-31312	FALSE	FALSE	FALSE	FALSE	FALSE
51116	0.422983	0.592603	uniprotkb:MCM6_HUMAN|refseq:NP_005906|uniprotkb:Q14566|hgnc:MCM6(display_short)	MCM6	ensembl:ENSG00000076003			1	4	innatedb:IDBG-70952	FALSE	FALSE	FALSE	FALSE	FALSE
51117	0.128407	0.34907	refseq:NP_788955|refseq:NP_006254|uniprotkb:PSME1_HUMAN|uniprotkb:Q06323|refseq:NP_001268458|refseq:NP_001268457|hgnc:PSME1(display_short)	PSME1	ensembl:ENSG00000092010			1	1	innatedb:IDBG-3523	FALSE	FALSE	FALSE	FALSE	FALSE
51118	0.0451868	0.34907	refseq:NP_001060|uniprotkb:Q13885|uniprotkb:TBB2A_HUMAN|hgnc:TUBB2A(display_short)	TUBB2A	ensembl:ENSG00000137267	5.49584e-11	1.73561	2	3	innatedb:IDBG-57522	FALSE	FALSE	FALSE	FALSE	FALSE
51119	1	1	refseq:NP_001138819|uniprotkb:Q9H609|uniprotkb:ZN576_HUMAN|refseq:NP_077303|hgnc:ZNF576(display_short)	ZNF576	ensembl:ENSG00000124444	9.34371e-06	-1.43996	0	1	innatedb:IDBG-55345	FALSE	FALSE	FALSE	FALSE	TRUE
51120	0.832811	0.991883	refseq:NP_002706|uniprotkb:P67775|uniprotkb:PP2AA_HUMAN|hgnc:PPP2CA(display_short)	PPP2CA	ensembl:ENSG00000113575			1	13	innatedb:IDBG-44693	FALSE	FALSE	FALSE	FALSE	FALSE
51121	1	1	uniprotkb:COT2_HUMAN|refseq:NP_001138628|uniprotkb:P24468|refseq:NP_066285|refseq:NP_001138627|refseq:NP_001138629|hgnc:NR2F2(display_short)	NR2F2	ensembl:ENSG00000185551	0.000898924	-1.38824	0	1	innatedb:IDBG-31309	FALSE	FALSE	FALSE	FALSE	FALSE
51122	0.561756	0.72595	uniprotkb:AGO2_HUMAN|refseq:NP_036286|uniprotkb:Q9UKV8|refseq:NP_001158095|hgnc:AGO2(display_short)	AGO2	ensembl:ENSG00000123908			1	6	innatedb:IDBG-37096	FALSE	FALSE	FALSE	FALSE	FALSE
51123	0.173985	0.443088	refseq:NP_002898|refseq:NP_116559|uniprotkb:P46063|uniprotkb:RECQ1_HUMAN|hgnc:RECQL(display_short)	RECQL	ensembl:ENSG00000004700			2	6	innatedb:IDBG-22845	FALSE	FALSE	FALSE	FALSE	FALSE
51124	0.422983	0.592603	uniprotkb:NOX4_HUMAN|refseq:NP_058627|uniprotkb:Q9NPH5|refseq:NP_001137308|refseq:NP_001137309|refseq:NP_001287924|refseq:NP_001278858|refseq:NP_001278855|refseq:NP_001278856|hgnc:NOX4(display_short)	NOX4	ensembl:ENSG00000086991			1	4	innatedb:IDBG-67316	FALSE	FALSE	FALSE	FALSE	FALSE
51125	0.337924	0.527958	refseq:NP_003835|uniprotkb:O00220|uniprotkb:TR10A_HUMAN|hgnc:TNFRSF10A(display_short)	TNFRSF10A	ensembl:ENSG00000104689			1	3	innatedb:IDBG-11715	FALSE	FALSE	FALSE	FALSE	FALSE
51126	0.126405	0.34907	uniprotkb:FHL1_HUMAN|refseq:NP_001440|uniprotkb:Q13642|refseq:NP_001153171|refseq:NP_001153174|refseq:NP_001161291|refseq:NP_001153176|refseq:NP_001153172|refseq:NP_001153173|refseq:NP_001153175|hgnc:FHL1(display_short)	FHL1	ensembl:ENSG00000022267	9.1701e-06	-1.15216	2	5	innatedb:IDBG-87389	FALSE	FALSE	FALSE	FALSE	FALSE
51127	0.128407	0.34907	refseq:NP_000144|refseq:NP_001188331|refseq:NP_001188330|uniprotkb:GALC_HUMAN|uniprotkb:P54803|hgnc:GALC(display_short)	GALC	ensembl:ENSG00000054983			1	1	innatedb:IDBG-14802	FALSE	FALSE	FALSE	FALSE	FALSE
51128	0.128407	0.34907	uniprotkb:LAD1_HUMAN|refseq:NP_005549|uniprotkb:O00515|hgnc:LAD1(display_short)	LAD1	ensembl:ENSG00000159166			1	1	innatedb:IDBG-105752	FALSE	FALSE	FALSE	FALSE	FALSE
51129	0.240345	0.44471	refseq:NP_000446|uniprotkb:Q15831|uniprotkb:STK11_HUMAN|hgnc:STK11(display_short)	STK11	ensembl:ENSG00000118046	7.21256e-09	-1.58437	1	2	innatedb:IDBG-13950	FALSE	FALSE	FALSE	FALSE	TRUE
51130	0.497128	0.66595	uniprotkb:HDAC7_HUMAN|refseq:NP_001091886|uniprotkb:Q8WUI4|refseq:NP_056216|hgnc:HDAC7(display_short)	HDAC7	ensembl:ENSG00000061273	1.50044e-08	-1.16593	1	5	innatedb:IDBG-29060	FALSE	TRUE	FALSE	TRUE	FALSE
51131	0.240345	0.44471	uniprotkb:EIF3A_HUMAN|refseq:NP_003741|uniprotkb:Q14152|hgnc:EIF3A(display_short)	EIF3A	ensembl:ENSG00000107581			1	2	innatedb:IDBG-90993	FALSE	FALSE	FALSE	FALSE	FALSE
51132	0.128407	0.34907	hgnc:MIR425(display_short)	MIR425	ensembl:ENSG00000199032			1	1	innatedb:IDBG-126293	FALSE	FALSE	FALSE	FALSE	FALSE
51133	0.128407	0.34907	uniprotkb:DHAK_HUMAN|refseq:NP_056348|uniprotkb:Q3LXA3|hgnc:DAK(display_short)	DAK	ensembl:ENSG00000149476			1	1	innatedb:IDBG-50063	FALSE	FALSE	FALSE	FALSE	FALSE
51134	0.0451868	0.34907	uniprotkb:IF6_HUMAN|refseq:NP_002203|uniprotkb:P56537|refseq:NP_852131|refseq:NP_852133|refseq:NP_001254739|hgnc:EIF6(display_short)	EIF6	ensembl:ENSG00000242372			2	3	innatedb:IDBG-402142	FALSE	FALSE	FALSE	FALSE	FALSE
51135	0.128407	0.34907	hgnc:MIR219A2(display_short)	MIR219A2	ensembl:ENSG00000207955			1	1	innatedb:IDBG-126295	FALSE	FALSE	FALSE	FALSE	FALSE
51136	1	1	uniprotkb:ELOV5_HUMAN|refseq:NP_068586|uniprotkb:Q9NYP7|refseq:NP_001229760|refseq:NP_001229757|refseq:NP_001229759|hgnc:ELOVL5(display_short)	ELOVL5	ensembl:ENSG00000012660	2.39675e-06	1.21397	0	1	innatedb:IDBG-90996	FALSE	FALSE	FALSE	FALSE	TRUE
51137	0.126405	0.34907	uniprotkb:CHD8_HUMAN|refseq:NP_001164100|uniprotkb:Q9HCK8|refseq:NP_065971|hgnc:CHD8(display_short)	CHD8	ensembl:ENSG00000100888			2	5	innatedb:IDBG-2645	FALSE	FALSE	FALSE	FALSE	FALSE
51138	0.128407	0.34907	uniprotkb:NFIC_HUMAN|refseq:NP_005588|uniprotkb:P08651|refseq:NP_001231934|refseq:NP_995315|refseq:NP_001231933|refseq:NP_001231931|hgnc:NFIC(display_short)	NFIC	ensembl:ENSG00000141905	4.62441e-07	-1.26144	1	1	innatedb:IDBG-17079	FALSE	FALSE	FALSE	FALSE	TRUE
51139	0.128407	0.34907	uniprotkb:AN32D_HUMAN|refseq:NP_036536|uniprotkb:O95626|hgnc:ANP32D(display_short)	ANP32D	ensembl:ENSG00000139223			1	1	innatedb:IDBG-30055	FALSE	FALSE	FALSE	FALSE	FALSE
51140	0.128407	0.34907	uniprotkb:CRGA_HUMAN|refseq:NP_055432|uniprotkb:P11844|hgnc:CRYGA(display_short)	CRYGA	ensembl:ENSG00000168582			1	1	innatedb:IDBG-79719	FALSE	FALSE	FALSE	FALSE	FALSE
51141	0.374296	0.577447	uniprotkb:HMGB1_HUMAN|uniprotkb:P09429|refseq:NP_002119|hgnc:HMGB1(display_short)	HMGB1	ensembl:ENSG00000189403			2	10	innatedb:IDBG-21100	FALSE	FALSE	FALSE	FALSE	FALSE
51142	0.128407	0.34907	uniprotkb:MYBB_HUMAN|refseq:NP_002457|uniprotkb:P10244|refseq:NP_001265539|hgnc:MYBL2(display_short)	MYBL2	ensembl:ENSG00000101057	3.06155e-06	1.17234	1	1	innatedb:IDBG-76209	FALSE	FALSE	FALSE	TRUE	FALSE
51143	0.667189	0.823547	uniprotkb:K1H1_HUMAN|refseq:NP_002268|uniprotkb:Q15323|hgnc:KRT31(display_short)	KRT31	ensembl:ENSG00000094796			1	8	innatedb:IDBG-49077	FALSE	FALSE	FALSE	FALSE	FALSE
51144	0.128407	0.34907	refseq:NP_005276|uniprotkb:NPBW1_HUMAN|uniprotkb:P48145|hgnc:NPBWR1(display_short)	NPBWR1	ensembl:ENSG00000183729			1	1	innatedb:IDBG-21581	FALSE	FALSE	FALSE	FALSE	FALSE
51145	0.235151	0.44471	refseq:NP_733779|uniprotkb:P63208|uniprotkb:SKP1_HUMAN|refseq:NP_008861|hgnc:SKP1(display_short)	SKP1	ensembl:ENSG00000113558			5	26	innatedb:IDBG-44621	FALSE	FALSE	FALSE	FALSE	FALSE
51146	0.337924	0.527958	uniprotkb:DVL2_HUMAN|refseq:NP_004413|uniprotkb:O14641|hgnc:DVL2(display_short)	DVL2	ensembl:ENSG00000004975			1	3	innatedb:IDBG-23761	FALSE	FALSE	FALSE	FALSE	FALSE
51147	1	1	refseq:NP_001186421|refseq:NP_055271|uniprotkb:PDCD4_HUMAN|uniprotkb:Q53EL6|refseq:NP_663314|hgnc:PDCD4(display_short)	PDCD4	ensembl:ENSG00000150593	5.6178e-10	-2.03125	0	4	innatedb:IDBG-89535	TRUE	FALSE	FALSE	FALSE	TRUE
51148	0.497128	0.66595	refseq:NP_001001928|uniprotkb:PPARA_HUMAN|uniprotkb:Q07869|refseq:NP_005027|hgnc:PPARA(display_short)	PPARA	ensembl:ENSG00000186951	1.20694e-22	-2.20024	1	5	innatedb:IDBG-11786	TRUE	FALSE	FALSE	FALSE	TRUE
51149	0.392409	0.592603	uniprotkb:MAVS_HUMAN|refseq:NP_065797|uniprotkb:Q7Z434|refseq:NP_001193420|hgnc:MAVS(display_short)	MAVS	ensembl:ENSG00000088888			10	69	innatedb:IDBG-49080	FALSE	TRUE	FALSE	FALSE	FALSE
51150	0.223762	0.44471	uniprotkb:NAL12_HUMAN|refseq:NP_653288|uniprotkb:P59046|refseq:NP_001264058|refseq:NP_001264055|hgnc:NLRP12(display_short)	NLRP12	ensembl:ENSG00000142405			2	7	innatedb:IDBG-67727	FALSE	TRUE	FALSE	FALSE	FALSE
51151	0.128407	0.34907	refseq:NP_987090|uniprotkb:Q70EL3|hgnc:USP50(display_short)	USP50	ensembl:ENSG00000170236			1	1	innatedb:IDBG-11789	FALSE	FALSE	FALSE	FALSE	FALSE
51152	0.223762	0.44471	uniprotkb:P57078|uniprotkb:RIPK4_HUMAN|refseq:NP_065690|hgnc:RIPK4(display_short)	RIPK4	ensembl:ENSG00000183421	0.0107481	-1.16858	2	7	innatedb:IDBG-3982	FALSE	FALSE	FALSE	FALSE	FALSE
51153	0.497128	0.66595	uniprotkb:ITA4_HUMAN|refseq:NP_000876|uniprotkb:P13612|hgnc:ITGA4(display_short)	ITGA4	ensembl:ENSG00000115232	1.5916e-06	-1.1106	1	5	innatedb:IDBG-76684	FALSE	FALSE	TRUE	FALSE	FALSE
51154	0.240345	0.44471	uniprotkb:DDX50_HUMAN|refseq:NP_076950|uniprotkb:Q9BQ39|hgnc:DDX50(display_short)	DDX50	ensembl:ENSG00000107625			1	2	innatedb:IDBG-76203	FALSE	FALSE	FALSE	FALSE	FALSE
51155	0.240345	0.44471	uniprotkb:DCA11_HUMAN|refseq:NP_852002|uniprotkb:Q8TEB1|refseq:NP_079506|refseq:NP_001156956|hgnc:DCAF11(display_short)	DCAF11	ensembl:ENSG00000100897			1	2	innatedb:IDBG-3500	FALSE	FALSE	FALSE	FALSE	FALSE
51156	0.240345	0.44471	uniprotkb:LCAP_HUMAN|refseq:NP_005566|uniprotkb:Q9UIQ6|refseq:NP_787116|hgnc:LNPEP(display_short)	LNPEP	ensembl:ENSG00000113441			1	2	innatedb:IDBG-34882	FALSE	FALSE	FALSE	FALSE	FALSE
51157	0.240345	0.44471	uniprotkb:F120A_HUMAN|refseq:NP_055427|uniprotkb:Q9NZB2|refseq:NP_001273651|refseq:NP_001273653|refseq:NP_001273652|hgnc:FAM120A(display_short)	FAM120A	ensembl:ENSG00000048828			1	2	innatedb:IDBG-76689	FALSE	FALSE	FALSE	FALSE	FALSE
51158	0.422983	0.592603	refseq:NP_055548|uniprotkb:Q7Z3T8|uniprotkb:ZFY16_HUMAN|refseq:NP_001098721|refseq:NP_001271166|refseq:NP_001271165|hgnc:ZFYVE16(display_short)	ZFYVE16	ensembl:ENSG00000039319			1	4	innatedb:IDBG-31374	FALSE	FALSE	FALSE	FALSE	FALSE
51159	0.128407	0.34907	refseq:NP_005653|uniprotkb:Q9Y277|uniprotkb:VDAC3_HUMAN|refseq:NP_001129166|hgnc:VDAC3(display_short)	VDAC3	ensembl:ENSG00000078668			1	1	innatedb:IDBG-20244	FALSE	FALSE	FALSE	FALSE	FALSE
51160	0.192311	0.44471	refseq:NP_945355|uniprotkb:ARRB2_HUMAN|refseq:NP_001244259|refseq:NP_004304|uniprotkb:P32121|refseq:NP_001244260|refseq:NP_001244257|refseq:NP_001244258|hgnc:ARRB2(display_short)	ARRB2	ensembl:ENSG00000141480	1.52891e-05	1.15847	4	18	innatedb:IDBG-19263	FALSE	TRUE	FALSE	FALSE	FALSE
51161	0.128407	0.34907	refseq:NP_055871|uniprotkb:Q14684|uniprotkb:RRP1B_HUMAN|hgnc:RRP1B(display_short)	RRP1B	ensembl:ENSG00000160208			1	1	innatedb:IDBG-4825	FALSE	FALSE	FALSE	FALSE	FALSE
51162	0.128407	0.34907	uniprotkb:CBX1_HUMAN|refseq:NP_001120700|uniprotkb:P83916|refseq:NP_006798|hgnc:CBX1(display_short)	CBX1	ensembl:ENSG00000108468			1	1	innatedb:IDBG-56608	FALSE	FALSE	FALSE	FALSE	FALSE
51163	0.0451868	0.34907	refseq:NP_892006|uniprotkb:Q8NF91|uniprotkb:SYNE1_HUMAN|refseq:NP_149062|hgnc:SYNE1(display_short)	SYNE1	ensembl:ENSG00000131018	2.5725e-14	-1.50543	2	3	innatedb:IDBG-98013	FALSE	FALSE	TRUE	FALSE	TRUE
51164	0.0199418	0.34907	uniprotkb:IKBE_HUMAN|refseq:NP_004547|uniprotkb:O00221|hgnc:NFKBIE(display_short)	NFKBIE	ensembl:ENSG00000146232	1.48558e-06	1.27935	4	9	innatedb:IDBG-89543	TRUE	TRUE	FALSE	FALSE	TRUE
51165	1	1	refseq:NP_002836|uniprotkb:P28827|uniprotkb:PTPRM_HUMAN|refseq:NP_001098714|hgnc:PTPRM(display_short)	PTPRM	ensembl:ENSG00000173482	1.52552e-11	-1.88984	0	1	innatedb:IDBG-670	FALSE	FALSE	FALSE	FALSE	FALSE
51166	0.223762	0.44471	refseq:NP_003461|uniprotkb:Q93009|uniprotkb:UBP7_HUMAN|refseq:NP_001273387|refseq:NP_001273386|hgnc:USP7(display_short)	USP7	ensembl:ENSG00000187555			2	7	innatedb:IDBG-13958	FALSE	FALSE	FALSE	FALSE	FALSE
51167	0.324829	0.527958	uniprotkb:NCF1_HUMAN|refseq:NP_000256|uniprotkb:P14598|hgnc:NCF1(display_short)	NCF1	ensembl:ENSG00000158517			2	9	innatedb:IDBG-21570	FALSE	FALSE	FALSE	TRUE	FALSE
51168	0.128407	0.34907	refseq:NP_057400|uniprotkb:Q9UBZ9|uniprotkb:REV1_HUMAN|refseq:NP_001032961|hgnc:REV1(display_short)	REV1	ensembl:ENSG00000135945			1	1	innatedb:IDBG-63377	FALSE	FALSE	FALSE	FALSE	FALSE
51169	0.627975	0.788798	uniprotkb:BCL10_HUMAN|refseq:NP_003912|uniprotkb:O95999|hgnc:BCL10(display_short)	BCL10	ensembl:ENSG00000142867			2	16	innatedb:IDBG-100044	FALSE	FALSE	FALSE	FALSE	FALSE
51170	1	1	refseq:NP_002438|uniprotkb:Q04912|uniprotkb:RON_HUMAN|refseq:NP_001231866|hgnc:MST1R(display_short)	MST1R	ensembl:ENSG00000164078	0.000687202	-1.4138	0	2	innatedb:IDBG-35720	FALSE	FALSE	FALSE	FALSE	FALSE
51171	0.422209	0.592603	uniprotkb:ATG12_HUMAN|uniprotkb:O94817|refseq:NP_004698|refseq:NP_001264712|hgnc:ATG12(display_short)	ATG12	ensembl:ENSG00000145782			2	11	innatedb:IDBG-37900	FALSE	FALSE	FALSE	FALSE	TRUE
51172	0.240345	0.44471	uniprotkb:HXA5_HUMAN|refseq:NP_061975|uniprotkb:P20719|hgnc:HOXA5(display_short)	HOXA5	ensembl:ENSG00000106004			1	2	innatedb:IDBG-10422	FALSE	FALSE	FALSE	FALSE	FALSE
51173	0.240345	0.44471	uniprotkb:CSRP2_HUMAN|refseq:NP_001312|uniprotkb:Q16527|refseq:NP_001287894|hgnc:CSRP2(display_short)	CSRP2	ensembl:ENSG00000175183			1	2	innatedb:IDBG-49092	FALSE	FALSE	FALSE	FALSE	FALSE
51174	0.375828	0.577447	uniprotkb:NALP3_HUMAN|refseq:NP_001230062|refseq:NP_004886|uniprotkb:Q96P20|refseq:NP_001120933|refseq:NP_899632|refseq:NP_001073289|refseq:NP_001120934|hgnc:NLRP3(display_short)	NLRP3	ensembl:ENSG00000162711			3	17	innatedb:IDBG-107914	FALSE	FALSE	FALSE	FALSE	FALSE
51175	0.849802	1	refseq:NP_059138|uniprotkb:Q9NR96|uniprotkb:TLR9_HUMAN|hgnc:TLR9(display_short)	TLR9	ensembl:ENSG00000239732			2	25	innatedb:IDBG-407857	FALSE	FALSE	FALSE	FALSE	FALSE
51176	0.497128	0.66595	uniprotkb:AT1A1_HUMAN|refseq:NP_001153706|uniprotkb:P05023|refseq:NP_000692|refseq:NP_001153705|hgnc:ATP1A1(display_short)	ATP1A1	ensembl:ENSG00000163399			1	5	innatedb:IDBG-101377	FALSE	FALSE	FALSE	FALSE	FALSE
51177	0.497128	0.66595	refseq:NP_003433|uniprotkb:P52747|uniprotkb:ZN143_HUMAN|refseq:NP_001269585|refseq:NP_001269586|hgnc:ZNF143(display_short)	ZNF143	ensembl:ENSG00000166478			1	5	innatedb:IDBG-31360	FALSE	FALSE	FALSE	FALSE	FALSE
51178	0.128407	0.34907	uniprotkb:GPTC4_HUMAN|refseq:NP_872620|refseq:NP_056405|hgnc:GPATCH4(display_short)	GPATCH4	ensembl:ENSG00000160818			1	1	innatedb:IDBG-103553	FALSE	FALSE	FALSE	FALSE	FALSE
51179	0.128407	0.34907	refseq:NP_060098|uniprotkb:Q6N021|uniprotkb:TET2_HUMAN|refseq:NP_001120680|hgnc:TET2(display_short)	TET2	ensembl:ENSG00000168769			1	1	innatedb:IDBG-32690	FALSE	FALSE	FALSE	FALSE	FALSE
51180	0.240345	0.44471	uniprotkb:NELL2_HUMAN|refseq:NP_001138582|uniprotkb:Q99435|refseq:NP_001138581|refseq:NP_001138579|refseq:NP_006150|refseq:NP_001138580|hgnc:NELL2(display_short)	NELL2	ensembl:ENSG00000184613			1	2	innatedb:IDBG-28191	FALSE	FALSE	FALSE	FALSE	FALSE
51181	1	1	refseq:NP_037393|uniprotkb:PRGC1_HUMAN|uniprotkb:Q9UBK2|hgnc:PPARGC1A(display_short)	PPARGC1A	ensembl:ENSG00000109819	1.35759e-10	4.01671	0	4	innatedb:IDBG-11756	TRUE	FALSE	FALSE	FALSE	TRUE
51182	0.0827447	0.34907	uniprotkb:ACK1_HUMAN|refseq:NP_005772|uniprotkb:Q07912|refseq:NP_001010938|hgnc:TNK2(display_short)	TNK2	ensembl:ENSG00000061938			2	4	innatedb:IDBG-70926	FALSE	FALSE	FALSE	FALSE	FALSE
51183	0.240345	0.44471	uniprotkb:NDK3_HUMAN|refseq:NP_002504|uniprotkb:Q13232|hgnc:NME3(display_short)	NME3	ensembl:ENSG00000103024			1	2	innatedb:IDBG-9255	FALSE	FALSE	FALSE	FALSE	FALSE
51184	1	1	uniprotkb:DDAH1_HUMAN|refseq:NP_036269|uniprotkb:O94760|refseq:NP_001127917|hgnc:DDAH1(display_short)	DDAH1	ensembl:ENSG00000153904	6.86187e-07	-1.01143	0	1	innatedb:IDBG-100049	TRUE	FALSE	FALSE	FALSE	FALSE
51185	0.422983	0.592603	uniprotkb:CHSP1_HUMAN|uniprotkb:Q9Y2V2|refseq:NP_001035941|refseq:NP_055131|refseq:NP_001265192|refseq:NP_001265189|refseq:NP_001265190|refseq:NP_001265193|refseq:NP_001265194|refseq:NP_001265195|refseq:NP_001265191|hgnc:CARHSP1(display_short)	CARHSP1	ensembl:ENSG00000153048			1	4	innatedb:IDBG-13931	FALSE	FALSE	FALSE	FALSE	FALSE
51186	0.00816526	0.283845	uniprotkb:IL28B_HUMAN|refseq:NP_742151|uniprotkb:Q8IZI9|hgnc:IFNL3(display_short)	IFNL3	ensembl:ENSG00000197110			5	11	innatedb:IDBG-50088	FALSE	FALSE	FALSE	FALSE	FALSE
51187	0.337924	0.527958	uniprotkb:H1X_HUMAN|refseq:NP_006017|uniprotkb:Q92522|hgnc:H1FX(display_short)	H1FX	ensembl:ENSG00000184897			1	3	innatedb:IDBG-55778	FALSE	FALSE	FALSE	FALSE	FALSE
51188	0.422209	0.592603	uniprotkb:NCOA3_HUMAN|refseq:NP_006525|uniprotkb:Q9Y6Q9|refseq:NP_858045|refseq:NP_001167559|refseq:NP_001167558|hgnc:NCOA3(display_short)	NCOA3	ensembl:ENSG00000124151			2	11	innatedb:IDBG-79741	FALSE	FALSE	FALSE	FALSE	FALSE
51189	0.240345	0.44471	uniprotkb:P82650|uniprotkb:RT22_HUMAN|refseq:NP_064576|hgnc:MRPS22(display_short)	MRPS22	ensembl:ENSG00000175110			1	2	innatedb:IDBG-58802	FALSE	FALSE	FALSE	FALSE	FALSE
51190	0.128407	0.34907	refseq:NP_000973|uniprotkb:P46778|uniprotkb:RL21_HUMAN|hgnc:RPL21(display_short)	RPL21	ensembl:ENSG00000122026			1	1	innatedb:IDBG-18389	FALSE	FALSE	FALSE	FALSE	FALSE
51191	0.00762891	0.283845	refseq:NP_009123|uniprotkb:Q9Y5B9|uniprotkb:SP16H_HUMAN|hgnc:SUPT16H(display_short)	SUPT16H	ensembl:ENSG00000092201			3	4	innatedb:IDBG-2623	FALSE	FALSE	FALSE	FALSE	FALSE
51192	0.26432	0.485517	uniprotkb:CY24B_HUMAN|refseq:NP_000388|uniprotkb:P04839|hgnc:CYBB(display_short)	CYBB	ensembl:ENSG00000165168			3	14	innatedb:IDBG-55775	FALSE	FALSE	FALSE	TRUE	FALSE
51193	0.337924	0.527958	uniprotkb:KLF10_HUMAN|refseq:NP_005646|uniprotkb:Q13118|refseq:NP_001027453|hgnc:KLF10(display_short)	KLF10	ensembl:ENSG00000155090			1	3	innatedb:IDBG-31363	FALSE	FALSE	FALSE	FALSE	FALSE
51194	0.173985	0.443088	uniprotkb:CADH5_HUMAN|refseq:NP_001786|uniprotkb:P33151|hgnc:CDH5(display_short)	CDH5	ensembl:ENSG00000179776			2	6	innatedb:IDBG-34871	FALSE	FALSE	FALSE	FALSE	TRUE
51195	0.337924	0.527958	refseq:NP_055464|uniprotkb:Q14151|uniprotkb:SAFB2_HUMAN|hgnc:SAFB2(display_short)	SAFB2	ensembl:ENSG00000130254			1	3	innatedb:IDBG-20233	FALSE	FALSE	FALSE	FALSE	FALSE
51196	0.00114404	0.177351	uniprotkb:P20226|uniprotkb:TBP_HUMAN|refseq:NP_003185|refseq:NP_001165556|hgnc:TBP(display_short)	TBP	ensembl:ENSG00000112592			6	11	innatedb:IDBG-99313	FALSE	FALSE	FALSE	FALSE	FALSE
51197	0.173985	0.443088	uniprotkb:DUS16_HUMAN|uniprotkb:Q9BY84|refseq:NP_085143|hgnc:DUSP16(display_short)	DUSP16	ensembl:ENSG00000111266			2	6	innatedb:IDBG-20236	FALSE	FALSE	FALSE	FALSE	FALSE
51198	0.126405	0.34907	uniprotkb:CD68_HUMAN|refseq:NP_001242|uniprotkb:P34810|refseq:NP_001035148|hgnc:CD68(display_short)	CD68	ensembl:ENSG00000129226			2	5	innatedb:IDBG-25923	FALSE	FALSE	FALSE	FALSE	FALSE
51199	1	1	uniprotkb:DYLT1_HUMAN|refseq:NP_006510|uniprotkb:P63172|refseq:NP_001278531|refseq:NP_001278532|hgnc:DYNLT1(display_short)	DYNLT1	ensembl:ENSG00000146425	4.46689e-11	-1.67599	0	1	innatedb:IDBG-98463	FALSE	FALSE	FALSE	FALSE	FALSE
51200	0.128407	0.34907	uniprotkb:ACOD_HUMAN|refseq:NP_005054|uniprotkb:O00767|hgnc:SCD(display_short)	SCD	ensembl:ENSG00000099194			1	1	innatedb:IDBG-86483	FALSE	FALSE	FALSE	FALSE	FALSE
51201	1	1	uniprotkb:AQP3_HUMAN|refseq:NP_004916|uniprotkb:Q92482|hgnc:AQP3(display_short)	AQP3	ensembl:ENSG00000165272	9.01578e-08	3.26388	0	1	innatedb:IDBG-57960	FALSE	FALSE	FALSE	FALSE	FALSE
51202	0.422983	0.592603	uniprotkb:FUBP3_HUMAN|refseq:NP_003925|uniprotkb:Q96I24|hgnc:FUBP3(display_short)	FUBP3	ensembl:ENSG00000107164			1	4	innatedb:IDBG-89517	FALSE	FALSE	FALSE	FALSE	FALSE
51203	0.240345	0.44471	refseq:NP_036564|uniprotkb:Q15047|uniprotkb:SETB1_HUMAN|refseq:NP_001138887|refseq:NP_001230420|hgnc:SETDB1(display_short)	SETDB1	ensembl:ENSG00000143379			1	2	innatedb:IDBG-102210	FALSE	FALSE	FALSE	FALSE	FALSE
51204	0.00816526	0.283845	refseq:NP_005753|uniprotkb:Q13263|uniprotkb:TIF1B_HUMAN|hgnc:TRIM28(display_short)	TRIM28	ensembl:ENSG00000130726			5	11	innatedb:IDBG-73191	FALSE	FALSE	FALSE	FALSE	FALSE
51205	0.128407	0.34907	refseq:NP_004896|uniprotkb:P30041|uniprotkb:PRDX6_HUMAN|hgnc:PRDX6(display_short)	PRDX6	ensembl:ENSG00000117592	3.53401e-07	1.02493	1	1	innatedb:IDBG-104872	FALSE	FALSE	FALSE	FALSE	FALSE
51206	0.240345	0.44471	refseq:NP_003365|uniprotkb:P21796|uniprotkb:VDAC1_HUMAN|hgnc:VDAC1(display_short)	VDAC1	ensembl:ENSG00000213585			1	2	innatedb:IDBG-240337	FALSE	FALSE	FALSE	FALSE	FALSE
51207	0.128407	0.34907	refseq:NP_001229852|uniprotkb:EIF3L_HUMAN|uniprotkb:Q9Y262|refseq:NP_057175|hgnc:EIF3L(display_short)	EIF3L	ensembl:ENSG00000100129			1	1	innatedb:IDBG-7087	FALSE	FALSE	FALSE	FALSE	FALSE
51208	0.128407	0.34907	uniprotkb:Q8N3U4|uniprotkb:STAG2_HUMAN|refseq:NP_006594|refseq:NP_001036214|refseq:NP_001036216|refseq:NP_001036215|refseq:NP_001269347|hgnc:STAG2(display_short)	STAG2	ensembl:ENSG00000101972			1	1	innatedb:IDBG-85176	FALSE	FALSE	FALSE	FALSE	FALSE
51209	0.561756	0.72595	uniprotkb:BMPR2_HUMAN|refseq:NP_001195|uniprotkb:Q13873|hgnc:BMPR2(display_short)	BMPR2	ensembl:ENSG00000204217			1	6	innatedb:IDBG-78880	FALSE	FALSE	FALSE	FALSE	FALSE
51210	0.337924	0.527958	uniprotkb:MPCP_HUMAN|refseq:NP_998776|uniprotkb:Q00325|refseq:NP_005879|refseq:NP_002626|hgnc:SLC25A3(display_short)	SLC25A3	ensembl:ENSG00000075415			1	3	innatedb:IDBG-52270	FALSE	FALSE	FALSE	FALSE	FALSE
51211	0.128407	0.34907	refseq:NP_005628|uniprotkb:Q15532|uniprotkb:SSXT_HUMAN|refseq:NP_001007560|hgnc:SS18(display_short)	SS18	ensembl:ENSG00000141380			1	1	innatedb:IDBG-1783	FALSE	FALSE	FALSE	FALSE	FALSE
51212	0.618089	0.778842	uniprotkb:MPIP1_HUMAN|refseq:NP_001780|uniprotkb:P30304|refseq:NP_963861|hgnc:CDC25A(display_short)	CDC25A	ensembl:ENSG00000164045	1.14103e-20	1.94721	1	7	innatedb:IDBG-32204	FALSE	FALSE	FALSE	FALSE	TRUE
51213	0.422983	0.592603	uniprotkb:CXCR5_HUMAN|refseq:NP_001707|refseq:NP_116743|uniprotkb:P32302|hgnc:CXCR5(display_short)	CXCR5	ensembl:ENSG00000160683			1	4	innatedb:IDBG-74047	FALSE	FALSE	FALSE	FALSE	FALSE
51214	0.240345	0.44471	refseq:NP_002649|uniprotkb:P00749|uniprotkb:UROK_HUMAN|refseq:NP_001138503|hgnc:PLAU(display_short)	PLAU	ensembl:ENSG00000122861			1	2	innatedb:IDBG-78889	FALSE	FALSE	FALSE	FALSE	FALSE
51215	0.173985	0.443088	refseq:NP_002952|uniprotkb:P26447|uniprotkb:S10A4_HUMAN|refseq:NP_062427|hgnc:S100A4(display_short)	S100A4	ensembl:ENSG00000196154			2	6	innatedb:IDBG-102693	FALSE	FALSE	FALSE	FALSE	FALSE
51216	0.128407	0.34907	hgnc:MIR135B(display_short)	MIR135B	ensembl:ENSG00000199059			1	1	innatedb:IDBG-127177	FALSE	FALSE	FALSE	FALSE	FALSE
51217	0.591813	0.762312	ensembl:ATP5O(display_short)	ATP5O	ensembl:ENSG00000159186			2	15	innatedb:IDBG-2634	FALSE	FALSE	FALSE	FALSE	FALSE
51218	1	1	refseq:NP_001073880|uniprotkb:Q8N7K0|uniprotkb:ZN433_HUMAN|hgnc:ZNF433(display_short)	ZNF433	ensembl:ENSG00000197647	9.41797e-06	-1.39277	0	1	innatedb:IDBG-30021	FALSE	FALSE	FALSE	FALSE	FALSE
51219	0.128407	0.34907	uniprotkb:NAB1_HUMAN|refseq:NP_005957|uniprotkb:Q13506|hgnc:NAB1(display_short)	NAB1	ensembl:ENSG00000138386			1	1	innatedb:IDBG-77557	FALSE	FALSE	FALSE	FALSE	FALSE
51220	1	1	refseq:NP_694967|uniprotkb:Q8N3L3|uniprotkb:TXLNB_HUMAN|hgnc:TXLNB(display_short)	TXLNB	ensembl:ENSG00000164440	6.75094e-30	6.34076	0	2	innatedb:IDBG-97147	FALSE	FALSE	FALSE	FALSE	FALSE
51221	0.0572582	0.34907	uniprotkb:EZRI_HUMAN|refseq:NP_003370|uniprotkb:P15311|refseq:NP_001104547|hgnc:EZR(display_short)	EZR	ensembl:ENSG00000092820			4	12	innatedb:IDBG-98477	FALSE	FALSE	FALSE	FALSE	FALSE
51222	0.15869	0.423122	uniprotkb:NFYA_HUMAN|refseq:NP_002496|uniprotkb:P23511|refseq:NP_068351|hgnc:NFYA(display_short)	NFYA	ensembl:ENSG00000001167			3	11	innatedb:IDBG-86491	FALSE	FALSE	FALSE	FALSE	TRUE
51223	1	1	uniprotkb:CLN3_HUMAN|refseq:NP_001035897|uniprotkb:Q13286|refseq:NP_000077|refseq:NP_001273033|refseq:NP_001273039|refseq:NP_001273034|hgnc:CLN3(display_short)	CLN3	ensembl:ENSG00000188603	0.0176166	-1.03598	0	1	innatedb:IDBG-22402	FALSE	FALSE	FALSE	FALSE	FALSE
51224	0.422983	0.592603	uniprotkb:HMGB2_HUMAN|uniprotkb:P26583|refseq:NP_001124160|refseq:NP_002120|refseq:NP_001124161|hgnc:HMGB2(display_short)	HMGB2	ensembl:ENSG00000164104			1	4	innatedb:IDBG-44657	FALSE	FALSE	FALSE	FALSE	FALSE
51225	0.0182625	0.34907	uniprotkb:LEF1_HUMAN|refseq:NP_057353|uniprotkb:Q9UJU2|refseq:NP_001124186|refseq:NP_001124185|refseq:NP_001159591|hgnc:LEF1(display_short)	LEF1	ensembl:ENSG00000138795			5	13	innatedb:IDBG-33529	FALSE	FALSE	FALSE	FALSE	TRUE
51226	0.128407	0.34907	uniprotkb:CNTP5_HUMAN|refseq:NP_570129|uniprotkb:Q8WYK1|hgnc:CNTNAP5(display_short)	CNTNAP5	ensembl:ENSG00000155052			1	1	innatedb:IDBG-68601	FALSE	FALSE	FALSE	FALSE	FALSE
51227	1	1	refseq:NP_006273|uniprotkb:Q13043|uniprotkb:STK4_HUMAN|hgnc:STK4(display_short)	STK4	ensembl:ENSG00000101109	4.32917e-07	1.0193	0	2	innatedb:IDBG-77184	FALSE	FALSE	FALSE	FALSE	TRUE
51228	0.337924	0.527958	refseq:NP_733832|uniprotkb:Q9NS23|uniprotkb:RASF1_HUMAN|refseq:NP_009113|refseq:NP_733831|refseq:NP_733830|refseq:NP_001193886|hgnc:RASSF1(display_short)	RASSF1	ensembl:ENSG00000068028			1	3	innatedb:IDBG-36632	FALSE	FALSE	FALSE	FALSE	FALSE
51229	0.128407	0.34907	refseq:NP_115810|uniprotkb:Q96ME7|uniprotkb:ZN512_HUMAN|refseq:NP_001258215|refseq:NP_001258216|refseq:NP_001258217|refseq:NP_001258247|refseq:NP_001258218|hgnc:ZNF512(display_short)	ZNF512	ensembl:ENSG00000243943			1	1	innatedb:IDBG-406548	FALSE	FALSE	FALSE	FALSE	FALSE
51230	0.240345	0.44471	refseq:NP_056518|uniprotkb:Q9Y3A4|uniprotkb:RRP7A_HUMAN|hgnc:RRP7A(display_short)	RRP7A	ensembl:ENSG00000189306			1	2	innatedb:IDBG-10002	FALSE	FALSE	FALSE	FALSE	FALSE
51231	0.337924	0.527958	uniprotkb:CYC_HUMAN|refseq:NP_061820|uniprotkb:P99999|hgnc:CYCS(display_short)	CYCS	ensembl:ENSG00000172115			1	3	innatedb:IDBG-10008	FALSE	FALSE	FALSE	FALSE	FALSE
51232	0.128407	0.34907	uniprotkb:DHSO_HUMAN|refseq:NP_003095|uniprotkb:Q00796|hgnc:SORD(display_short)	SORD	ensembl:ENSG00000140263			1	1	innatedb:IDBG-10005	FALSE	FALSE	FALSE	FALSE	FALSE
51233	1	1	uniprotkb:FLNA_HUMAN|uniprotkb:P21333|refseq:NP_001104026|refseq:NP_001447|hgnc:FLNA(display_short)	FLNA	ensembl:ENSG00000196924	1.42836e-10	-1.42005	0	7	innatedb:IDBG-91003	TRUE	TRUE	TRUE	FALSE	TRUE
51234	1	1	refseq:NP_005595|uniprotkb:P20265|uniprotkb:PO3F2_HUMAN|hgnc:POU3F2(display_short)	POU3F2	ensembl:ENSG00000184486	8.13104e-06	1.70123	0	2	innatedb:IDBG-94512	FALSE	FALSE	FALSE	FALSE	TRUE
51235	0.274389	0.495182	uniprotkb:MALT1_HUMAN|refseq:NP_006776|uniprotkb:Q9UDY8|refseq:NP_776216|hgnc:MALT1(display_short)	MALT1	ensembl:ENSG00000172175			2	8	innatedb:IDBG-3930	FALSE	FALSE	FALSE	FALSE	FALSE
51236	0.422983	0.592603	uniprotkb:CDN1C_HUMAN|refseq:NP_001116102|refseq:NP_001116103|uniprotkb:P49918|refseq:NP_000067|hgnc:CDKN1C(display_short)	CDKN1C	ensembl:ENSG00000129757	0.0224825	-1.15057	1	4	innatedb:IDBG-23324	FALSE	FALSE	FALSE	FALSE	FALSE
51237	0.240345	0.44471	refseq:NP_001183980|refseq:NP_444251|uniprotkb:Q96JP5|uniprotkb:ZFP91_HUMAN|hgnc:ZFP91(display_short)	ZFP91	ensembl:ENSG00000186660			1	2	innatedb:IDBG-47776	FALSE	FALSE	FALSE	FALSE	FALSE
51238	0.240345	0.44471	uniprotkb:CP1A1_HUMAN|uniprotkb:P04798|refseq:NP_000490|hgnc:CYP1A1(display_short)	CYP1A1	ensembl:ENSG00000140465			1	2	innatedb:IDBG-22475	FALSE	FALSE	FALSE	FALSE	FALSE
51239	0.561756	0.72595	uniprotkb:MASP2_HUMAN|refseq:NP_631947|uniprotkb:O00187|refseq:NP_006601|hgnc:MASP2(display_short)	MASP2	ensembl:ENSG00000009724			1	6	innatedb:IDBG-89176	FALSE	FALSE	FALSE	FALSE	FALSE
51240	0.240345	0.44471	hgnc:TUBB3(display_short)	TUBB3	ensembl:ENSG00000198211			1	2	innatedb:IDBG-48628	FALSE	FALSE	FALSE	FALSE	FALSE
51241	0.0451868	0.34907	uniprotkb:AKAP9_HUMAN|refseq:NP_005742|refseq:NP_671714|uniprotkb:Q99996|hgnc:AKAP9(display_short)	AKAP9	ensembl:ENSG00000127914			2	3	innatedb:IDBG-25989	FALSE	FALSE	FALSE	FALSE	FALSE
51242	0.126405	0.34907	uniprotkb:DBPA_HUMAN|refseq:NP_003642|uniprotkb:P16989|refseq:NP_001138898|hgnc:YBX3(display_short)	YBX3	ensembl:ENSG00000060138			2	5	innatedb:IDBG-19292	FALSE	FALSE	FALSE	FALSE	FALSE
51243	0.128407	0.34907	uniprotkb:CISD1_HUMAN|refseq:NP_060934|uniprotkb:Q9NZ45|hgnc:CISD1(display_short)	CISD1	ensembl:ENSG00000122873			1	1	innatedb:IDBG-74906	FALSE	FALSE	FALSE	FALSE	FALSE
51244	0.337924	0.527958	uniprotkb:KIF11_HUMAN|refseq:NP_004514|uniprotkb:P52732|hgnc:KIF11(display_short)	KIF11	ensembl:ENSG00000138160			1	3	innatedb:IDBG-82525	FALSE	FALSE	FALSE	FALSE	FALSE
51245	0.0827447	0.34907	uniprotkb:LYAR_HUMAN|refseq:NP_060286|uniprotkb:Q9NX58|refseq:NP_001139197|hgnc:LYAR(display_short)	LYAR	ensembl:ENSG00000145220	0.000168588	1.04019	2	4	innatedb:IDBG-8398	FALSE	FALSE	FALSE	FALSE	FALSE
51246	0.1925	0.44471	uniprotkb:JUND_HUMAN|refseq:NP_005345|uniprotkb:P17535|refseq:NP_001273897|hgnc:JUND(display_short)	JUND	ensembl:ENSG00000130522			3	12	innatedb:IDBG-37954	FALSE	FALSE	FALSE	FALSE	FALSE
51247	1	1	uniprotkb:DEMA_HUMAN|uniprotkb:Q08495|refseq:NP_001107609|refseq:NP_001107607|refseq:NP_001107611|refseq:NP_001107610|refseq:NP_001969|refseq:NP_001107608|hgnc:DMTN(display_short)	DMTN	ensembl:ENSG00000158856	0.000580019	-1.09273	0	1	innatedb:IDBG-10014	FALSE	FALSE	FALSE	FALSE	FALSE
51248	0.854328	1	uniprotkb:CCR1_HUMAN|refseq:NP_001286|uniprotkb:P32246|hgnc:CCR1(display_short)	CCR1	ensembl:ENSG00000163823			1	14	innatedb:IDBG-30085	FALSE	FALSE	FALSE	FALSE	FALSE
51249	0.128407	0.34907	uniprotkb:GPN3_HUMAN|refseq:NP_057385|uniprotkb:Q9UHW5|refseq:NP_001157844|refseq:NP_001157845|hgnc:GPN3(display_short)	GPN3	ensembl:ENSG00000111231			1	1	innatedb:IDBG-57102	FALSE	FALSE	FALSE	FALSE	FALSE
51250	0.128407	0.34907	refseq:NP_001018060|uniprotkb:Q9Y535|uniprotkb:RPC8_HUMAN|refseq:NP_001018062|refseq:NP_612211|refseq:NP_001269813|refseq:NP_001269814|hgnc:POLR3H(display_short)	POLR3H	ensembl:ENSG00000100413			1	1	innatedb:IDBG-9248	FALSE	FALSE	FALSE	FALSE	FALSE
51251	1	1	uniprotkb:DYH5_HUMAN|refseq:NP_001360|uniprotkb:Q8TE73|hgnc:DNAH5(display_short)	DNAH5	ensembl:ENSG00000039139	6.74757e-08	-1.32353	0	1	innatedb:IDBG-12679	FALSE	FALSE	FALSE	FALSE	FALSE
51252	0.128407	0.34907	hgnc:MIR124-3(display_short)	MIR124-3	ensembl:ENSG00000207598			1	1	innatedb:IDBG-126669	FALSE	FALSE	FALSE	FALSE	FALSE
51253	0.128407	0.34907	uniprotkb:CLTR1_HUMAN|refseq:NP_006630|uniprotkb:Q9Y271|refseq:NP_001269117|refseq:NP_001269116|refseq:NP_001269115|hgnc:CYSLTR1(display_short)	CYSLTR1	ensembl:ENSG00000173198			1	1	innatedb:IDBG-78021	FALSE	FALSE	FALSE	FALSE	FALSE
51254	0.128407	0.34907	refseq:NP_006336|uniprotkb:Q6PML9|uniprotkb:ZNT9_HUMAN|hgnc:SLC30A9(display_short)	SLC30A9	ensembl:ENSG00000014824			1	1	innatedb:IDBG-15702	FALSE	FALSE	FALSE	FALSE	FALSE
51255	0.240345	0.44471	refseq:NP_006460|uniprotkb:NS1BP_HUMAN|uniprotkb:Q9Y6Y0|hgnc:IVNS1ABP(display_short)	IVNS1ABP	ensembl:ENSG00000116679			1	2	innatedb:IDBG-105384	FALSE	FALSE	FALSE	FALSE	FALSE
51256	0.15869	0.423122	uniprotkb:HXA9_HUMAN|refseq:NP_689952|uniprotkb:P31269|hgnc:HOXA9(display_short)	HOXA9	ensembl:ENSG00000078399			3	11	innatedb:IDBG-10490	FALSE	FALSE	FALSE	FALSE	FALSE
51257	1	1	uniprotkb:HAP28_HUMAN|refseq:NP_055706|uniprotkb:Q13442|hgnc:PDAP1(display_short)	PDAP1	ensembl:ENSG00000106244	0.0021923	-1.15865	0	2	innatedb:IDBG-29091	FALSE	FALSE	FALSE	FALSE	FALSE
51258	0.128407	0.34907	uniprotkb:DDX10_HUMAN|refseq:NP_004389|uniprotkb:Q13206|hgnc:DDX10(display_short)	DDX10	ensembl:ENSG00000178105			1	1	innatedb:IDBG-70535	FALSE	FALSE	FALSE	FALSE	FALSE
51259	0.337924	0.527958	refseq:NP_002118|uniprotkb:P17693|hgnc:HLA-G(display_short)	HLA-G	ensembl:ENSG00000204632			1	3	innatedb:IDBG-298543	FALSE	FALSE	FALSE	FALSE	FALSE
51260	1	1	refseq:NP_821080|uniprotkb:Q9BVA1|uniprotkb:TBB2B_HUMAN|hgnc:TUBB2B(display_short)	TUBB2B	ensembl:ENSG00000137285	5.87817e-24	3.38063	0	1	innatedb:IDBG-57587	FALSE	FALSE	FALSE	FALSE	FALSE
51261	0.0164687	0.34907	uniprotkb:DNM3A_HUMAN|refseq:NP_072046|uniprotkb:Q9Y6K1|refseq:NP_783328|refseq:NP_715640|refseq:NP_783329|hgnc:DNMT3A(display_short)	DNMT3A	ensembl:ENSG00000119772			2	2	innatedb:IDBG-34441	FALSE	FALSE	FALSE	FALSE	FALSE
51262	0.337924	0.527958	uniprotkb:MX1_HUMAN|refseq:NP_001138397|uniprotkb:P20591|refseq:NP_002453|refseq:NP_001171517|refseq:NP_001269849|hgnc:MX1(display_short)	MX1	ensembl:ENSG00000157601			1	3	innatedb:IDBG-3941	FALSE	FALSE	FALSE	FALSE	FALSE
51263	0.747283	0.906657	uniprotkb:KPCA_HUMAN|refseq:NP_002728|uniprotkb:P17252|hgnc:PRKCA(display_short)	PRKCA	ensembl:ENSG00000154229			1	10	innatedb:IDBG-65194	FALSE	FALSE	FALSE	FALSE	FALSE
51264	0.128407	0.34907	refseq:NP_002838|uniprotkb:PTPR2_HUMAN|uniprotkb:Q92932|refseq:NP_570857|refseq:NP_570858|hgnc:PTPRN2(display_short)	PTPRN2	ensembl:ENSG00000155093			1	1	innatedb:IDBG-50943	FALSE	FALSE	FALSE	FALSE	FALSE
51265	0.661595	0.823547	uniprotkb:IL16_HUMAN|refseq:NP_757366|uniprotkb:Q14005|refseq:NP_001165599|refseq:NP_004504|hgnc:IL16(display_short)	IL16	ensembl:ENSG00000172349			2	17	innatedb:IDBG-25974	TRUE	FALSE	FALSE	FALSE	FALSE
51266	0.337924	0.527958	refseq:NP_000963|uniprotkb:P62424|uniprotkb:RL7A_HUMAN|hgnc:RPL7A(display_short)	RPL7A	ensembl:ENSG00000148303			1	3	innatedb:IDBG-91022	FALSE	FALSE	FALSE	FALSE	FALSE
51267	0.173985	0.443088	uniprotkb:FCER2_HUMAN|refseq:NP_001207429|refseq:NP_001993|uniprotkb:P06734|refseq:NP_001193948|hgnc:FCER2(display_short)	FCER2	ensembl:ENSG00000104921			2	6	innatedb:IDBG-23316	FALSE	FALSE	FALSE	FALSE	FALSE
51268	0.128407	0.34907	uniprotkb:MUTA_HUMAN|refseq:NP_000246|uniprotkb:P22033|hgnc:MUT(display_short)	MUT	ensembl:ENSG00000146085			1	1	innatedb:IDBG-90173	FALSE	FALSE	FALSE	FALSE	FALSE
51269	0.0451868	0.34907	uniprotkb:HFE_HUMAN|refseq:NP_620576|uniprotkb:Q30201|refseq:NP_620573|refseq:NP_620579|refseq:NP_620580|refseq:NP_620572|refseq:NP_620578|refseq:NP_000401|refseq:NP_620575|refseq:NP_620577|refseq:NP_001287678|hgnc:HFE(display_short)	HFE	ensembl:ENSG00000010704			2	3	innatedb:IDBG-67372	FALSE	FALSE	FALSE	FALSE	FALSE
51270	1	1	uniprotkb:CSF1_HUMAN|refseq:NP_000748|uniprotkb:P09603|refseq:NP_757351|refseq:NP_757350|refseq:NP_757349|hgnc:CSF1(display_short)	CSF1	ensembl:ENSG00000184371	2.41585e-32	2.7426	0	2	innatedb:IDBG-100920	FALSE	FALSE	FALSE	FALSE	TRUE
51271	0.337924	0.527958	refseq:NP_005773|uniprotkb:Q86V81|uniprotkb:THOC4_HUMAN|hgnc:ALYREF(display_short)	ALYREF	ensembl:ENSG00000183684			1	3	innatedb:IDBG-72719	FALSE	FALSE	FALSE	FALSE	FALSE
51272	0.591813	0.762312	refseq:NP_000034|uniprotkb:P25445|uniprotkb:TNR6_HUMAN|refseq:NP_690610|refseq:NP_690611|hgnc:FAS(display_short)	FAS	ensembl:ENSG00000026103			2	15	innatedb:IDBG-81669	FALSE	FALSE	FALSE	FALSE	TRUE
51273	0.240345	0.44471	uniprotkb:FIBA_HUMAN|refseq:NP_000499|uniprotkb:P02671|refseq:NP_068657|hgnc:FGA(display_short)	FGA	ensembl:ENSG00000171560			1	2	innatedb:IDBG-42099	FALSE	FALSE	FALSE	FALSE	FALSE
51274	0.337924	0.527958	uniprotkb:CASP4_HUMAN|refseq:NP_150649|uniprotkb:P49662|refseq:NP_001216|hgnc:CASP4(display_short)	CASP4	ensembl:ENSG00000196954			1	3	innatedb:IDBG-69557	FALSE	FALSE	FALSE	FALSE	FALSE
51275	1	1	uniprotkb:F115A_HUMAN|refseq:NP_001193867|uniprotkb:Q9Y4C2|refseq:NP_001193870|refseq:NP_055534|hgnc:FAM115A(display_short)	FAM115A	ensembl:ENSG00000198420	4.10209e-24	-2.26723	0	1	innatedb:IDBG-46455	FALSE	FALSE	FALSE	FALSE	FALSE
51276	1	1	uniprotkb:BEGIN_HUMAN|refseq:NP_065887|uniprotkb:Q9BUH8|refseq:NP_001153003|hgnc:BEGAIN(display_short)	BEGAIN	ensembl:ENSG00000183092	1.86256e-12	2.10293	0	1	innatedb:IDBG-20285	FALSE	FALSE	FALSE	FALSE	FALSE
51277	0.422983	0.592603	uniprotkb:MK13_HUMAN|refseq:NP_002745|uniprotkb:O15264|hgnc:MAPK13(display_short)	MAPK13	ensembl:ENSG00000156711			1	4	innatedb:IDBG-84731	FALSE	FALSE	FALSE	FALSE	FALSE
51278	0.240345	0.44471	refseq:NP_002892|uniprotkb:Q15293|uniprotkb:RCN1_HUMAN|hgnc:RCN1(display_short)	RCN1	ensembl:ENSG00000049449			1	2	innatedb:IDBG-37942	FALSE	FALSE	FALSE	FALSE	FALSE
51279	0.128407	0.34907	uniprotkb:Q6PKC3|uniprotkb:TXD11_HUMAN|refseq:NP_056998|hgnc:TXNDC11(display_short)	TXNDC11	ensembl:ENSG00000153066	3.59539e-08	-1.19976	1	1	innatedb:IDBG-14826	FALSE	FALSE	FALSE	FALSE	FALSE
51280	0.324829	0.527958	refseq:NP_002333|uniprotkb:P36941|uniprotkb:TNR3_HUMAN|refseq:NP_001257916|hgnc:LTBR(display_short)	LTBR	ensembl:ENSG00000111321			2	9	innatedb:IDBG-13973	FALSE	FALSE	FALSE	FALSE	FALSE
51281	0.77979	0.93838	refseq:NP_002843|uniprotkb:P26022|uniprotkb:PTX3_HUMAN|hgnc:PTX3(display_short)	PTX3	ensembl:ENSG00000163661			1	11	innatedb:IDBG-62945	FALSE	FALSE	FALSE	FALSE	FALSE
51282	0.128407	0.34907	uniprotkb:GBG4_HUMAN|uniprotkb:P50150|refseq:NP_001092192|refseq:NP_001092191|refseq:NP_004476|hgnc:GNG4(display_short)	GNG4	ensembl:ENSG00000168243			1	1	innatedb:IDBG-107558	FALSE	FALSE	FALSE	FALSE	FALSE
51283	1	1	refseq:NP_443096|uniprotkb:Q96CG3|uniprotkb:TIFA_HUMAN|hgnc:TIFA(display_short)	TIFA	ensembl:ENSG00000145365	6.00331e-11	1.51187	0	1	innatedb:IDBG-34438	FALSE	TRUE	FALSE	FALSE	TRUE
51284	0.00516362	0.248944	refseq:NP_612482|uniprotkb:P08047|uniprotkb:SP1_HUMAN|refseq:NP_003100|refseq:NP_001238754|hgnc:SP1(display_short)	SP1	ensembl:ENSG00000185591			12	42	innatedb:IDBG-36616	FALSE	FALSE	FALSE	FALSE	TRUE
51285	0.240345	0.44471	refseq:NP_001012321|refseq:NP_002286|uniprotkb:P08865|uniprotkb:RSSA_HUMAN|hgnc:RPSA(display_short)	RPSA	ensembl:ENSG00000168028			1	2	innatedb:IDBG-26807	FALSE	FALSE	FALSE	FALSE	FALSE
51286	0.709984	0.867897	uniprotkb:GOPC_HUMAN|refseq:NP_065132|uniprotkb:Q9HD26|refseq:NP_001017408|hgnc:GOPC(display_short)	GOPC	ensembl:ENSG00000047932	6.01834e-08	-1.0882	1	9	innatedb:IDBG-95826	FALSE	FALSE	FALSE	FALSE	FALSE
51287	0.240345	0.44471	refseq:NP_001157961|refseq:NP_001157962|uniprotkb:ADAM8_HUMAN|refseq:NP_001100|uniprotkb:P78325|hgnc:ADAM8(display_short)	ADAM8	ensembl:ENSG00000151651			1	2	innatedb:IDBG-93642	FALSE	FALSE	FALSE	FALSE	FALSE
51288	0.107104	0.34907	refseq:NP_002871|uniprotkb:P04049|uniprotkb:RAF1_HUMAN|hgnc:RAF1(display_short)	RAF1	ensembl:ENSG00000132155	2.47686e-10	-1.3011	7	32	innatedb:IDBG-19277	TRUE	TRUE	FALSE	TRUE	TRUE
51289	0.097849	0.34907	refseq:NP_002625|uniprotkb:P35232|uniprotkb:PHB_HUMAN|refseq:NP_001268644|refseq:NP_001268426|refseq:NP_001268425|hgnc:PHB(display_short)	PHB	ensembl:ENSG00000167085			3	9	innatedb:IDBG-57598	FALSE	FALSE	FALSE	FALSE	FALSE
51290	0.128407	0.34907	uniprotkb:KIF5C_HUMAN|refseq:NP_004513|uniprotkb:O60282|hgnc:KIF5C(display_short)	KIF5C	ensembl:ENSG00000168280			1	1	innatedb:IDBG-71896	FALSE	FALSE	FALSE	FALSE	FALSE
51291	0.173985	0.443088	uniprotkb:IFI6_HUMAN|refseq:NP_002029|uniprotkb:P09912|refseq:NP_075010|refseq:NP_075011|hgnc:IFI6(display_short)	IFI6	ensembl:ENSG00000126709			2	6	innatedb:IDBG-94975	FALSE	FALSE	FALSE	FALSE	FALSE
51292	0.324829	0.527958	uniprotkb:P37840|uniprotkb:SYUA_HUMAN|refseq:NP_000336|refseq:NP_001139526|refseq:NP_009292|refseq:NP_001139527|hgnc:SNCA(display_short)	SNCA	ensembl:ENSG00000145335			2	9	innatedb:IDBG-30077	FALSE	FALSE	FALSE	FALSE	FALSE
51293	0.128407	0.34907	refseq:NP_001189352|refseq:NP_112196|uniprotkb:Q7Z2T5|uniprotkb:TRM1L_HUMAN|hgnc:TRMT1L(display_short)	TRMT1L	ensembl:ENSG00000121486			1	1	innatedb:IDBG-105374	FALSE	FALSE	FALSE	FALSE	FALSE
51294	0.128407	0.34907	uniprotkb:CCD22_HUMAN|refseq:NP_054727|uniprotkb:O60826|hgnc:CCDC22(display_short)	CCDC22	ensembl:ENSG00000101997			1	1	innatedb:IDBG-66074	FALSE	FALSE	FALSE	FALSE	FALSE
51295	0.747283	0.906657	refseq:NP_006862|uniprotkb:Q9Y572|uniprotkb:RIPK3_HUMAN|hgnc:RIPK3(display_short)	RIPK3	ensembl:ENSG00000129465			1	10	innatedb:IDBG-3902	FALSE	FALSE	FALSE	FALSE	FALSE
51296	0.337924	0.527958	uniprotkb:CD81_HUMAN|refseq:NP_004347|uniprotkb:P60033|refseq:NP_001284578|hgnc:CD81(display_short)	CD81	ensembl:ENSG00000110651			1	3	innatedb:IDBG-22455	FALSE	FALSE	FALSE	FALSE	FALSE
51297	0.511837	0.68335	refseq:NP_619542|uniprotkb:Q9NR97|uniprotkb:TLR8_HUMAN|refseq:NP_057694|hgnc:TLR8(display_short)	TLR8	ensembl:ENSG00000101916			2	13	innatedb:IDBG-44288	FALSE	FALSE	FALSE	FALSE	FALSE
51298	0.000115656	0.0361831	uniprotkb:KLF5_HUMAN|refseq:NP_001721|uniprotkb:Q13887|refseq:NP_001273747|hgnc:KLF5(display_short)	KLF5	ensembl:ENSG00000102554			7	11	innatedb:IDBG-37932	FALSE	FALSE	FALSE	FALSE	TRUE
51299	0.337924	0.527958	refseq:NP_005471|uniprotkb:Q12815|uniprotkb:TROAP_HUMAN|refseq:NP_001094090|refseq:NP_001265253|hgnc:TROAP(display_short)	TROAP	ensembl:ENSG00000135451			1	3	innatedb:IDBG-31395	FALSE	FALSE	FALSE	FALSE	FALSE
51300	0.128407	0.34907	uniprotkb:HHEX_HUMAN|refseq:NP_002720|uniprotkb:Q03014|hgnc:HHEX(display_short)	HHEX	ensembl:ENSG00000152804			1	1	innatedb:IDBG-82541	FALSE	FALSE	FALSE	FALSE	FALSE
51301	0.999993	1	refseq:NP_009143|uniprotkb:Q99496|uniprotkb:RING2_HUMAN|hgnc:RNF2(display_short)	RNF2	ensembl:ENSG00000121481	2.93458e-06	1.00751	29	432	innatedb:IDBG-105369	TRUE	TRUE	TRUE	FALSE	TRUE
51302	0.43326	0.606389	refseq:NP_003293|uniprotkb:Q15654|uniprotkb:TRIP6_HUMAN|hgnc:TRIP6(display_short)	TRIP6	ensembl:ENSG00000087077			4	26	innatedb:IDBG-32241	FALSE	FALSE	FALSE	FALSE	FALSE
51303	0.497128	0.66595	refseq:NP_003320|uniprotkb:P10599|uniprotkb:THIO_HUMAN|refseq:NP_001231867|hgnc:TXN(display_short)	TXN	ensembl:ENSG00000136810			1	5	innatedb:IDBG-80361	FALSE	FALSE	FALSE	FALSE	FALSE
51304	0.128407	0.34907	uniprotkb:CO3A1_HUMAN|refseq:NP_000081|uniprotkb:P02461|hgnc:COL3A1(display_short)	COL3A1	ensembl:ENSG00000168542			1	1	innatedb:IDBG-77195	FALSE	FALSE	FALSE	FALSE	FALSE
51305	0.0942366	0.34907	refseq:NP_001239320|uniprotkb:Q15025|uniprotkb:TNIP1_HUMAN|refseq:NP_001239314|refseq:NP_001239315|refseq:NP_001239321|refseq:NP_001239319|refseq:NP_001245383|refseq:NP_006049|refseq:NP_001245385|refseq:NP_001245384|refseq:NP_001239322|hgnc:TNIP1(display_short)	TNIP1	ensembl:ENSG00000145901			4	14	innatedb:IDBG-54098	FALSE	FALSE	FALSE	FALSE	FALSE
51306	0.240345	0.44471	refseq:NP_001279|refseq:NP_001274522|refseq:NP_001274523|uniprotkb:O00299|hgnc:CLIC1(display_short)	CLIC1	ensembl:ENSG00000213719			1	2	innatedb:IDBG-125351	FALSE	FALSE	FALSE	FALSE	FALSE
51307	0.274389	0.495182	refseq:NP_054733|uniprotkb:O75643|uniprotkb:U520_HUMAN|hgnc:SNRNP200(display_short)	SNRNP200	ensembl:ENSG00000144028			2	8	innatedb:IDBG-61602	FALSE	FALSE	FALSE	FALSE	FALSE
51308	0.46815	0.649988	uniprotkb:CIA30_HUMAN|refseq:NP_057097|uniprotkb:Q9Y375|hgnc:NDUFAF1(display_short)	NDUFAF1	ensembl:ENSG00000137806			2	12	innatedb:IDBG-7042	FALSE	FALSE	FALSE	FALSE	FALSE
51309	0.240345	0.44471	uniprotkb:KRT85_HUMAN|refseq:NP_002274|uniprotkb:P78386|refseq:NP_001287739|hgnc:KRT85(display_short)	KRT85	ensembl:ENSG00000135443			1	2	innatedb:IDBG-34426	FALSE	FALSE	FALSE	FALSE	FALSE
51310	0.128407	0.34907	hgnc:MIR32(display_short)	MIR32	ensembl:ENSG00000207698			1	1	innatedb:IDBG-127537	FALSE	FALSE	FALSE	FALSE	FALSE
51311	0.240345	0.44471	uniprotkb:GGPPS_HUMAN|refseq:NP_001032354|uniprotkb:O95749|hgnc:GGPS1(display_short)	GGPS1	ensembl:ENSG00000152904			1	2	innatedb:IDBG-107543	FALSE	FALSE	FALSE	FALSE	FALSE
51312	0.128407	0.34907	uniprotkb:FA60A_HUMAN|refseq:NP_001129283|refseq:NP_001129284|refseq:NP_067061|uniprotkb:Q9NP50|hgnc:FAM60A(display_short)	FAM60A	ensembl:ENSG00000139146	6.86352e-07	1.19824	1	1	innatedb:IDBG-25948	FALSE	FALSE	FALSE	FALSE	FALSE
51313	0.128407	0.34907	refseq:NP_000705|uniprotkb:P30536|uniprotkb:TSPOA_HUMAN|refseq:NP_001243460|uniprotkb:B1AH88|uniprotkb:TSPOB_HUMAN|refseq:NP_001243459|hgnc:TSPO(display_short)	TSPO	ensembl:ENSG00000100300			1	1	innatedb:IDBG-10470	FALSE	FALSE	FALSE	FALSE	FALSE
51314	0.126961	0.34907	refseq:NP_001012271|refseq:NP_001159|uniprotkb:BIRC5_HUMAN|refseq:NP_001012270|uniprotkb:O15392|hgnc:BIRC5(display_short)	BIRC5	ensembl:ENSG00000089685			3	10	innatedb:IDBG-70554	FALSE	FALSE	FALSE	FALSE	FALSE
51315	0.301389	0.527958	uniprotkb:LOX5_HUMAN|refseq:NP_000689|uniprotkb:P09917|refseq:NP_001243083|refseq:NP_001243082|hgnc:ALOX5(display_short)	ALOX5	ensembl:ENSG00000012779			3	15	innatedb:IDBG-71893	FALSE	FALSE	FALSE	FALSE	FALSE
51316	0.128407	0.34907	refseq:NP_008936|uniprotkb:Q04727|uniprotkb:TLE4_HUMAN|refseq:NP_001269689|refseq:NP_001269677|refseq:NP_001269678|refseq:NP_001269682|hgnc:TLE4(display_short)	TLE4	ensembl:ENSG00000106829			1	1	innatedb:IDBG-72733	FALSE	FALSE	FALSE	FALSE	FALSE
51317	0.709984	0.867897	uniprotkb:ICAM1_HUMAN|refseq:NP_000192|uniprotkb:P05362|hgnc:ICAM1(display_short)	ICAM1	ensembl:ENSG00000090339	4.79565e-23	2.10387	1	9	innatedb:IDBG-26804	TRUE	FALSE	FALSE	TRUE	TRUE
51318	0.337924	0.527958	uniprotkb:NT2NL_HUMAN|uniprotkb:Q7Z3S9|refseq:NP_982283|hgnc:NOTCH2NL(display_short)	NOTCH2NL	ensembl:ENSG00000213240			1	3	innatedb:IDBG-244347	FALSE	FALSE	FALSE	FALSE	FALSE
51319	0.0312444	0.34907	uniprotkb:DAPK1_HUMAN|uniprotkb:P53355|refseq:NP_004929|refseq:NP_001275660|refseq:NP_001275659|refseq:NP_001275658|hgnc:DAPK1(display_short)	DAPK1	ensembl:ENSG00000196730			3	6	innatedb:IDBG-74918	FALSE	FALSE	FALSE	FALSE	FALSE
51320	0.128407	0.34907	hgnc:MIR24-2(display_short)	MIR24-2	ensembl:ENSG00000276797			1	1	innatedb:IDBG-771848	FALSE	FALSE	FALSE	FALSE	FALSE
51321	0.15869	0.423122	uniprotkb:CASPA_HUMAN|refseq:NP_116756|uniprotkb:Q92851|refseq:NP_116758|refseq:NP_116759|refseq:NP_001221|refseq:NP_001193453|refseq:NP_001193471|hgnc:CASP10(display_short)	CASP10	ensembl:ENSG00000003400			3	11	innatedb:IDBG-78470	FALSE	TRUE	FALSE	FALSE	FALSE
51322	0.986052	1	uniprotkb:IRAK2_HUMAN|refseq:NP_001561|uniprotkb:O43187|hgnc:IRAK2(display_short)	IRAK2	ensembl:ENSG00000134070			1	31	innatedb:IDBG-17914	FALSE	FALSE	FALSE	FALSE	FALSE
51323	0.561756	0.72595	refseq:NP_055573|uniprotkb:Q92543|uniprotkb:SNX19_HUMAN|refseq:NP_001288018|hgnc:SNX19(display_short)	SNX19	ensembl:ENSG00000120451	4.42179e-08	-1.10018	1	6	innatedb:IDBG-76292	TRUE	FALSE	FALSE	FALSE	TRUE
51324	0.301389	0.527958	refseq:NP_003833|uniprotkb:O14763|uniprotkb:TR10B_HUMAN|refseq:NP_671716|hgnc:TNFRSF10B(display_short)	TNFRSF10B	ensembl:ENSG00000120889			3	15	innatedb:IDBG-11376	FALSE	FALSE	FALSE	FALSE	FALSE
51325	0.128407	0.34907	uniprotkb:AGT2_HUMAN|refseq:NP_114106|uniprotkb:Q9BYV1|hgnc:AGXT2(display_short)	AGXT2	ensembl:ENSG00000113492			1	1	innatedb:IDBG-15739	FALSE	FALSE	FALSE	FALSE	FALSE
51326	0.240345	0.44471	uniprotkb:COPA_HUMAN|refseq:NP_001091868|uniprotkb:P53621|refseq:NP_004362|hgnc:COPA(display_short)	COPA	ensembl:ENSG00000122218			1	2	innatedb:IDBG-104029	FALSE	FALSE	FALSE	FALSE	FALSE
51327	0.128407	0.34907	hgnc:MIR142(display_short)	MIR142	ensembl:ENSG00000265206			1	1	innatedb:IDBG-726816	FALSE	FALSE	FALSE	FALSE	FALSE
51328	0.240345	0.44471	uniprotkb:BMS1_HUMAN|refseq:NP_055568|uniprotkb:Q14692|hgnc:BMS1(display_short)	BMS1	ensembl:ENSG00000165733			1	2	innatedb:IDBG-70987	FALSE	FALSE	FALSE	FALSE	FALSE
51329	0.337924	0.527958	refseq:NP_004283|uniprotkb:Q13671|uniprotkb:RIN1_HUMAN|hgnc:RIN1(display_short)	RIN1	ensembl:ENSG00000174791			1	3	innatedb:IDBG-58865	FALSE	FALSE	FALSE	FALSE	FALSE
51330	0.128407	0.34907	refseq:NP_003146|uniprotkb:P52823|uniprotkb:STC1_HUMAN|hgnc:STC1(display_short)	STC1	ensembl:ENSG00000159167			1	1	innatedb:IDBG-12222	FALSE	FALSE	FALSE	FALSE	FALSE
51331	1	1	refseq:NP_006458|uniprotkb:O15318|uniprotkb:RPC7_HUMAN|hgnc:POLR3G(display_short)	POLR3G	ensembl:ENSG00000113356	1.01051e-07	1.7175	0	12	innatedb:IDBG-33164	FALSE	FALSE	FALSE	FALSE	TRUE
51332	0.422983	0.592603	uniprotkb:H10_HUMAN|refseq:NP_005309|uniprotkb:P07305|hgnc:H1F0(display_short)	H1F0	ensembl:ENSG00000189060			1	4	innatedb:IDBG-7017	FALSE	FALSE	FALSE	FALSE	FALSE
51333	0.128407	0.34907	uniprotkb:CA021_HUMAN|refseq:NP_110433|uniprotkb:Q9H246|hgnc:C1orf21(display_short)	C1orf21	ensembl:ENSG00000116667	1.00882e-13	1.92605	1	1	innatedb:IDBG-105354	FALSE	FALSE	FALSE	FALSE	TRUE
51334	0.240345	0.44471	uniprotkb:ACAD9_HUMAN|refseq:NP_054768|uniprotkb:Q9H845|hgnc:ACAD9(display_short)	ACAD9	ensembl:ENSG00000177646			1	2	innatedb:IDBG-55357	FALSE	FALSE	FALSE	FALSE	FALSE
51335	0.422983	0.592603	uniprotkb:GRAP_HUMAN|refseq:NP_006604|uniprotkb:Q13588|hgnc:GRAP(display_short)	GRAP	ensembl:ENSG00000154016			1	4	innatedb:IDBG-34497	FALSE	FALSE	FALSE	FALSE	FALSE
51336	0.0342756	0.34907	refseq:NP_003801|uniprotkb:P50591|uniprotkb:TNF10_HUMAN|refseq:NP_001177871|hgnc:TNFSF10(display_short)	TNFSF10	ensembl:ENSG00000121858	7.72976e-08	2.24727	5	15	innatedb:IDBG-65161	TRUE	TRUE	FALSE	TRUE	TRUE
51337	0.422983	0.592603	refseq:NP_001123910|uniprotkb:Q13813|uniprotkb:SPTN1_HUMAN|refseq:NP_003118|refseq:NP_001182461|hgnc:SPTAN1(display_short)	SPTAN1	ensembl:ENSG00000197694			1	4	innatedb:IDBG-88280	FALSE	FALSE	FALSE	FALSE	FALSE
51338	0.337924	0.527958	uniprotkb:DOCK9_HUMAN|refseq:NP_001123520|refseq:NP_056111|uniprotkb:Q9BZ29|refseq:NP_001123522|refseq:NP_001123521|hgnc:DOCK9(display_short)	DOCK9	ensembl:ENSG00000088387			1	3	innatedb:IDBG-45550	FALSE	FALSE	FALSE	FALSE	FALSE
51339	0.240345	0.44471	uniprotkb:LPXN_HUMAN|refseq:NP_004802|uniprotkb:O60711|refseq:NP_001137467|hgnc:LPXN(display_short)	LPXN	ensembl:ENSG00000110031			1	2	innatedb:IDBG-47733	FALSE	FALSE	FALSE	FALSE	FALSE
51340	0.618089	0.778842	uniprotkb:FOXJ1_HUMAN|refseq:NP_001445|uniprotkb:Q92949|hgnc:FOXJ1(display_short)	FOXJ1	ensembl:ENSG00000129654			1	7	innatedb:IDBG-69529	FALSE	FALSE	FALSE	FALSE	FALSE
51341	0.240345	0.44471	uniprotkb:CSF3_HUMAN|refseq:NP_000750|uniprotkb:P09919|refseq:NP_757373|refseq:NP_001171618|refseq:NP_757374|hgnc:CSF3(display_short)	CSF3	ensembl:ENSG00000108342			1	2	innatedb:IDBG-46887	FALSE	FALSE	FALSE	FALSE	FALSE
51342	0.00762891	0.283845	refseq:NP_003137|uniprotkb:Q08945|uniprotkb:SSRP1_HUMAN|hgnc:SSRP1(display_short)	SSRP1	ensembl:ENSG00000149136			3	4	innatedb:IDBG-46402	FALSE	FALSE	FALSE	FALSE	FALSE
51343	0.422983	0.592603	uniprotkb:CQ085_HUMAN|refseq:NP_001107590|uniprotkb:Q53F19|hgnc:C17orf85(display_short)	C17orf85	ensembl:ENSG00000074356			1	4	innatedb:IDBG-17926	FALSE	FALSE	FALSE	FALSE	FALSE
51344	1	1	uniprotkb:MEN1_HUMAN|uniprotkb:O00255|refseq:NP_570711|refseq:NP_570715|refseq:NP_570716|refseq:NP_570714|refseq:NP_570713|refseq:NP_000235|refseq:NP_570712|hgnc:MEN1(display_short)	MEN1	ensembl:ENSG00000133895	1.11961e-08	-1.4	0	2	innatedb:IDBG-55362	FALSE	FALSE	TRUE	FALSE	FALSE
51345	0.128407	0.34907	uniprotkb:DCAF8_HUMAN|refseq:NP_056541|uniprotkb:Q5TAQ9|hgnc:DCAF8(display_short)	DCAF8	ensembl:ENSG00000132716			1	1	innatedb:IDBG-104017	FALSE	FALSE	FALSE	FALSE	FALSE
51346	0.240345	0.44471	uniprotkb:ACON_HUMAN|refseq:NP_001089|uniprotkb:Q99798|hgnc:ACO2(display_short)	ACO2	ensembl:ENSG00000100412			1	2	innatedb:IDBG-9203	FALSE	FALSE	FALSE	FALSE	FALSE
51347	0.667189	0.823547	refseq:NP_002640|uniprotkb:P48736|uniprotkb:PK3CG_HUMAN|refseq:NP_001269356|refseq:NP_001269355|hgnc:PIK3CG(display_short)	PIK3CG	ensembl:ENSG00000105851			1	8	innatedb:IDBG-35338	FALSE	FALSE	FALSE	FALSE	FALSE
51348	0.832811	0.991883	uniprotkb:IL3RB_HUMAN|uniprotkb:P32927|refseq:NP_000386|hgnc:CSF2RB(display_short)	CSF2RB	ensembl:ENSG00000100368			1	13	innatedb:IDBG-6178	FALSE	FALSE	FALSE	FALSE	FALSE
51349	1	1	refseq:NP_000907|uniprotkb:OXYR_HUMAN|uniprotkb:P30559|hgnc:OXTR(display_short)	OXTR	ensembl:ENSG00000180914	3.41201e-28	-2.23416	0	2	innatedb:IDBG-14899	FALSE	FALSE	FALSE	FALSE	FALSE
51350	1	1	uniprotkb:HS3S1_HUMAN|refseq:NP_005105|uniprotkb:O14792|hgnc:HS3ST1(display_short)	HS3ST1	ensembl:ENSG00000002587	5.18926e-09	2.39009	0	1	innatedb:IDBG-10050	TRUE	FALSE	FALSE	FALSE	FALSE
51351	0.240345	0.44471	refseq:NP_077315|uniprotkb:Q86W42|uniprotkb:THOC6_HUMAN|refseq:NP_001135822|hgnc:THOC6(display_short)	THOC6	ensembl:ENSG00000131652			1	2	innatedb:IDBG-11385	FALSE	FALSE	FALSE	FALSE	FALSE
51352	0.692727	0.853178	refseq:NP_065812|uniprotkb:Q8N122|uniprotkb:RPTOR_HUMAN|refseq:NP_001156506|hgnc:RPTOR(display_short)	RPTOR	ensembl:ENSG00000141564			2	18	innatedb:IDBG-71820	FALSE	FALSE	FALSE	FALSE	FALSE
51353	0.128407	0.34907	hgnc:MIR185(display_short)	MIR185	ensembl:ENSG00000208023			1	1	innatedb:IDBG-127551	FALSE	FALSE	FALSE	FALSE	FALSE
51354	4.15845e-09	1.15647e-05	refseq:NP_001138610|uniprotkb:Q04206|uniprotkb:TF65_HUMAN|refseq:NP_068810|refseq:NP_001230914|refseq:NP_001230913|hgnc:RELA(display_short)	RELA	ensembl:ENSG00000173039			47	154	innatedb:IDBG-57543	TRUE	FALSE	FALSE	FALSE	TRUE
51355	0.128407	0.34907	uniprotkb:Q16587|uniprotkb:ZNF74_HUMAN|refseq:NP_003417|refseq:NP_001243452|refseq:NP_001243453|refseq:NP_001243454|hgnc:ZNF74(display_short)	ZNF74	ensembl:ENSG00000185252			1	1	innatedb:IDBG-1721	FALSE	FALSE	FALSE	FALSE	FALSE
51356	0.240345	0.44471	uniprotkb:G3BP2_HUMAN|refseq:NP_987101|uniprotkb:Q9UN86|refseq:NP_987100|refseq:NP_036429|hgnc:G3BP2(display_short)	G3BP2	ensembl:ENSG00000138757			1	2	innatedb:IDBG-24688	FALSE	FALSE	FALSE	FALSE	FALSE
51357	0.128407	0.34907	refseq:NP_009145|uniprotkb:Q9UGP8|uniprotkb:SEC63_HUMAN|hgnc:SEC63(display_short)	SEC63	ensembl:ENSG00000025796			1	1	innatedb:IDBG-94972	FALSE	FALSE	FALSE	FALSE	FALSE
51358	0.422983	0.592603	refseq:NP_057646|uniprotkb:Q9NYK1|uniprotkb:TLR7_HUMAN|hgnc:TLR7(display_short)	TLR7	ensembl:ENSG00000196664			1	4	innatedb:IDBG-44230	FALSE	FALSE	FALSE	FALSE	FALSE
51359	0.223762	0.44471	uniprotkb:HSP71_HUMAN|refseq:NP_005337|uniprotkb:P08107|hgnc:HSPA1B(display_short)	HSPA1B	ensembl:ENSG00000204388			2	7	innatedb:IDBG-79309	FALSE	FALSE	FALSE	FALSE	FALSE
51360	0.0164687	0.34907	refseq:NP_003332|uniprotkb:P51965|uniprotkb:UB2E1_HUMAN|refseq:NP_872607|refseq:NP_001189405|hgnc:UBE2E1(display_short)	UBE2E1	ensembl:ENSG00000170142			2	2	innatedb:IDBG-22029	FALSE	FALSE	FALSE	FALSE	FALSE
51361	0.103564	0.34907	refseq:NP_001020018|uniprotkb:P37173|uniprotkb:TGFR2_HUMAN|refseq:NP_003233|hgnc:TGFBR2(display_short)	TGFBR2	ensembl:ENSG00000163513			5	20	innatedb:IDBG-23359	FALSE	FALSE	FALSE	FALSE	TRUE
51362	0.483593	0.66595	uniprotkb:ELF1_HUMAN|refseq:NP_758961|uniprotkb:P32519|refseq:NP_001138825|hgnc:ELF1(display_short)	ELF1	ensembl:ENSG00000120690			3	20	innatedb:IDBG-26868	FALSE	FALSE	FALSE	FALSE	FALSE
51363	0.240345	0.44471	uniprotkb:MSH2_HUMAN|refseq:NP_000242|uniprotkb:P43246|refseq:NP_001245210|hgnc:MSH2(display_short)	MSH2	ensembl:ENSG00000095002			1	2	innatedb:IDBG-50900	FALSE	FALSE	FALSE	FALSE	FALSE
51364	0.128407	0.34907	refseq:NP_009193|uniprotkb:PARK7_HUMAN|uniprotkb:Q99497|refseq:NP_001116849|hgnc:PARK7(display_short)	PARK7	ensembl:ENSG00000116288			1	1	innatedb:IDBG-88298	FALSE	FALSE	FALSE	FALSE	FALSE
51365	0.223762	0.44471	uniprotkb:IL1A_HUMAN|refseq:NP_000566|uniprotkb:P01583|hgnc:IL1A(display_short)	IL1A	ensembl:ENSG00000115008			2	7	innatedb:IDBG-66482	FALSE	FALSE	FALSE	FALSE	FALSE
51366	1	1	uniprotkb:BHE40_HUMAN|refseq:NP_003661|uniprotkb:O14503|hgnc:BHLHE40(display_short)	BHLHE40	ensembl:ENSG00000134107	0.000785311	1.03399	0	3	innatedb:IDBG-14409	FALSE	FALSE	FALSE	FALSE	FALSE
51367	0.240345	0.44471	refseq:NP_064553|uniprotkb:PAK6_HUMAN|uniprotkb:Q9NQU5|refseq:NP_001122100|refseq:NP_001122101|refseq:NP_001263647|refseq:NP_001263646|hgnc:PAK6(display_short)	PAK6	ensembl:ENSG00000137843			1	2	innatedb:IDBG-6170	FALSE	FALSE	FALSE	FALSE	FALSE
51368	0.0827447	0.34907	uniprotkb:GLI3_HUMAN|refseq:NP_000159|uniprotkb:P10071|hgnc:GLI3(display_short)	GLI3	ensembl:ENSG00000106571			2	4	innatedb:IDBG-13536	FALSE	FALSE	FALSE	FALSE	FALSE
51369	0.128407	0.34907	hgnc:MIR130B(display_short)	MIR130B	ensembl:ENSG00000207751			1	1	innatedb:IDBG-127565	FALSE	FALSE	FALSE	FALSE	FALSE
51370	0.240345	0.44471	uniprotkb:A6ND36|uniprotkb:FA83G_HUMAN|refseq:NP_001035088|hgnc:FAM83G(display_short)	FAM83G	ensembl:ENSG00000188522			1	2	innatedb:IDBG-34476	FALSE	FALSE	FALSE	FALSE	FALSE
51371	0.0495426	0.34907	refseq:NP_002558|uniprotkb:P30086|uniprotkb:PEBP1_HUMAN|hgnc:PEBP1(display_short)	PEBP1	ensembl:ENSG00000089220	1.1685e-05	-1.06239	3	7	innatedb:IDBG-59730	FALSE	TRUE	FALSE	FALSE	FALSE
51372	0.128407	0.34907	uniprotkb:APOOL_HUMAN|refseq:NP_940852|uniprotkb:Q6UXV4|hgnc:APOOL(display_short)	APOOL	ensembl:ENSG00000155008			1	1	innatedb:IDBG-78493	FALSE	FALSE	FALSE	FALSE	FALSE
51373	0.128407	0.34907	uniprotkb:GT252_HUMAN|refseq:NP_055916|uniprotkb:Q8IYK4|hgnc:COLGALT2(display_short)	COLGALT2	ensembl:ENSG00000198756			1	1	innatedb:IDBG-105336	FALSE	FALSE	FALSE	FALSE	FALSE
51374	0.337924	0.527958	refseq:NP_003759|uniprotkb:PEA15_HUMAN|uniprotkb:Q15121|refseq:NP_001284506|refseq:NP_001284507|refseq:NP_001284505|hgnc:PEA15(display_short)	PEA15	ensembl:ENSG00000162734	7.2081e-05	-1.03006	1	3	innatedb:IDBG-104008	FALSE	FALSE	FALSE	FALSE	FALSE
51375	0.497128	0.66595	refseq:NP_073739|uniprotkb:Q9H6S0|uniprotkb:YTDC2_HUMAN|hgnc:YTHDC2(display_short)	YTHDC2	ensembl:ENSG00000047188			1	5	innatedb:IDBG-37505	FALSE	FALSE	FALSE	FALSE	FALSE
51376	0.815049	0.974485	uniprotkb:AQP1_HUMAN|refseq:NP_932766|uniprotkb:P29972|refseq:NP_001171990|refseq:NP_001171991|refseq:NP_001171989|hgnc:AQP1(display_short)	AQP1	ensembl:ENSG00000240583			3	33	innatedb:IDBG-407455	FALSE	FALSE	FALSE	FALSE	FALSE
51377	1	1	refseq:NP_067078|uniprotkb:PELI2_HUMAN|uniprotkb:Q9HAT8|hgnc:PELI2(display_short)	PELI2	ensembl:ENSG00000139946	0.000793915	-1.39495	0	5	innatedb:IDBG-7478	FALSE	FALSE	FALSE	FALSE	FALSE
51378	0.337924	0.527958	uniprotkb:BAP1_HUMAN|refseq:NP_004647|uniprotkb:Q92560|hgnc:BAP1(display_short)	BAP1	ensembl:ENSG00000163930			1	3	innatedb:IDBG-38830	FALSE	FALSE	FALSE	FALSE	FALSE
51379	0.240345	0.44471	uniprotkb:Q86UE8|uniprotkb:TLK2_HUMAN|refseq:NP_006843|refseq:NP_001271262|refseq:NP_001271292|hgnc:TLK2(display_short)	TLK2	ensembl:ENSG00000146872			1	2	innatedb:IDBG-62909	FALSE	FALSE	FALSE	FALSE	FALSE
51380	0.1925	0.44471	uniprotkb:CSPG2_HUMAN|refseq:NP_004376|uniprotkb:P13611|refseq:NP_001157569|refseq:NP_001157570|refseq:NP_001119808|hgnc:VCAN(display_short)	VCAN	ensembl:ENSG00000038427			3	12	innatedb:IDBG-32298	FALSE	FALSE	FALSE	FALSE	FALSE
51381	0.240345	0.44471	refseq:NP_077744|refseq:NP_001185480|uniprotkb:P19544|uniprotkb:WT1_HUMAN|refseq:NP_077742|refseq:NP_000369|refseq:NP_001185481|hgnc:WT1(display_short)	WT1	ensembl:ENSG00000184937			1	2	innatedb:IDBG-37982	FALSE	FALSE	FALSE	FALSE	FALSE
51382	0.0312444	0.34907	uniprotkb:MERTK_HUMAN|uniprotkb:Q12866|refseq:NP_006334|hgnc:MERTK(display_short)	MERTK	ensembl:ENSG00000153208	1.51928e-15	3.02748	3	6	innatedb:IDBG-66030	FALSE	TRUE	FALSE	FALSE	TRUE
51383	0.561756	0.72595	uniprotkb:CTBP2_HUMAN|refseq:NP_001320|uniprotkb:P56545|refseq:NP_073713|refseq:NP_001077383|refseq:NP_001277143|refseq:NP_001277144|hgnc:CTBP2(display_short)	CTBP2	ensembl:ENSG00000175029			1	6	innatedb:IDBG-92761	FALSE	FALSE	FALSE	FALSE	FALSE
51384	0.422209	0.592603	refseq:NP_001171889|refseq:NP_001019837|uniprotkb:Q96B97|uniprotkb:SH3K1_HUMAN|refseq:NP_114098|hgnc:SH3KBP1(display_short)	SH3KBP1	ensembl:ENSG00000147010			2	11	innatedb:IDBG-49936	FALSE	FALSE	FALSE	FALSE	FALSE
51385	0.337924	0.527958	refseq:NP_665799|uniprotkb:Q14141|uniprotkb:SEPT6_HUMAN|refseq:NP_665801|refseq:NP_055944|refseq:NP_665798|hgnc:SEPT6(display_short)	43349	ensembl:ENSG00000125354			1	3	innatedb:IDBG-83838	FALSE	FALSE	FALSE	FALSE	FALSE
51386	0.337924	0.527958	uniprotkb:BIN1_HUMAN|refseq:NP_647593|uniprotkb:O00499|refseq:NP_647594|refseq:NP_647597|refseq:NP_647595|refseq:NP_647596|refseq:NP_004296|refseq:NP_647601|refseq:NP_647599|refseq:NP_647598|refseq:NP_647600|hgnc:BIN1(display_short)	BIN1	ensembl:ENSG00000136717			1	3	innatedb:IDBG-68691	FALSE	FALSE	FALSE	FALSE	FALSE
51387	1	1	uniprotkb:Q9HC78|uniprotkb:ZBT20_HUMAN|refseq:NP_001157818|refseq:NP_001157816|refseq:NP_001157817|refseq:NP_001157815|refseq:NP_001157814|refseq:NP_001157819|refseq:NP_056457|hgnc:ZBTB20(display_short)	ZBTB20	ensembl:ENSG00000181722	1.14211e-07	-1.23122	0	1	innatedb:IDBG-50911	FALSE	FALSE	FALSE	FALSE	FALSE
51388	0.128407	0.34907	uniprotkb:CHRD_HUMAN|refseq:NP_003732|uniprotkb:Q9H2X0|hgnc:CHRD(display_short)	CHRD	ensembl:ENSG00000090539			1	1	innatedb:IDBG-68217	FALSE	FALSE	FALSE	FALSE	FALSE
51389	0.173985	0.443088	uniprotkb:Q07011|uniprotkb:TNR9_HUMAN|refseq:NP_001552|hgnc:TNFRSF9(display_short)	TNFRSF9	ensembl:ENSG00000049249	1.2341e-104	7.85931	2	6	innatedb:IDBG-88268	FALSE	TRUE	FALSE	FALSE	FALSE
51390	0.422209	0.592603	uniprotkb:ABL1_HUMAN|refseq:NP_009297|uniprotkb:P00519|refseq:NP_005148|hgnc:ABL1(display_short)	ABL1	ensembl:ENSG00000097007			2	11	innatedb:IDBG-89599	FALSE	FALSE	FALSE	FALSE	TRUE
51391	0.483593	0.66595	uniprotkb:GASP1_HUMAN|uniprotkb:Q5JY77|refseq:NP_001092880|refseq:NP_001092881|refseq:NP_001171656|refseq:NP_055525|hgnc:GPRASP1(display_short)	GPRASP1	ensembl:ENSG00000198932			3	20	innatedb:IDBG-80321	FALSE	FALSE	FALSE	FALSE	FALSE
51392	0.422209	0.592603	refseq:NP_001230403|refseq:NP_821074|uniprotkb:Q9Y3M8|uniprotkb:STA13_HUMAN|refseq:NP_001230395|refseq:NP_821075|refseq:NP_443083|refseq:NP_001230405|hgnc:STARD13(display_short)	STARD13	ensembl:ENSG00000133121	7.6011e-11	-1.31546	2	11	innatedb:IDBG-23340	FALSE	FALSE	FALSE	FALSE	TRUE
51393	0.240345	0.44471	uniprotkb:ITM2C_HUMAN|refseq:NP_112188|uniprotkb:Q9NQX7|refseq:NP_001012534|refseq:NP_001012532|refseq:NP_001274170|refseq:NP_001274169|hgnc:ITM2C(display_short)	ITM2C	ensembl:ENSG00000135916			1	2	innatedb:IDBG-82983	FALSE	FALSE	FALSE	FALSE	FALSE
51394	0.747283	0.906657	uniprotkb:NLRC4_HUMAN|refseq:NP_001186068|refseq:NP_067032|uniprotkb:Q9NPP4|refseq:NP_001186067|hgnc:NLRC4(display_short)	NLRC4	ensembl:ENSG00000091106			1	10	innatedb:IDBG-43398	FALSE	FALSE	FALSE	FALSE	FALSE
51395	0.128407	0.34907	refseq:NP_116062|uniprotkb:PCGF1_HUMAN|uniprotkb:Q9BSM1|hgnc:PCGF1(display_short)	PCGF1	ensembl:ENSG00000115289			1	1	innatedb:IDBG-57564	FALSE	FALSE	FALSE	FALSE	FALSE
51396	0.77979	0.93838	uniprotkb:Q9BXR5|uniprotkb:TLR10_HUMAN|refseq:NP_112218|refseq:NP_001182035|refseq:NP_001182037|refseq:NP_001017388|refseq:NP_001182036|hgnc:TLR10(display_short)	TLR10	ensembl:ENSG00000174123			1	11	innatedb:IDBG-13548	FALSE	FALSE	FALSE	FALSE	FALSE
51397	1	1	refseq:NP_036387|uniprotkb:Q9H0D6|uniprotkb:XRN2_HUMAN|hgnc:XRN2(display_short)	XRN2	ensembl:ENSG00000088930	4.6267e-11	-1.30175	0	3	innatedb:IDBG-58892	FALSE	FALSE	TRUE	FALSE	TRUE
51398	0.128407	0.34907	uniprotkb:KCNK2_HUMAN|refseq:NP_001017424|uniprotkb:O95069|refseq:NP_055032|refseq:NP_001017425|hgnc:KCNK2(display_short)	KCNK2	ensembl:ENSG00000082482	1.71549e-12	1.98835	1	1	innatedb:IDBG-106654	FALSE	FALSE	FALSE	FALSE	TRUE
51399	0.77979	0.93838	uniprotkb:CDC42_HUMAN|refseq:NP_001034891|uniprotkb:P60953|refseq:NP_426359|refseq:NP_001782|hgnc:CDC42(display_short)	CDC42	ensembl:ENSG00000070831			1	11	innatedb:IDBG-93614	FALSE	FALSE	FALSE	FALSE	FALSE
51400	0.240345	0.44471	refseq:NP_073591|uniprotkb:Q9H9B4|uniprotkb:SFXN1_HUMAN|hgnc:SFXN1(display_short)	SFXN1	ensembl:ENSG00000164466			1	2	innatedb:IDBG-58419	FALSE	FALSE	FALSE	FALSE	FALSE
51401	0.240345	0.44471	refseq:NP_000962|uniprotkb:P18124|uniprotkb:RL7_HUMAN|hgnc:RPL7(display_short)	RPL7	ensembl:ENSG00000147604			1	2	innatedb:IDBG-25509	FALSE	FALSE	FALSE	FALSE	FALSE
51402	1	1	refseq:NP_004603|uniprotkb:P36897|uniprotkb:TGFR1_HUMAN|refseq:NP_001124388|hgnc:TGFBR1(display_short)	TGFBR1	ensembl:ENSG00000106799	6.47117e-11	-1.66434	0	14	innatedb:IDBG-78488	FALSE	FALSE	FALSE	TRUE	TRUE
51403	0.240345	0.44471	uniprotkb:GSTP1_HUMAN|refseq:NP_000843|uniprotkb:P09211|hgnc:GSTP1(display_short)	GSTP1	ensembl:ENSG00000084207			1	2	innatedb:IDBG-60718	FALSE	FALSE	FALSE	FALSE	FALSE
51404	0.128407	0.34907	refseq:NP_003044|uniprotkb:P54219|uniprotkb:VMAT1_HUMAN|refseq:NP_001135796|refseq:NP_001129163|refseq:NP_001135797|hgnc:SLC18A1(display_short)	SLC18A1	ensembl:ENSG00000036565			1	1	innatedb:IDBG-9668	FALSE	FALSE	FALSE	FALSE	FALSE
51405	0.128407	0.34907	uniprotkb:ANKR7_HUMAN|uniprotkb:Q92527|refseq:NP_062618|hgnc:ANKRD7(display_short)	ANKRD7	ensembl:ENSG00000106013			1	1	innatedb:IDBG-37972	FALSE	FALSE	FALSE	FALSE	FALSE
51406	0.374296	0.577447	uniprotkb:MDM2_HUMAN|uniprotkb:Q00987|refseq:NP_002383|refseq:NP_001138811|refseq:NP_001138809|refseq:NP_001265391|refseq:NP_001138812|hgnc:MDM2(display_short)	MDM2	ensembl:ENSG00000135679	4.86278e-09	-1.17187	2	10	innatedb:IDBG-46431	TRUE	FALSE	FALSE	FALSE	TRUE
51407	0.173985	0.443088	uniprotkb:H12_HUMAN|refseq:NP_005310|uniprotkb:P16403|hgnc:HIST1H1C(display_short)	HIST1H1C	ensembl:ENSG00000187837			2	6	innatedb:IDBG-67352	FALSE	FALSE	FALSE	FALSE	FALSE
51408	0.126405	0.34907	refseq:NP_000956|uniprotkb:P10826|uniprotkb:RARB_HUMAN|refseq:NP_057236|refseq:NP_001277145|refseq:NP_001277195|refseq:NP_001277229|refseq:NP_001277205|refseq:NP_001277146|hgnc:RARB(display_short)	RARB	ensembl:ENSG00000077092			2	5	innatedb:IDBG-22486	FALSE	FALSE	FALSE	FALSE	FALSE
51409	1	1	refseq:NP_057396|uniprotkb:Q9Y2W2|uniprotkb:WBP11_HUMAN|hgnc:WBP11(display_short)	WBP11	ensembl:ENSG00000084463	6.68265e-06	-1.39011	0	3	innatedb:IDBG-21157	FALSE	FALSE	FALSE	TRUE	FALSE
51410	1	1	uniprotkb:NOP56_HUMAN|refseq:NP_006383|uniprotkb:O00567|hgnc:NOP56(display_short)	NOP56	ensembl:ENSG00000101361	1.23591e-12	1.35918	0	1	innatedb:IDBG-42070	FALSE	FALSE	TRUE	FALSE	FALSE
51411	1	1	hgnc:MMP24-AS1(display_short)	MMP24-AS1	ensembl:ENSG00000126005	2.10934e-08	-1.33919	0	2	innatedb:IDBG-69538	FALSE	FALSE	FALSE	FALSE	FALSE
51412	0.240345	0.44471	uniprotkb:ANGL4_HUMAN|refseq:NP_647475|uniprotkb:Q9BY76|refseq:NP_001034756|hgnc:ANGPTL4(display_short)	ANGPTL4	ensembl:ENSG00000167772			1	2	innatedb:IDBG-24662	FALSE	FALSE	FALSE	FALSE	FALSE
51413	0.773887	0.936953	refseq:NP_002822|uniprotkb:P29350|uniprotkb:PTN6_HUMAN|refseq:NP_536858|refseq:NP_536859|hgnc:PTPN6(display_short)	PTPN6	ensembl:ENSG00000111679			4	40	innatedb:IDBG-15719	FALSE	FALSE	FALSE	FALSE	FALSE
51414	0.0451868	0.34907	uniprotkb:P55G_HUMAN|uniprotkb:Q92569|refseq:NP_003620|refseq:NP_001107644|hgnc:PIK3R3(display_short)	PIK3R3	ensembl:ENSG00000117461	5.95205e-11	1.70936	2	3	innatedb:IDBG-98070	FALSE	FALSE	FALSE	FALSE	TRUE
51415	0.324829	0.527958	uniprotkb:M3K1_HUMAN|refseq:NP_005912|uniprotkb:Q13233|hgnc:MAP3K1(display_short)	MAP3K1	ensembl:ENSG00000095015			2	9	innatedb:IDBG-22000	FALSE	FALSE	FALSE	FALSE	FALSE
51416	0.240345	0.44471	uniprotkb:LIPL_HUMAN|refseq:NP_000228|uniprotkb:P06858|hgnc:LPL(display_short)	LPL	ensembl:ENSG00000175445	2.8221e-23	3.82876	1	2	innatedb:IDBG-9632	FALSE	FALSE	FALSE	FALSE	TRUE
51417	0.661595	0.823547	uniprotkb:CEBPE_HUMAN|refseq:NP_001796|uniprotkb:Q15744|hgnc:CEBPE(display_short)	CEBPE	ensembl:ENSG00000092067			2	17	innatedb:IDBG-3098	FALSE	FALSE	FALSE	FALSE	FALSE
51418	1	1	refseq:NP_116201|uniprotkb:PXDC2_HUMAN|uniprotkb:Q6UX71|refseq:NP_001269665|hgnc:PLXDC2(display_short)	PLXDC2	ensembl:ENSG00000120594	9.27167e-19	-1.73065	0	1	innatedb:IDBG-60229	FALSE	FALSE	FALSE	FALSE	FALSE
51419	0.128407	0.34907	refseq:NP_060547|uniprotkb:Q9NW13|uniprotkb:RBM28_HUMAN|refseq:NP_001159607|hgnc:RBM28(display_short)	RBM28	ensembl:ENSG00000106344			1	1	innatedb:IDBG-39628	FALSE	FALSE	FALSE	FALSE	FALSE
51420	0.240345	0.44471	uniprotkb:GUAA_HUMAN|refseq:NP_003866|uniprotkb:P49915|hgnc:GMPS(display_short)	GMPS	ensembl:ENSG00000163655			1	2	innatedb:IDBG-62407	FALSE	FALSE	FALSE	FALSE	FALSE
51421	0.422983	0.592603	uniprotkb:LASP1_HUMAN|refseq:NP_006139|uniprotkb:Q14847|refseq:NP_001258537|hgnc:LASP1(display_short)	LASP1	ensembl:ENSG00000002834			1	4	innatedb:IDBG-45070	FALSE	FALSE	FALSE	FALSE	FALSE
51422	0.128407	0.34907	uniprotkb:LEGL_HUMAN|refseq:NP_054900|uniprotkb:Q3ZCW2|hgnc:LGALSL(display_short)	LGALSL	ensembl:ENSG00000119862	0.00056578	1.0441	1	1	innatedb:IDBG-53930	FALSE	FALSE	FALSE	FALSE	FALSE
51423	1	1	refseq:NP_060937|uniprotkb:Q9NZ43|uniprotkb:USE1_HUMAN|hgnc:USE1(display_short)	USE1	ensembl:ENSG00000053501	0.0161741	-1.0481	0	1	innatedb:IDBG-36112	FALSE	FALSE	FALSE	FALSE	FALSE
51424	0.128407	0.34907	uniprotkb:KGUA_HUMAN|uniprotkb:Q16774|refseq:NP_001229769|refseq:NP_000849|refseq:NP_001152863|refseq:NP_001152862|refseq:NP_001229768|hgnc:GUK1(display_short)	GUK1	ensembl:ENSG00000143774			1	1	innatedb:IDBG-107175	FALSE	FALSE	FALSE	FALSE	FALSE
51425	1	1	refseq:NP_006177|uniprotkb:NR4A2_HUMAN|uniprotkb:P43354|hgnc:NR4A2(display_short)	NR4A2	ensembl:ENSG00000153234	4.86042e-05	1.89336	0	2	innatedb:IDBG-72696	FALSE	FALSE	FALSE	TRUE	FALSE
51426	0.0827447	0.34907	uniprotkb:COPB_HUMAN|refseq:NP_057535|uniprotkb:P53618|refseq:NP_001137533|refseq:NP_001137534|hgnc:COPB1(display_short)	COPB1	ensembl:ENSG00000129083			2	4	innatedb:IDBG-33088	FALSE	FALSE	FALSE	FALSE	FALSE
51427	0.128407	0.34907	uniprotkb:NFIL3_HUMAN|refseq:NP_005375|uniprotkb:Q16649|refseq:NP_001276928|refseq:NP_001276929|hgnc:NFIL3(display_short)	NFIL3	ensembl:ENSG00000165030	2.30866e-16	2.5887	1	1	innatedb:IDBG-75722	FALSE	FALSE	FALSE	FALSE	TRUE
51428	0.337924	0.527958	uniprotkb:MZF1_HUMAN|refseq:NP_932172|uniprotkb:P28698|refseq:NP_001253962|refseq:NP_003413|hgnc:MZF1(display_short)	MZF1	ensembl:ENSG00000099326			1	3	innatedb:IDBG-73544	FALSE	FALSE	FALSE	FALSE	FALSE
51429	0.128407	0.34907	uniprotkb:O00631|uniprotkb:SARCO_HUMAN|refseq:NP_003054|hgnc:SLN(display_short)	SLN	ensembl:ENSG00000170290			1	1	innatedb:IDBG-70035	FALSE	FALSE	FALSE	FALSE	FALSE
51430	0.618089	0.778842	uniprotkb:KDM4A_HUMAN|refseq:NP_055478|uniprotkb:O75164|hgnc:KDM4A(display_short)	KDM4A	ensembl:ENSG00000066135			1	7	innatedb:IDBG-97512	FALSE	FALSE	FALSE	FALSE	FALSE
51431	0.00991173	0.340303	uniprotkb:BIRC3_HUMAN|uniprotkb:Q13489|refseq:NP_001156|refseq:NP_892007|hgnc:BIRC3(display_short)	BIRC3	ensembl:ENSG00000023445	2.2067e-61	5.88627	11	40	innatedb:IDBG-69045	TRUE	TRUE	TRUE	TRUE	TRUE
51432	1	1	uniprotkb:A9UHW6|uniprotkb:MI4GD_HUMAN|refseq:NP_001229429|refseq:NP_065730|refseq:NP_001229427|refseq:NP_001229430|hgnc:MIF4GD(display_short)	MIF4GD	ensembl:ENSG00000125457	0.00120093	-1.33528	0	1	innatedb:IDBG-68199	FALSE	FALSE	FALSE	FALSE	FALSE
51433	0.0127796	0.34907	uniprotkb:ESR1_HUMAN|refseq:NP_000116|uniprotkb:P03372|refseq:NP_001116214|refseq:NP_001116212|refseq:NP_001116213|refseq:NP_001278170|refseq:NP_001278159|hgnc:ESR1(display_short)	ESR1	ensembl:ENSG00000091831			7	21	innatedb:IDBG-97997	FALSE	FALSE	FALSE	FALSE	FALSE
51434	0.240345	0.44471	refseq:NP_055317|uniprotkb:PRP19_HUMAN|uniprotkb:Q9UMS4|hgnc:PRPF19(display_short)	PRPF19	ensembl:ENSG00000110107			1	2	innatedb:IDBG-49436	FALSE	FALSE	FALSE	FALSE	FALSE
51435	1	1	uniprotkb:MYO6_HUMAN|uniprotkb:Q9UM54|refseq:NP_004990|refseq:NP_001287828|hgnc:MYO6(display_short)	MYO6	ensembl:ENSG00000196586	2.44283e-19	-2.62952	0	1	innatedb:IDBG-93156	FALSE	FALSE	FALSE	FALSE	FALSE
51436	0.497128	0.66595	uniprotkb:CAMLG_HUMAN|refseq:NP_001736|uniprotkb:P49069|hgnc:CAMLG(display_short)	CAMLG	ensembl:ENSG00000164615			1	5	innatedb:IDBG-45075	FALSE	FALSE	FALSE	FALSE	FALSE
51437	0.240345	0.44471	refseq:NP_115570|uniprotkb:Q9H7B2|uniprotkb:RPF2_HUMAN|refseq:NP_001276040|hgnc:RPF2(display_short)	RPF2	ensembl:ENSG00000197498			1	2	innatedb:IDBG-95330	FALSE	FALSE	FALSE	FALSE	FALSE
51438	1	1	uniprotkb:ITB5_HUMAN|refseq:NP_002204|uniprotkb:P18084|hgnc:ITGB5(display_short)	ITGB5	ensembl:ENSG00000082781	3.79756e-31	-2.30757	0	3	innatedb:IDBG-53924	FALSE	FALSE	FALSE	FALSE	FALSE
51439	0.337924	0.527958	refseq:NP_036555|uniprotkb:P40429|uniprotkb:RL13A_HUMAN|refseq:NP_001257420|hgnc:RPL13A(display_short)	RPL13A	ensembl:ENSG00000142541			1	3	innatedb:IDBG-62892	FALSE	FALSE	FALSE	FALSE	FALSE
51440	0.337924	0.527958	refseq:NP_002796|uniprotkb:P62195|uniprotkb:PRS8_HUMAN|refseq:NP_001186092|hgnc:PSMC5(display_short)	PSMC5	ensembl:ENSG00000087191			1	3	innatedb:IDBG-63742	FALSE	FALSE	FALSE	FALSE	FALSE
51441	0.337924	0.527958	uniprotkb:K1C14_HUMAN|refseq:NP_000517|uniprotkb:P02533|hgnc:KRT14(display_short)	KRT14	ensembl:ENSG00000186847			1	3	innatedb:IDBG-49433	FALSE	FALSE	FALSE	FALSE	FALSE
51442	0.128407	0.34907	refseq:NP_001121633|refseq:NP_055332|uniprotkb:Q9NZI7|uniprotkb:UBIP1_HUMAN|refseq:NP_001121632|hgnc:UBP1(display_short)	UBP1	ensembl:ENSG00000153560			1	1	innatedb:IDBG-24132	FALSE	FALSE	FALSE	FALSE	FALSE
51443	0.128407	0.34907	refseq:NP_055983|uniprotkb:Q9UPT8|uniprotkb:ZC3H4_HUMAN|hgnc:ZC3H4(display_short)	ZC3H4	ensembl:ENSG00000130749			1	1	innatedb:IDBG-59247	FALSE	FALSE	FALSE	FALSE	FALSE
51444	0.0172548	0.34907	uniprotkb:GNAI2_HUMAN|uniprotkb:P04899|refseq:NP_002061|refseq:NP_001159897|refseq:NP_001269549|refseq:NP_001269548|refseq:NP_001269547|refseq:NP_001269546|hgnc:GNAI2(display_short)	GNAI2	ensembl:ENSG00000114353			3	5	innatedb:IDBG-36105	FALSE	FALSE	FALSE	FALSE	FALSE
51445	0.0572582	0.34907	uniprotkb:DDIT3_HUMAN|refseq:NP_001181986|refseq:NP_004074|uniprotkb:P35638|refseq:NP_001181982|refseq:NP_001181983|refseq:NP_001181984|refseq:NP_001181985|hgnc:DDIT3(display_short)	DDIT3	ensembl:ENSG00000175197			4	12	innatedb:IDBG-42805	FALSE	FALSE	FALSE	FALSE	FALSE
51446	1	1	uniprotkb:MBP_HUMAN|refseq:NP_001020272|uniprotkb:P02686|refseq:NP_001020252|refseq:NP_002376|refseq:NP_001020261|refseq:NP_001020263|refseq:NP_001020271|hgnc:MBP(display_short)	MBP	ensembl:ENSG00000197971	6.80888e-13	-1.52221	0	2	innatedb:IDBG-5288	TRUE	FALSE	FALSE	FALSE	FALSE
51447	1	1	refseq:NP_057647|uniprotkb:Q9NYN1|uniprotkb:RASLC_HUMAN|hgnc:RASL12(display_short)	RASL12	ensembl:ENSG00000103710	7.58575e-07	2.88722	0	1	innatedb:IDBG-16997	TRUE	FALSE	FALSE	FALSE	FALSE
51448	0.128407	0.34907	uniprotkb:NIN_HUMAN|refseq:NP_065972|uniprotkb:Q8N4C6|refseq:NP_891991|refseq:NP_891989|refseq:NP_057434|hgnc:NIN(display_short)	NIN	ensembl:ENSG00000100503			1	1	innatedb:IDBG-6133	FALSE	FALSE	FALSE	FALSE	FALSE
51449	0.128407	0.34907	uniprotkb:IGS22_HUMAN|uniprotkb:Q8N9C0|refseq:NP_775859|hgnc:IGSF22(display_short)	IGSF22	ensembl:ENSG00000179057			1	1	innatedb:IDBG-35252	FALSE	FALSE	FALSE	FALSE	FALSE
51450	1	1	uniprotkb:HNRPF_HUMAN|uniprotkb:P52597|refseq:NP_001091675|refseq:NP_001091676|refseq:NP_001091678|refseq:NP_001091677|refseq:NP_001091674|refseq:NP_004957|hgnc:HNRNPF(display_short)	HNRNPF	ensembl:ENSG00000169813	1.50383e-07	1.02036	0	4	innatedb:IDBG-71348	TRUE	FALSE	TRUE	FALSE	TRUE
51451	0.77979	0.93838	refseq:NP_001128521|uniprotkb:JDP2_HUMAN|uniprotkb:Q8WYK2|refseq:NP_001128520|refseq:NP_569736|refseq:NP_001128519|hgnc:JDP2(display_short)	JDP2	ensembl:ENSG00000140044			1	11	innatedb:IDBG-13003	FALSE	FALSE	FALSE	FALSE	FALSE
51452	0.46815	0.649988	uniprotkb:GDIR1_HUMAN|refseq:NP_004300|uniprotkb:P52565|refseq:NP_001172007|refseq:NP_001172006|refseq:NP_001288171|refseq:NP_001288170|refseq:NP_001288169|hgnc:ARHGDIA(display_short)	ARHGDIA	ensembl:ENSG00000141522			2	12	innatedb:IDBG-72684	FALSE	FALSE	FALSE	TRUE	FALSE
51453	0.128407	0.34907	uniprotkb:P26367|uniprotkb:PAX6_HUMAN|refseq:NP_001245391|refseq:NP_000271|refseq:NP_001121084|refseq:NP_001245392|refseq:NP_001245393|refseq:NP_001245394|refseq:NP_001595|hgnc:PAX6(display_short)	PAX6	ensembl:ENSG00000007372			1	1	innatedb:IDBG-37434	FALSE	FALSE	FALSE	FALSE	FALSE
51454	0.128407	0.34907	uniprotkb:ITA7_HUMAN|refseq:NP_002197|uniprotkb:Q13683|refseq:NP_001138469|refseq:NP_001138468|hgnc:ITGA7(display_short)	ITGA7	ensembl:ENSG00000135424			1	1	innatedb:IDBG-38762	FALSE	FALSE	FALSE	FALSE	FALSE
51455	0.497128	0.66595	uniprotkb:M3K2_HUMAN|uniprotkb:Q9Y2U5|refseq:NP_006600|hgnc:MAP3K2(display_short)	MAP3K2	ensembl:ENSG00000169967			1	5	innatedb:IDBG-69031	FALSE	FALSE	FALSE	FALSE	FALSE
51456	0.128407	0.34907	refseq:NP_057055|uniprotkb:Q9Y2R9|uniprotkb:RT07_HUMAN|hgnc:MRPS7(display_short)	MRPS7	ensembl:ENSG00000125445			1	1	innatedb:IDBG-68185	FALSE	FALSE	FALSE	FALSE	FALSE
51457	0.0172548	0.34907	uniprotkb:CXCL7_HUMAN|refseq:NP_002695|uniprotkb:P02775|hgnc:PPBP(display_short)	PPBP	ensembl:ENSG00000163736			3	5	innatedb:IDBG-24129	FALSE	FALSE	FALSE	FALSE	FALSE
51458	0.0718799	0.34907	refseq:NP_001069|uniprotkb:P19320|uniprotkb:VCAM1_HUMAN|refseq:NP_542413|refseq:NP_001186763|hgnc:VCAM1(display_short)	VCAM1	ensembl:ENSG00000162692	5.53954e-13	4.54028	3	8	innatedb:IDBG-100525	TRUE	FALSE	FALSE	FALSE	TRUE
51459	0.0827447	0.34907	uniprotkb:CHCH3_HUMAN|refseq:NP_060282|uniprotkb:Q9NX63|hgnc:CHCHD3(display_short)	CHCHD3	ensembl:ENSG00000106554			2	4	innatedb:IDBG-41960	FALSE	FALSE	FALSE	FALSE	FALSE
51460	0.128407	0.34907	refseq:NP_110400|uniprotkb:Q9H4B7|uniprotkb:TBB1_HUMAN|hgnc:TUBB1(display_short)	TUBB1	ensembl:ENSG00000101162			1	1	innatedb:IDBG-83326	FALSE	FALSE	FALSE	FALSE	FALSE
51461	0.223762	0.44471	refseq:NP_005073|uniprotkb:Q14258|uniprotkb:TRI25_HUMAN|hgnc:TRIM25(display_short)	TRIM25	ensembl:ENSG00000121060			2	7	innatedb:IDBG-60223	FALSE	FALSE	FALSE	FALSE	FALSE
51462	0.240345	0.44471	uniprotkb:ERG1_HUMAN|refseq:NP_003120|uniprotkb:Q14534|hgnc:SQLE(display_short)	SQLE	ensembl:ENSG00000104549			1	2	innatedb:IDBG-35249	FALSE	FALSE	FALSE	FALSE	FALSE
51463	0.128407	0.34907	refseq:NP_006228|uniprotkb:PO4F1_HUMAN|uniprotkb:Q01851|hgnc:POU4F1(display_short)	POU4F1	ensembl:ENSG00000152192			1	1	innatedb:IDBG-40639	FALSE	FALSE	FALSE	FALSE	FALSE
51464	0.128407	0.34907	uniprotkb:APC1_HUMAN|refseq:NP_073153|uniprotkb:Q9H1A4|hgnc:ANAPC1(display_short)	ANAPC1	ensembl:ENSG00000153107			1	1	innatedb:IDBG-65939	FALSE	FALSE	FALSE	FALSE	FALSE
51465	0.240345	0.44471	refseq:NP_001138632|uniprotkb:P67936|uniprotkb:TPM4_HUMAN|refseq:NP_003281|hgnc:TPM4(display_short)	TPM4	ensembl:ENSG00000167460	8.02502e-15	-1.62518	1	2	innatedb:IDBG-35241	FALSE	FALSE	TRUE	FALSE	FALSE
51466	0.128407	0.34907	uniprotkb:DCTN4_HUMAN|refseq:NP_001129115|uniprotkb:Q9UJW0|refseq:NP_057305|refseq:NP_001129116|hgnc:DCTN4(display_short)	DCTN4	ensembl:ENSG00000132912			1	1	innatedb:IDBG-53953	FALSE	FALSE	FALSE	FALSE	FALSE
51467	0.240345	0.44471	uniprotkb:41_HUMAN|refseq:NP_001159479|uniprotkb:P11171|refseq:NP_976218|refseq:NP_976217|refseq:NP_004428|refseq:NP_001159478|refseq:NP_001159477|hgnc:EPB41(display_short)	EPB41	ensembl:ENSG00000159023			1	2	innatedb:IDBG-95304	FALSE	FALSE	FALSE	FALSE	FALSE
51468	0.240345	0.44471	refseq:NP_003369|uniprotkb:O15240|uniprotkb:VGF_HUMAN|hgnc:VGF(display_short)	VGF	ensembl:ENSG00000128564			1	2	innatedb:IDBG-33066	FALSE	FALSE	FALSE	FALSE	FALSE
51469	0.128407	0.34907	refseq:NP_114107|refseq:NP_061870|hgnc:MRPS21(display_short)	MRPS21	ensembl:ENSG00000266472			1	1	innatedb:IDBG-775363	FALSE	FALSE	FALSE	FALSE	FALSE
51470	1	1	uniprotkb:DNJC9_HUMAN|refseq:NP_056005|uniprotkb:Q8WXX5|hgnc:DNAJC9(display_short)	DNAJC9	ensembl:ENSG00000213551	1.33407e-08	1.30001	0	1	innatedb:IDBG-240706	FALSE	FALSE	TRUE	FALSE	TRUE
51471	0.00277845	0.200443	refseq:NP_003099|uniprotkb:P35716|uniprotkb:SOX11_HUMAN|hgnc:SOX11(display_short)	SOX11	ensembl:ENSG00000176887			5	9	innatedb:IDBG-26779	FALSE	FALSE	FALSE	FALSE	TRUE
51472	0.0324698	0.34907	uniprotkb:GATA3_HUMAN|refseq:NP_001002295|uniprotkb:P23771|refseq:NP_002042|hgnc:GATA3(display_short)	GATA3	ensembl:ENSG00000107485			11	47	innatedb:IDBG-52615	FALSE	FALSE	FALSE	FALSE	FALSE
51473	0.020661	0.34907	uniprotkb:ELAV1_HUMAN|refseq:NP_001410|uniprotkb:Q15717|hgnc:ELAVL1(display_short)	ELAVL1	ensembl:ENSG00000066044			42	240	innatedb:IDBG-24117	TRUE	FALSE	FALSE	FALSE	FALSE
51474	0.128407	0.34907	uniprotkb:LEG7_HUMAN|refseq:NP_002298|uniprotkb:P47929|hgnc:LGALS7(display_short)	LGALS7	ensembl:ENSG00000205076			1	1	innatedb:IDBG-49458	FALSE	FALSE	FALSE	FALSE	FALSE
51475	0.240345	0.44471	uniprotkb:MCM4_HUMAN|refseq:NP_005905|uniprotkb:P33991|refseq:NP_877423|hgnc:MCM4(display_short)	MCM4	ensembl:ENSG00000104738			1	2	innatedb:IDBG-21089	FALSE	FALSE	FALSE	FALSE	FALSE
51476	1	1	uniprotkb:FEN1_HUMAN|refseq:NP_004102|uniprotkb:P39748|hgnc:FEN1(display_short)	FEN1	ensembl:ENSG00000168496	1.25683e-08	1.35034	0	1	innatedb:IDBG-50439	TRUE	FALSE	FALSE	FALSE	FALSE
51477	0.00434075	0.236698	uniprotkb:BECN1_HUMAN|refseq:NP_003757|uniprotkb:Q14457|hgnc:BECN1(display_short)	BECN1	ensembl:ENSG00000126581			8	22	innatedb:IDBG-51769	FALSE	FALSE	FALSE	FALSE	FALSE
51478	0.128407	0.34907	hgnc:MIR154(display_short)	MIR154	ensembl:ENSG00000207978			1	1	innatedb:IDBG-126705	FALSE	FALSE	FALSE	FALSE	FALSE
51479	0.0451868	0.34907	refseq:NP_001003802|uniprotkb:Q6STE5|uniprotkb:SMRD3_HUMAN|refseq:NP_001003801|refseq:NP_003069|hgnc:SMARCD3(display_short)	SMARCD3	ensembl:ENSG00000082014			2	3	innatedb:IDBG-49450	FALSE	FALSE	FALSE	FALSE	FALSE
51480	0.128407	0.34907	uniprotkb:CPT1A_HUMAN|refseq:NP_001027017|uniprotkb:P50416|refseq:NP_001867|hgnc:CPT1A(display_short)	CPT1A	ensembl:ENSG00000110090			1	1	innatedb:IDBG-61582	FALSE	FALSE	FALSE	FALSE	FALSE
51481	0.422209	0.592603	uniprotkb:BMP7_HUMAN|refseq:NP_001710|uniprotkb:P18075|hgnc:BMP7(display_short)	BMP7	ensembl:ENSG00000101144			2	11	innatedb:IDBG-82028	FALSE	FALSE	FALSE	FALSE	FALSE
51482	0.128407	0.34907	uniprotkb:FUT1_HUMAN|refseq:NP_000139|uniprotkb:P19526|hgnc:FUT1(display_short)	FUT1	ensembl:ENSG00000174951			1	1	innatedb:IDBG-61100	FALSE	FALSE	FALSE	FALSE	FALSE
51483	0.0827447	0.34907	uniprotkb:CALX_HUMAN|refseq:NP_001737|uniprotkb:P27824|refseq:NP_001019820|hgnc:CANX(display_short)	CANX	ensembl:ENSG00000127022			2	4	innatedb:IDBG-61587	FALSE	FALSE	FALSE	FALSE	FALSE
51484	0.0032651	0.200443	uniprotkb:CDK6_HUMAN|refseq:NP_001250|uniprotkb:Q00534|refseq:NP_001138778|hgnc:CDK6(display_short)	CDK6	ensembl:ENSG00000105810			4	6	innatedb:IDBG-26773	FALSE	FALSE	FALSE	FALSE	FALSE
51485	0.128407	0.34907	uniprotkb:MET7B_HUMAN|refseq:NP_689850|uniprotkb:Q6UX53|hgnc:METTL7B(display_short)	METTL7B	ensembl:ENSG00000170439	3.85896e-05	1.40178	1	1	innatedb:IDBG-38746	FALSE	FALSE	FALSE	FALSE	FALSE
51486	1	1	refseq:NP_001258371|uniprotkb:CU002_HUMAN|refseq:NP_004919|uniprotkb:O43822|refseq:NP_001258370|refseq:NP_001258369|hgnc:C21orf2(display_short)	C21orf2	ensembl:ENSG00000160226	0.00164181	-1.5382	0	1	innatedb:IDBG-5260	FALSE	FALSE	FALSE	FALSE	FALSE
51487	0.832811	0.991883	refseq:NP_055892|uniprotkb:Q6SZW1|hgnc:SARM1(display_short)	SARM1	ensembl:ENSG00000004139			1	13	innatedb:IDBG-36569	FALSE	FALSE	FALSE	FALSE	FALSE
51488	0.15869	0.423122	uniprotkb:CCL11_HUMAN|refseq:NP_002977|uniprotkb:P51671|hgnc:CCL11(display_short)	CCL11	ensembl:ENSG00000172156	2.25064e-16	4.55693	3	11	innatedb:IDBG-40645	TRUE	FALSE	FALSE	TRUE	TRUE
51489	0.0827447	0.34907	refseq:NP_036382|uniprotkb:P62070|uniprotkb:RRAS2_HUMAN|refseq:NP_001170785|refseq:NP_001096139|refseq:NP_001170786|hgnc:RRAS2(display_short)	RRAS2	ensembl:ENSG00000133818			2	4	innatedb:IDBG-33051	FALSE	FALSE	FALSE	FALSE	FALSE
51490	0.240345	0.44471	refseq:NP_002678|uniprotkb:PININ_HUMAN|uniprotkb:Q9H307|hgnc:PNN(display_short)	PNN	ensembl:ENSG00000100941			1	2	innatedb:IDBG-5267	FALSE	FALSE	FALSE	FALSE	FALSE
51491	0.422209	0.592603	uniprotkb:IL2RG_HUMAN|refseq:NP_000197|uniprotkb:P31785|hgnc:IL2RG(display_short)	IL2RG	ensembl:ENSG00000147168			2	11	innatedb:IDBG-74884	FALSE	FALSE	FALSE	FALSE	FALSE
51492	0.448526	0.62681	refseq:NP_004171|uniprotkb:Q92844|uniprotkb:TANK_HUMAN|refseq:NP_001186064|refseq:NP_597841|hgnc:TANK(display_short)	TANK	ensembl:ENSG00000136560			3	19	innatedb:IDBG-73552	FALSE	FALSE	FALSE	FALSE	FALSE
51493	1	1	refseq:NP_066918|uniprotkb:Q9Y289|uniprotkb:SC5A6_HUMAN|hgnc:SLC5A6(display_short)	SLC5A6	ensembl:ENSG00000138074	5.73863e-11	1.41711	0	1	innatedb:IDBG-37411	FALSE	FALSE	FALSE	FALSE	FALSE
51494	0.0172548	0.34907	refseq:NP_002635|uniprotkb:P01833|uniprotkb:PIGR_HUMAN|hgnc:PIGR(display_short)	PIGR	ensembl:ENSG00000162896			3	5	innatedb:IDBG-106295	FALSE	FALSE	FALSE	FALSE	FALSE
51495	0.240345	0.44471	uniprotkb:GDF5_HUMAN|uniprotkb:P43026|refseq:NP_000548|hgnc:GDF5(display_short)	GDF5	ensembl:ENSG00000125965	1.75366e-08	-2.22114	1	2	innatedb:IDBG-70038	FALSE	FALSE	FALSE	FALSE	TRUE
51496	1	1	uniprotkb:CLGN_HUMAN|refseq:NP_004353|uniprotkb:O14967|refseq:NP_001124147|hgnc:CLGN(display_short)	CLGN	ensembl:ENSG00000153132	8.84363e-12	1.36606	0	2	innatedb:IDBG-38740	FALSE	FALSE	FALSE	FALSE	FALSE
51497	0.126405	0.34907	uniprotkb:ITA5_HUMAN|refseq:NP_002196|uniprotkb:P08648|hgnc:ITGA5(display_short)	ITGA5	ensembl:ENSG00000161638			2	5	innatedb:IDBG-37894	FALSE	FALSE	FALSE	FALSE	FALSE
51498	0.128407	0.34907	uniprotkb:GPR63_HUMAN|refseq:NP_110411|uniprotkb:Q9BZJ6|refseq:NP_001137429|hgnc:GPR63(display_short)	GPR63	ensembl:ENSG00000112218	0.00150464	1.00616	1	1	innatedb:IDBG-94469	FALSE	FALSE	FALSE	FALSE	FALSE
51499	0.128407	0.34907	refseq:NP_004553|uniprotkb:O60260|uniprotkb:PRKN2_HUMAN|refseq:NP_054642|refseq:NP_054643|hgnc:PARK2(display_short)	PARK2	ensembl:ENSG00000185345			1	1	innatedb:IDBG-98830	FALSE	FALSE	FALSE	FALSE	FALSE
51500	0.126405	0.34907	refseq:NP_036565|uniprotkb:O75533|uniprotkb:SF3B1_HUMAN|refseq:NP_001005526|hgnc:SF3B1(display_short)	SF3B1	ensembl:ENSG00000115524	1.02905e-05	-1.64032	2	5	innatedb:IDBG-77902	FALSE	FALSE	TRUE	FALSE	TRUE
51501	0.240345	0.44471	uniprotkb:NASP_HUMAN|refseq:NP_002473|uniprotkb:P49321|refseq:NP_689511|refseq:NP_001182122|hgnc:NASP(display_short)	NASP	ensembl:ENSG00000132780	8.96387e-16	1.54854	1	2	innatedb:IDBG-97982	FALSE	FALSE	FALSE	FALSE	TRUE
51502	0.240345	0.44471	refseq:NP_001129663|uniprotkb:KANK2_HUMAN|uniprotkb:Q63ZY3|refseq:NP_056308|hgnc:KANK2(display_short)	KANK2	ensembl:ENSG00000197256	2.33982e-10	-1.44251	1	2	innatedb:IDBG-28941	FALSE	FALSE	FALSE	FALSE	TRUE
51503	0.618089	0.778842	refseq:NP_000542|uniprotkb:P40337|uniprotkb:VHL_HUMAN|refseq:NP_937799|hgnc:VHL(display_short)	VHL	ensembl:ENSG00000134086			1	7	innatedb:IDBG-17819	FALSE	FALSE	FALSE	FALSE	FALSE
51504	0.128407	0.34907	refseq:NP_066272|uniprotkb:O00151|uniprotkb:PDLI1_HUMAN|hgnc:PDLIM1(display_short)	PDLIM1	ensembl:ENSG00000107438	5.13639e-08	-1.30657	1	1	innatedb:IDBG-83349	FALSE	FALSE	FALSE	FALSE	FALSE
51505	0.324829	0.527958	uniprotkb:APC_HUMAN|refseq:NP_000029|uniprotkb:P25054|refseq:NP_001120983|refseq:NP_001120982|hgnc:APC(display_short)	APC	ensembl:ENSG00000134982			2	9	innatedb:IDBG-37007	FALSE	FALSE	FALSE	FALSE	FALSE
51506	1	1	uniprotkb:FRMD8_HUMAN|uniprotkb:Q9BZ67|refseq:NP_114110|refseq:NP_001287761|refseq:NP_001287762|hgnc:FRMD8(display_short)	FRMD8	ensembl:ENSG00000126391	1.87933e-05	-1.72985	0	1	innatedb:IDBG-57010	FALSE	TRUE	FALSE	FALSE	FALSE
51507	1	1	uniprotkb:GALA_HUMAN|refseq:NP_057057|uniprotkb:P22466|hgnc:GAL(display_short)	GAL	ensembl:ENSG00000069482	4.7391e-30	3.15891	0	1	innatedb:IDBG-61517	TRUE	FALSE	FALSE	FALSE	FALSE
51508	0.128407	0.34907	refseq:NP_000975|uniprotkb:P62750|uniprotkb:RL23A_HUMAN|hgnc:RPL23A(display_short)	RPL23A	ensembl:ENSG00000198242			1	1	innatedb:IDBG-37482	FALSE	FALSE	FALSE	FALSE	FALSE
51509	0.422983	0.592603	uniprotkb:IL24_HUMAN|refseq:NP_006841|uniprotkb:Q13007|refseq:NP_001172086|refseq:NP_001172085|refseq:NP_001172087|hgnc:IL24(display_short)	IL24	ensembl:ENSG00000162892			1	4	innatedb:IDBG-106283	FALSE	FALSE	FALSE	FALSE	FALSE
51510	0.128407	0.34907	uniprotkb:COPD_HUMAN|refseq:NP_001646|uniprotkb:P48444|refseq:NP_001135753|hgnc:ARCN1(display_short)	ARCN1	ensembl:ENSG00000095139			1	1	innatedb:IDBG-73982	FALSE	FALSE	FALSE	FALSE	FALSE
51511	0.55309	0.72595	uniprotkb:FKBP8_HUMAN|uniprotkb:Q14318|refseq:NP_036313|hgnc:FKBP8(display_short)	FKBP8	ensembl:ENSG00000105701			2	14	innatedb:IDBG-38336	FALSE	FALSE	FALSE	FALSE	FALSE
51512	0.561756	0.72595	uniprotkb:MED14_HUMAN|refseq:NP_004220|uniprotkb:O60244|hgnc:MED14(display_short)	MED14	ensembl:ENSG00000180182			1	6	innatedb:IDBG-57018	FALSE	FALSE	FALSE	FALSE	FALSE
51513	0.561756	0.72595	uniprotkb:APOA1_HUMAN|uniprotkb:P02647|refseq:NP_000030|hgnc:APOA1(display_short)	APOA1	ensembl:ENSG00000118137			1	6	innatedb:IDBG-72644	FALSE	FALSE	FALSE	FALSE	FALSE
51514	0.422209	0.592603	refseq:NP_002559|uniprotkb:P11940|uniprotkb:PABP1_HUMAN|hgnc:PABPC1(display_short)	PABPC1	ensembl:ENSG00000070756			2	11	innatedb:IDBG-30847	FALSE	FALSE	FALSE	FALSE	FALSE
51515	0.0942366	0.34907	uniprotkb:CARD9_HUMAN|refseq:NP_434700|uniprotkb:Q9H257|refseq:NP_434701|hgnc:CARD9(display_short)	CARD9	ensembl:ENSG00000187796			4	14	innatedb:IDBG-92266	TRUE	FALSE	FALSE	FALSE	FALSE
51516	0.126961	0.34907	refseq:NP_003713|uniprotkb:P63_HUMAN|uniprotkb:Q9H3D4|refseq:NP_001108452|refseq:NP_001108453|refseq:NP_001108450|refseq:NP_001108451|refseq:NP_001108454|hgnc:TP63(display_short)	TP63	ensembl:ENSG00000073282			3	10	innatedb:IDBG-69487	FALSE	FALSE	FALSE	FALSE	FALSE
51517	0.240345	0.44471	uniprotkb:ERF1_HUMAN|refseq:NP_004721|uniprotkb:P62495|refseq:NP_001278904|refseq:NP_001243231|refseq:NP_001278903|refseq:NP_001269114|hgnc:ETF1(display_short)	ETF1	ensembl:ENSG00000120705			1	2	innatedb:IDBG-47217	FALSE	FALSE	FALSE	FALSE	FALSE
51518	0.128407	0.34907	refseq:NP_001171175|uniprotkb:FREM1_HUMAN|uniprotkb:Q5H8C1|refseq:NP_659403|hgnc:FREM1(display_short)	FREM1	ensembl:ENSG00000164946			1	1	innatedb:IDBG-50859	FALSE	FALSE	FALSE	FALSE	FALSE
51519	0.128407	0.34907	refseq:NP_001157739|refseq:NP_005443|uniprotkb:O15213|uniprotkb:WDR46_HUMAN|hgnc:WDR46(display_short)	WDR46	ensembl:ENSG00000227057			1	1	innatedb:IDBG-304164	FALSE	FALSE	FALSE	FALSE	FALSE
51520	0.128407	0.34907	refseq:NP_006223|uniprotkb:P52434|uniprotkb:RPAB3_HUMAN|refseq:NP_001265629|refseq:NP_001265643|refseq:NP_001265644|refseq:NP_001265628|refseq:NP_001265627|hgnc:POLR2H(display_short)	POLR2H	ensembl:ENSG00000163882	4.74262e-07	1.03758	1	1	innatedb:IDBG-68158	FALSE	FALSE	FALSE	FALSE	FALSE
51521	0.139806	0.378675	uniprotkb:HSP71_HUMAN|refseq:NP_005336|uniprotkb:P08107|hgnc:HSPA1A(display_short)	HSPA1A	ensembl:ENSG00000204389			4	16	innatedb:IDBG-79274	FALSE	FALSE	FALSE	FALSE	FALSE
51522	0.128407	0.34907	refseq:NP_814444|uniprotkb:O00204|uniprotkb:ST2B1_HUMAN|refseq:NP_004596|hgnc:SULT2B1(display_short)	SULT2B1	ensembl:ENSG00000088002			1	1	innatedb:IDBG-60653	FALSE	FALSE	FALSE	FALSE	FALSE
51523	0.511837	0.68335	refseq:NP_006178|uniprotkb:OAS3_HUMAN|uniprotkb:Q9Y6K5|hgnc:OAS3(display_short)	OAS3	ensembl:ENSG00000111331	1.17766e-21	2.35706	2	13	innatedb:IDBG-58353	FALSE	TRUE	TRUE	FALSE	TRUE
51524	0.324829	0.527958	refseq:NP_002979|uniprotkb:P55774|hgnc:CCL18(display_short)	CCL18	ensembl:ENSG00000275385			2	9	innatedb:IDBG-773134	FALSE	FALSE	FALSE	FALSE	FALSE
51525	0.00402208	0.223708	refseq:NP_006500|uniprotkb:Q01201|uniprotkb:RELB_HUMAN|hgnc:RELB(display_short)	RELB	ensembl:ENSG00000104856	9.99875e-13	1.54306	10	31	innatedb:IDBG-57021	TRUE	FALSE	FALSE	FALSE	TRUE
51526	0.240345	0.44471	uniprotkb:ARF1_HUMAN|refseq:NP_001649|uniprotkb:P84077|refseq:NP_001019397|refseq:NP_001019398|refseq:NP_001019399|hgnc:ARF1(display_short)	ARF1	ensembl:ENSG00000143761			1	2	innatedb:IDBG-107128	FALSE	FALSE	FALSE	FALSE	FALSE
51527	0.240345	0.44471	uniprotkb:IMMT_HUMAN|refseq:NP_006830|uniprotkb:Q16891|refseq:NP_001093639|refseq:NP_001093640|hgnc:IMMT(display_short)	IMMT	ensembl:ENSG00000132305			1	2	innatedb:IDBG-59681	FALSE	FALSE	FALSE	FALSE	FALSE
51528	0.240345	0.44471	uniprotkb:ECHB_HUMAN|refseq:NP_000174|uniprotkb:P55084|refseq:NP_001268442|refseq:NP_001268441|hgnc:HADHB(display_short)	HADHB	ensembl:ENSG00000138029			1	2	innatedb:IDBG-35294	FALSE	FALSE	FALSE	FALSE	FALSE
51529	0.240345	0.44471	uniprotkb:ARL4A_HUMAN|uniprotkb:P40617|refseq:NP_001182325|refseq:NP_005729|refseq:NP_001032241|refseq:NP_997625|hgnc:ARL4A(display_short)	ARL4A	ensembl:ENSG00000122644			1	2	innatedb:IDBG-8759	FALSE	FALSE	FALSE	FALSE	FALSE
51530	0.738987	0.901765	uniprotkb:C2TA_HUMAN|refseq:NP_000237|uniprotkb:P33076|refseq:NP_001273332|refseq:NP_001273331|hgnc:CIITA(display_short)	CIITA	ensembl:ENSG00000179583			3	29	innatedb:IDBG-14377	FALSE	FALSE	FALSE	FALSE	FALSE
51531	0.422209	0.592603	refseq:NP_005794|uniprotkb:O75955|hgnc:FLOT1(display_short)	FLOT1	ensembl:ENSG00000137312			2	11	innatedb:IDBG-125412	FALSE	FALSE	FALSE	FALSE	FALSE
51532	1	1	refseq:NP_001036193|uniprotkb:P13631|uniprotkb:RARG_HUMAN|refseq:NP_001230659|refseq:NP_001230660|refseq:NP_000957|refseq:NP_001230661|hgnc:RARG(display_short)	RARG	ensembl:ENSG00000172819	1.74581e-12	-1.66658	0	1	innatedb:IDBG-36147	FALSE	FALSE	FALSE	FALSE	FALSE
51533	1	1	uniprotkb:K1C18_HUMAN|refseq:NP_000215|uniprotkb:P05783|refseq:NP_954657|hgnc:KRT18(display_short)	KRT18	ensembl:ENSG00000111057	1.31408e-10	-1.43481	0	3	innatedb:IDBG-35299	FALSE	TRUE	TRUE	FALSE	TRUE
51534	0.561756	0.72595	refseq:NP_068577|uniprotkb:Q6IA17|uniprotkb:SIGIR_HUMAN|refseq:NP_001128526|refseq:NP_001128525|hgnc:SIGIRR(display_short)	SIGIRR	ensembl:ENSG00000185187			1	6	innatedb:IDBG-16551	FALSE	FALSE	FALSE	FALSE	FALSE
51535	0.240345	0.44471	refseq:NP_055746|uniprotkb:PP6R1_HUMAN|uniprotkb:Q9UPN7|hgnc:PPP6R1(display_short)	PPP6R1	ensembl:ENSG00000105063			1	2	innatedb:IDBG-70454	FALSE	FALSE	FALSE	FALSE	FALSE
51536	0.692727	0.853178	uniprotkb:ITCH_HUMAN|refseq:NP_001244066|uniprotkb:Q96J02|refseq:NP_113671|refseq:NP_001244067|hgnc:ITCH(display_short)	ITCH	ensembl:ENSG00000078747			2	18	innatedb:IDBG-68143	FALSE	FALSE	FALSE	FALSE	FALSE
51537	0.128407	0.34907	uniprotkb:LRCH1_HUMAN|refseq:NP_001157685|uniprotkb:Q9Y2L9|refseq:NP_055931|refseq:NP_001157683|hgnc:LRCH1(display_short)	LRCH1	ensembl:ENSG00000136141			1	1	innatedb:IDBG-30838	FALSE	FALSE	FALSE	FALSE	FALSE
51538	0.854328	1	uniprotkb:IL10_HUMAN|refseq:NP_000563|uniprotkb:P22301|hgnc:IL10(display_short)	IL10	ensembl:ENSG00000136634			1	14	innatedb:IDBG-106270	FALSE	FALSE	FALSE	FALSE	FALSE
51539	1	1	uniprotkb:CTGF_HUMAN|refseq:NP_001892|uniprotkb:P29279|hgnc:CTGF(display_short)	CTGF	ensembl:ENSG00000118523	7.08089e-23	-2.85239	0	1	innatedb:IDBG-96631	FALSE	FALSE	FALSE	FALSE	TRUE
51540	1	1	uniprotkb:Q9UKI8|uniprotkb:TLK1_HUMAN|refseq:NP_036422|refseq:NP_001130027|refseq:NP_001130026|hgnc:TLK1(display_short)	TLK1	ensembl:ENSG00000198586	9.20755e-21	-2.23221	0	1	innatedb:IDBG-74812	FALSE	FALSE	FALSE	FALSE	FALSE
51541	0.126405	0.34907	refseq:NP_005601|uniprotkb:Q09028|uniprotkb:RBBP4_HUMAN|refseq:NP_001128727|refseq:NP_001128728|hgnc:RBBP4(display_short)	RBBP4	ensembl:ENSG00000162521			2	5	innatedb:IDBG-95780	FALSE	FALSE	FALSE	FALSE	FALSE
51542	0.422983	0.592603	uniprotkb:HERC3_HUMAN|uniprotkb:Q15034|refseq:NP_001258531|refseq:NP_055421|hgnc:HERC3(display_short)	HERC3	ensembl:ENSG00000138641	7.03485e-07	-1.03143	1	4	innatedb:IDBG-29858	FALSE	FALSE	FALSE	FALSE	FALSE
51543	0.240345	0.44471	uniprotkb:Q96T37|uniprotkb:RBM15_HUMAN|refseq:NP_001188474|refseq:NP_073605|hgnc:RBM15(display_short)	RBM15	ensembl:ENSG00000162775			1	2	innatedb:IDBG-100966	FALSE	FALSE	FALSE	FALSE	FALSE
51544	0.0049738	0.248944	refseq:NP_001057|uniprotkb:P20333|uniprotkb:TNR1B_HUMAN|hgnc:TNFRSF1B(display_short)	TNFRSF1B	ensembl:ENSG00000028137	9.71342e-21	6.57412	5	10	innatedb:IDBG-90091	FALSE	TRUE	FALSE	FALSE	TRUE
51545	0.240345	0.44471	uniprotkb:DYL1_HUMAN|refseq:NP_001032584|refseq:NP_003737|uniprotkb:P63167|refseq:NP_001032583|hgnc:DYNLL1(display_short)	DYNLL1	ensembl:ENSG00000088986			1	2	innatedb:IDBG-60661	FALSE	FALSE	FALSE	FALSE	FALSE
51546	0.126405	0.34907	refseq:NP_000255|uniprotkb:PTC1_HUMAN|uniprotkb:Q13635|refseq:NP_001077072|refseq:NP_001077071|refseq:NP_001077073|refseq:NP_001077074|refseq:NP_001077076|refseq:NP_001077075|hgnc:PTCH1(display_short)	PTCH1	ensembl:ENSG00000185920			2	5	innatedb:IDBG-77092	FALSE	FALSE	FALSE	FALSE	FALSE
51547	0.756213	0.915953	uniprotkb:MK14_HUMAN|refseq:NP_620581|refseq:NP_620582|uniprotkb:Q16539|refseq:NP_001306|refseq:NP_620583|hgnc:MAPK14(display_short)	MAPK14	ensembl:ENSG00000112062			4	39	innatedb:IDBG-84613	FALSE	FALSE	FALSE	FALSE	FALSE
51548	0.240345	0.44471	refseq:NP_002621|uniprotkb:P20142|uniprotkb:PEPC_HUMAN|refseq:NP_001159896|hgnc:PGC(display_short)	PGC	ensembl:ENSG00000096088			1	2	innatedb:IDBG-86830	FALSE	FALSE	FALSE	FALSE	FALSE
51549	0.128407	0.34907	uniprotkb:NMB_HUMAN|refseq:NP_066563|uniprotkb:P08949|refseq:NP_995580|hgnc:NMB(display_short)	NMB	ensembl:ENSG00000197696			1	1	innatedb:IDBG-27675	FALSE	FALSE	FALSE	FALSE	FALSE
51550	1	1	refseq:NP_001001661|uniprotkb:Q6IV72|uniprotkb:ZN425_HUMAN|hgnc:ZNF425(display_short)	ZNF425	ensembl:ENSG00000204947	0.000116197	-1.22154	0	1	innatedb:IDBG-47223	FALSE	FALSE	FALSE	TRUE	FALSE
51551	1	1	uniprotkb:MYPT1_HUMAN|refseq:NP_001137357|uniprotkb:O14974|refseq:NP_002471|refseq:NP_001231919|refseq:NP_001231921|refseq:NP_001137358|hgnc:PPP1R12A(display_short)	PPP1R12A	ensembl:ENSG00000058272	3.51762e-17	-2.22429	0	1	innatedb:IDBG-49402	TRUE	FALSE	FALSE	FALSE	FALSE
51552	1	1	refseq:NP_001180355|uniprotkb:Q9H5I1|uniprotkb:SUV92_HUMAN|refseq:NP_001180353|refseq:NP_001180354|refseq:NP_078946|refseq:NP_001180356|hgnc:SUV39H2(display_short)	SUV39H2	ensembl:ENSG00000152455	1.51935e-07	1.15645	0	1	innatedb:IDBG-56187	FALSE	FALSE	FALSE	FALSE	FALSE
51553	0.337924	0.527958	refseq:NP_003078|uniprotkb:O76070|uniprotkb:SYUG_HUMAN|hgnc:SNCG(display_short)	SNCG	ensembl:ENSG00000173267			1	3	innatedb:IDBG-81145	FALSE	FALSE	FALSE	FALSE	FALSE
51554	0.561756	0.72595	uniprotkb:ATG7_HUMAN|refseq:NP_006386|uniprotkb:O95352|refseq:NP_001129503|refseq:NP_001138384|hgnc:ATG7(display_short)	ATG7	ensembl:ENSG00000197548			1	6	innatedb:IDBG-18704	FALSE	FALSE	FALSE	FALSE	FALSE
51555	0.337924	0.527958	uniprotkb:AQR_HUMAN|refseq:NP_055506|uniprotkb:O60306|hgnc:AQR(display_short)	AQR	ensembl:ENSG00000021776			1	3	innatedb:IDBG-5692	FALSE	FALSE	FALSE	FALSE	FALSE
51556	0.0827447	0.34907	refseq:NP_001234|uniprotkb:TNR8_HUMAN|uniprotkb:P28908|refseq:NP_001268359|hgnc:TNFRSF8(display_short)	TNFRSF8	ensembl:ENSG00000120949	4.06888e-18	6.38918	2	4	innatedb:IDBG-90058	FALSE	TRUE	FALSE	FALSE	FALSE
51557	0.274389	0.495182	ensembl:TLR9(display_short)	TLR9	ensembl:ENSG00000173366			2	8	innatedb:IDBG-38310	FALSE	FALSE	FALSE	FALSE	FALSE
51558	1	1	uniprotkb:ANX11_HUMAN|uniprotkb:P50995|refseq:NP_001148|refseq:NP_665876|refseq:NP_665875|refseq:NP_001265336|refseq:NP_001265337|refseq:NP_001265338|hgnc:ANXA11(display_short)	ANXA11	ensembl:ENSG00000122359	2.23877e-08	-1.21456	0	3	innatedb:IDBG-80290	FALSE	FALSE	FALSE	FALSE	FALSE
51559	0.240345	0.44471	refseq:NP_067004|uniprotkb:Q9NQ25|uniprotkb:SLAF7_HUMAN|refseq:NP_001269524|refseq:NP_001269519|refseq:NP_001269521|refseq:NP_001269525|refseq:NP_001269522|refseq:NP_001269523|refseq:NP_001269517|refseq:NP_001269520|refseq:NP_001269518|hgnc:SLAMF7(display_short)	SLAMF7	ensembl:ENSG00000026751			1	2	innatedb:IDBG-104088	FALSE	FALSE	FALSE	FALSE	FALSE
51560	1	1	uniprotkb:INHBA_HUMAN|refseq:NP_002183|uniprotkb:P08476|hgnc:INHBA(display_short)	INHBA	ensembl:ENSG00000122641	2.71927e-06	1.7725	0	1	innatedb:IDBG-13490	FALSE	FALSE	FALSE	FALSE	TRUE
51561	0.00786575	0.283845	uniprotkb:CASP7_HUMAN|refseq:NP_203126|uniprotkb:P55210|refseq:NP_203125|refseq:NP_001218|refseq:NP_001253987|refseq:NP_203124|refseq:NP_001253985|refseq:NP_001253986|hgnc:CASP7(display_short)	CASP7	ensembl:ENSG00000165806	4.07636e-07	1.32976	6	15	innatedb:IDBG-90066	FALSE	FALSE	FALSE	TRUE	TRUE
51562	0.517557	0.690324	uniprotkb:HSP7C_HUMAN|uniprotkb:P11142|refseq:NP_694881|refseq:NP_006588|hgnc:HSPA8(display_short)	HSPA8	ensembl:ENSG00000109971			3	21	innatedb:IDBG-74847	FALSE	FALSE	FALSE	FALSE	FALSE
51563	0.126405	0.34907	refseq:NP_542415|uniprotkb:PTN13_HUMAN|uniprotkb:Q12923|refseq:NP_542416|refseq:NP_542414|refseq:NP_006255|hgnc:PTPN13(display_short)	PTPN13	ensembl:ENSG00000163629			2	5	innatedb:IDBG-28517	FALSE	FALSE	FALSE	FALSE	FALSE
51564	0.240345	0.44471	refseq:NP_001177906|uniprotkb:Q8IY57|uniprotkb:YAF2_HUMAN|refseq:NP_001177909|refseq:NP_005739|refseq:NP_001177908|hgnc:YAF2(display_short)	YAF2	ensembl:ENSG00000015153			1	2	innatedb:IDBG-27660	FALSE	FALSE	FALSE	FALSE	FALSE
51565	0.337924	0.527958	refseq:NP_004210|uniprotkb:O95997|uniprotkb:PTTG1_HUMAN|refseq:NP_001269312|refseq:NP_001269311|hgnc:PTTG1(display_short)	PTTG1	ensembl:ENSG00000164611			1	3	innatedb:IDBG-56181	FALSE	FALSE	FALSE	FALSE	FALSE
51566	0.46815	0.649988	refseq:NP_001008709|uniprotkb:P62136|uniprotkb:PP1A_HUMAN|refseq:NP_002699|refseq:NP_996756|hgnc:PPP1CA(display_short)	PPP1CA	ensembl:ENSG00000172531			2	12	innatedb:IDBG-60210	FALSE	FALSE	FALSE	FALSE	FALSE
51567	0.1925	0.44471	uniprotkb:HMGA1_HUMAN|refseq:NP_665910|uniprotkb:P17096|refseq:NP_665906|refseq:NP_665912|refseq:NP_002122|refseq:NP_665909|refseq:NP_665908|hgnc:HMGA1(display_short)	HMGA1	ensembl:ENSG00000137309			3	12	innatedb:IDBG-83311	FALSE	FALSE	FALSE	FALSE	FALSE
51568	0.903659	1	refseq:NP_000368|uniprotkb:P42768|uniprotkb:WASP_HUMAN|hgnc:WAS(display_short)	WAS	ensembl:ENSG00000015285			1	17	innatedb:IDBG-63703	FALSE	FALSE	FALSE	FALSE	FALSE
51569	0.337924	0.527958	uniprotkb:AIFM1_HUMAN|refseq:NP_004199|uniprotkb:O95831|refseq:NP_665811|refseq:NP_665812|refseq:NP_001124319|refseq:NP_001124318|hgnc:AIFM1(display_short)	AIFM1	ensembl:ENSG00000156709			1	3	innatedb:IDBG-85972	FALSE	FALSE	FALSE	FALSE	FALSE
51570	0.240345	0.44471	refseq:NP_060117|uniprotkb:Q8IY81|uniprotkb:RRMJ3_HUMAN|hgnc:FTSJ3(display_short)	FTSJ3	ensembl:ENSG00000108592			1	2	innatedb:IDBG-63700	FALSE	FALSE	FALSE	FALSE	FALSE
51571	0.240345	0.44471	refseq:NP_003752|uniprotkb:Q9BV40|uniprotkb:VAMP8_HUMAN|hgnc:VAMP8(display_short)	VAMP8	ensembl:ENSG00000118640			1	2	innatedb:IDBG-59222	FALSE	FALSE	FALSE	FALSE	FALSE
51572	0.0451868	0.34907	refseq:NP_006833|uniprotkb:Q13435|uniprotkb:SF3B2_HUMAN|hgnc:SF3B2(display_short)	SF3B2	ensembl:ENSG00000087365			2	3	innatedb:IDBG-58371	FALSE	FALSE	FALSE	FALSE	FALSE
51573	1	1	uniprotkb:CH033_HUMAN|refseq:NP_075568|uniprotkb:Q9H7E9|hgnc:C8orf33(display_short)	C8orf33	ensembl:ENSG00000182307	6.75997e-13	-1.66831	0	1	innatedb:IDBG-41933	FALSE	FALSE	FALSE	FALSE	FALSE
51574	0.128407	0.34907	uniprotkb:KDSR_HUMAN|refseq:NP_002026|uniprotkb:Q06136|hgnc:KDSR(display_short)	KDSR	ensembl:ENSG00000119537			1	1	innatedb:IDBG-4373	FALSE	FALSE	FALSE	FALSE	FALSE
51575	1	1	refseq:NP_005451|uniprotkb:Q9Y6H5|uniprotkb:SNCAP_HUMAN|refseq:NP_001229864|hgnc:SNCAIP(display_short)	SNCAIP	ensembl:ENSG00000064692	2.60259e-08	2.69934	0	5	innatedb:IDBG-38780	TRUE	FALSE	FALSE	FALSE	TRUE
51576	0.337924	0.527958	uniprotkb:P16949|uniprotkb:STMN1_HUMAN|refseq:NP_981946|refseq:NP_001138926|refseq:NP_005554|refseq:NP_981944|hgnc:STMN1(display_short)	STMN1	ensembl:ENSG00000117632			1	3	innatedb:IDBG-94424	FALSE	FALSE	FALSE	FALSE	FALSE
51577	0.422983	0.592603	uniprotkb:FOXO4_HUMAN|refseq:NP_005929|uniprotkb:P98177|refseq:NP_001164402|hgnc:FOXO4(display_short)	FOXO4	ensembl:ENSG00000184481			1	4	innatedb:IDBG-74840	FALSE	FALSE	FALSE	FALSE	FALSE
51578	0.128407	0.34907	uniprotkb:K6PL_HUMAN|refseq:NP_002617|uniprotkb:P17858|refseq:NP_001002021|hgnc:PFKL(display_short)	PFKL	ensembl:ENSG00000141959			1	1	innatedb:IDBG-5228	FALSE	FALSE	FALSE	FALSE	FALSE
51579	1	1	refseq:NP_000980|uniprotkb:P62888|uniprotkb:RL30_HUMAN|hgnc:RPL30(display_short)	RPL30	ensembl:ENSG00000156482	7.61972e-06	-1.27214	0	3	innatedb:IDBG-29838	TRUE	FALSE	TRUE	FALSE	FALSE
51580	0.422209	0.592603	refseq:NP_002568|uniprotkb:PAK2_HUMAN|uniprotkb:Q13177|hgnc:PAK2(display_short)	PAK2	ensembl:ENSG00000180370			2	11	innatedb:IDBG-71333	FALSE	FALSE	FALSE	FALSE	FALSE
51581	0.337924	0.527958	uniprotkb:E41L5_HUMAN|refseq:NP_065960|uniprotkb:Q9HCM4|refseq:NP_001171868|refseq:NP_001171866|refseq:NP_001171867|hgnc:EPB41L5(display_short)	EPB41L5	ensembl:ENSG00000115109			1	3	innatedb:IDBG-68166	FALSE	FALSE	FALSE	FALSE	FALSE
51582	0.0827447	0.34907	refseq:NP_000909|uniprotkb:P07237|uniprotkb:PDIA1_HUMAN|hgnc:P4HB(display_short)	P4HB	ensembl:ENSG00000185624			2	4	innatedb:IDBG-72655	FALSE	FALSE	FALSE	FALSE	FALSE
51583	0.240345	0.44471	uniprotkb:ITA2B_HUMAN|refseq:NP_000410|uniprotkb:P08514|hgnc:ITGA2B(display_short)	ITGA2B	ensembl:ENSG00000005961			1	2	innatedb:IDBG-53910	FALSE	FALSE	FALSE	FALSE	FALSE
51584	0.250492	0.461948	uniprotkb:CASP3_HUMAN|refseq:NP_004337|uniprotkb:P42574|refseq:NP_116786|hgnc:CASP3(display_short)	CASP3	ensembl:ENSG00000164305			8	47	innatedb:IDBG-46394	FALSE	FALSE	FALSE	TRUE	FALSE
51585	0.0123136	0.34907	uniprotkb:NOS3_HUMAN|refseq:NP_000594|uniprotkb:P29474|refseq:NP_001153583|refseq:NP_001153582|refseq:NP_001153581|hgnc:NOS3(display_short)	NOS3	ensembl:ENSG00000164867			4	8	innatedb:IDBG-48571	FALSE	FALSE	FALSE	FALSE	FALSE
51586	0.240345	0.44471	refseq:NP_001243820|refseq:NP_003121|uniprotkb:P30626|uniprotkb:SORCN_HUMAN|refseq:NP_944490|refseq:NP_001243821|hgnc:SRI(display_short)	SRI	ensembl:ENSG00000075142			1	2	innatedb:IDBG-25472	FALSE	FALSE	FALSE	FALSE	FALSE
51587	0.337924	0.527958	uniprotkb:IF4E2_HUMAN|refseq:NP_004837|uniprotkb:O60573|refseq:NP_001269887|refseq:NP_001263265|refseq:NP_001263266|hgnc:EIF4E2(display_short)	EIF4E2	ensembl:ENSG00000135930			1	3	innatedb:IDBG-83304	FALSE	FALSE	FALSE	FALSE	FALSE
51588	0.128407	0.34907	uniprotkb:IDE_HUMAN|refseq:NP_004960|uniprotkb:P14735|refseq:NP_001159418|hgnc:IDE(display_short)	IDE	ensembl:ENSG00000119912			1	1	innatedb:IDBG-82456	FALSE	FALSE	FALSE	FALSE	FALSE
51589	0.240345	0.44471	refseq:NP_036519|uniprotkb:PADI4_HUMAN|uniprotkb:Q9UM07|hgnc:PADI4(display_short)	PADI4	ensembl:ENSG00000159339			1	2	innatedb:IDBG-91809	FALSE	FALSE	FALSE	FALSE	FALSE
51590	0.128407	0.34907	uniprotkb:APOL4_HUMAN|uniprotkb:Q9BPW4|refseq:NP_663693|refseq:NP_085146|hgnc:APOL4(display_short)	APOL4	ensembl:ENSG00000100336			1	1	innatedb:IDBG-5672	FALSE	FALSE	FALSE	FALSE	FALSE
51591	0.240345	0.44471	uniprotkb:MYEF2_HUMAN|refseq:NP_057216|uniprotkb:Q9P2K5|refseq:NP_001288139|hgnc:MYEF2(display_short)	MYEF2	ensembl:ENSG00000104177			1	2	innatedb:IDBG-10800	FALSE	FALSE	FALSE	FALSE	FALSE
51592	1	1	refseq:NP_004196|uniprotkb:O75604|uniprotkb:UBP2_HUMAN|refseq:NP_001230688|refseq:NP_741994|hgnc:USP2(display_short)	USP2	ensembl:ENSG00000036672	1.4894e-12	-2.08451	0	3	innatedb:IDBG-74471	FALSE	FALSE	TRUE	FALSE	FALSE
51593	0.240345	0.44471	refseq:NP_001001420|uniprotkb:Q99717|uniprotkb:SMAD5_HUMAN|refseq:NP_001001419|refseq:NP_005894|hgnc:SMAD5(display_short)	SMAD5	ensembl:ENSG00000113658			1	2	innatedb:IDBG-45903	FALSE	FALSE	FALSE	FALSE	FALSE
51594	0.240345	0.44471	uniprotkb:LMNB2_HUMAN|refseq:NP_116126|uniprotkb:Q03252|hgnc:LMNB2(display_short)	LMNB2	ensembl:ENSG00000176619			1	2	innatedb:IDBG-16103	FALSE	FALSE	FALSE	FALSE	FALSE
51595	0.497128	0.66595	uniprotkb:CATD_HUMAN|refseq:NP_001900|uniprotkb:P07339|hgnc:CTSD(display_short)	CTSD	ensembl:ENSG00000117984			1	5	innatedb:IDBG-19613	FALSE	FALSE	FALSE	FALSE	FALSE
51596	0.126405	0.34907	uniprotkb:NAL10_HUMAN|refseq:NP_789791|uniprotkb:Q86W26|hgnc:NLRP10(display_short)	NLRP10	ensembl:ENSG00000182261			2	5	innatedb:IDBG-30412	FALSE	FALSE	FALSE	FALSE	FALSE
51597	0.195081	0.44471	uniprotkb:LYL1_HUMAN|refseq:NP_005574|uniprotkb:P12980|hgnc:LYL1(display_short)	LYL1	ensembl:ENSG00000104903			13	78	innatedb:IDBG-31743	FALSE	FALSE	FALSE	FALSE	TRUE
51598	0.128407	0.34907	uniprotkb:CGRE1_HUMAN|uniprotkb:Q99674|refseq:NP_006560|refseq:NP_001159712|refseq:NP_001159711|refseq:NP_001288253|hgnc:CGREF1(display_short)	CGREF1	ensembl:ENSG00000138028			1	1	innatedb:IDBG-37042	FALSE	FALSE	FALSE	FALSE	FALSE
51599	1	1	uniprotkb:CTBP1_HUMAN|refseq:NP_001319|uniprotkb:Q13363|refseq:NP_001012632|hgnc:CTBP1(display_short)	CTBP1	ensembl:ENSG00000159692	3.16127e-08	-1.49022	0	6	innatedb:IDBG-6522	FALSE	FALSE	FALSE	FALSE	FALSE
51600	1	1	refseq:NP_001186713|uniprotkb:Q9H190|uniprotkb:SDCB2_HUMAN|refseq:NP_056500|refseq:NP_536737|hgnc:SDCBP2(display_short)	SDCBP2	ensembl:ENSG00000125775	0.01163	1.01531	0	1	innatedb:IDBG-39221	FALSE	FALSE	FALSE	FALSE	FALSE
51601	1	1	refseq:NP_060024|uniprotkb:PAR14_HUMAN|uniprotkb:Q460N5|hgnc:PARP14(display_short)	PARP14	ensembl:ENSG00000173193	1.65622e-12	1.5444	0	1	innatedb:IDBG-52688	FALSE	FALSE	FALSE	FALSE	FALSE
51602	0.923425	1	uniprotkb:ADRB2_HUMAN|refseq:NP_000015|uniprotkb:P07550|hgnc:ADRB2(display_short)	ADRB2	ensembl:ENSG00000169252			15	158	innatedb:IDBG-52685	FALSE	FALSE	TRUE	FALSE	FALSE
51603	0.0123136	0.34907	refseq:NP_001505|uniprotkb:Q00403|uniprotkb:TF2B_HUMAN|hgnc:GTF2B(display_short)	GTF2B	ensembl:ENSG00000137947			4	8	innatedb:IDBG-100140	FALSE	FALSE	FALSE	FALSE	FALSE
51604	1	1	refseq:NP_115736|uniprotkb:Q9BR61|hgnc:LHX4-AS1(display_short)	LHX4-AS1	ensembl:ENSG00000230124	6.59929e-06	-1.70415	0	1	innatedb:IDBG-310886	TRUE	FALSE	FALSE	FALSE	FALSE
51605	0.240345	0.44471	refseq:NP_004598|uniprotkb:O75347|uniprotkb:TBCA_HUMAN|refseq:NP_001284667|refseq:NP_001284669|hgnc:TBCA(display_short)	TBCA	ensembl:ENSG00000171530			1	2	innatedb:IDBG-30407	FALSE	FALSE	FALSE	FALSE	FALSE
51606	0.128407	0.34907	refseq:NP_055187|uniprotkb:Q9Y3C5|uniprotkb:RNF11_HUMAN|hgnc:RNF11(display_short)	RNF11	ensembl:ENSG00000123091			1	1	innatedb:IDBG-98444	FALSE	FALSE	FALSE	FALSE	FALSE
51607	0.0164687	0.34907	refseq:NP_005985|uniprotkb:Q13207|uniprotkb:TBX2_HUMAN|hgnc:TBX2(display_short)	TBX2	ensembl:ENSG00000121068	6.02068e-06	1.63167	2	2	innatedb:IDBG-62492	FALSE	FALSE	TRUE	FALSE	TRUE
51608	0.240345	0.44471	uniprotkb:GLU2B_HUMAN|refseq:NP_002734|uniprotkb:P14314|refseq:NP_001001329|refseq:NP_001276032|refseq:NP_001276033|refseq:NP_001276031|hgnc:PRKCSH(display_short)	PRKCSH	ensembl:ENSG00000130175			1	2	innatedb:IDBG-29429	FALSE	FALSE	FALSE	FALSE	FALSE
51609	0.128407	0.34907	uniprotkb:DCTN2_HUMAN|refseq:NP_006391|uniprotkb:Q13561|refseq:NP_001248342|refseq:NP_001248341|hgnc:DCTN2(display_short)	DCTN2	ensembl:ENSG00000175203			1	1	innatedb:IDBG-42885	FALSE	FALSE	FALSE	FALSE	FALSE
51610	1	1	uniprotkb:ALAT2_HUMAN|refseq:NP_597700|uniprotkb:Q8TD30|refseq:NP_001135938|hgnc:GPT2(display_short)	GPT2	ensembl:ENSG00000166123	4.81338e-08	1.16432	0	1	innatedb:IDBG-29426	TRUE	FALSE	FALSE	FALSE	FALSE
51611	0.337924	0.527958	uniprotkb:DHX36_HUMAN|refseq:NP_001107869|uniprotkb:Q9H2U1|refseq:NP_065916|hgnc:DHX36(display_short)	DHX36	ensembl:ENSG00000174953			1	3	innatedb:IDBG-62011	FALSE	FALSE	FALSE	FALSE	FALSE
51612	0.337924	0.527958	uniprotkb:CSEN_HUMAN|refseq:NP_038462|uniprotkb:Q9Y2W7|refseq:NP_001030086|hgnc:KCNIP3(display_short)	KCNIP3	ensembl:ENSG00000115041			1	3	innatedb:IDBG-61167	FALSE	FALSE	FALSE	FALSE	FALSE
51613	0.240345	0.44471	refseq:NP_065750|uniprotkb:P66B_HUMAN|uniprotkb:Q8WXI9|hgnc:GATAD2B(display_short)	GATAD2B	ensembl:ENSG00000143614			1	2	innatedb:IDBG-102795	FALSE	FALSE	FALSE	FALSE	FALSE
51614	1	1	uniprotkb:FGF2_HUMAN|refseq:NP_001997|uniprotkb:P09038|hgnc:FGF2(display_short)	FGF2	ensembl:ENSG00000138685	3.5167e-08	-1.62216	0	3	innatedb:IDBG-37039	FALSE	FALSE	FALSE	FALSE	FALSE
51615	0.747886	0.906657	uniprotkb:IFNG_HUMAN|refseq:NP_000610|uniprotkb:P01579|hgnc:IFNG(display_short)	IFNG	ensembl:ENSG00000111537			2	20	innatedb:IDBG-45916	FALSE	FALSE	FALSE	FALSE	FALSE
51616	0.422983	0.592603	refseq:NP_002823|refseq:NP_542155|uniprotkb:P35236|uniprotkb:PTN7_HUMAN|refseq:NP_001186726|hgnc:PTPN7(display_short)	PTPN7	ensembl:ENSG00000143851			1	4	innatedb:IDBG-105825	FALSE	FALSE	FALSE	FALSE	FALSE
51617	1	1	refseq:NP_060242|uniprotkb:Q9NU19|uniprotkb:TB22B_HUMAN|hgnc:TBC1D22B(display_short)	TBC1D22B	ensembl:ENSG00000065491	7.23998e-12	-1.60085	0	1	innatedb:IDBG-85593	FALSE	FALSE	FALSE	FALSE	FALSE
51618	0.274389	0.495182	refseq:NP_060301|uniprotkb:Q96EQ8|uniprotkb:RN125_HUMAN|hgnc:RNF125(display_short)	RNF125	ensembl:ENSG00000101695			2	8	innatedb:IDBG-2177	FALSE	FALSE	FALSE	FALSE	FALSE
51619	1	1	uniprotkb:ERG28_HUMAN|refseq:NP_009107|uniprotkb:Q9UKR5|hgnc:C14orf1(display_short)	C14orf1	ensembl:ENSG00000133935	0.000218175	1.09303	0	1	innatedb:IDBG-13087	FALSE	FALSE	FALSE	FALSE	FALSE
51620	0.0863692	0.34907	uniprotkb:BCL2_HUMAN|uniprotkb:P10415|refseq:NP_000624|refseq:NP_000648|hgnc:BCL2(display_short)	BCL2	ensembl:ENSG00000171791	3.60127e-14	3.05716	5	19	innatedb:IDBG-4354	FALSE	FALSE	FALSE	FALSE	TRUE
51621	0.0032651	0.200443	refseq:NP_002768|uniprotkb:P24158|uniprotkb:PRTN3_HUMAN|hgnc:PRTN3(display_short)	PRTN3	ensembl:ENSG00000196415			4	6	innatedb:IDBG-13084	FALSE	FALSE	FALSE	FALSE	FALSE
51622	0.240345	0.44471	refseq:NP_001165689|uniprotkb:Q96GD3|uniprotkb:SCMH1_HUMAN|refseq:NP_036368|refseq:NP_001165690|refseq:NP_001165692|refseq:NP_001165693|refseq:NP_001165691|refseq:NP_001026864|hgnc:SCMH1(display_short)	SCMH1	ensembl:ENSG00000010803			1	2	innatedb:IDBG-97118	FALSE	FALSE	FALSE	FALSE	FALSE
51623	0.128407	0.34907	uniprotkb:Q8IX01|uniprotkb:SUGP2_HUMAN|refseq:NP_055699|refseq:NP_001017392|hgnc:SUGP2(display_short)	SUGP2	ensembl:ENSG00000064607			1	1	innatedb:IDBG-39213	FALSE	FALSE	FALSE	FALSE	FALSE
51624	0.337924	0.527958	uniprotkb:ASNA_HUMAN|refseq:NP_004308|uniprotkb:O43681|hgnc:ASNA1(display_short)	ASNA1	ensembl:ENSG00000198356			1	3	innatedb:IDBG-30880	FALSE	FALSE	FALSE	FALSE	FALSE
51625	1	1	uniprotkb:LAP2A_HUMAN|refseq:NP_003267|uniprotkb:P42166|uniprotkb:LAP2B_HUMAN|refseq:NP_001027455|uniprotkb:P42167|refseq:NP_001027454|hgnc:TMPO(display_short)	TMPO	ensembl:ENSG00000120802	5.2324e-05	1.10586	0	1	innatedb:IDBG-52209	FALSE	FALSE	FALSE	FALSE	FALSE
51626	1	1	uniprotkb:CAH2_HUMAN|refseq:NP_000058|uniprotkb:P00918|hgnc:CA2(display_short)	CA2	ensembl:ENSG00000104267	9.16442e-16	4.14574	0	1	innatedb:IDBG-27230	FALSE	FALSE	FALSE	FALSE	FALSE
51627	0.337924	0.527958	uniprotkb:FKBP5_HUMAN|refseq:NP_004108|uniprotkb:Q13451|refseq:NP_001139247|refseq:NP_001139249|refseq:NP_001139248|hgnc:FKBP5(display_short)	FKBP5	ensembl:ENSG00000096060	2.85236e-15	1.58766	1	3	innatedb:IDBG-84259	FALSE	TRUE	FALSE	FALSE	TRUE
51628	0.422209	0.592603	uniprotkb:CDK9_HUMAN|refseq:NP_001252|uniprotkb:P50750|hgnc:CDK9(display_short)	CDK9	ensembl:ENSG00000136807			2	11	innatedb:IDBG-86437	FALSE	FALSE	FALSE	FALSE	FALSE
51629	0.422983	0.592603	uniprotkb:ELF3_HUMAN|uniprotkb:P78545|refseq:NP_001107781|refseq:NP_004424|hgnc:ELF3(display_short)	ELF3	ensembl:ENSG00000163435			1	4	innatedb:IDBG-105810	FALSE	FALSE	FALSE	FALSE	FALSE
51630	0.497128	0.66595	uniprotkb:GRP78_HUMAN|refseq:NP_005338|uniprotkb:P11021|hgnc:HSPA5(display_short)	HSPA5	ensembl:ENSG00000044574			1	5	innatedb:IDBG-85148	FALSE	FALSE	FALSE	FALSE	FALSE
51631	1	1	uniprotkb:EPHA3_HUMAN|refseq:NP_005224|uniprotkb:P29320|refseq:NP_872585|hgnc:EPHA3(display_short)	EPHA3	ensembl:ENSG00000044524	0.00132296	-1.10647	0	1	innatedb:IDBG-45928	FALSE	FALSE	FALSE	FALSE	FALSE
51632	0.128407	0.34907	uniprotkb:CPNE6_HUMAN|refseq:NP_006023|uniprotkb:O95741|refseq:NP_001267487|hgnc:CPNE6(display_short)	CPNE6	ensembl:ENSG00000100884			1	1	innatedb:IDBG-3473	FALSE	FALSE	FALSE	FALSE	FALSE
51633	0.128407	0.34907	uniprotkb:S27A3_HUMAN|uniprotkb:Q5K4L6|refseq:NP_077306|hgnc:SLC27A3(display_short)	SLC27A3	ensembl:ENSG00000143554			1	1	innatedb:IDBG-102786	FALSE	FALSE	FALSE	FALSE	FALSE
51634	0.240345	0.44471	refseq:NP_872619|uniprotkb:Q969T4|uniprotkb:UB2E3_HUMAN|refseq:NP_006348|refseq:NP_001265483|refseq:NP_001265484|hgnc:UBE2E3(display_short)	UBE2E3	ensembl:ENSG00000170035			1	2	innatedb:IDBG-76671	FALSE	FALSE	FALSE	FALSE	FALSE
51635	0.0251315	0.34907	uniprotkb:P98170|uniprotkb:XIAP_HUMAN|refseq:NP_001158|refseq:NP_001191330|hgnc:XIAP(display_short)	XIAP	ensembl:ENSG00000101966			12	51	innatedb:IDBG-85142	FALSE	FALSE	FALSE	TRUE	TRUE
51636	0.721457	0.881147	uniprotkb:CSN5_HUMAN|refseq:NP_006828|uniprotkb:Q92905|hgnc:COPS5(display_short)	COPS5	ensembl:ENSG00000121022	8.75547e-07	-1.09661	2	19	innatedb:IDBG-24191	FALSE	TRUE	FALSE	TRUE	FALSE
51637	0.422983	0.592603	uniprotkb:NOP58_HUMAN|refseq:NP_057018|uniprotkb:Q9Y2X3|hgnc:NOP58(display_short)	NOP58	ensembl:ENSG00000055044			1	4	innatedb:IDBG-78852	FALSE	FALSE	FALSE	FALSE	FALSE
51638	0.511837	0.68335	uniprotkb:CDK1_HUMAN|refseq:NP_203698|uniprotkb:P06493|refseq:NP_001777|refseq:NP_001163877|refseq:NP_001163878|hgnc:CDK1(display_short)	CDK1	ensembl:ENSG00000170312			2	13	innatedb:IDBG-75344	FALSE	FALSE	FALSE	FALSE	FALSE
51639	0.0262548	0.34907	uniprotkb:MK01_HUMAN|refseq:NP_002736|uniprotkb:P28482|refseq:NP_620407|hgnc:MAPK1(display_short)	MAPK1	ensembl:ENSG00000100030	0.00906548	-1.03594	14	63	innatedb:IDBG-2147	FALSE	FALSE	FALSE	FALSE	FALSE
51640	0.128407	0.34907	refseq:NP_005752|uniprotkb:O60486|uniprotkb:PLXC1_HUMAN|hgnc:PLXNC1(display_short)	PLXNC1	ensembl:ENSG00000136040			1	1	innatedb:IDBG-51378	FALSE	FALSE	FALSE	FALSE	FALSE
51641	0.240345	0.44471	uniprotkb:EAF2_HUMAN|refseq:NP_060926|uniprotkb:Q96CJ1|hgnc:EAF2(display_short)	EAF2	ensembl:ENSG00000145088	0.000541132	1.64518	1	2	innatedb:IDBG-52225	FALSE	FALSE	FALSE	FALSE	FALSE
51642	1	1	refseq:NP_945179|uniprotkb:Q13530|uniprotkb:SERC3_HUMAN|refseq:NP_006802|hgnc:SERINC3(display_short)	SERINC3	ensembl:ENSG00000132824	1.3223e-09	-1.27134	0	1	innatedb:IDBG-76679	TRUE	FALSE	FALSE	FALSE	FALSE
51643	0.128407	0.34907	uniprotkb:MTAP_HUMAN|refseq:NP_002442|uniprotkb:Q13126|hgnc:MTAP(display_short)	MTAP	ensembl:ENSG00000099810			1	1	innatedb:IDBG-54400	FALSE	FALSE	FALSE	FALSE	FALSE
51644	0.0572582	0.34907	refseq:NP_003343|uniprotkb:P63165|uniprotkb:SUMO1_HUMAN|refseq:NP_001005781|refseq:NP_001005782|hgnc:SUMO1(display_short)	SUMO1	ensembl:ENSG00000116030			4	12	innatedb:IDBG-78849	FALSE	FALSE	FALSE	FALSE	FALSE
51645	0.497128	0.66595	uniprotkb:FLNB_HUMAN|refseq:NP_001448|uniprotkb:O75369|refseq:NP_001157791|refseq:NP_001157790|refseq:NP_001157789|hgnc:FLNB(display_short)	FLNB	ensembl:ENSG00000136068			1	5	innatedb:IDBG-41570	FALSE	FALSE	FALSE	FALSE	FALSE
51646	0.0827447	0.34907	refseq:NP_004588|uniprotkb:P62316|uniprotkb:SMD2_HUMAN|refseq:NP_808210|hgnc:SNRPD2(display_short)	SNRPD2	ensembl:ENSG00000125743			2	4	innatedb:IDBG-57903	FALSE	FALSE	FALSE	FALSE	FALSE
51647	0.422983	0.592603	uniprotkb:ANXA5_HUMAN|refseq:NP_001145|uniprotkb:P08758|hgnc:ANXA5(display_short)	ANXA5	ensembl:ENSG00000164111			1	4	innatedb:IDBG-36172	FALSE	FALSE	FALSE	FALSE	FALSE
51648	0.0172548	0.34907	uniprotkb:NOG1_HUMAN|refseq:NP_036473|uniprotkb:Q9BZE4|hgnc:GTPBP4(display_short)	GTPBP4	ensembl:ENSG00000107937			3	5	innatedb:IDBG-44603	FALSE	FALSE	FALSE	FALSE	TRUE
51649	1	1	refseq:NP_061849|uniprotkb:Q96QD8|uniprotkb:S38A2_HUMAN|hgnc:SLC38A2(display_short)	SLC38A2	ensembl:ENSG00000134294	1.18081e-07	-1.10621	0	1	innatedb:IDBG-28555	TRUE	FALSE	FALSE	FALSE	FALSE
51650	0.0172548	0.34907	uniprotkb:DCAF7_HUMAN|refseq:NP_005819|uniprotkb:P61962|hgnc:DCAF7(display_short)	DCAF7	ensembl:ENSG00000136485			3	5	innatedb:IDBG-63365	FALSE	FALSE	FALSE	FALSE	FALSE
51651	0.0827447	0.34907	refseq:NP_036558|uniprotkb:Q15393|uniprotkb:SF3B3_HUMAN|hgnc:SF3B3(display_short)	SF3B3	ensembl:ENSG00000189091			2	4	innatedb:IDBG-40245	FALSE	FALSE	FALSE	FALSE	FALSE
51652	0.240345	0.44471	refseq:NP_001154916|refseq:NP_003966|uniprotkb:Q9NP31|uniprotkb:SH22A_HUMAN|refseq:NP_001154914|refseq:NP_001154913|refseq:NP_001154915|hgnc:SH2D2A(display_short)	SH2D2A	ensembl:ENSG00000027869			1	2	innatedb:IDBG-103627	FALSE	FALSE	FALSE	FALSE	FALSE
51653	0.00223745	0.200443	uniprotkb:IL12A_HUMAN|refseq:NP_000873|uniprotkb:P29459|hgnc:IL12A(display_short)	IL12A	ensembl:ENSG00000168811	7.55362e-09	-2.00714	7	16	innatedb:IDBG-63368	TRUE	FALSE	FALSE	FALSE	TRUE
51654	0.128407	0.34907	uniprotkb:NOL11_HUMAN|refseq:NP_056277|uniprotkb:Q9H8H0|hgnc:NOL11(display_short)	NOL11	ensembl:ENSG00000130935			1	1	innatedb:IDBG-65527	FALSE	FALSE	FALSE	FALSE	FALSE
51655	0.274389	0.495182	uniprotkb:CXCL5_HUMAN|refseq:NP_002985|uniprotkb:P42830|hgnc:CXCL5(display_short)	CXCL5	ensembl:ENSG00000163735	0.000170982	2.94004	2	8	innatedb:IDBG-24181	FALSE	FALSE	FALSE	FALSE	FALSE
51656	0.337924	0.527958	refseq:NP_003216|uniprotkb:P04155|uniprotkb:TFF1_HUMAN|hgnc:TFF1(display_short)	TFF1	ensembl:ENSG00000160182			1	3	innatedb:IDBG-4330	FALSE	FALSE	FALSE	FALSE	FALSE
51657	0.337924	0.527958	uniprotkb:GCYB1_HUMAN|refseq:NP_000848|uniprotkb:Q02153|refseq:NP_001278880|refseq:NP_001278882|refseq:NP_001278884|refseq:NP_001278881|refseq:NP_001278883|hgnc:GUCY1B3(display_short)	GUCY1B3	ensembl:ENSG00000061918	6.04327e-13	2.18955	1	3	innatedb:IDBG-42428	TRUE	FALSE	FALSE	FALSE	TRUE
51658	0.128407	0.34907	uniprotkb:HUMMR_HUMAN|refseq:NP_116012|uniprotkb:Q8TDB4|hgnc:MGARP(display_short)	MGARP	ensembl:ENSG00000137463			1	1	innatedb:IDBG-38342	FALSE	FALSE	FALSE	FALSE	FALSE
51659	0.422209	0.592603	uniprotkb:CSN1_HUMAN|refseq:NP_004118|uniprotkb:Q13098|refseq:NP_997657|hgnc:GPS1(display_short)	GPS1	ensembl:ENSG00000169727			2	11	innatedb:IDBG-73152	FALSE	FALSE	FALSE	FALSE	FALSE
51660	0.337924	0.527958	refseq:NP_001136077|uniprotkb:Q15029|uniprotkb:U5S1_HUMAN|refseq:NP_004238|refseq:NP_001245283|refseq:NP_001245282|hgnc:EFTUD2(display_short)	EFTUD2	ensembl:ENSG00000108883			1	3	innatedb:IDBG-54412	FALSE	FALSE	FALSE	FALSE	FALSE
51661	0.422983	0.592603	refseq:NP_115887|uniprotkb:Q9BQY4|uniprotkb:RHXF2_HUMAN|hgnc:RHOXF2(display_short)	RHOXF2	ensembl:ENSG00000131721			1	4	innatedb:IDBG-84283	FALSE	FALSE	FALSE	FALSE	FALSE
51662	0.173985	0.443088	refseq:NP_001156758|uniprotkb:EWS_HUMAN|refseq:NP_001156759|uniprotkb:Q01844|refseq:NP_005234|refseq:NP_001156757|refseq:NP_053733|hgnc:EWSR1(display_short)	EWSR1	ensembl:ENSG00000182944			2	6	innatedb:IDBG-3488	FALSE	FALSE	FALSE	FALSE	FALSE
51663	0.128407	0.34907	uniprotkb:CDKN3_HUMAN|refseq:NP_005183|uniprotkb:Q16667|refseq:NP_001124323|hgnc:CDKN3(display_short)	CDKN3	ensembl:ENSG00000100526			1	1	innatedb:IDBG-6996	FALSE	FALSE	FALSE	FALSE	FALSE
51664	0.0012105	0.177351	refseq:NP_005350|uniprotkb:Q13485|uniprotkb:SMAD4_HUMAN|hgnc:SMAD4(display_short)	SMAD4	ensembl:ENSG00000141646			12	36	innatedb:IDBG-3485	FALSE	FALSE	FALSE	FALSE	FALSE
51665	0.173985	0.443088	refseq:NP_006616|uniprotkb:O75494|uniprotkb:SRS10_HUMAN|refseq:NP_001177935|refseq:NP_001177934|refseq:NP_473357|refseq:NP_001177938|refseq:NP_001177936|refseq:NP_001287865|refseq:NP_001287866|hgnc:SRSF10(display_short)	SRSF10	ensembl:ENSG00000188529			2	6	innatedb:IDBG-94079	FALSE	FALSE	FALSE	FALSE	FALSE
51666	0.240345	0.44471	refseq:NP_001157741|uniprotkb:Q06609|uniprotkb:RAD51_HUMAN|refseq:NP_002866|refseq:NP_001157742|refseq:NP_597994|hgnc:RAD51(display_short)	RAD51	ensembl:ENSG00000051180			1	2	innatedb:IDBG-6509	FALSE	FALSE	FALSE	FALSE	FALSE
51667	0.128407	0.34907	uniprotkb:ATL1_HUMAN|refseq:NP_443098|uniprotkb:Q8N6G6|refseq:NP_001035362|hgnc:ADAMTSL1(display_short)	ADAMTSL1	ensembl:ENSG00000178031			1	1	innatedb:IDBG-52228	FALSE	FALSE	FALSE	FALSE	FALSE
51668	0.068587	0.34907	refseq:NP_000537|refseq:NP_001119584|uniprotkb:P04637|uniprotkb:P53_HUMAN|refseq:NP_001119585|refseq:NP_001119587|refseq:NP_001119590|refseq:NP_001119586|refseq:NP_001119588|refseq:NP_001119589|refseq:NP_001263626|refseq:NP_001263627|refseq:NP_001263628|refseq:NP_001263689|refseq:NP_001263690|refseq:NP_001263625|refseq:NP_001263624|hgnc:TP53(display_short)	TP53	ensembl:ENSG00000141510			12	59	innatedb:IDBG-26364	FALSE	FALSE	FALSE	FALSE	TRUE
51669	0.128407	0.34907	uniprotkb:LTBP1_HUMAN|refseq:NP_000618|uniprotkb:Q14766|refseq:NP_001159737|refseq:NP_996826|refseq:NP_001159736|refseq:NP_001159738|hgnc:LTBP1(display_short)	LTBP1	ensembl:ENSG00000049323	1.23404e-05	1.30873	1	1	innatedb:IDBG-43767	FALSE	FALSE	FALSE	FALSE	FALSE
51670	0.717703	0.876947	refseq:NP_852665|uniprotkb:P27986|uniprotkb:P85A_HUMAN|refseq:NP_852556|refseq:NP_852664|refseq:NP_001229395|hgnc:PIK3R1(display_short)	PIK3R1	ensembl:ENSG00000145675			4	37	innatedb:IDBG-25037	FALSE	FALSE	FALSE	FALSE	FALSE
51671	0.422983	0.592603	uniprotkb:MAGAB_HUMAN|refseq:NP_005357|uniprotkb:P43364|refseq:NP_001011544|hgnc:MAGEA11(display_short)	MAGEA11	ensembl:ENSG00000185247			1	4	innatedb:IDBG-88634	FALSE	FALSE	FALSE	FALSE	FALSE
51672	0.128407	0.34907	refseq:NP_056382|uniprotkb:O94991|uniprotkb:SLIK5_HUMAN|hgnc:SLITRK5(display_short)	SLITRK5	ensembl:ENSG00000165300			1	1	innatedb:IDBG-41584	FALSE	FALSE	FALSE	FALSE	FALSE
51673	0.301389	0.527958	uniprotkb:ARRB1_HUMAN|refseq:NP_064647|uniprotkb:P49407|refseq:NP_004032|hgnc:ARRB1(display_short)	ARRB1	ensembl:ENSG00000137486			3	15	innatedb:IDBG-64687	FALSE	FALSE	FALSE	FALSE	FALSE
51674	0.46815	0.649988	uniprotkb:ILF2_HUMAN|refseq:NP_004506|uniprotkb:Q12905|refseq:NP_001254738|hgnc:ILF2(display_short)	ILF2	ensembl:ENSG00000143621			2	12	innatedb:IDBG-102762	FALSE	FALSE	FALSE	FALSE	FALSE
51675	0.324829	0.527958	uniprotkb:CCRL1_HUMAN|refseq:NP_057641|refseq:NP_848540|uniprotkb:Q9NPB9|hgnc:ACKR4(display_short)	ACKR4	ensembl:ENSG00000129048			2	9	innatedb:IDBG-57099	FALSE	FALSE	FALSE	FALSE	FALSE
51676	0.324829	0.527958	uniprotkb:CCBP2_HUMAN|uniprotkb:O00590|refseq:NP_001287|hgnc:ACKR2(display_short)	ACKR2	ensembl:ENSG00000144648			2	9	innatedb:IDBG-28131	FALSE	FALSE	FALSE	FALSE	FALSE
51677	1	1	hgnc:NEAT1(display_short)	NEAT1	ensembl:ENSG00000245532	2.52148e-18	-1.79703	0	1	innatedb:IDBG-402547	FALSE	FALSE	FALSE	FALSE	FALSE
51678	0.128407	0.34907	refseq:NP_001139107|uniprotkb:Q9H8W5|uniprotkb:TRI45_HUMAN|refseq:NP_079464|hgnc:TRIM45(display_short)	TRIM45	ensembl:ENSG00000134253			1	1	innatedb:IDBG-101433	FALSE	FALSE	FALSE	FALSE	FALSE
51679	0.337924	0.527958	uniprotkb:ERAP2_HUMAN|uniprotkb:Q6P179|refseq:NP_001123612|refseq:NP_071745|hgnc:ERAP2(display_short)	ERAP2	ensembl:ENSG00000164308			1	3	innatedb:IDBG-34812	FALSE	FALSE	FALSE	FALSE	FALSE
51680	0.422983	0.592603	uniprotkb:CFAI_HUMAN|refseq:NP_000195|uniprotkb:P05156|hgnc:CFI(display_short)	CFI	ensembl:ENSG00000205403			1	4	innatedb:IDBG-33966	FALSE	FALSE	FALSE	FALSE	FALSE
51681	1	1	uniprotkb:EXOC4_HUMAN|refseq:NP_068579|uniprotkb:Q96A65|refseq:NP_001032203|hgnc:EXOC4(display_short)	EXOC4	ensembl:ENSG00000131558	2.58962e-06	-1.27047	0	3	innatedb:IDBG-41988	FALSE	FALSE	FALSE	FALSE	FALSE
51682	0.128407	0.34907	uniprotkb:Q9BX73|uniprotkb:TM2D2_HUMAN|refseq:NP_510882|refseq:NP_001019552|refseq:NP_001019551|refseq:NP_114146|hgnc:TM2D2(display_short)	TM2D2	ensembl:ENSG00000169490			1	1	innatedb:IDBG-18326	FALSE	FALSE	FALSE	FALSE	FALSE
51683	0.00121168	0.177351	uniprotkb:IL27A_HUMAN|refseq:NP_663634|uniprotkb:Q8NEV9|hgnc:IL27(display_short)	IL27	ensembl:ENSG00000197272			4	5	innatedb:IDBG-22826	FALSE	FALSE	FALSE	FALSE	FALSE
51684	0.240345	0.44471	uniprotkb:LOX12_HUMAN|refseq:NP_000688|uniprotkb:P18054|hgnc:ALOX12(display_short)	ALOX12	ensembl:ENSG00000108839			1	2	innatedb:IDBG-22829	FALSE	FALSE	FALSE	FALSE	FALSE
51685	0.128407	0.34907	uniprotkb:BMP4_HUMAN|refseq:NP_001193|uniprotkb:P12644|refseq:NP_570912|refseq:NP_570911|hgnc:BMP4(display_short)	BMP4	ensembl:ENSG00000125378	3.69815e-07	-1.2975	1	1	innatedb:IDBG-6966	FALSE	FALSE	FALSE	FALSE	TRUE
51686	0.240345	0.44471	uniprotkb:O00267|uniprotkb:SPT5H_HUMAN|refseq:NP_001124297|refseq:NP_001124296|refseq:NP_003160|refseq:NP_001104490|hgnc:SUPT5H(display_short)	SUPT5H	ensembl:ENSG00000196235			1	2	innatedb:IDBG-50457	FALSE	FALSE	FALSE	FALSE	FALSE
51687	0.128407	0.34907	refseq:NP_998798|uniprotkb:PSG4_HUMAN|uniprotkb:Q00888|refseq:NP_002771|refseq:NP_001263424|hgnc:PSG4(display_short)	PSG4	ensembl:ENSG00000243137	1.74201e-14	-2.02331	1	1	innatedb:IDBG-409171	FALSE	FALSE	FALSE	FALSE	TRUE
51688	0.0451868	0.34907	refseq:NP_000469|uniprotkb:P05186|uniprotkb:PPBT_HUMAN|refseq:NP_001170991|refseq:NP_001120973|hgnc:ALPL(display_short)	ALPL	ensembl:ENSG00000162551			2	3	innatedb:IDBG-93194	FALSE	FALSE	FALSE	FALSE	FALSE
51689	0.128407	0.34907	uniprotkb:CLSPN_HUMAN|uniprotkb:Q9HAW4|refseq:NP_001177410|refseq:NP_071394|hgnc:CLSPN(display_short)	CLSPN	ensembl:ENSG00000092853	5.97396e-19	1.80875	1	1	innatedb:IDBG-96222	FALSE	FALSE	FALSE	FALSE	TRUE
51690	0.747283	0.906657	refseq:NP_690000|uniprotkb:Q8N5C8|uniprotkb:TAB3_HUMAN|hgnc:TAB3(display_short)	TAB3	ensembl:ENSG00000157625	3.91533e-16	-1.85911	1	10	innatedb:IDBG-53967	FALSE	TRUE	FALSE	FALSE	TRUE
51691	0.240345	0.44471	refseq:NP_570850|refseq:NP_570849|uniprotkb:O60313|uniprotkb:OPA1_HUMAN|refseq:NP_570848|refseq:NP_570847|refseq:NP_570846|refseq:NP_056375|refseq:NP_570845|refseq:NP_570844|hgnc:OPA1(display_short)	OPA1	ensembl:ENSG00000198836			1	2	innatedb:IDBG-70072	FALSE	FALSE	FALSE	FALSE	FALSE
51692	0.0347853	0.34907	refseq:NP_003256|uniprotkb:O15455|uniprotkb:TLR3_HUMAN|hgnc:TLR3(display_short)	TLR3	ensembl:ENSG00000164342			6	20	innatedb:IDBG-47294	FALSE	FALSE	FALSE	FALSE	FALSE
51693	1	1	refseq:NP_036569|uniprotkb:O95295|uniprotkb:SNAPN_HUMAN|hgnc:SNAPIN(display_short)	SNAPIN	ensembl:ENSG00000143553	9.68648e-06	-1.42031	0	2	innatedb:IDBG-102759	FALSE	TRUE	FALSE	FALSE	FALSE
51694	0.240345	0.44471	uniprotkb:DYN1_HUMAN|refseq:NP_001005336|uniprotkb:Q05193|refseq:NP_004399|refseq:NP_001275666|refseq:NP_001275667|refseq:NP_001275668|hgnc:DNM1(display_short)	DNM1	ensembl:ENSG00000106976	0.000110932	-1.30051	1	2	innatedb:IDBG-87752	FALSE	FALSE	FALSE	FALSE	FALSE
51695	0.128407	0.34907	refseq:NP_689408|uniprotkb:Q969Z4|uniprotkb:TR19L_HUMAN|refseq:NP_116260|hgnc:RELT(display_short)	RELT	ensembl:ENSG00000054967			1	1	innatedb:IDBG-63781	FALSE	FALSE	FALSE	FALSE	FALSE
51696	0.77979	0.93838	uniprotkb:ITAM_HUMAN|refseq:NP_000623|uniprotkb:P11215|refseq:NP_001139280|hgnc:ITGAM(display_short)	ITGAM	ensembl:ENSG00000169896			1	11	innatedb:IDBG-28139	FALSE	FALSE	FALSE	FALSE	FALSE
51697	0.422983	0.592603	uniprotkb:NCK2_HUMAN|refseq:NP_003572|uniprotkb:O43639|refseq:NP_001004720|refseq:NP_001004722|hgnc:NCK2(display_short)	NCK2	ensembl:ENSG00000071051			1	4	innatedb:IDBG-64634	FALSE	FALSE	FALSE	FALSE	FALSE
51698	0.128407	0.34907	uniprotkb:Q92925|uniprotkb:SMRD2_HUMAN|refseq:NP_001091896|hgnc:SMARCD2(display_short)	SMARCD2	ensembl:ENSG00000108604			1	1	innatedb:IDBG-63787	FALSE	FALSE	FALSE	FALSE	FALSE
51699	0.240345	0.44471	refseq:NP_037450|uniprotkb:PRC2B_HUMAN|uniprotkb:Q5JSZ5|hgnc:PRRC2B(display_short)	PRRC2B	ensembl:ENSG00000130723			1	2	innatedb:IDBG-89935	FALSE	FALSE	FALSE	FALSE	FALSE
51700	0.337924	0.527958	uniprotkb:CHTOP_HUMAN|refseq:NP_056422|uniprotkb:Q9Y3Y2|refseq:NP_001193541|refseq:NP_001231593|hgnc:CHTOP(display_short)	CHTOP	ensembl:ENSG00000160679			1	3	innatedb:IDBG-102750	FALSE	FALSE	FALSE	FALSE	FALSE
51701	0.422983	0.592603	refseq:NP_005491|uniprotkb:Q9UBE0|uniprotkb:SAE1_HUMAN|refseq:NP_001139185|refseq:NP_001139186|hgnc:SAE1(display_short)	SAE1	ensembl:ENSG00000142230			1	4	innatedb:IDBG-59288	FALSE	FALSE	FALSE	FALSE	FALSE
51702	0.240345	0.44471	uniprotkb:NFXL1_HUMAN|refseq:NP_694540|uniprotkb:Q6ZNB6|refseq:NP_001265553|refseq:NP_001265552|hgnc:NFXL1(display_short)	NFXL1	ensembl:ENSG00000170448			1	2	innatedb:IDBG-17008	FALSE	FALSE	FALSE	FALSE	FALSE
51703	0.240345	0.44471	refseq:NP_001229855|uniprotkb:Q86VK4|uniprotkb:ZN410_HUMAN|refseq:NP_067011|refseq:NP_001229856|refseq:NP_001229857|refseq:NP_001229853|hgnc:ZNF410(display_short)	ZNF410	ensembl:ENSG00000119725			1	2	innatedb:IDBG-11701	FALSE	FALSE	FALSE	FALSE	FALSE
51704	1	1	uniprotkb:COBA1_HUMAN|refseq:NP_001845|uniprotkb:P12107|refseq:NP_542196|refseq:NP_001177638|refseq:NP_542197|hgnc:COL11A1(display_short)	COL11A1	ensembl:ENSG00000060718	2.13636e-07	-1.06022	0	3	innatedb:IDBG-100578	FALSE	FALSE	FALSE	FALSE	TRUE
51705	0.240345	0.44471	uniprotkb:K1C16_HUMAN|refseq:NP_005548|uniprotkb:P08779|hgnc:KRT16(display_short)	KRT16	ensembl:ENSG00000186832			1	2	innatedb:IDBG-49482	FALSE	FALSE	FALSE	FALSE	FALSE
51706	0.301389	0.527958	refseq:NP_068713|uniprotkb:P30530|uniprotkb:UFO_HUMAN|refseq:NP_001690|refseq:NP_001265528|hgnc:AXL(display_short)	AXL	ensembl:ENSG00000167601	1.16518e-14	-1.70536	3	15	innatedb:IDBG-52651	FALSE	TRUE	FALSE	FALSE	TRUE
51707	0.128407	0.34907	uniprotkb:CLH2_HUMAN|uniprotkb:P53675|refseq:NP_001826|refseq:NP_009029|hgnc:CLTCL1(display_short)	CLTCL1	ensembl:ENSG00000070371			1	1	innatedb:IDBG-1288	FALSE	FALSE	FALSE	FALSE	FALSE
51708	0.240345	0.44471	uniprotkb:LRP2_HUMAN|refseq:NP_004516|uniprotkb:P98164|hgnc:LRP2(display_short)	LRP2	ensembl:ENSG00000081479			1	2	innatedb:IDBG-74420	FALSE	FALSE	FALSE	FALSE	FALSE
51709	1	1	uniprotkb:FAF1_HUMAN|uniprotkb:Q9UNN5|refseq:NP_008982|hgnc:FAF1(display_short)	FAF1	ensembl:ENSG00000185104	1.18208e-08	-1.31735	0	6	innatedb:IDBG-98407	FALSE	TRUE	FALSE	FALSE	FALSE
51710	0.1925	0.44471	uniprotkb:CH60_HUMAN|refseq:NP_955472|uniprotkb:P10809|refseq:NP_002147|hgnc:HSPD1(display_short)	HSPD1	ensembl:ENSG00000144381	1.06423e-05	1.11437	3	12	innatedb:IDBG-77925	TRUE	TRUE	TRUE	FALSE	TRUE
51711	0.00790285	0.283845	refseq:NP_003945|uniprotkb:Q99558|hgnc:MAP3K14(display_short)	MAP3K14	ensembl:ENSG00000006062	2.16519e-14	1.91379	8	24	innatedb:IDBG-54829	FALSE	TRUE	FALSE	TRUE	TRUE
51712	0.0718799	0.34907	uniprotkb:CBL_HUMAN|refseq:NP_005179|uniprotkb:P22681|hgnc:CBL(display_short)	CBL	ensembl:ENSG00000110395			3	8	innatedb:IDBG-74417	FALSE	FALSE	FALSE	FALSE	TRUE
51713	0.0289959	0.34907	uniprotkb:BIRC2_HUMAN|refseq:NP_001157|uniprotkb:Q13490|refseq:NP_001243092|refseq:NP_001243095|hgnc:BIRC2(display_short)	BIRC2	ensembl:ENSG00000110330	2.10328e-17	1.64587	12	52	innatedb:IDBG-69075	FALSE	TRUE	TRUE	TRUE	TRUE
51714	0.0827447	0.34907	refseq:NP_002334|uniprotkb:P02788|uniprotkb:TRFL_HUMAN|refseq:NP_001186078|hgnc:LTF(display_short)	LTF	ensembl:ENSG00000012223			2	4	innatedb:IDBG-30438	FALSE	FALSE	FALSE	FALSE	FALSE
51715	0.128407	0.34907	uniprotkb:CBX6_HUMAN|refseq:NP_055107|uniprotkb:O95503|hgnc:CBX6(display_short)	CBX6	ensembl:ENSG00000183741			1	1	innatedb:IDBG-7818	FALSE	FALSE	FALSE	FALSE	FALSE
51716	0.618089	0.778842	uniprotkb:IL18_HUMAN|refseq:NP_001553|uniprotkb:Q14116|refseq:NP_001230140|hgnc:IL18(display_short)	IL18	ensembl:ENSG00000150782	8.31819e-11	-2.15783	1	7	innatedb:IDBG-71390	FALSE	FALSE	FALSE	TRUE	TRUE
51717	1	1	uniprotkb:CR3L1_HUMAN|uniprotkb:Q96BA8|refseq:NP_443086|hgnc:CREB3L1(display_short)	CREB3L1	ensembl:ENSG00000157613	7.8936e-14	-2.06898	0	1	innatedb:IDBG-41520	FALSE	FALSE	FALSE	FALSE	FALSE
51718	0.240345	0.44471	refseq:NP_005035|uniprotkb:P51817|uniprotkb:PRKX_HUMAN|hgnc:PRKX(display_short)	PRKX	ensembl:ENSG00000183943			1	2	innatedb:IDBG-41523	FALSE	FALSE	FALSE	FALSE	FALSE
51719	0.0451868	0.34907	uniprotkb:DNJA2_HUMAN|refseq:NP_005871|uniprotkb:O60884|hgnc:DNAJA2(display_short)	DNAJA2	ensembl:ENSG00000069345			2	3	innatedb:IDBG-29458	FALSE	FALSE	FALSE	FALSE	FALSE
51720	0.128407	0.34907	uniprotkb:LAPM5_HUMAN|refseq:NP_006753|uniprotkb:Q13571|hgnc:LAPTM5(display_short)	LAPTM5	ensembl:ENSG00000162511			1	1	innatedb:IDBG-95382	FALSE	FALSE	FALSE	FALSE	FALSE
51721	0.0409406	0.34907	refseq:NP_003063|uniprotkb:P51532|uniprotkb:SMCA4_HUMAN|refseq:NP_001122316|refseq:NP_001122320|refseq:NP_001122319|refseq:NP_001122321|refseq:NP_001122317|refseq:NP_001122318|hgnc:SMARCA4(display_short)	SMARCA4	ensembl:ENSG00000127616			7	26	innatedb:IDBG-28592	FALSE	FALSE	FALSE	FALSE	FALSE
51722	0.128407	0.34907	uniprotkb:MCCA_HUMAN|refseq:NP_064551|uniprotkb:Q96RQ3|refseq:NP_001280202|hgnc:MCCC1(display_short)	MCCC1	ensembl:ENSG00000078070			1	1	innatedb:IDBG-66828	FALSE	FALSE	FALSE	FALSE	FALSE
51723	1	1	uniprotkb:NBR1_HUMAN|refseq:NP_114068|uniprotkb:Q14596|refseq:NP_114064|refseq:NP_005890|refseq:NP_001278501|refseq:NP_001278500|hgnc:NBR1(display_short)	NBR1	ensembl:ENSG00000188554	4.73204e-08	-1.0725	0	7	innatedb:IDBG-52662	FALSE	FALSE	FALSE	FALSE	FALSE
51724	0.126961	0.34907	refseq:NP_003064|uniprotkb:Q12824|uniprotkb:SNF5_HUMAN|refseq:NP_001007469|hgnc:SMARCB1(display_short)	SMARCB1	ensembl:ENSG00000099956			3	10	innatedb:IDBG-2584	FALSE	FALSE	FALSE	FALSE	FALSE
51725	0.422983	0.592603	refseq:NP_005576|uniprotkb:O43541|uniprotkb:SMAD6_HUMAN|refseq:NP_001136333|hgnc:SMAD6(display_short)	SMAD6	ensembl:ENSG00000137834			1	4	innatedb:IDBG-18304	FALSE	FALSE	FALSE	FALSE	FALSE
51726	0.128407	0.34907	refseq:NP_001070151|uniprotkb:P17480|uniprotkb:UBF1_HUMAN|refseq:NP_001070152|refseq:NP_055048|hgnc:UBTF(display_short)	UBTF	ensembl:ENSG00000108312			1	1	innatedb:IDBG-53511	FALSE	FALSE	FALSE	FALSE	FALSE
51727	0.240345	0.44471	refseq:NP_680480|uniprotkb:PPIL2_HUMAN|uniprotkb:Q13356|refseq:NP_055152|refseq:NP_680481|hgnc:PPIL2(display_short)	PPIL2	ensembl:ENSG00000100023			1	2	innatedb:IDBG-2106	FALSE	FALSE	FALSE	FALSE	FALSE
51728	0.173985	0.443088	uniprotkb:HNRPC_HUMAN|uniprotkb:P07910|refseq:NP_001070910|refseq:NP_112604|refseq:NP_001070911|refseq:NP_004491|hgnc:HNRNPC(display_short)	HNRNPC	ensembl:ENSG00000092199			2	6	innatedb:IDBG-2589	FALSE	FALSE	FALSE	FALSE	FALSE
51729	0.269382	0.493512	uniprotkb:IKBA_HUMAN|refseq:NP_065390|uniprotkb:P25963|hgnc:NFKBIA(display_short)	NFKBIA	ensembl:ENSG00000100906	1.03803e-24	2.16842	9	55	innatedb:IDBG-4758	TRUE	TRUE	FALSE	TRUE	TRUE
51730	1	1	uniprotkb:FADS1_HUMAN|refseq:NP_037534|uniprotkb:O60427|hgnc:FADS1(display_short)	FADS1	ensembl:ENSG00000149485	5.23658e-08	1.07435	0	2	innatedb:IDBG-50478	FALSE	FALSE	FALSE	FALSE	FALSE
51731	0.173985	0.443088	uniprotkb:MK12_HUMAN|refseq:NP_002960|uniprotkb:P53778|hgnc:MAPK12(display_short)	MAPK12	ensembl:ENSG00000188130			2	6	innatedb:IDBG-13093	FALSE	FALSE	FALSE	FALSE	FALSE
51732	0.0164687	0.34907	hgnc:MUC5AC(display_short)	MUC5AC	ensembl:ENSG00000215182			2	2	innatedb:IDBG-229951	FALSE	FALSE	FALSE	FALSE	FALSE
51733	0.747283	0.906657	uniprotkb:CCL8_HUMAN|refseq:NP_005614|uniprotkb:P80075|hgnc:CCL8(display_short)	CCL8	ensembl:ENSG00000108700			1	10	innatedb:IDBG-40686	FALSE	FALSE	FALSE	FALSE	FALSE
51734	0.497128	0.66595	refseq:NP_002130|uniprotkb:P38159|uniprotkb:RBMX_HUMAN|refseq:NP_001158275|hgnc:RBMX(display_short)	RBMX	ensembl:ENSG00000147274			1	5	innatedb:IDBG-87732	FALSE	FALSE	FALSE	FALSE	FALSE
51735	0.0172548	0.34907	uniprotkb:DUFFY_HUMAN|uniprotkb:Q16570|refseq:NP_001116423|refseq:NP_002027|hgnc:ACKR1(display_short)	ACKR1	ensembl:ENSG00000213088			3	5	innatedb:IDBG-246055	FALSE	FALSE	FALSE	FALSE	FALSE
51736	0.128407	0.34907	uniprotkb:GOGA3_HUMAN|refseq:NP_005886|uniprotkb:Q08378|refseq:NP_001166028|hgnc:GOLGA3(display_short)	GOLGA3	ensembl:ENSG00000090615	1.09075e-07	-1.05174	1	1	innatedb:IDBG-65969	FALSE	FALSE	FALSE	FALSE	FALSE
51737	0.240345	0.44471	uniprotkb:KLC4_HUMAN|refseq:NP_958929|uniprotkb:Q9NSK0|refseq:NP_958931|refseq:NP_612352|refseq:NP_958930|refseq:NP_001275964|refseq:NP_001275963|hgnc:KLC4(display_short)	KLC4	ensembl:ENSG00000137171			1	2	innatedb:IDBG-87735	FALSE	FALSE	FALSE	FALSE	FALSE
51738	0.240345	0.44471	uniprotkb:IL1RA_HUMAN|refseq:NP_776215|uniprotkb:P18510|refseq:NP_776213|refseq:NP_000568|refseq:NP_776214|hgnc:IL1RN(display_short)	IL1RN	ensembl:ENSG00000136689	2.36016e-77	7.17316	1	2	innatedb:IDBG-66814	FALSE	FALSE	FALSE	FALSE	FALSE
51739	0.128407	0.34907	uniprotkb:H2AV_HUMAN|refseq:NP_619541|uniprotkb:Q71UI9|refseq:NP_958924|refseq:NP_036544|refseq:NP_958844|refseq:NP_958925|hgnc:H2AFV(display_short)	H2AFV	ensembl:ENSG00000105968			1	1	innatedb:IDBG-15289	FALSE	FALSE	FALSE	FALSE	FALSE
51740	0.0272162	0.34907	uniprotkb:ACTG_HUMAN|refseq:NP_001605|uniprotkb:P63261|refseq:NP_001186883|hgnc:ACTG1(display_short)	ACTG1	ensembl:ENSG00000184009	0.00263318	-1.12235	6	19	innatedb:IDBG-72264	FALSE	FALSE	TRUE	FALSE	FALSE
51741	0.128407	0.34907	uniprotkb:AMER1_HUMAN|uniprotkb:Q5JTC6|refseq:NP_689637|hgnc:AMER1(display_short)	AMER1	ensembl:ENSG00000184675			1	1	innatedb:IDBG-73111	FALSE	FALSE	FALSE	FALSE	FALSE
51742	0.128407	0.34907	uniprotkb:IF2G_HUMAN|refseq:NP_001406|uniprotkb:P41091|hgnc:EIF2S3(display_short)	EIF2S3	ensembl:ENSG00000130741			1	1	innatedb:IDBG-52677	FALSE	FALSE	FALSE	FALSE	FALSE
51743	0.126405	0.34907	uniprotkb:HNRPQ_HUMAN|refseq:NP_001153148|refseq:NP_001153149|uniprotkb:O60506|refseq:NP_006363|refseq:NP_001153145|refseq:NP_001240700|refseq:NP_001153146|refseq:NP_001153147|hgnc:SYNCRIP(display_short)	SYNCRIP	ensembl:ENSG00000135316			2	5	innatedb:IDBG-94027	FALSE	FALSE	FALSE	FALSE	FALSE
51744	0.240345	0.44471	hgnc:MIR17HG(display_short)	MIR17HG	ensembl:ENSG00000215417	4.94954e-11	1.94221	1	2	innatedb:IDBG-228637	FALSE	FALSE	FALSE	FALSE	TRUE
51745	0.337924	0.527958	uniprotkb:ATF7_HUMAN|uniprotkb:P17544|refseq:NP_006847|refseq:NP_001193612|refseq:NP_001193611|refseq:NP_001123532|hgnc:ATF7(display_short)	ATF7	ensembl:ENSG00000170653			1	3	innatedb:IDBG-37050	FALSE	FALSE	FALSE	FALSE	FALSE
51746	0.337924	0.527958	refseq:NP_001007|uniprotkb:P25398|uniprotkb:RS12_HUMAN|hgnc:RPS12(display_short)	RPS12	ensembl:ENSG00000112306	2.56837e-08	-1.33567	1	3	innatedb:IDBG-96692	TRUE	TRUE	FALSE	FALSE	TRUE
51747	0.422983	0.592603	uniprotkb:KXDL1_HUMAN|refseq:NP_076974|uniprotkb:Q9BQD3|refseq:NP_001165419|refseq:NP_001165420|hgnc:KXD1(display_short)	KXD1	ensembl:ENSG00000105700			1	4	innatedb:IDBG-38380	FALSE	FALSE	FALSE	FALSE	FALSE
51748	0.128407	0.34907	uniprotkb:MTPN_HUMAN|refseq:NP_665807|uniprotkb:P58546|hgnc:MTPN(display_short)	MTPN	ensembl:ENSG00000105887			1	1	innatedb:IDBG-42874	FALSE	FALSE	FALSE	FALSE	FALSE
51749	0.240345	0.44471	uniprotkb:DGKZ_HUMAN|refseq:NP_963290|uniprotkb:Q13574|refseq:NP_001186197|refseq:NP_001186196|refseq:NP_003637|refseq:NP_001099010|refseq:NP_001186195|refseq:NP_963291|hgnc:DGKZ(display_short)	DGKZ	ensembl:ENSG00000149091			1	2	innatedb:IDBG-41544	FALSE	FALSE	FALSE	FALSE	FALSE
51750	0.970772	1	uniprotkb:EED_HUMAN|refseq:NP_694536|uniprotkb:O75530|refseq:NP_003788|hgnc:EED(display_short)	EED	ensembl:ENSG00000074266			19	212	innatedb:IDBG-66821	FALSE	FALSE	TRUE	FALSE	FALSE
51751	0.0172548	0.34907	uniprotkb:AGTR1_HUMAN|refseq:NP_000676|uniprotkb:P30556|refseq:NP_114438|refseq:NP_004826|refseq:NP_033611|refseq:NP_114038|hgnc:AGTR1(display_short)	AGTR1	ensembl:ENSG00000144891			3	5	innatedb:IDBG-60289	FALSE	FALSE	FALSE	FALSE	FALSE
51752	0.240345	0.44471	uniprotkb:CREB3_HUMAN|refseq:NP_006359|uniprotkb:O43889|hgnc:CREB3(display_short)	CREB3	ensembl:ENSG00000107175			1	2	innatedb:IDBG-63795	FALSE	FALSE	FALSE	FALSE	FALSE
51753	0.128407	0.34907	uniprotkb:GASR_HUMAN|refseq:NP_795344|uniprotkb:P32239|hgnc:CCKBR(display_short)	CCKBR	ensembl:ENSG00000110148			1	1	innatedb:IDBG-28586	FALSE	FALSE	FALSE	FALSE	FALSE
51754	1	1	refseq:NP_542970|uniprotkb:P78324|uniprotkb:SHPS1_HUMAN|refseq:NP_001035112|refseq:NP_001035111|hgnc:SIRPA(display_short)	SIRPA	ensembl:ENSG00000198053	2.25064e-16	-1.69878	0	1	innatedb:IDBG-40694	FALSE	FALSE	FALSE	FALSE	FALSE
51755	0.128407	0.34907	uniprotkb:ERP29_HUMAN|refseq:NP_006808|uniprotkb:P30040|refseq:NP_001029197|hgnc:ERP29(display_short)	ERP29	ensembl:ENSG00000089248			1	1	innatedb:IDBG-57857	FALSE	FALSE	FALSE	FALSE	FALSE
51756	0.126405	0.34907	refseq:NP_620305|uniprotkb:P18583|uniprotkb:SON_HUMAN|refseq:NP_115571|refseq:NP_001278341|refseq:NP_001278340|hgnc:SON(display_short)	SON	ensembl:ENSG00000159140	7.56174e-07	-1.00418	2	5	innatedb:IDBG-2322	FALSE	FALSE	TRUE	FALSE	TRUE
51757	0.422983	0.592603	uniprotkb:MEIS1_HUMAN|refseq:NP_002389|uniprotkb:O00470|hgnc:MEIS1(display_short)	MEIS1	ensembl:ENSG00000143995	1.30662e-20	1.87314	1	4	innatedb:IDBG-54348	FALSE	FALSE	FALSE	TRUE	TRUE
51758	0.422983	0.592603	hgnc:TBC1D27(display_short)	TBC1D27	ensembl:ENSG00000128438			1	4	innatedb:IDBG-32554	FALSE	FALSE	FALSE	FALSE	FALSE
51759	0.422983	0.592603	uniprotkb:GIT2_HUMAN|refseq:NP_476510|uniprotkb:Q14161|refseq:NP_001128686|refseq:NP_055591|refseq:NP_001128685|refseq:NP_476511|refseq:NP_631940|hgnc:GIT2(display_short)	GIT2	ensembl:ENSG00000139436			1	4	innatedb:IDBG-56520	FALSE	FALSE	FALSE	FALSE	FALSE
51760	0.173985	0.443088	refseq:NP_002712|uniprotkb:O00743|uniprotkb:PPP6_HUMAN|refseq:NP_001116827|refseq:NP_001116841|hgnc:PPP6C(display_short)	PPP6C	ensembl:ENSG00000119414			2	6	innatedb:IDBG-85080	FALSE	FALSE	FALSE	FALSE	FALSE
51761	0.240345	0.44471	uniprotkb:NOL7_HUMAN|refseq:NP_057251|uniprotkb:Q9UMY1|hgnc:NOL7(display_short)	NOL7	ensembl:ENSG00000225921			1	2	innatedb:IDBG-298029	FALSE	FALSE	FALSE	FALSE	FALSE
51762	0.0451868	0.34907	refseq:NP_037490|uniprotkb:PADI1_HUMAN|uniprotkb:Q9ULC6|hgnc:PADI1(display_short)	PADI1	ensembl:ENSG00000142623			2	3	innatedb:IDBG-91771	FALSE	FALSE	FALSE	FALSE	FALSE
51763	1	1	refseq:NP_001896|uniprotkb:P17812|uniprotkb:PYRG1_HUMAN|refseq:NP_001288166|hgnc:CTPS1(display_short)	CTPS1	ensembl:ENSG00000171793	1.61036e-16	1.73137	0	1	innatedb:IDBG-97078	FALSE	FALSE	FALSE	FALSE	FALSE
51764	1	1	uniprotkb:CREB5_HUMAN|refseq:NP_878901|uniprotkb:Q02930|refseq:NP_004895|refseq:NP_001011666|refseq:NP_878902|hgnc:CREB5(display_short)	CREB5	ensembl:ENSG00000146592	1.76887e-07	1.41602	0	1	innatedb:IDBG-10759	FALSE	FALSE	FALSE	FALSE	FALSE
51765	0.808121	0.967449	uniprotkb:MLP3A_HUMAN|refseq:NP_852610|uniprotkb:Q9H492|refseq:NP_115903|hgnc:MAP1LC3A(display_short)	MAP1LC3A	ensembl:ENSG00000101460			1	12	innatedb:IDBG-68516	FALSE	FALSE	FALSE	FALSE	FALSE
51766	0.240345	0.44471	refseq:NP_001123617|uniprotkb:P46937|uniprotkb:YAP1_HUMAN|refseq:NP_001181973|refseq:NP_006097|refseq:NP_001181974|refseq:NP_001269027|refseq:NP_001269029|refseq:NP_001269030|refseq:NP_001269028|refseq:NP_001269026|hgnc:YAP1(display_short)	YAP1	ensembl:ENSG00000137693			1	2	innatedb:IDBG-68995	FALSE	FALSE	FALSE	FALSE	FALSE
51767	0.128407	0.34907	refseq:NP_114159|uniprotkb:Q9H3E2|uniprotkb:SNX25_HUMAN|hgnc:SNX25(display_short)	SNX25	ensembl:ENSG00000109762			1	1	innatedb:IDBG-46721	FALSE	FALSE	FALSE	FALSE	FALSE
51768	0.561756	0.72595	uniprotkb:LDOC1_HUMAN|refseq:NP_036449|uniprotkb:O95751|hgnc:LDOC1(display_short)	LDOC1	ensembl:ENSG00000182195			1	6	innatedb:IDBG-88129	FALSE	FALSE	FALSE	FALSE	FALSE
51769	0.421586	0.592603	uniprotkb:IRF4_HUMAN|refseq:NP_001182215|refseq:NP_002451|uniprotkb:Q15306|hgnc:IRF4(display_short)	IRF4	ensembl:ENSG00000137265	1.17218e-31	7.556	7	48	innatedb:IDBG-55681	TRUE	TRUE	FALSE	FALSE	TRUE
51770	0.337924	0.527958	uniprotkb:NEK2_HUMAN|refseq:NP_002488|uniprotkb:P51955|refseq:NP_001191112|refseq:NP_001191111|hgnc:NEK2(display_short)	NEK2	ensembl:ENSG00000117650			1	3	innatedb:IDBG-106516	FALSE	FALSE	FALSE	FALSE	FALSE
51771	0.561756	0.72595	refseq:NP_003038|uniprotkb:P19634|uniprotkb:SL9A1_HUMAN|hgnc:SLC9A1(display_short)	SLC9A1	ensembl:ENSG00000090020			1	6	innatedb:IDBG-94809	FALSE	FALSE	FALSE	FALSE	FALSE
51772	0.223762	0.44471	uniprotkb:CASP6_HUMAN|refseq:NP_001217|uniprotkb:P55212|refseq:NP_116787|hgnc:CASP6(display_short)	CASP6	ensembl:ENSG00000138794			2	7	innatedb:IDBG-33873	FALSE	FALSE	FALSE	FALSE	FALSE
51773	0.0451868	0.34907	uniprotkb:NALP7_HUMAN|uniprotkb:Q8WX94|refseq:NP_996611|refseq:NP_631915|refseq:NP_001120727|hgnc:NLRP7(display_short)	NLRP7	ensembl:ENSG00000167634			2	3	innatedb:IDBG-69828	FALSE	FALSE	FALSE	FALSE	FALSE
51774	0.0569191	0.34907	uniprotkb:BRCA1_HUMAN|refseq:NP_009225|uniprotkb:P38398|refseq:NP_009229|refseq:NP_009228|refseq:NP_009231|refseq:NP_009230|hgnc:BRCA1(display_short)	BRCA1	ensembl:ENSG00000012048	3.51529e-07	1.09101	5	17	innatedb:IDBG-52172	FALSE	FALSE	TRUE	TRUE	TRUE
51775	1	1	uniprotkb:E41LA_HUMAN|uniprotkb:Q9HCS5|refseq:NP_071423|hgnc:EPB41L4A(display_short)	EPB41L4A	ensembl:ENSG00000129595	3.46958e-06	-1.95628	0	3	innatedb:IDBG-36903	TRUE	FALSE	FALSE	FALSE	FALSE
51776	0.661595	0.823547	refseq:NP_003020|uniprotkb:P29353|uniprotkb:SHC1_HUMAN|refseq:NP_001123513|refseq:NP_001189788|refseq:NP_892113|refseq:NP_001123512|hgnc:SHC1(display_short)	SHC1	ensembl:ENSG00000160691			2	17	innatedb:IDBG-103007	FALSE	FALSE	FALSE	FALSE	FALSE
51777	1	1	refseq:NP_002965|uniprotkb:P48594|uniprotkb:SPB4_HUMAN|refseq:NP_778206|hgnc:SERPINB3(display_short)	SERPINB3	ensembl:ENSG00000206073	1.05181e-16	5.53755	0	1	innatedb:IDBG-4510	FALSE	FALSE	FALSE	FALSE	FALSE
51778	0.128407	0.34907	uniprotkb:EXOS5_HUMAN|refseq:NP_064543|uniprotkb:Q9NQT4|hgnc:EXOSC5(display_short)	EXOSC5	ensembl:ENSG00000077348			1	1	innatedb:IDBG-53029	FALSE	FALSE	FALSE	FALSE	FALSE
51779	1	1	uniprotkb:BLM_HUMAN|refseq:NP_000048|uniprotkb:P54132|refseq:NP_001274175|refseq:NP_001274177|refseq:NP_001274176|hgnc:BLM(display_short)	BLM	ensembl:ENSG00000197299	4.50183e-05	1.01712	0	3	innatedb:IDBG-30365	FALSE	FALSE	FALSE	FALSE	FALSE
51780	0.561756	0.72595	refseq:NP_006000|uniprotkb:Q71U36|uniprotkb:TBA1A_HUMAN|refseq:NP_001257328|refseq:NP_001257329|hgnc:TUBA1A(display_short)	TUBA1A	ensembl:ENSG00000167552			1	6	innatedb:IDBG-31211	FALSE	FALSE	FALSE	FALSE	FALSE
51781	1	1	uniprotkb:EGLN3_HUMAN|refseq:NP_071356|uniprotkb:Q9H6Z9|hgnc:EGLN3(display_short)	EGLN3	ensembl:ENSG00000129521	8.36436e-43	4.52054	0	6	innatedb:IDBG-4515	FALSE	FALSE	FALSE	FALSE	TRUE
51782	0.128407	0.34907	refseq:NP_060473|uniprotkb:Q9BZF9|uniprotkb:UACA_HUMAN|refseq:NP_001008225|hgnc:UACA(display_short)	UACA	ensembl:ENSG00000137831	1.83726e-34	-2.40407	1	1	innatedb:IDBG-19585	FALSE	FALSE	FALSE	FALSE	FALSE
51783	0.128407	0.34907	refseq:NP_775494|uniprotkb:Q7RTT5|uniprotkb:SSX7_HUMAN|hgnc:SSX7(display_short)	SSX7	ensembl:ENSG00000187754			1	1	innatedb:IDBG-68980	FALSE	FALSE	FALSE	FALSE	FALSE
51784	0.128407	0.34907	uniprotkb:CD5R1_HUMAN|refseq:NP_003876|uniprotkb:Q15078|hgnc:CDK5R1(display_short)	CDK5R1	ensembl:ENSG00000176749			1	1	innatedb:IDBG-40195	FALSE	FALSE	FALSE	FALSE	FALSE
51785	0.561756	0.72595	refseq:NP_003132|uniprotkb:P19474|uniprotkb:RO52_HUMAN|hgnc:TRIM21(display_short)	TRIM21	ensembl:ENSG00000132109			1	6	innatedb:IDBG-24923	FALSE	FALSE	FALSE	FALSE	FALSE
51786	0.46815	0.649988	uniprotkb:P13010|uniprotkb:XRCC5_HUMAN|refseq:NP_066964|hgnc:XRCC5(display_short)	XRCC5	ensembl:ENSG00000079246			2	12	innatedb:IDBG-80616	FALSE	FALSE	FALSE	FALSE	FALSE
51787	1	1	uniprotkb:FBX6_HUMAN|refseq:NP_060908|uniprotkb:Q9NRD1|hgnc:FBXO6(display_short)	FBXO6	ensembl:ENSG00000116663	0.000923815	-1.65617	0	3	innatedb:IDBG-89462	FALSE	FALSE	FALSE	FALSE	FALSE
51788	0.337924	0.527958	uniprotkb:L2GL2_HUMAN|refseq:NP_001015002|uniprotkb:Q6P1M3|refseq:NP_004515|refseq:NP_001026973|hgnc:LLGL2(display_short)	LLGL2	ensembl:ENSG00000073350	0.000511387	-1.28817	1	3	innatedb:IDBG-68503	FALSE	FALSE	FALSE	FALSE	FALSE
51789	0.128407	0.34907	uniprotkb:CDCA2_HUMAN|refseq:NP_689775|uniprotkb:Q69YH5|hgnc:CDCA2(display_short)	CDCA2	ensembl:ENSG00000184661			1	1	innatedb:IDBG-12949	FALSE	FALSE	FALSE	FALSE	FALSE
51790	0.337924	0.527958	uniprotkb:APT_HUMAN|refseq:NP_000476|uniprotkb:P07741|refseq:NP_001025189|hgnc:APRT(display_short)	APRT	ensembl:ENSG00000198931			1	3	innatedb:IDBG-46737	FALSE	FALSE	FALSE	FALSE	FALSE
51791	0.274389	0.495182	refseq:NP_938074|uniprotkb:ANM1_HUMAN|refseq:NP_001527|uniprotkb:Q99873|refseq:NP_001193971|hgnc:PRMT1(display_short)	PRMT1	ensembl:ENSG00000126457			2	8	innatedb:IDBG-63299	FALSE	FALSE	FALSE	FALSE	FALSE
51792	0.240345	0.44471	uniprotkb:CHD5_HUMAN|refseq:NP_056372|uniprotkb:Q8TDI0|hgnc:CHD5(display_short)	CHD5	ensembl:ENSG00000116254			1	2	innatedb:IDBG-87288	FALSE	FALSE	FALSE	FALSE	FALSE
51793	0.337924	0.527958	uniprotkb:E2F3_HUMAN|refseq:NP_001940|uniprotkb:O00716|refseq:NP_001230005|hgnc:E2F3(display_short)	E2F3	ensembl:ENSG00000112242			1	3	innatedb:IDBG-64143	FALSE	FALSE	FALSE	FALSE	FALSE
51794	1	1	uniprotkb:GCYA3_HUMAN|uniprotkb:Q02108|refseq:NP_001124157|refseq:NP_001124159|refseq:NP_000847|refseq:NP_001124154|refseq:NP_001124155|refseq:NP_001124156|refseq:NP_001243378|hgnc:GUCY1A3(display_short)	GUCY1A3	ensembl:ENSG00000164116	2.644e-12	3.66481	0	1	innatedb:IDBG-42375	FALSE	FALSE	FALSE	FALSE	FALSE
51795	1	1	refseq:NP_001193784|refseq:NP_003218|uniprotkb:Q9UP52|uniprotkb:TFR2_HUMAN|hgnc:TFR2(display_short)	TFR2	ensembl:ENSG00000106327	1.82089e-28	5.23941	0	1	innatedb:IDBG-31680	FALSE	FALSE	FALSE	FALSE	FALSE
51796	0.227873	0.44471	refseq:NP_002948|uniprotkb:P19793|uniprotkb:RXRA_HUMAN|refseq:NP_001278850|refseq:NP_001278849|hgnc:RXRA(display_short)	RXRA	ensembl:ENSG00000186350			3	13	innatedb:IDBG-91747	FALSE	FALSE	FALSE	FALSE	FALSE
51797	0.422209	0.592603	uniprotkb:MCL1_HUMAN|refseq:NP_068779|uniprotkb:Q07820|refseq:NP_877495|refseq:NP_001184249|hgnc:MCL1(display_short)	MCL1	ensembl:ENSG00000143384			2	11	innatedb:IDBG-102145	FALSE	FALSE	FALSE	FALSE	FALSE
51798	0.808121	0.967449	uniprotkb:P29597|uniprotkb:TYK2_HUMAN|refseq:NP_003322|hgnc:TYK2(display_short)	TYK2	ensembl:ENSG00000105397			1	12	innatedb:IDBG-27182	FALSE	FALSE	FALSE	FALSE	FALSE
51799	0.000629137	0.124974	uniprotkb:CASP9_HUMAN|refseq:NP_127463|uniprotkb:P55211|refseq:NP_001220|refseq:NP_001264983|hgnc:CASP9(display_short)	CASP9	ensembl:ENSG00000132906			9	21	innatedb:IDBG-90895	FALSE	FALSE	FALSE	TRUE	FALSE
51800	0.240345	0.44471	refseq:NP_031391|uniprotkb:PADI2_HUMAN|uniprotkb:Q9Y2J8|hgnc:PADI2(display_short)	PADI2	ensembl:ENSG00000117115	0.00857623	-1.27925	1	2	innatedb:IDBG-91742	FALSE	FALSE	FALSE	FALSE	FALSE
51801	0.240345	0.44471	refseq:NP_001701|uniprotkb:P00751|hgnc:CFB(display_short)	CFB	ensembl:ENSG00000243649			1	2	innatedb:IDBG-79667	FALSE	FALSE	FALSE	FALSE	FALSE
51802	0.0451868	0.34907	refseq:NP_001032407|uniprotkb:Q309B1|uniprotkb:TR16L_HUMAN|hgnc:TRIM16L(display_short)	TRIM16L	ensembl:ENSG00000108448			2	3	innatedb:IDBG-31687	FALSE	FALSE	FALSE	FALSE	FALSE
51803	0.128407	0.34907	uniprotkb:DDR1_HUMAN|uniprotkb:Q08345|refseq:NP_001189452|refseq:NP_001189450|refseq:NP_054700|refseq:NP_001945|refseq:NP_001284581|refseq:NP_001284582|refseq:NP_001189451|refseq:NP_054699|hgnc:DDR1(display_short)	DDR1	ensembl:ENSG00000204580			1	1	innatedb:IDBG-76157	FALSE	FALSE	FALSE	FALSE	FALSE
51804	0.128407	0.34907	hgnc:MIR200B(display_short)	MIR200B	ensembl:ENSG00000207730			1	1	innatedb:IDBG-127483	FALSE	FALSE	FALSE	FALSE	FALSE
51805	0.128407	0.34907	refseq:NP_006818|uniprotkb:P49755|uniprotkb:TMEDA_HUMAN|hgnc:TMED10(display_short)	TMED10	ensembl:ENSG00000170348			1	1	innatedb:IDBG-12915	FALSE	FALSE	FALSE	FALSE	FALSE
51806	0.128407	0.34907	uniprotkb:AATM_HUMAN|refseq:NP_002071|uniprotkb:P00505|refseq:NP_001273149|hgnc:GOT2(display_short)	GOT2	ensembl:ENSG00000125166			1	1	innatedb:IDBG-34707	FALSE	FALSE	FALSE	FALSE	FALSE
51807	0.337924	0.527958	uniprotkb:FAM9B_HUMAN|uniprotkb:Q8IZU0|refseq:NP_995321|hgnc:FAM9B(display_short)	FAM9B	ensembl:ENSG00000177138			1	3	innatedb:IDBG-42388	FALSE	FALSE	FALSE	FALSE	FALSE
51808	0.337924	0.527958	uniprotkb:CAPZB_HUMAN|refseq:NP_001193469|uniprotkb:P47756|refseq:NP_004921|refseq:NP_001193470|refseq:NP_001269091|hgnc:CAPZB(display_short)	CAPZB	ensembl:ENSG00000077549			1	3	innatedb:IDBG-92609	FALSE	FALSE	FALSE	FALSE	FALSE
51809	1	1	uniprotkb:MYLK_HUMAN|refseq:NP_444253|uniprotkb:Q15746|refseq:NP_444255|refseq:NP_444254|refseq:NP_444260|refseq:NP_444259|refseq:NP_444256|hgnc:MYLK(display_short)	MYLK	ensembl:ENSG00000065534	6.51895e-21	-1.82365	0	2	innatedb:IDBG-53043	FALSE	FALSE	FALSE	FALSE	FALSE
51810	0.374296	0.577447	refseq:NP_001166183|refseq:NP_003102|uniprotkb:Q02447|uniprotkb:SP3_HUMAN|refseq:NP_001017371|hgnc:SP3(display_short)	SP3	ensembl:ENSG00000172845			2	10	innatedb:IDBG-75293	FALSE	FALSE	FALSE	FALSE	FALSE
51811	0.591813	0.762312	uniprotkb:BTK_HUMAN|refseq:NP_000052|uniprotkb:Q06187|refseq:NP_001274273|refseq:NP_001274274|hgnc:BTK(display_short)	BTK	ensembl:ENSG00000010671			2	15	innatedb:IDBG-79651	FALSE	FALSE	FALSE	FALSE	FALSE
51812	0.128407	0.34907	uniprotkb:MYOC_HUMAN|refseq:NP_000252|uniprotkb:Q99972|hgnc:MYOC(display_short)	MYOC	ensembl:ENSG00000034971			1	1	innatedb:IDBG-104799	FALSE	FALSE	FALSE	FALSE	FALSE
51813	0.422983	0.592603	refseq:NP_001008800|uniprotkb:P49368|uniprotkb:TCPG_HUMAN|refseq:NP_005989|hgnc:CCT3(display_short)	CCT3	ensembl:ENSG00000163468			1	4	innatedb:IDBG-103469	FALSE	FALSE	FALSE	FALSE	FALSE
51814	0.128407	0.34907	hgnc:MIR125A(display_short)	MIR125A	ensembl:ENSG00000208008			1	1	innatedb:IDBG-127491	FALSE	FALSE	FALSE	FALSE	FALSE
51815	0.128407	0.34907	refseq:NP_003013|uniprotkb:O75368|uniprotkb:SH3L1_HUMAN|hgnc:SH3BGRL(display_short)	SH3BGRL	ensembl:ENSG00000131171			1	1	innatedb:IDBG-78324	FALSE	FALSE	FALSE	FALSE	FALSE
51816	0.240345	0.44471	uniprotkb:MIME_HUMAN|refseq:NP_054776|uniprotkb:P20774|refseq:NP_148935|hgnc:OGN(display_short)	OGN	ensembl:ENSG00000106809			1	2	innatedb:IDBG-76146	FALSE	FALSE	FALSE	FALSE	FALSE
51817	0.497128	0.66595	uniprotkb:IL21R_HUMAN|refseq:NP_851564|uniprotkb:Q9HBE5|refseq:NP_068570|refseq:NP_851565|hgnc:IL21R(display_short)	IL21R	ensembl:ENSG00000103522			1	5	innatedb:IDBG-21873	FALSE	FALSE	FALSE	FALSE	FALSE
51818	0.128407	0.34907	uniprotkb:CITE4_HUMAN|refseq:NP_597724|uniprotkb:Q96RK1|hgnc:CITED4(display_short)	CITED4	ensembl:ENSG00000179862	1.47604e-29	3.26843	1	1	innatedb:IDBG-97068	FALSE	FALSE	FALSE	FALSE	TRUE
51819	0.240345	0.44471	refseq:NP_536349|uniprotkb:Q9HB58|uniprotkb:SP110_HUMAN|refseq:NP_004500|refseq:NP_004501|refseq:NP_001171944|hgnc:SP110(display_short)	SP110	ensembl:ENSG00000135899			1	2	innatedb:IDBG-82818	FALSE	FALSE	FALSE	FALSE	FALSE
51820	0.128407	0.34907	uniprotkb:MOAP1_HUMAN|refseq:NP_071434|uniprotkb:Q96BY2|hgnc:MOAP1(display_short)	MOAP1	ensembl:ENSG00000165943	0.000287317	-1.07865	1	1	innatedb:IDBG-17380	FALSE	FALSE	FALSE	FALSE	FALSE
51821	0.337924	0.527958	refseq:NP_061153|uniprotkb:Q9Y508|uniprotkb:RN114_HUMAN|hgnc:RNF114(display_short)	RNF114	ensembl:ENSG00000124226			1	3	innatedb:IDBG-80639	FALSE	FALSE	FALSE	FALSE	FALSE
51822	4.72969e-05	0.0219221	uniprotkb:KLF6_HUMAN|refseq:NP_001291|uniprotkb:Q99612|refseq:NP_001153597|refseq:NP_001153596|hgnc:KLF6(display_short)	KLF6	ensembl:ENSG00000067082			7	10	innatedb:IDBG-46758	FALSE	FALSE	FALSE	FALSE	TRUE
51823	0.0451868	0.34907	uniprotkb:HMGA2_HUMAN|refseq:NP_003475|uniprotkb:P52926|refseq:NP_003474|refseq:NP_001287848|refseq:NP_001287847|hgnc:HMGA2(display_short)	HMGA2	ensembl:ENSG00000149948			2	3	innatedb:IDBG-45426	FALSE	FALSE	FALSE	FALSE	FALSE
51824	0.497128	0.66595	uniprotkb:ILRL1_HUMAN|refseq:NP_057316|uniprotkb:Q01638|refseq:NP_003847|refseq:NP_001269337|hgnc:IL1RL1(display_short)	IL1RL1	ensembl:ENSG00000115602			1	5	innatedb:IDBG-64166	FALSE	FALSE	FALSE	FALSE	FALSE
51825	0.240345	0.44471	uniprotkb:Q13472|uniprotkb:TOP3A_HUMAN|refseq:NP_004609|hgnc:TOP3A(display_short)	TOP3A	ensembl:ENSG00000177302			1	2	innatedb:IDBG-33849	FALSE	FALSE	FALSE	FALSE	FALSE
51826	0.128407	0.34907	uniprotkb:MK67I_HUMAN|refseq:NP_115766|uniprotkb:Q9BYG3|hgnc:NIFK(display_short)	NIFK	ensembl:ENSG00000155438			1	1	innatedb:IDBG-68521	FALSE	FALSE	FALSE	FALSE	FALSE
51827	0.412532	0.592603	uniprotkb:IRAK4_HUMAN|uniprotkb:Q9NWZ3|refseq:NP_001138728|refseq:NP_001138729|refseq:NP_001107654|refseq:NP_001138730|refseq:NP_057207|hgnc:IRAK4(display_short)	IRAK4	ensembl:ENSG00000198001			3	18	innatedb:IDBG-28022	FALSE	FALSE	FALSE	FALSE	FALSE
51828	0.46815	0.649988	uniprotkb:IFIT1_HUMAN|refseq:NP_001539|uniprotkb:P09914|refseq:NP_001257856|refseq:NP_001257857|refseq:NP_001257858|refseq:NP_001257859|hgnc:IFIT1(display_short)	IFIT1	ensembl:ENSG00000185745			2	12	innatedb:IDBG-81960	FALSE	FALSE	FALSE	FALSE	FALSE
51829	0.240345	0.44471	refseq:NP_002599|uniprotkb:P01127|uniprotkb:PDGFB_HUMAN|refseq:NP_148937|hgnc:PDGFB(display_short)	PDGFB	ensembl:ENSG00000100311	2.03378e-19	-3.71895	1	2	innatedb:IDBG-8091	FALSE	FALSE	FALSE	FALSE	FALSE
51830	1	1	uniprotkb:CYH3_HUMAN|refseq:NP_004218|uniprotkb:O43739|hgnc:CYTH3(display_short)	CYTH3	ensembl:ENSG00000008256	2.54545e-09	-1.24415	0	1	innatedb:IDBG-8069	FALSE	FALSE	FALSE	FALSE	FALSE
51831	0.337924	0.527958	uniprotkb:HYEP_HUMAN|refseq:NP_001129490|uniprotkb:P07099|refseq:NP_000111|refseq:NP_001278092|hgnc:EPHX1(display_short)	EPHX1	ensembl:ENSG00000143819			1	3	innatedb:IDBG-106969	FALSE	FALSE	FALSE	FALSE	FALSE
51832	0.128407	0.34907	hgnc:MIR335(display_short)	MIR335	ensembl:ENSG00000199043			1	1	innatedb:IDBG-127029	FALSE	FALSE	FALSE	FALSE	FALSE
51833	0.128407	0.34907	refseq:NP_060216|uniprotkb:Q9NXF1|uniprotkb:TEX10_HUMAN|refseq:NP_001155056|hgnc:TEX10(display_short)	TEX10	ensembl:ENSG00000136891			1	1	innatedb:IDBG-78750	FALSE	FALSE	FALSE	FALSE	FALSE
51834	0.106891	0.34907	uniprotkb:AKT2_HUMAN|refseq:NP_001617|uniprotkb:P31751|refseq:NP_001229956|refseq:NP_001229957|hgnc:AKT2(display_short)	AKT2	ensembl:ENSG00000105221			6	26	innatedb:IDBG-51270	FALSE	FALSE	FALSE	FALSE	FALSE
51835	1	1	refseq:NP_001001522|uniprotkb:Q01995|uniprotkb:TAGL_HUMAN|refseq:NP_003177|hgnc:TAGLN(display_short)	TAGLN	ensembl:ENSG00000149591	8.65707e-19	-1.82698	0	2	innatedb:IDBG-73062	TRUE	FALSE	FALSE	FALSE	TRUE
51836	0.126405	0.34907	uniprotkb:COMD1_HUMAN|refseq:NP_689729|uniprotkb:Q8N668|hgnc:COMMD1(display_short)	COMMD1	ensembl:ENSG00000173163			2	5	innatedb:IDBG-53457	FALSE	FALSE	FALSE	FALSE	FALSE
51837	0.661595	0.823547	uniprotkb:DUS1_HUMAN|refseq:NP_004408|uniprotkb:P28562|hgnc:DUSP1(display_short)	DUSP1	ensembl:ENSG00000120129			2	17	innatedb:IDBG-57812	FALSE	FALSE	FALSE	FALSE	FALSE
51838	0.128407	0.34907	uniprotkb:COPG1_HUMAN|refseq:NP_057212|uniprotkb:Q9Y678|hgnc:COPG1(display_short)	COPG1	ensembl:ENSG00000181789			1	1	innatedb:IDBG-55630	FALSE	FALSE	FALSE	FALSE	FALSE
51839	0.240345	0.44471	uniprotkb:KCC2A_HUMAN|refseq:NP_741960|uniprotkb:Q9UQM7|refseq:NP_057065|hgnc:CAMK2A(display_short)	CAMK2A	ensembl:ENSG00000070808	1.09967e-14	-2.18446	1	2	innatedb:IDBG-53452	FALSE	FALSE	FALSE	FALSE	FALSE
51840	0.126405	0.34907	refseq:NP_060494|uniprotkb:NTAQ1_HUMAN|uniprotkb:Q96HA8|refseq:NP_001269956|refseq:NP_001269953|hgnc:WDYHV1(display_short)	WDYHV1	ensembl:ENSG00000156795			2	5	innatedb:IDBG-34770	FALSE	FALSE	FALSE	FALSE	FALSE
51841	0.128407	0.34907	refseq:NP_115725|uniprotkb:Q9BRJ7|uniprotkb:SDOS_HUMAN|refseq:NP_001180381|hgnc:NUDT16L1(display_short)	NUDT16L1	ensembl:ENSG00000168101			1	1	innatedb:IDBG-12980	FALSE	FALSE	FALSE	FALSE	FALSE
51842	0.15869	0.423122	uniprotkb:P61077|uniprotkb:UB2D3_HUMAN|refseq:NP_871621|refseq:NP_871622|refseq:NP_871615|refseq:NP_871618|refseq:NP_003331|refseq:NP_871620|refseq:NP_871616|refseq:NP_871617|refseq:NP_871619|refseq:NP_001287724|hgnc:UBE2D3(display_short)	UBE2D3	ensembl:ENSG00000109332			3	11	innatedb:IDBG-32113	FALSE	FALSE	FALSE	FALSE	FALSE
51843	0.128407	0.34907	uniprotkb:CRYM_HUMAN|refseq:NP_001879|uniprotkb:Q14894|refseq:NP_001014444|hgnc:CRYM(display_short)	CRYM	ensembl:ENSG00000103316			1	1	innatedb:IDBG-19134	FALSE	FALSE	FALSE	FALSE	FALSE
51844	0.448526	0.62681	uniprotkb:ITF2_HUMAN|refseq:NP_001077431|uniprotkb:P15884|refseq:NP_003190|refseq:NP_001230155|refseq:NP_001230156|refseq:NP_001230157|refseq:NP_001230161|refseq:NP_001230163|refseq:NP_001230159|refseq:NP_001230160|refseq:NP_001230162|refseq:NP_001230164|refseq:NP_001230165|hgnc:TCF4(display_short)	TCF4	ensembl:ENSG00000196628			3	19	innatedb:IDBG-3611	FALSE	FALSE	FALSE	FALSE	FALSE
51845	0.240345	0.44471	refseq:NP_116093|uniprotkb:Q9BQE3|uniprotkb:TBA1C_HUMAN|hgnc:TUBA1C(display_short)	TUBA1C	ensembl:ENSG00000167553			1	2	innatedb:IDBG-31264	FALSE	FALSE	FALSE	FALSE	FALSE
51846	0.128407	0.34907	refseq:NP_001008390|uniprotkb:P07911|uniprotkb:UROM_HUMAN|refseq:NP_003352|refseq:NP_001265543|hgnc:UMOD(display_short)	UMOD	ensembl:ENSG00000169344			1	1	innatedb:IDBG-18285	FALSE	FALSE	FALSE	FALSE	FALSE
51847	0.128407	0.34907	uniprotkb:BIG3_HUMAN|refseq:NP_065073|uniprotkb:Q5TH69|hgnc:KIAA1244(display_short)	KIAA1244	ensembl:ENSG00000112379			1	1	innatedb:IDBG-97039	FALSE	FALSE	FALSE	FALSE	FALSE
51848	0.173985	0.443088	refseq:NP_008869|uniprotkb:P62314|uniprotkb:SMD1_HUMAN|hgnc:SNRPD1(display_short)	SNRPD1	ensembl:ENSG00000167088			2	6	innatedb:IDBG-1426	FALSE	FALSE	FALSE	FALSE	FALSE
51849	0.832811	0.991883	uniprotkb:MYSM1_HUMAN|refseq:NP_001078956|uniprotkb:Q5VVJ2|hgnc:MYSM1(display_short)	MYSM1	ensembl:ENSG00000162601			1	13	innatedb:IDBG-99218	FALSE	FALSE	FALSE	FALSE	FALSE
51850	0.709984	0.867897	uniprotkb:IFIT3_HUMAN|refseq:NP_001540|uniprotkb:O14879|refseq:NP_001026853|refseq:NP_001276688|refseq:NP_001276687|hgnc:IFIT3(display_short)	IFIT3	ensembl:ENSG00000119917	0.00244059	1.00173	1	9	innatedb:IDBG-81919	FALSE	FALSE	FALSE	FALSE	FALSE
51851	1	1	refseq:NP_006169|uniprotkb:NSF_HUMAN|uniprotkb:P46459|hgnc:NSF(display_short)	NSF	ensembl:ENSG00000073969	6.73155e-15	-2.18052	0	2	innatedb:IDBG-55627	TRUE	FALSE	TRUE	FALSE	FALSE
51852	0.128407	0.34907	refseq:NP_001029102|uniprotkb:P62987|uniprotkb:RL40_HUMAN|refseq:NP_003324|hgnc:UBA52(display_short)	UBA52	ensembl:ENSG00000221983			1	1	innatedb:IDBG-281627	FALSE	FALSE	FALSE	FALSE	FALSE
51853	0.951659	1	uniprotkb:P21580|uniprotkb:TNAP3_HUMAN|refseq:NP_001257436|refseq:NP_001257437|refseq:NP_006281|hgnc:TNFAIP3(display_short)	TNFAIP3	ensembl:ENSG00000118503	3.77903e-16	2.5988	1	22	innatedb:IDBG-97033	TRUE	TRUE	FALSE	FALSE	TRUE
51854	0.618089	0.778842	uniprotkb:EPHB4_HUMAN|refseq:NP_004435|uniprotkb:P54760|hgnc:EPHB4(display_short)	EPHB4	ensembl:ENSG00000196411			1	7	innatedb:IDBG-32108	FALSE	FALSE	FALSE	FALSE	FALSE
51855	1	1	uniprotkb:CCD68_HUMAN|uniprotkb:Q9H2F9|refseq:NP_079490|refseq:NP_001137301|hgnc:CCDC68(display_short)	CCDC68	ensembl:ENSG00000166510	0.000591074	1.11178	0	1	innatedb:IDBG-3608	FALSE	FALSE	FALSE	FALSE	FALSE
51856	1	1	uniprotkb:ILRL2_HUMAN|refseq:NP_003845|uniprotkb:Q9HB29|hgnc:IL1RL2(display_short)	IL1RL2	ensembl:ENSG00000115598	1.02045e-09	2.8435	0	2	innatedb:IDBG-64113	FALSE	FALSE	FALSE	FALSE	FALSE
51857	0.337924	0.527958	uniprotkb:CCD50_HUMAN|refseq:NP_848018|uniprotkb:Q8IVM0|refseq:NP_777568|hgnc:CCDC50(display_short)	CCDC50	ensembl:ENSG00000152492			1	3	innatedb:IDBG-69803	FALSE	FALSE	FALSE	FALSE	FALSE
51858	0.223762	0.44471	uniprotkb:LC7L2_HUMAN|refseq:NP_057103|uniprotkb:Q9Y383|refseq:NP_001231513|refseq:NP_001231514|refseq:NP_001257572|hgnc:C7orf55-LUC7L2(display_short)	C7orf55-LUC7L2	ensembl:ENSG00000146963			2	7	innatedb:IDBG-43650	FALSE	FALSE	FALSE	FALSE	FALSE
51859	0.667189	0.823547	refseq:NP_150241|uniprotkb:P29590|uniprotkb:PML_HUMAN|refseq:NP_150249|refseq:NP_150242|refseq:NP_150253|refseq:NP_002666|refseq:NP_150250|refseq:NP_150243|refseq:NP_150252|refseq:NP_150247|hgnc:PML(display_short)	PML	ensembl:ENSG00000140464			1	8	innatedb:IDBG-21462	FALSE	FALSE	FALSE	FALSE	FALSE
51860	0.173985	0.443088	refseq:NP_005436|uniprotkb:Q9UQE7|uniprotkb:SMC3_HUMAN|hgnc:SMC3(display_short)	SMC3	ensembl:ENSG00000108055			2	6	innatedb:IDBG-89416	FALSE	FALSE	FALSE	FALSE	FALSE
51861	0.240345	0.44471	refseq:NP_009042|uniprotkb:Q14186|uniprotkb:TFDP1_HUMAN|hgnc:TFDP1(display_short)	TFDP1	ensembl:ENSG00000198176			1	2	innatedb:IDBG-53460	FALSE	FALSE	FALSE	FALSE	FALSE
51862	0.667189	0.823547	refseq:NP_060058|uniprotkb:P61964|uniprotkb:WDR5_HUMAN|refseq:NP_438172|hgnc:WDR5(display_short)	WDR5	ensembl:ENSG00000196363			1	8	innatedb:IDBG-91736	FALSE	FALSE	FALSE	FALSE	FALSE
51863	0.268692	0.492573	uniprotkb:CDN1A_HUMAN|refseq:NP_000380|uniprotkb:P38936|refseq:NP_001207707|refseq:NP_001207706|refseq:NP_510867|refseq:NP_001278478|hgnc:CDKN1A(display_short)	CDKN1A	ensembl:ENSG00000124762	1.31689e-10	-1.29861	7	41	innatedb:IDBG-85033	TRUE	FALSE	FALSE	TRUE	TRUE
51864	0.422209	0.592603	uniprotkb:HNRPU_HUMAN|refseq:NP_114032|uniprotkb:Q00839|refseq:NP_004492|hgnc:HNRNPU(display_short)	HNRNPU	ensembl:ENSG00000153187			2	11	innatedb:IDBG-107800	FALSE	FALSE	FALSE	FALSE	FALSE
51865	0.128407	0.34907	uniprotkb:HXA2_HUMAN|refseq:NP_006726|uniprotkb:O43364|hgnc:HOXA2(display_short)	HOXA2	ensembl:ENSG00000105996			1	1	innatedb:IDBG-10335	FALSE	FALSE	FALSE	FALSE	FALSE
51866	0.337924	0.527958	refseq:NP_612642|uniprotkb:PGAM5_HUMAN|uniprotkb:Q96HS1|refseq:NP_001164014|refseq:NP_001164015|hgnc:PGAM5(display_short)	PGAM5	ensembl:ENSG00000247077			1	3	innatedb:IDBG-404450	FALSE	FALSE	FALSE	FALSE	FALSE
51867	0.337924	0.527958	uniprotkb:CSPG4_HUMAN|refseq:NP_001888|uniprotkb:Q6UVK1|hgnc:CSPG4(display_short)	CSPG4	ensembl:ENSG00000173546			1	3	innatedb:IDBG-23629	FALSE	FALSE	FALSE	FALSE	FALSE
51868	0.128407	0.34907	refseq:NP_060552|uniprotkb:Q9NW08|uniprotkb:RPC2_HUMAN|refseq:NP_001154180|hgnc:POLR3B(display_short)	POLR3B	ensembl:ENSG00000013503			1	1	innatedb:IDBG-54798	FALSE	FALSE	FALSE	FALSE	FALSE
51869	0.561756	0.72595	refseq:NP_598407|uniprotkb:MLTK_HUMAN|refseq:NP_057737|uniprotkb:Q9NYL2|ensembl:ZAK(display_short)	ZAK	ensembl:ENSG00000091436			1	6	innatedb:IDBG-75233	FALSE	FALSE	FALSE	FALSE	FALSE
51870	0.266981	0.490082	refseq:NP_877963|uniprotkb:P19174|uniprotkb:PLCG1_HUMAN|refseq:NP_002651|hgnc:PLCG1(display_short)	PLCG1	ensembl:ENSG00000124181			11	69	innatedb:IDBG-75238	FALSE	FALSE	FALSE	FALSE	FALSE
51871	0.240345	0.44471	refseq:NP_671713|uniprotkb:Q53FA7|uniprotkb:QORX_HUMAN|refseq:NP_004872|refseq:NP_001193731|hgnc:TP53I3(display_short)	TP53I3	ensembl:ENSG00000115129			1	2	innatedb:IDBG-33430	FALSE	FALSE	FALSE	FALSE	FALSE
51872	1	1	refseq:NP_076429|uniprotkb:Q9BPW5|uniprotkb:RSLBB_HUMAN|hgnc:RASL11B(display_short)	RASL11B	ensembl:ENSG00000128045	0.00907159	1.25229	0	1	innatedb:IDBG-18296	FALSE	FALSE	FALSE	FALSE	FALSE
51873	0.324829	0.527958	uniprotkb:1433F_HUMAN|refseq:NP_003396|uniprotkb:Q04917|hgnc:YWHAH(display_short)	YWHAH	ensembl:ENSG00000128245			2	9	innatedb:IDBG-4947	FALSE	FALSE	FALSE	FALSE	FALSE
51874	0.128407	0.34907	uniprotkb:A2RRH5|refseq:NP_001189479|uniprotkb:WDR27_HUMAN|refseq:NP_872358|hgnc:WDR27(display_short)	WDR27	ensembl:ENSG00000184465			1	1	innatedb:IDBG-99226	FALSE	FALSE	FALSE	FALSE	FALSE
51875	0.128407	0.34907	refseq:NP_109592|uniprotkb:PTPRO_HUMAN|uniprotkb:Q16827|refseq:NP_002839|refseq:NP_109594|refseq:NP_109596|refseq:NP_109593|refseq:NP_109595|hgnc:PTPRO(display_short)	PTPRO	ensembl:ENSG00000151490			1	1	innatedb:IDBG-21457	FALSE	FALSE	FALSE	FALSE	FALSE
51876	0.223762	0.44471	uniprotkb:COF1_HUMAN|uniprotkb:P23528|refseq:NP_005498|hgnc:CFL1(display_short)	CFL1	ensembl:ENSG00000172757			2	7	innatedb:IDBG-57818	FALSE	FALSE	FALSE	FALSE	FALSE
51877	0.366711	0.57133	refseq:NP_061882|uniprotkb:Q9H0E2|uniprotkb:TOLIP_HUMAN|hgnc:TOLLIP(display_short)	TOLLIP	ensembl:ENSG00000078902			5	31	innatedb:IDBG-19140	FALSE	FALSE	FALSE	FALSE	FALSE
51878	0.240345	0.44471	uniprotkb:MP2K2_HUMAN|refseq:NP_109587|uniprotkb:P36507|hgnc:MAP2K2(display_short)	MAP2K2	ensembl:ENSG00000126934			1	2	innatedb:IDBG-18293	FALSE	FALSE	FALSE	FALSE	FALSE
51879	0.00198024	0.200443	uniprotkb:JUN_HUMAN|refseq:NP_002219|uniprotkb:P05412|hgnc:JUN(display_short)	JUN	ensembl:ENSG00000177606			16	58	innatedb:IDBG-99221	FALSE	FALSE	FALSE	TRUE	TRUE
51880	1	1	uniprotkb:DAP1_HUMAN|refseq:NP_004385|uniprotkb:P51397|refseq:NP_001278892|hgnc:DAP(display_short)	DAP	ensembl:ENSG00000112977	3.91884e-08	-1.16641	0	1	innatedb:IDBG-12509	FALSE	FALSE	FALSE	FALSE	FALSE
51881	0.128407	0.34907	uniprotkb:CBX7_HUMAN|refseq:NP_783640|uniprotkb:O95931|hgnc:CBX7(display_short)	CBX7	ensembl:ENSG00000100307			1	1	innatedb:IDBG-8072	FALSE	FALSE	FALSE	FALSE	FALSE
51882	0.240345	0.44471	refseq:NP_001257411|refseq:NP_002806|uniprotkb:O00231|uniprotkb:PSD11_HUMAN|hgnc:PSMD11(display_short)	PSMD11	ensembl:ENSG00000108671			1	2	innatedb:IDBG-40157	FALSE	FALSE	FALSE	FALSE	FALSE
51883	0.337924	0.527958	uniprotkb:DYRK2_HUMAN|refseq:NP_006473|uniprotkb:Q92630|refseq:NP_003574|hgnc:DYRK2(display_short)	DYRK2	ensembl:ENSG00000127334	3.86092e-09	-1.2466	1	3	innatedb:IDBG-45841	TRUE	FALSE	FALSE	FALSE	TRUE
51884	0.0554114	0.34907	refseq:NP_037386|uniprotkb:Q9UHD2|uniprotkb:TBK1_HUMAN|hgnc:TBK1(display_short)	TBK1	ensembl:ENSG00000183735			11	51	innatedb:IDBG-44993	FALSE	FALSE	FALSE	FALSE	FALSE
51885	0.337924	0.527958	refseq:NP_006592|uniprotkb:Q15185|uniprotkb:TEBP_HUMAN|refseq:NP_001269534|refseq:NP_001269531|refseq:NP_001269532|refseq:NP_001269530|refseq:NP_001269533|hgnc:PTGES3(display_short)	PTGES3	ensembl:ENSG00000110958			1	3	innatedb:IDBG-41485	FALSE	FALSE	FALSE	FALSE	FALSE
51886	0.845462	1	uniprotkb:LYN_HUMAN|refseq:NP_001104567|uniprotkb:P07948|refseq:NP_002341|hgnc:LYN(display_short)	LYN	ensembl:ENSG00000254087			3	35	innatedb:IDBG-408826	FALSE	FALSE	FALSE	FALSE	FALSE
51887	0.128407	0.34907	uniprotkb:GTPB2_HUMAN|uniprotkb:Q9BX10|refseq:NP_061969|refseq:NP_001273145|hgnc:GTPBP2(display_short)	GTPBP2	ensembl:ENSG00000172432			1	1	innatedb:IDBG-88539	FALSE	FALSE	FALSE	FALSE	FALSE
51888	0.240345	0.44471	uniprotkb:DRAM1_HUMAN|refseq:NP_060840|uniprotkb:Q8N682|hgnc:DRAM1(display_short)	DRAM1	ensembl:ENSG00000136048	5.66868e-06	-1.24029	1	2	innatedb:IDBG-53472	FALSE	FALSE	FALSE	FALSE	TRUE
51889	0.497128	0.66595	uniprotkb:AL5AP_HUMAN|refseq:NP_001620|uniprotkb:P20292|refseq:NP_001191335|hgnc:ALOX5AP(display_short)	ALOX5AP	ensembl:ENSG00000132965	0.0494912	1.00841	1	5	innatedb:IDBG-21438	FALSE	FALSE	FALSE	FALSE	FALSE
51890	0.422983	0.592603	uniprotkb:Q8NI27|uniprotkb:THOC2_HUMAN|refseq:NP_001075019|hgnc:THOC2(display_short)	THOC2	ensembl:ENSG00000125676			1	4	innatedb:IDBG-85061	FALSE	FALSE	FALSE	FALSE	FALSE
51891	0.337924	0.527958	refseq:NP_060597|refseq:NP_776065|uniprotkb:Q9BQ52|uniprotkb:RNZ2_HUMAN|refseq:NP_001159434|hgnc:ELAC2(display_short)	ELAC2	ensembl:ENSG00000006744			1	3	innatedb:IDBG-31246	FALSE	FALSE	FALSE	FALSE	FALSE
51892	0.128407	0.34907	uniprotkb:P35321|uniprotkb:SPR1A_HUMAN|refseq:NP_001186757|refseq:NP_005978|hgnc:SPRR1A(display_short)	SPRR1A	ensembl:ENSG00000169474			1	1	innatedb:IDBG-102582	FALSE	FALSE	FALSE	FALSE	FALSE
51893	0.561756	0.72595	refseq:NP_004587|uniprotkb:P09012|uniprotkb:SNRPA_HUMAN|hgnc:SNRPA(display_short)	SNRPA	ensembl:ENSG00000077312			1	6	innatedb:IDBG-52147	FALSE	FALSE	FALSE	FALSE	FALSE
51894	0.0827447	0.34907	refseq:NP_001257400|refseq:NP_003868|uniprotkb:O14508|uniprotkb:SOCS2_HUMAN|refseq:NP_001257396|refseq:NP_001257397|refseq:NP_001257398|refseq:NP_001257399|hgnc:SOCS2(display_short)	SOCS2	ensembl:ENSG00000120833	1.08247e-43	4.34136	2	4	innatedb:IDBG-51299	FALSE	FALSE	FALSE	FALSE	FALSE
51895	0.274389	0.495182	uniprotkb:NFYB_HUMAN|refseq:NP_006157|uniprotkb:P25208|hgnc:NFYB(display_short)	NFYB	ensembl:ENSG00000120837			2	8	innatedb:IDBG-54317	FALSE	FALSE	FALSE	FALSE	FALSE
51896	0.128407	0.34907	uniprotkb:GPD1L_HUMAN|refseq:NP_055956|uniprotkb:Q8N335|hgnc:GPD1L(display_short)	GPD1L	ensembl:ENSG00000152642			1	1	innatedb:IDBG-23626	FALSE	FALSE	FALSE	FALSE	FALSE
51897	0.128407	0.34907	uniprotkb:KAT7_HUMAN|refseq:NP_008998|uniprotkb:O95251|refseq:NP_001186084|refseq:NP_001186085|refseq:NP_001186087|refseq:NP_001186086|hgnc:KAT7(display_short)	KAT7	ensembl:ENSG00000136504			1	1	innatedb:IDBG-57826	FALSE	FALSE	FALSE	FALSE	FALSE
51898	0.128407	0.34907	refseq:NP_060889|uniprotkb:P35713|uniprotkb:SOX18_HUMAN|hgnc:SOX18(display_short)	SOX18	ensembl:ENSG00000203883			1	1	innatedb:IDBG-87692	FALSE	FALSE	FALSE	FALSE	FALSE
51899	0.240345	0.44471	refseq:NP_006282|uniprotkb:Q03169|uniprotkb:TNAP2_HUMAN|hgnc:TNFAIP2(display_short)	TNFAIP2	ensembl:ENSG00000185215	1.63015e-11	1.7674	1	2	innatedb:IDBG-21447	TRUE	FALSE	FALSE	FALSE	TRUE
51900	0.422983	0.592603	uniprotkb:KPYM_HUMAN|refseq:NP_001193725|refseq:NP_872270|uniprotkb:P14618|refseq:NP_002645|refseq:NP_001193727|refseq:NP_001193728|refseq:NP_872271|refseq:NP_001193726|hgnc:PKM(display_short)	PKM	ensembl:ENSG00000067225			1	4	innatedb:IDBG-20117	FALSE	FALSE	FALSE	FALSE	FALSE
51901	0.122306	0.34907	refseq:NP_006256|uniprotkb:O60216|uniprotkb:RAD21_HUMAN|hgnc:RAD21(display_short)	RAD21	ensembl:ENSG00000164754			5	21	innatedb:IDBG-33417	FALSE	FALSE	FALSE	FALSE	FALSE
51902	0.337924	0.527958	refseq:NP_006020|uniprotkb:PNMA1_HUMAN|uniprotkb:Q8ND90|hgnc:PNMA1(display_short)	PNMA1	ensembl:ENSG00000176903	0.000292603	-1.39055	1	3	innatedb:IDBG-11629	FALSE	FALSE	FALSE	FALSE	FALSE
51903	0.240345	0.44471	refseq:NP_002702|uniprotkb:PPR3A_HUMAN|uniprotkb:Q16821|hgnc:PPP1R3A(display_short)	PPP1R3A	ensembl:ENSG00000154415			1	2	innatedb:IDBG-36927	FALSE	FALSE	FALSE	FALSE	FALSE
51904	0.618089	0.778842	refseq:NP_001026854|uniprotkb:Q16629|uniprotkb:SRSF7_HUMAN|refseq:NP_001182375|hgnc:SRSF7(display_short)	SRSF7	ensembl:ENSG00000115875			1	7	innatedb:IDBG-46703	FALSE	FALSE	FALSE	FALSE	FALSE
51905	0.00519194	0.248944	uniprotkb:FOS_HUMAN|refseq:NP_005243|uniprotkb:P01100|hgnc:FOS(display_short)	FOS	ensembl:ENSG00000170345	1.00196e-33	4.66138	10	32	innatedb:IDBG-12957	FALSE	TRUE	FALSE	TRUE	TRUE
51906	0.337924	0.527958	uniprotkb:I17RD_HUMAN|uniprotkb:Q8NFM7|refseq:NP_060033|hgnc:IL17RD(display_short)	IL17RD	ensembl:ENSG00000144730			1	3	innatedb:IDBG-41013	FALSE	FALSE	FALSE	FALSE	FALSE
51907	0.240345	0.44471	uniprotkb:LBR_HUMAN|refseq:NP_002287|uniprotkb:Q14739|refseq:NP_919424|hgnc:LBR(display_short)	LBR	ensembl:ENSG00000143815			1	2	innatedb:IDBG-106939	FALSE	FALSE	FALSE	FALSE	FALSE
51908	0.260566	0.479573	refseq:NP_001056|uniprotkb:P19438|uniprotkb:TNR1A_HUMAN|hgnc:TNFRSF1A(display_short)	TNFRSF1A	ensembl:ENSG00000067182			5	27	innatedb:IDBG-13807	FALSE	FALSE	FALSE	FALSE	FALSE
51909	0.223762	0.44471	refseq:NP_002289|uniprotkb:P13796|uniprotkb:PLSL_HUMAN|hgnc:LCP1(display_short)	LCP1	ensembl:ENSG00000136167			2	7	innatedb:IDBG-30382	FALSE	FALSE	FALSE	FALSE	FALSE
51910	0.128407	0.34907	uniprotkb:Q9UNS1|uniprotkb:TIM_HUMAN|refseq:NP_003911|hgnc:TIMELESS(display_short)	TIMELESS	ensembl:ENSG00000111602			1	1	innatedb:IDBG-41018	FALSE	FALSE	FALSE	FALSE	FALSE
51911	0.00592096	0.274437	uniprotkb:IFNB_HUMAN|refseq:NP_002167|uniprotkb:P01574|hgnc:IFNB1(display_short)	IFNB1	ensembl:ENSG00000171855			8	23	innatedb:IDBG-53485	FALSE	FALSE	FALSE	FALSE	FALSE
51912	0.128407	0.34907	uniprotkb:COPZ2_HUMAN|refseq:NP_057513|uniprotkb:Q9P299|hgnc:COPZ2(display_short)	COPZ2	ensembl:ENSG00000005243			1	1	innatedb:IDBG-56512	FALSE	FALSE	FALSE	FALSE	FALSE
51913	0.128407	0.34907	refseq:NP_660286|uniprotkb:OMA1_HUMAN|uniprotkb:Q96E52|hgnc:OMA1(display_short)	OMA1	ensembl:ENSG00000162600	0.000324262	-1.07293	1	1	innatedb:IDBG-99205	FALSE	FALSE	FALSE	FALSE	FALSE
51914	1	1	uniprotkb:DAD1_HUMAN|refseq:NP_001335|uniprotkb:P61803|hgnc:DAD1(display_short)	DAD1	ensembl:ENSG00000129562	8.78044e-21	-1.8228	0	2	innatedb:IDBG-2747	FALSE	FALSE	TRUE	FALSE	FALSE
51915	0.473423	0.656652	uniprotkb:HNF1A_HUMAN|refseq:NP_000536|uniprotkb:P20823|hgnc:HNF1A(display_short)	HNF1A	ensembl:ENSG00000135100			5	35	innatedb:IDBG-61093	FALSE	TRUE	FALSE	FALSE	FALSE
51916	0.240345	0.44471	uniprotkb:CAP2_HUMAN|refseq:NP_006357|uniprotkb:P40123|hgnc:CAP2(display_short)	CAP2	ensembl:ENSG00000112186	3.76071e-10	-1.27935	1	2	innatedb:IDBG-63271	FALSE	FALSE	TRUE	TRUE	FALSE
51917	0.128407	0.34907	uniprotkb:KI20A_HUMAN|refseq:NP_005724|uniprotkb:O95235|hgnc:KIF20A(display_short)	KIF20A	ensembl:ENSG00000112984			1	1	innatedb:IDBG-46715	FALSE	FALSE	FALSE	FALSE	FALSE
51918	0.0164687	0.34907	uniprotkb:MLL5_HUMAN|refseq:NP_891847|uniprotkb:Q8IZD2|refseq:NP_061152|hgnc:KMT2E(display_short)	KMT2E	ensembl:ENSG00000005483			2	2	innatedb:IDBG-34737	FALSE	FALSE	FALSE	FALSE	FALSE
51919	0.324829	0.527958	uniprotkb:INGR1_HUMAN|refseq:NP_000407|uniprotkb:P15260|hgnc:IFNGR1(display_short)	IFNGR1	ensembl:ENSG00000027697			2	9	innatedb:IDBG-97020	FALSE	FALSE	FALSE	FALSE	FALSE
51920	0.497128	0.66595	refseq:NP_005017|uniprotkb:O00329|uniprotkb:PK3CD_HUMAN|hgnc:PIK3CD(display_short)	PIK3CD	ensembl:ENSG00000171608			1	5	innatedb:IDBG-88554	FALSE	FALSE	FALSE	FALSE	FALSE
51921	1	1	uniprotkb:KANK1_HUMAN|refseq:NP_001243805|uniprotkb:Q14678|refseq:NP_055973|refseq:NP_694856|refseq:NP_001243806|hgnc:KANK1(display_short)	KANK1	ensembl:ENSG00000107104	2.62784e-09	-1.25555	0	1	innatedb:IDBG-43688	FALSE	FALSE	FALSE	FALSE	FALSE
51922	0.128407	0.34907	refseq:NP_009076|uniprotkb:OZF_HUMAN|uniprotkb:Q15072|refseq:NP_001093108|refseq:NP_001093109|hgnc:ZNF146(display_short)	ZNF146	ensembl:ENSG00000167635			1	1	innatedb:IDBG-46712	FALSE	FALSE	FALSE	FALSE	FALSE
51923	0.128407	0.34907	uniprotkb:ANPRB_HUMAN|refseq:NP_003986|uniprotkb:P20594|hgnc:NPR2(display_short)	NPR2	ensembl:ENSG00000159899			1	1	innatedb:IDBG-64127	FALSE	FALSE	FALSE	FALSE	FALSE
51924	0.128407	0.34907	refseq:NP_000997|refseq:NP_001254628|uniprotkb:P61247|uniprotkb:RS3A_HUMAN|hgnc:RPS3A(display_short)	RPS3A	ensembl:ENSG00000145425			1	1	innatedb:IDBG-41024	FALSE	FALSE	FALSE	FALSE	FALSE
51925	0.173985	0.443088	uniprotkb:ERCC3_HUMAN|refseq:NP_000113|uniprotkb:P19447|hgnc:ERCC3(display_short)	ERCC3	ensembl:ENSG00000163161			2	6	innatedb:IDBG-68963	FALSE	FALSE	FALSE	FALSE	FALSE
51926	0.126961	0.34907	refseq:NP_002511|uniprotkb:NPM_HUMAN|uniprotkb:P06748|refseq:NP_954654|refseq:NP_001032827|hgnc:NPM1(display_short)	NPM1	ensembl:ENSG00000181163			3	10	innatedb:IDBG-57453	FALSE	FALSE	FALSE	FALSE	FALSE
51927	0.240345	0.44471	refseq:NP_001116319|uniprotkb:P48065|uniprotkb:S6A12_HUMAN|refseq:NP_003035|refseq:NP_001193860|refseq:NP_001116320|hgnc:SLC6A12(display_short)	SLC6A12	ensembl:ENSG00000111181			1	2	innatedb:IDBG-11214	FALSE	FALSE	FALSE	FALSE	FALSE
51928	0.128407	0.34907	hgnc:MIR199B(display_short)	MIR199B	ensembl:ENSG00000207581			1	1	innatedb:IDBG-126533	FALSE	FALSE	FALSE	FALSE	FALSE
51929	0.332226	0.527958	refseq:NP_061828|uniprotkb:P0CG47|uniprotkb:UBB_HUMAN|refseq:NP_001268649|refseq:NP_001268645|refseq:NP_001268648|refseq:NP_001268647|refseq:NP_001268646|hgnc:UBB(display_short)	UBB	ensembl:ENSG00000170315			19	132	innatedb:IDBG-32151	FALSE	FALSE	TRUE	FALSE	FALSE
51930	0.128407	0.34907	uniprotkb:ABLM2_HUMAN|refseq:NP_001123557|uniprotkb:Q6H8Q1|refseq:NP_001123559|refseq:NP_001123556|refseq:NP_115808|refseq:NP_001123555|refseq:NP_001123560|refseq:NP_001123558|refseq:NP_001273617|hgnc:ABLIM2(display_short)	ABLIM2	ensembl:ENSG00000163995			1	1	innatedb:IDBG-9357	FALSE	FALSE	FALSE	FALSE	FALSE
51931	0.497128	0.66595	uniprotkb:AP2A_HUMAN|refseq:NP_001027451|uniprotkb:P05549|refseq:NP_001035890|refseq:NP_003211|hgnc:TFAP2A(display_short)	TFAP2A	ensembl:ENSG00000137203			1	5	innatedb:IDBG-60624	FALSE	FALSE	FALSE	FALSE	FALSE
51932	0.240345	0.44471	uniprotkb:HS71L_HUMAN|refseq:NP_005518|uniprotkb:P34931|hgnc:HSPA1L(display_short)	HSPA1L	ensembl:ENSG00000204390			1	2	innatedb:IDBG-79249	FALSE	FALSE	FALSE	FALSE	FALSE
51933	1	1	uniprotkb:I2BP1_HUMAN|refseq:NP_056464|uniprotkb:Q8IU81|hgnc:IRF2BP1(display_short)	IRF2BP1	ensembl:ENSG00000170604	8.89405e-06	-1.26812	0	3	innatedb:IDBG-58309	TRUE	FALSE	FALSE	FALSE	FALSE
51934	0.128407	0.34907	uniprotkb:CCNA1_HUMAN|refseq:NP_003905|uniprotkb:P78396|refseq:NP_001104516|refseq:NP_001104517|refseq:NP_001104515|hgnc:CCNA1(display_short)	CCNA1	ensembl:ENSG00000133101			1	1	innatedb:IDBG-24529	FALSE	FALSE	FALSE	FALSE	FALSE
51935	0.337924	0.527958	uniprotkb:EHMT1_HUMAN|refseq:NP_001138999|uniprotkb:Q9H9B1|refseq:NP_079033|hgnc:EHMT1(display_short)	EHMT1	ensembl:ENSG00000181090			1	3	innatedb:IDBG-93549	FALSE	FALSE	FALSE	FALSE	FALSE
51936	0.128407	0.34907	uniprotkb:MIIP_HUMAN|refseq:NP_068752|uniprotkb:Q5JXC2|hgnc:MIIP(display_short)	MIIP	ensembl:ENSG00000116691			1	1	innatedb:IDBG-90035	FALSE	FALSE	FALSE	FALSE	FALSE
51937	0.337924	0.527958	uniprotkb:KLK2_HUMAN|refseq:NP_005542|uniprotkb:P20151|refseq:NP_001002231|refseq:NP_001243009|hgnc:KLK2(display_short)	KLK2	ensembl:ENSG00000167751			1	3	innatedb:IDBG-65080	FALSE	FALSE	FALSE	FALSE	FALSE
51938	0.240345	0.44471	uniprotkb:FAN1_HUMAN|refseq:NP_055782|uniprotkb:Q9Y2M0|refseq:NP_001139567|refseq:NP_001139566|refseq:NP_001139568|hgnc:FAN1(display_short)	FAN1	ensembl:ENSG00000198690			1	2	innatedb:IDBG-4900	FALSE	FALSE	FALSE	FALSE	FALSE
51939	0.128407	0.34907	refseq:NP_001239429|refseq:NP_001239428|uniprotkb:Q9BSD3|uniprotkb:RHNO1_HUMAN|refseq:NP_001244026|refseq:NP_001244027|hgnc:RHNO1(display_short)	RHNO1	ensembl:ENSG00000171792			1	1	innatedb:IDBG-12540	FALSE	FALSE	FALSE	FALSE	FALSE
51940	1	1	uniprotkb:MRP_HUMAN|refseq:NP_075385|uniprotkb:P49006|hgnc:MARCKSL1(display_short)	MARCKSL1	ensembl:ENSG00000175130	1.48087e-11	1.7447	0	1	innatedb:IDBG-95724	FALSE	FALSE	FALSE	FALSE	FALSE
51941	0.0164687	0.34907	refseq:NP_002781|uniprotkb:P28066|uniprotkb:PSA5_HUMAN|refseq:NP_001186701|refseq:NP_001186702|refseq:NP_001186703|hgnc:PSMA5(display_short)	PSMA5	ensembl:ENSG00000143106			2	2	innatedb:IDBG-100819	FALSE	FALSE	FALSE	FALSE	FALSE
51942	0.422983	0.592603	uniprotkb:ATX2L_HUMAN|refseq:NP_680782|uniprotkb:Q8WWM7|refseq:NP_663760|refseq:NP_680781|refseq:NP_009176|refseq:NP_680780|refseq:NP_059867|hgnc:ATXN2L(display_short)	ATXN2L	ensembl:ENSG00000168488			1	4	innatedb:IDBG-23203	FALSE	FALSE	FALSE	FALSE	FALSE
51943	1	1	refseq:NP_002828|uniprotkb:P23467|uniprotkb:PTPRB_HUMAN|refseq:NP_001103224|refseq:NP_001193901|refseq:NP_001193900|hgnc:PTPRB(display_short)	PTPRB	ensembl:ENSG00000127329	1.55473e-15	-1.82238	0	2	innatedb:IDBG-47655	FALSE	FALSE	FALSE	FALSE	FALSE
51944	1	1	refseq:NP_038198|uniprotkb:Q9UBK7|uniprotkb:RBL2A_HUMAN|refseq:NP_009013|hgnc:RABL2A(display_short)	RABL2A	ensembl:ENSG00000144134	0.000136957	-1.42494	0	1	innatedb:IDBG-67266	FALSE	FALSE	FALSE	FALSE	FALSE
51945	0.561756	0.72595	refseq:NP_001002029|uniprotkb:P0C0L5|hgnc:C4B(display_short)	C4B	ensembl:ENSG00000224389			1	6	innatedb:IDBG-301132	FALSE	FALSE	FALSE	FALSE	FALSE
51946	0.337924	0.527958	uniprotkb:KS6A3_HUMAN|refseq:NP_004577|uniprotkb:P51812|hgnc:RPS6KA3(display_short)	RPS6KA3	ensembl:ENSG00000177189	3.95063e-07	1.26803	1	3	innatedb:IDBG-50812	FALSE	FALSE	FALSE	FALSE	FALSE
51947	0.0451868	0.34907	hgnc:MIR141(display_short)	MIR141	ensembl:ENSG00000207708			2	3	innatedb:IDBG-126529	FALSE	FALSE	FALSE	FALSE	FALSE
51948	0.709984	0.867897	uniprotkb:IRS1_HUMAN|refseq:NP_005535|uniprotkb:P35568|hgnc:IRS1(display_short)	IRS1	ensembl:ENSG00000169047			1	9	innatedb:IDBG-82407	FALSE	FALSE	FALSE	FALSE	FALSE
51949	1	1	refseq:NP_776049|uniprotkb:P23381|uniprotkb:SYWC_HUMAN|refseq:NP_998810|refseq:NP_998811|refseq:NP_004175|hgnc:WARS(display_short)	WARS	ensembl:ENSG00000140105	1.71046e-11	1.36824	0	1	innatedb:IDBG-20170	TRUE	FALSE	FALSE	FALSE	TRUE
51950	0.128407	0.34907	hgnc:MIR10A(display_short)	MIR10A	ensembl:ENSG00000257178			1	1	innatedb:IDBG-546734	FALSE	FALSE	FALSE	FALSE	FALSE
51951	1	1	refseq:NP_002950|uniprotkb:Q99523|uniprotkb:SORT_HUMAN|refseq:NP_001192157|hgnc:SORT1(display_short)	SORT1	ensembl:ENSG00000134243	5.18061e-12	-1.34153	0	1	innatedb:IDBG-100814	TRUE	FALSE	FALSE	FALSE	FALSE
51952	0.128407	0.34907	uniprotkb:PDE4C_HUMAN|uniprotkb:Q08493|refseq:NP_001092288|refseq:NP_001092289|refseq:NP_000914|hgnc:PDE4C(display_short)	PDE4C	ensembl:ENSG00000105650			1	1	innatedb:IDBG-37833	FALSE	FALSE	FALSE	FALSE	FALSE
51953	0.126405	0.34907	uniprotkb:ERH_HUMAN|refseq:NP_004441|uniprotkb:P84090|hgnc:ERH(display_short)	ERH	ensembl:ENSG00000100632			2	5	innatedb:IDBG-10378	FALSE	FALSE	FALSE	FALSE	FALSE
51954	0.240345	0.44471	uniprotkb:IGHG4_HUMAN|uniprotkb:P01861|hgnc:IGHG4(display_short)	IGHG4	ensembl:ENSG00000211892			1	2	innatedb:IDBG-124361	FALSE	FALSE	FALSE	FALSE	FALSE
51955	0.337924	0.527958	uniprotkb:MYOZ2_HUMAN|refseq:NP_057683|uniprotkb:Q9NPC6|hgnc:MYOZ2(display_short)	MYOZ2	ensembl:ENSG00000172399			1	3	innatedb:IDBG-35656	FALSE	FALSE	FALSE	FALSE	FALSE
51956	0.173985	0.443088	refseq:NP_003760|uniprotkb:Q13242|uniprotkb:SRSF9_HUMAN|hgnc:SRSF9(display_short)	SRSF9	ensembl:ENSG00000111786			2	6	innatedb:IDBG-60612	FALSE	FALSE	FALSE	FALSE	FALSE
51957	0.337924	0.527958	uniprotkb:NH2L1_HUMAN|refseq:NP_001003796|uniprotkb:P55769|refseq:NP_004999|hgnc:NHP2L1(display_short)	NHP2L1	ensembl:ENSG00000100138			1	3	innatedb:IDBG-9368	FALSE	FALSE	FALSE	FALSE	FALSE
51958	0.0572582	0.34907	uniprotkb:CFLAR_HUMAN|refseq:NP_001189444|refseq:NP_003870|uniprotkb:O15519|refseq:NP_001189445|refseq:NP_001120656|refseq:NP_001189446|refseq:NP_001120655|refseq:NP_001189447|refseq:NP_001189448|hgnc:CFLAR(display_short)	CFLAR	ensembl:ENSG00000003402			4	12	innatedb:IDBG-78386	FALSE	TRUE	FALSE	FALSE	FALSE
51959	1	1	uniprotkb:ICAL_HUMAN|refseq:NP_001177371|uniprotkb:P20810|refseq:NP_775083|refseq:NP_001035905|refseq:NP_001271141|refseq:NP_001271142|hgnc:CAST(display_short)	CAST	ensembl:ENSG00000153113	6.54371e-12	-1.6374	0	1	innatedb:IDBG-34327	FALSE	FALSE	FALSE	FALSE	FALSE
51960	0.0718799	0.34907	refseq:NP_149024|uniprotkb:Q969D9|uniprotkb:TSLP_HUMAN|refseq:NP_612561|hgnc:TSLP(display_short)	TSLP	ensembl:ENSG00000145777	1.23042e-41	4.05456	3	8	innatedb:IDBG-36507	TRUE	TRUE	FALSE	FALSE	TRUE
51961	0.0827447	0.34907	refseq:NP_003366|uniprotkb:P45880|uniprotkb:VDAC2_HUMAN|refseq:NP_001171712|refseq:NP_001171752|hgnc:VDAC2(display_short)	VDAC2	ensembl:ENSG00000165637			2	4	innatedb:IDBG-79237	FALSE	FALSE	FALSE	FALSE	FALSE
51962	0.561756	0.72595	refseq:NP_001093869|uniprotkb:PDS5A_HUMAN|uniprotkb:Q29RF7|refseq:NP_001093870|hgnc:PDS5A(display_short)	PDS5A	ensembl:ENSG00000121892			1	6	innatedb:IDBG-14730	FALSE	FALSE	FALSE	FALSE	FALSE
51963	1	1	uniprotkb:MYO5A_HUMAN|refseq:NP_001135967|uniprotkb:Q9Y4I1|refseq:NP_000250|hgnc:MYO5A(display_short)	MYO5A	ensembl:ENSG00000197535	9.32945e-08	-1.07048	0	1	innatedb:IDBG-12551	FALSE	FALSE	FALSE	FALSE	FALSE
51964	0.128407	0.34907	hgnc:MIR96(display_short)	MIR96	ensembl:ENSG00000199158			1	1	innatedb:IDBG-126541	FALSE	FALSE	FALSE	FALSE	FALSE
51965	0.126961	0.34907	uniprotkb:C1QBP_HUMAN|refseq:NP_001203|uniprotkb:Q07021|hgnc:C1QBP(display_short)	C1QBP	ensembl:ENSG00000108561			3	10	innatedb:IDBG-21497	FALSE	FALSE	FALSE	FALSE	FALSE
51966	0.422983	0.592603	uniprotkb:M2OM_HUMAN|refseq:NP_003553|uniprotkb:Q02978|refseq:NP_001158890|refseq:NP_001158889|hgnc:SLC25A11(display_short)	SLC25A11	ensembl:ENSG00000108528			1	4	innatedb:IDBG-20165	FALSE	FALSE	FALSE	FALSE	FALSE
51967	0.173985	0.443088	refseq:NP_898831|refseq:NP_898830|refseq:NP_898883|uniprotkb:CREM_HUMAN|refseq:NP_001254495|refseq:NP_001872|uniprotkb:Q03060|refseq:NP_001254491|refseq:NP_853549|refseq:NP_898829|refseq:NP_001254492|refseq:NP_877572|refseq:NP_877570|refseq:NP_874389|refseq:NP_001254493|refseq:NP_874390|refseq:NP_874393|refseq:NP_874388|refseq:NP_874392|refseq:NP_874387|refseq:NP_001254499|refseq:NP_874386|refseq…	CREM	ensembl:ENSG00000095794			2	6	innatedb:IDBG-69430	FALSE	FALSE	FALSE	FALSE	FALSE
51968	0.240345	0.44471	uniprotkb:CCR8_HUMAN|refseq:NP_005192|uniprotkb:P51685|hgnc:CCR8(display_short)	CCR8	ensembl:ENSG00000179934			1	2	innatedb:IDBG-26700	FALSE	FALSE	FALSE	FALSE	FALSE
51969	0.0942366	0.34907	uniprotkb:H2AY_HUMAN|refseq:NP_001035248|refseq:NP_004884|uniprotkb:O75367|refseq:NP_613075|refseq:NP_613258|hgnc:H2AFY(display_short)	H2AFY	ensembl:ENSG00000113648			4	14	innatedb:IDBG-45483	FALSE	FALSE	FALSE	FALSE	FALSE
51970	0.128407	0.34907	uniprotkb:BLNK_HUMAN|refseq:NP_037446|uniprotkb:Q8WV28|refseq:NP_001107566|refseq:NP_001245369|refseq:NP_001245370|refseq:NP_001245371|hgnc:BLNK(display_short)	BLNK	ensembl:ENSG00000095585			1	1	innatedb:IDBG-83724	FALSE	FALSE	FALSE	FALSE	FALSE
51971	0.0827447	0.34907	uniprotkb:EGR3_HUMAN|refseq:NP_001186810|refseq:NP_004421|uniprotkb:Q06889|refseq:NP_001186809|hgnc:EGR3(display_short)	EGR3	ensembl:ENSG00000179388	5.46453e-24	6.28609	2	4	innatedb:IDBG-11219	FALSE	FALSE	FALSE	FALSE	TRUE
51972	1	1	uniprotkb:CY24A_HUMAN|refseq:NP_000092|uniprotkb:P13498|hgnc:CYBA(display_short)	CYBA	ensembl:ENSG00000051523	0.00510328	1.28196	0	3	innatedb:IDBG-46334	FALSE	FALSE	FALSE	FALSE	FALSE
51973	0.173985	0.443088	refseq:NP_006564|uniprotkb:Q9Y275|uniprotkb:TN13B_HUMAN|refseq:NP_001139117|hgnc:TNFSF13B(display_short)	TNFSF13B	ensembl:ENSG00000102524			2	6	innatedb:IDBG-49841	FALSE	FALSE	FALSE	FALSE	FALSE
51974	0.126405	0.34907	refseq:NP_004080|uniprotkb:Q99576|uniprotkb:T22D3_HUMAN|refseq:NP_001015881|refseq:NP_932174|hgnc:TSC22D3(display_short)	TSC22D3	ensembl:ENSG00000157514			2	5	innatedb:IDBG-81583	FALSE	FALSE	FALSE	FALSE	FALSE
51975	0.128407	0.34907	uniprotkb:C1GLT_HUMAN|uniprotkb:Q9NS00|refseq:NP_064541|hgnc:C1GALT1(display_short)	C1GALT1	ensembl:ENSG00000106392			1	1	innatedb:IDBG-8487	FALSE	FALSE	FALSE	FALSE	FALSE
51976	0.240345	0.44471	uniprotkb:JARD2_HUMAN|refseq:NP_004964|uniprotkb:Q92833|refseq:NP_001253969|hgnc:JARID2(display_short)	JARID2	ensembl:ENSG00000008083			1	2	innatedb:IDBG-62820	FALSE	FALSE	FALSE	FALSE	FALSE
51977	0.128407	0.34907	refseq:NP_689739|uniprotkb:PAR3L_HUMAN|uniprotkb:Q8TEW8|refseq:NP_476518|refseq:NP_995585|hgnc:PARD3B(display_short)	PARD3B	ensembl:ENSG00000116117	1.76507e-08	-1.24751	1	1	innatedb:IDBG-79260	FALSE	FALSE	FALSE	FALSE	FALSE
51978	0.422983	0.592603	refseq:NP_005096|uniprotkb:Q9Y5S9|hgnc:RBM8A(display_short)	RBM8A	ensembl:ENSG00000265241			1	4	innatedb:IDBG-777027	FALSE	FALSE	FALSE	FALSE	FALSE
51979	0.618089	0.778842	refseq:NP_056958|uniprotkb:Q06330|uniprotkb:SUH_HUMAN|refseq:NP_976028|refseq:NP_005340|refseq:NP_976029|hgnc:RBPJ(display_short)	RBPJ	ensembl:ENSG00000168214			1	7	innatedb:IDBG-12527	FALSE	FALSE	FALSE	FALSE	FALSE
51980	0.561756	0.72595	uniprotkb:IL21_HUMAN|refseq:NP_068575|uniprotkb:Q9HBE4|refseq:NP_001193935|hgnc:IL21(display_short)	IL21	ensembl:ENSG00000138684			1	6	innatedb:IDBG-36977	FALSE	FALSE	FALSE	FALSE	FALSE
51981	0.375828	0.577447	uniprotkb:ATG5_HUMAN|refseq:NP_004840|uniprotkb:Q9H1Y0|refseq:NP_001273035|refseq:NP_001273037|refseq:NP_001273036|refseq:NP_001273040|hgnc:ATG5(display_short)	ATG5	ensembl:ENSG00000057663			3	17	innatedb:IDBG-94856	FALSE	FALSE	FALSE	FALSE	FALSE
51982	0.561756	0.72595	uniprotkb:ADA15_HUMAN|refseq:NP_997080|uniprotkb:Q13444|refseq:NP_997077|refseq:NP_003806|refseq:NP_997078|refseq:NP_001248394|refseq:NP_997074|refseq:NP_997079|refseq:NP_001248393|refseq:NP_001248395|hgnc:ADAM15(display_short)	ADAM15	ensembl:ENSG00000143537			1	6	innatedb:IDBG-103072	FALSE	FALSE	FALSE	FALSE	FALSE
51983	0.128407	0.34907	refseq:NP_113654|uniprotkb:Q96Q05|uniprotkb:TPPC9_HUMAN|refseq:NP_001153844|hgnc:TRAPPC9(display_short)	TRAPPC9	ensembl:ENSG00000167632			1	1	innatedb:IDBG-36970	FALSE	FALSE	FALSE	FALSE	FALSE
51984	0.173985	0.443088	uniprotkb:FGFR2_HUMAN|refseq:NP_000132|uniprotkb:P21802|refseq:NP_001138387|refseq:NP_001138388|refseq:NP_001138390|refseq:NP_001138386|refseq:NP_001138389|refseq:NP_001138391|refseq:NP_001138385|refseq:NP_075259|refseq:NP_075418|hgnc:FGFR2(display_short)	FGFR2	ensembl:ENSG00000066468	0.0360357	1.12786	2	6	innatedb:IDBG-91347	FALSE	FALSE	FALSE	FALSE	TRUE
51985	0.240345	0.44471	refseq:NP_115664|uniprotkb:Q96QD9|uniprotkb:UIF_HUMAN|refseq:NP_001011537|hgnc:FYTTD1(display_short)	FYTTD1	ensembl:ENSG00000122068			1	2	innatedb:IDBG-71774	FALSE	FALSE	FALSE	FALSE	FALSE
51986	1	1	uniprotkb:P10828|uniprotkb:THB_HUMAN|refseq:NP_001121648|refseq:NP_000452|refseq:NP_001121649|refseq:NP_001239563|hgnc:THRB(display_short)	THRB	ensembl:ENSG00000151090	1.26737e-07	1.78451	0	3	innatedb:IDBG-22332	FALSE	FALSE	FALSE	TRUE	FALSE
51987	0.832811	0.991883	uniprotkb:LY96_HUMAN|refseq:NP_056179|uniprotkb:Q9Y6Y9|refseq:NP_001182726|hgnc:LY96(display_short)	LY96	ensembl:ENSG00000154589			1	13	innatedb:IDBG-25842	FALSE	FALSE	FALSE	FALSE	FALSE
51988	0.128407	0.34907	refseq:NP_072055|refseq:NP_000506|uniprotkb:P01241|uniprotkb:SOMA_HUMAN|refseq:NP_072054|refseq:NP_072053|refseq:NP_072056|hgnc:GH1(display_short)	GH1	ensembl:ENSG00000259384			1	1	innatedb:IDBG-543240	FALSE	FALSE	FALSE	FALSE	FALSE
51989	0.0164687	0.34907	uniprotkb:CRTAM_HUMAN|refseq:NP_062550|uniprotkb:O95727|hgnc:CRTAM(display_short)	CRTAM	ensembl:ENSG00000109943			2	2	innatedb:IDBG-74801	FALSE	FALSE	FALSE	FALSE	FALSE
51990	0.747283	0.906657	refseq:NP_055596|uniprotkb:Q8TDY2|uniprotkb:RBCC1_HUMAN|refseq:NP_001077086|hgnc:RB1CC1(display_short)	RB1CC1	ensembl:ENSG00000023287			1	10	innatedb:IDBG-21487	FALSE	FALSE	FALSE	FALSE	FALSE
51991	0.618089	0.778842	uniprotkb:BMX_HUMAN|uniprotkb:P51813|refseq:NP_975010|refseq:NP_001712|hgnc:BMX(display_short)	BMX	ensembl:ENSG00000102010			1	7	innatedb:IDBG-46340	FALSE	FALSE	FALSE	FALSE	FALSE
51992	0.0451868	0.34907	uniprotkb:GORS2_HUMAN|refseq:NP_001188357|refseq:NP_056345|uniprotkb:Q9H8Y8|hgnc:GORASP2(display_short)	GORASP2	ensembl:ENSG00000115806			2	3	innatedb:IDBG-74804	FALSE	FALSE	FALSE	FALSE	FALSE
51993	0.128407	0.34907	refseq:NP_066954|uniprotkb:PTPA_HUMAN|uniprotkb:Q15257|refseq:NP_821070|refseq:NP_821068|refseq:NP_821067|refseq:NP_001180326|refseq:NP_001258761|hgnc:PPP2R4(display_short)	PPP2R4	ensembl:ENSG00000119383			1	1	innatedb:IDBG-89032	FALSE	FALSE	FALSE	FALSE	FALSE
51994	0.128407	0.34907	refseq:NP_000972|uniprotkb:P84098|uniprotkb:RL19_HUMAN|hgnc:RPL19(display_short)	RPL19	ensembl:ENSG00000108298			1	1	innatedb:IDBG-45490	FALSE	FALSE	FALSE	FALSE	FALSE
51995	0.422209	0.592603	refseq:NP_861974|uniprotkb:Q9Y3B3|uniprotkb:TMED7_HUMAN|hgnc:TMED7(display_short)	TMED7	ensembl:ENSG00000134970			2	11	innatedb:IDBG-37819	FALSE	FALSE	FALSE	FALSE	FALSE
51996	0.128407	0.34907	uniprotkb:Q9Y4R7|uniprotkb:TTLL3_HUMAN|refseq:NP_001021100|hgnc:TTLL3(display_short)	TTLL3	ensembl:ENSG00000214021			1	1	innatedb:IDBG-235749	FALSE	FALSE	FALSE	FALSE	FALSE
51997	0.0495426	0.34907	refseq:NP_003318|uniprotkb:P43489|uniprotkb:TNR4_HUMAN|hgnc:TNFRSF4(display_short)	TNFRSF4	ensembl:ENSG00000186827			3	7	innatedb:IDBG-84605	FALSE	FALSE	FALSE	FALSE	FALSE
51998	0.497128	0.66595	uniprotkb:GCH1_HUMAN|refseq:NP_001019195|uniprotkb:P30793|refseq:NP_001019242|refseq:NP_001019241|refseq:NP_000152|hgnc:GCH1(display_short)	GCH1	ensembl:ENSG00000131979	3.51403e-09	1.64312	1	5	innatedb:IDBG-7150	TRUE	FALSE	FALSE	FALSE	FALSE
51999	0.0451868	0.34907	refseq:NP_002884|uniprotkb:Q16576|uniprotkb:RBBP7_HUMAN|refseq:NP_001185648|hgnc:RBBP7(display_short)	RBBP7	ensembl:ENSG00000102054			2	3	innatedb:IDBG-47673	FALSE	FALSE	FALSE	FALSE	FALSE
52000	0.366933	0.571355	uniprotkb:IKKA_HUMAN|refseq:NP_001269|uniprotkb:O15111|hgnc:CHUK(display_short)	CHUK	ensembl:ENSG00000213341			11	75	innatedb:IDBG-243385	FALSE	TRUE	FALSE	FALSE	FALSE
52001	0.128407	0.34907	refseq:NP_659467|uniprotkb:PPR35_HUMAN|uniprotkb:Q8TAP8|hgnc:PPP1R35(display_short)	PPP1R35	ensembl:ENSG00000160813			1	1	innatedb:IDBG-31274	FALSE	FALSE	FALSE	FALSE	FALSE
52002	0.618089	0.778842	uniprotkb:EGLN1_HUMAN|refseq:NP_071334|uniprotkb:Q9GZT9|hgnc:EGLN1(display_short)	EGLN1	ensembl:ENSG00000135766			1	7	innatedb:IDBG-107429	FALSE	FALSE	FALSE	FALSE	FALSE
52003	1	1	uniprotkb:Q96FJ0|uniprotkb:STALP_HUMAN|refseq:NP_065850|hgnc:STAMBPL1(display_short)	STAMBPL1	ensembl:ENSG00000138134	1.41479e-28	2.49944	0	2	innatedb:IDBG-81574	FALSE	FALSE	FALSE	FALSE	TRUE
52004	1	1	uniprotkb:MMP2_HUMAN|refseq:NP_004521|uniprotkb:P08253|refseq:NP_001121363|hgnc:MMP2(display_short)	MMP2	ensembl:ENSG00000087245	4.26576e-15	-2.44071	0	2	innatedb:IDBG-31271	FALSE	FALSE	FALSE	FALSE	FALSE
52005	0.240345	0.44471	uniprotkb:ING4_HUMAN|refseq:NP_057246|uniprotkb:Q9UNL4|refseq:NP_001121054|refseq:NP_001121055|refseq:NP_001121057|refseq:NP_001121058|refseq:NP_001121056|hgnc:ING4(display_short)	ING4	ensembl:ENSG00000111653			1	2	innatedb:IDBG-14716	FALSE	FALSE	FALSE	FALSE	FALSE
52006	0.240345	0.44471	uniprotkb:AIMP2_HUMAN|refseq:NP_006294|uniprotkb:Q13155|hgnc:AIMP2(display_short)	AIMP2	ensembl:ENSG00000106305			1	2	innatedb:IDBG-8010	FALSE	FALSE	FALSE	FALSE	FALSE
52007	0.171161	0.443088	refseq:NP_037483|uniprotkb:Q9UL17|uniprotkb:TBX21_HUMAN|hgnc:TBX21(display_short)	TBX21	ensembl:ENSG00000073861			7	36	innatedb:IDBG-56151	FALSE	FALSE	FALSE	FALSE	FALSE
52008	0.240345	0.44471	refseq:NP_776160|uniprotkb:Q495A1|uniprotkb:TIGIT_HUMAN|hgnc:TIGIT(display_short)	TIGIT	ensembl:ENSG00000181847			1	2	innatedb:IDBG-50851	FALSE	FALSE	FALSE	FALSE	FALSE
52009	0.0164687	0.34907	hgnc:MIR130A(display_short)	MIR130A	ensembl:ENSG00000208009			2	2	innatedb:IDBG-126561	FALSE	FALSE	FALSE	FALSE	FALSE
52010	1	1	uniprotkb:FOXP2_HUMAN|uniprotkb:O15409|refseq:NP_001166238|refseq:NP_683697|refseq:NP_683696|refseq:NP_683698|refseq:NP_001166237|refseq:NP_055306|hgnc:FOXP2(display_short)	FOXP2	ensembl:ENSG00000128573	1.3398e-07	-1.80079	0	1	innatedb:IDBG-36961	FALSE	FALSE	FALSE	FALSE	TRUE
52011	0.561756	0.72595	refseq:NP_002638|uniprotkb:PK3C3_HUMAN|uniprotkb:Q8NEB9|hgnc:PIK3C3(display_short)	PIK3C3	ensembl:ENSG00000078142			1	6	innatedb:IDBG-2711	FALSE	FALSE	FALSE	FALSE	FALSE
52012	0.0012105	0.177351	uniprotkb:HDAC1_HUMAN|refseq:NP_004955|uniprotkb:Q13547|hgnc:HDAC1(display_short)	HDAC1	ensembl:ENSG00000116478			12	36	innatedb:IDBG-95712	FALSE	FALSE	FALSE	FALSE	FALSE
52013	0.667189	0.823547	uniprotkb:M3K6_HUMAN|uniprotkb:O95382|refseq:NP_004663|refseq:NP_001284538|hgnc:MAP3K6(display_short)	MAP3K6	ensembl:ENSG00000142733			1	8	innatedb:IDBG-94865	FALSE	FALSE	FALSE	FALSE	FALSE
52014	0.126405	0.34907	uniprotkb:FBRL_HUMAN|refseq:NP_001427|uniprotkb:P22087|hgnc:FBL(display_short)	FBL	ensembl:ENSG00000105202			2	5	innatedb:IDBG-50843	FALSE	FALSE	FALSE	FALSE	FALSE
52015	1	1	refseq:NP_002244|uniprotkb:P35968|uniprotkb:VGFR2_HUMAN|hgnc:KDR(display_short)	KDR	ensembl:ENSG00000128052	8.00506e-06	-1.97729	0	3	innatedb:IDBG-19161	FALSE	FALSE	FALSE	FALSE	TRUE
52016	0.497128	0.66595	refseq:NP_006258|uniprotkb:P49792|uniprotkb:RBP2_HUMAN|hgnc:RANBP2(display_short)	RANBP2	ensembl:ENSG00000153201			1	5	innatedb:IDBG-65098	FALSE	FALSE	FALSE	FALSE	FALSE
52017	0.240345	0.44471	refseq:NP_004772|uniprotkb:Q15836|uniprotkb:VAMP3_HUMAN|hgnc:VAMP3(display_short)	VAMP3	ensembl:ENSG00000049245			1	2	innatedb:IDBG-88198	FALSE	FALSE	FALSE	FALSE	FALSE
52018	0.15869	0.423122	uniprotkb:HNRPK_HUMAN|refseq:NP_002131|uniprotkb:P61978|refseq:NP_112553|refseq:NP_112552|hgnc:HNRNPK(display_short)	HNRNPK	ensembl:ENSG00000165119			3	11	innatedb:IDBG-73948	FALSE	FALSE	FALSE	FALSE	FALSE
52019	0.173985	0.443088	refseq:NP_000584|uniprotkb:Q03518|uniprotkb:TAP1_HUMAN|refseq:NP_001278951|hgnc:TAP1(display_short)	TAP1	ensembl:ENSG00000168394			2	6	innatedb:IDBG-81568	FALSE	FALSE	FALSE	FALSE	FALSE
52020	0.0554153	0.34907	refseq:NP_000585|uniprotkb:P01375|hgnc:TNF(display_short)	TNF	ensembl:ENSG00000232810			10	45	innatedb:IDBG-300259	FALSE	FALSE	FALSE	FALSE	TRUE
52021	0.128407	0.34907	refseq:NP_006080|uniprotkb:Q9UQR0|uniprotkb:SCML2_HUMAN|hgnc:SCML2(display_short)	SCML2	ensembl:ENSG00000102098			1	1	innatedb:IDBG-48532	FALSE	FALSE	FALSE	FALSE	FALSE
52022	0.240345	0.44471	refseq:NP_002988|uniprotkb:P18827|uniprotkb:SDC1_HUMAN|refseq:NP_001006947|hgnc:SDC1(display_short)	SDC1	ensembl:ENSG00000115884			1	2	innatedb:IDBG-32196	FALSE	FALSE	FALSE	FALSE	FALSE
52023	0.240345	0.44471	uniprotkb:Q9Y4B6|uniprotkb:VPRBP_HUMAN|refseq:NP_055518|refseq:NP_001165375|hgnc:VPRBP(display_short)	VPRBP	ensembl:ENSG00000145041			1	2	innatedb:IDBG-37403	FALSE	FALSE	FALSE	FALSE	FALSE
52024	0.128407	0.34907	refseq:NP_065190|uniprotkb:Q96EK4|uniprotkb:THA11_HUMAN|hgnc:THAP11(display_short)	THAP11	ensembl:ENSG00000168286			1	1	innatedb:IDBG-37408	FALSE	FALSE	FALSE	FALSE	FALSE
52025	0.128407	0.34907	uniprotkb:CYTSB_HUMAN|refseq:NP_001028725|uniprotkb:Q5M775|refseq:NP_001028727|refseq:NP_690868|refseq:NP_001028726|refseq:NP_001230368|refseq:NP_001230367|hgnc:SPECC1(display_short)	SPECC1	ensembl:ENSG00000128487			1	1	innatedb:IDBG-35228	FALSE	FALSE	FALSE	FALSE	FALSE
52026	0.497128	0.66595	uniprotkb:CEAM1_HUMAN|refseq:NP_001703|uniprotkb:P13688|refseq:NP_001171744|refseq:NP_001171742|refseq:NP_001171745|refseq:NP_001020083|refseq:NP_001192273|hgnc:CEACAM1(display_short)	CEACAM1	ensembl:ENSG00000079385			1	5	innatedb:IDBG-54381	FALSE	FALSE	FALSE	FALSE	FALSE
52027	0.00277845	0.200443	uniprotkb:BCL3_HUMAN|refseq:NP_005169|uniprotkb:P20749|hgnc:BCL3(display_short)	BCL3	ensembl:ENSG00000069399			5	9	innatedb:IDBG-56568	FALSE	FALSE	FALSE	FALSE	FALSE
52028	1	1	refseq:NP_056006|uniprotkb:Q9H0K1|uniprotkb:SIK2_HUMAN|hgnc:SIK2(display_short)	SIK2	ensembl:ENSG00000170145	2.21357e-07	-1.28366	0	1	innatedb:IDBG-70866	FALSE	FALSE	FALSE	FALSE	FALSE
52029	0.240345	0.44471	refseq:NP_060941|uniprotkb:Q8WU90|uniprotkb:ZC3HF_HUMAN|hgnc:ZC3H15(display_short)	ZC3H15	ensembl:ENSG00000065548			1	2	innatedb:IDBG-77028	FALSE	FALSE	FALSE	FALSE	FALSE
52030	0.0495426	0.34907	uniprotkb:FOSL2_HUMAN|uniprotkb:P15408|refseq:NP_005244|hgnc:FOSL2(display_short)	FOSL2	ensembl:ENSG00000075426			3	7	innatedb:IDBG-41072	FALSE	FALSE	FALSE	FALSE	FALSE
52031	0.77979	0.93838	uniprotkb:NALP2_HUMAN|uniprotkb:Q9NX02|refseq:NP_001167554|refseq:NP_060322|refseq:NP_001167553|refseq:NP_001167552|hgnc:NLRP2(display_short)	NLRP2	ensembl:ENSG00000022556			1	11	innatedb:IDBG-69883	FALSE	FALSE	FALSE	FALSE	FALSE
52032	0.128407	0.34907	refseq:NP_057703|uniprotkb:PLAC8_HUMAN|uniprotkb:Q9NZF1|refseq:NP_001124187|refseq:NP_001124188|hgnc:PLAC8(display_short)	PLAC8	ensembl:ENSG00000145287			1	1	innatedb:IDBG-27607	FALSE	FALSE	FALSE	FALSE	FALSE
52033	0.00762891	0.283845	uniprotkb:KLF9_HUMAN|refseq:NP_001197|uniprotkb:Q13886|hgnc:KLF9(display_short)	KLF9	ensembl:ENSG00000119138	5.27939e-06	-1.0475	3	4	innatedb:IDBG-69880	TRUE	FALSE	FALSE	FALSE	TRUE
52034	1	1	uniprotkb:O95398|uniprotkb:RPGF3_HUMAN|refseq:NP_001092002|refseq:NP_006096|refseq:NP_001092001|hgnc:RAPGEF3(display_short)	RAPGEF3	ensembl:ENSG00000079337	0.00123016	-1.38722	0	1	innatedb:IDBG-28934	FALSE	FALSE	FALSE	FALSE	FALSE
52035	0.173985	0.443088	uniprotkb:IL18R_HUMAN|refseq:NP_003846|uniprotkb:Q13478|refseq:NP_001269328|hgnc:IL18R1(display_short)	IL18R1	ensembl:ENSG00000115604	1.17836e-49	6.64779	2	6	innatedb:IDBG-64199	FALSE	FALSE	FALSE	FALSE	TRUE
52036	0.618089	0.778842	uniprotkb:HSP74_HUMAN|refseq:NP_002145|uniprotkb:P34932|hgnc:HSPA4(display_short)	HSPA4	ensembl:ENSG00000170606			1	7	innatedb:IDBG-44104	FALSE	FALSE	FALSE	FALSE	FALSE
52037	0.240345	0.44471	uniprotkb:O15156|uniprotkb:ZBT7B_HUMAN|refseq:NP_001239335|refseq:NP_001243384|hgnc:ZBTB7B(display_short)	ZBTB7B	ensembl:ENSG00000160685			1	2	innatedb:IDBG-103049	FALSE	FALSE	FALSE	FALSE	FALSE
52038	0.128407	0.34907	uniprotkb:GLNA_HUMAN|refseq:NP_001028216|uniprotkb:P15104|refseq:NP_002056|refseq:NP_001028228|hgnc:GLUL(display_short)	GLUL	ensembl:ENSG00000135821			1	1	innatedb:IDBG-105226	FALSE	FALSE	FALSE	FALSE	FALSE
52039	0.561756	0.72595	uniprotkb:CAR11_HUMAN|refseq:NP_115791|uniprotkb:Q9BXL7|hgnc:CARD11(display_short)	CARD11	ensembl:ENSG00000198286			1	6	innatedb:IDBG-7145	FALSE	FALSE	FALSE	FALSE	FALSE
52040	0.422983	0.592603	uniprotkb:IFIT5_HUMAN|refseq:NP_036552|uniprotkb:Q13325|hgnc:IFIT5(display_short)	IFIT5	ensembl:ENSG00000152778			1	4	innatedb:IDBG-81992	FALSE	FALSE	FALSE	FALSE	FALSE
52041	0.667189	0.823547	uniprotkb:ARNT_HUMAN|refseq:NP_001659|uniprotkb:P27540|refseq:NP_848514|refseq:NP_001184254|refseq:NP_001272965|refseq:NP_001272964|hgnc:ARNT(display_short)	ARNT	ensembl:ENSG00000143437			1	8	innatedb:IDBG-102199	FALSE	FALSE	FALSE	FALSE	FALSE
52042	0.128407	0.34907	uniprotkb:Q9Y2H8|uniprotkb:ZN510_HUMAN|refseq:NP_055745|hgnc:ZNF510(display_short)	ZNF510	ensembl:ENSG00000081386			1	1	innatedb:IDBG-77495	FALSE	FALSE	FALSE	FALSE	FALSE
52043	0.128407	0.34907	refseq:NP_694985|uniprotkb:Q96FS4|uniprotkb:SIPA1_HUMAN|refseq:NP_006738|hgnc:SIPA1(display_short)	SIPA1	ensembl:ENSG00000213445			1	1	innatedb:IDBG-242018	FALSE	FALSE	FALSE	FALSE	FALSE
52044	0.422983	0.592603	uniprotkb:ADAP1_HUMAN|refseq:NP_006860|uniprotkb:O75689|refseq:NP_001271239|refseq:NP_001271238|refseq:NP_001271240|refseq:NP_001271237|hgnc:ADAP1(display_short)	ADAP1	ensembl:ENSG00000105963			1	4	innatedb:IDBG-6297	FALSE	FALSE	FALSE	FALSE	FALSE
52045	0.128407	0.34907	refseq:NP_002606|uniprotkb:P36955|uniprotkb:PEDF_HUMAN|hgnc:SERPINF1(display_short)	SERPINF1	ensembl:ENSG00000132386			1	1	innatedb:IDBG-15621	FALSE	FALSE	FALSE	FALSE	FALSE
52046	0.128407	0.34907	uniprotkb:CAD16_HUMAN|refseq:NP_004053|uniprotkb:O75309|refseq:NP_001191673|refseq:NP_001191674|refseq:NP_001191675|hgnc:CDH16(display_short)	CDH16	ensembl:ENSG00000166589			1	1	innatedb:IDBG-35695	FALSE	FALSE	FALSE	FALSE	FALSE
52047	0.422983	0.592603	uniprotkb:CRKL_HUMAN|refseq:NP_005198|uniprotkb:P46109|hgnc:CRKL(display_short)	CRKL	ensembl:ENSG00000099942			1	4	innatedb:IDBG-1833	FALSE	FALSE	FALSE	FALSE	FALSE
52048	0.240345	0.44471	uniprotkb:GDAP1_HUMAN|refseq:NP_061845|uniprotkb:Q8TB36|refseq:NP_001035808|hgnc:GDAP1(display_short)	GDAP1	ensembl:ENSG00000104381			1	2	innatedb:IDBG-25897	FALSE	FALSE	FALSE	FALSE	FALSE
52049	0.667189	0.823547	uniprotkb:ACAP1_HUMAN|refseq:NP_055531|uniprotkb:Q15027|hgnc:ACAP1(display_short)	ACAP1	ensembl:ENSG00000072818			1	8	innatedb:IDBG-24566	FALSE	FALSE	FALSE	FALSE	FALSE
52050	0.128407	0.34907	refseq:NP_849189|uniprotkb:Q96NB2|uniprotkb:SFXN2_HUMAN|hgnc:SFXN2(display_short)	SFXN2	ensembl:ENSG00000156398			1	1	innatedb:IDBG-88174	FALSE	FALSE	FALSE	FALSE	FALSE
52051	0.602652	0.77448	refseq:NP_003111|uniprotkb:P17947|uniprotkb:SPI1_HUMAN|refseq:NP_001074016|hgnc:SPI1(display_short)	SPI1	ensembl:ENSG00000066336			4	32	innatedb:IDBG-43260	FALSE	FALSE	FALSE	FALSE	FALSE
52052	1	1	uniprotkb:DNJB2_HUMAN|refseq:NP_006727|uniprotkb:P25686|refseq:NP_001034639|hgnc:DNAJB2(display_short)	DNAJB2	ensembl:ENSG00000135924	4.25016e-07	-1.09036	0	1	innatedb:IDBG-81509	FALSE	FALSE	FALSE	FALSE	FALSE
52053	0.240345	0.44471	refseq:NP_055847|uniprotkb:PDS5B_HUMAN|uniprotkb:Q9NTI5|hgnc:PDS5B(display_short)	PDS5B	ensembl:ENSG00000083642			1	2	innatedb:IDBG-23233	FALSE	FALSE	FALSE	FALSE	FALSE
52054	1.16957e-06	0.00108419	uniprotkb:E2F1_HUMAN|refseq:NP_005216|uniprotkb:Q01094|hgnc:E2F1(display_short)	E2F1	ensembl:ENSG00000101412	1.11193e-06	1.15898	21	54	innatedb:IDBG-67214	TRUE	FALSE	TRUE	TRUE	TRUE
52055	0.128407	0.34907	uniprotkb:D19L2_HUMAN|refseq:NP_776173|uniprotkb:Q6NUT2|hgnc:DPY19L2(display_short)	DPY19L2	ensembl:ENSG00000177990	0.00278042	-1.02623	1	1	innatedb:IDBG-44596	FALSE	FALSE	FALSE	FALSE	FALSE
52056	0.128407	0.34907	uniprotkb:Q8WXH6|uniprotkb:RB40A_HUMAN|refseq:NP_543155|hgnc:RAB40A(display_short)	RAB40A	ensembl:ENSG00000172476			1	1	innatedb:IDBG-80654	FALSE	FALSE	FALSE	FALSE	FALSE
52057	0.0718799	0.34907	uniprotkb:ATF3_HUMAN|refseq:NP_001025458|uniprotkb:P18847|refseq:NP_001665|refseq:NP_001035709|refseq:NP_001193415|refseq:NP_001193413|refseq:NP_001193417|hgnc:ATF3(display_short)	ATF3	ensembl:ENSG00000162772	2.72134e-48	4.01635	3	8	innatedb:IDBG-106549	TRUE	FALSE	TRUE	TRUE	TRUE
52058	1	1	uniprotkb:FANCC_HUMAN|refseq:NP_001230672|uniprotkb:Q00597|refseq:NP_000127|refseq:NP_001230673|hgnc:FANCC(display_short)	FANCC	ensembl:ENSG00000158169	4.39497e-05	1.0356	0	1	innatedb:IDBG-77041	FALSE	FALSE	FALSE	FALSE	FALSE
52059	0.223762	0.44471	refseq:NP_008855|uniprotkb:Q07955|uniprotkb:SRSF1_HUMAN|refseq:NP_001071634|hgnc:SRSF1(display_short)	SRSF1	ensembl:ENSG00000136450			2	7	innatedb:IDBG-60601	FALSE	FALSE	FALSE	FALSE	FALSE
52060	0.128407	0.34907	uniprotkb:AROS_HUMAN|refseq:NP_919307|uniprotkb:Q86WX3|hgnc:RPS19BP1(display_short)	RPS19BP1	ensembl:ENSG00000187051			1	1	innatedb:IDBG-8444	FALSE	FALSE	FALSE	FALSE	FALSE
52061	0.337924	0.527958	uniprotkb:CATS_HUMAN|refseq:NP_004070|uniprotkb:P25774|refseq:NP_001186668|hgnc:CTSS(display_short)	CTSS	ensembl:ENSG00000163131	1.07151e-11	2.26358	1	3	innatedb:IDBG-102189	TRUE	FALSE	FALSE	FALSE	FALSE
52062	0.240345	0.44471	uniprotkb:HMMR_HUMAN|refseq:NP_036616|uniprotkb:O75330|refseq:NP_036617|refseq:NP_001136028|refseq:NP_001136029|hgnc:HMMR(display_short)	HMMR	ensembl:ENSG00000072571			1	2	innatedb:IDBG-56581	FALSE	FALSE	FALSE	FALSE	FALSE
52063	1	1	uniprotkb:CTND2_HUMAN|refseq:NP_001323|uniprotkb:Q9UQB3|refseq:NP_001275646|refseq:NP_001275644|refseq:NP_001275645|hgnc:CTNND2(display_short)	CTNND2	ensembl:ENSG00000169862	2.64373e-07	-2.10776	0	1	innatedb:IDBG-12568	FALSE	FALSE	FALSE	FALSE	TRUE
52064	0.128407	0.34907	uniprotkb:Q8N5D0|uniprotkb:WDTC1_HUMAN|refseq:NP_055838|refseq:NP_001263181|hgnc:WDTC1(display_short)	WDTC1	ensembl:ENSG00000142784	4.40969e-11	-2.00949	1	1	innatedb:IDBG-94818	FALSE	FALSE	FALSE	FALSE	FALSE
52065	0.709984	0.867897	uniprotkb:KS6B1_HUMAN|refseq:NP_003152|uniprotkb:P23443|refseq:NP_001258971|refseq:NP_001258972|refseq:NP_001258989|refseq:NP_001258973|hgnc:RPS6KB1(display_short)	RPS6KB1	ensembl:ENSG00000108443			1	9	innatedb:IDBG-61938	FALSE	FALSE	FALSE	FALSE	FALSE
52066	0.240345	0.44471	refseq:NP_000265|uniprotkb:OAT_HUMAN|uniprotkb:P04181|refseq:NP_001165285|hgnc:OAT(display_short)	OAT	ensembl:ENSG00000065154			1	2	innatedb:IDBG-92635	FALSE	FALSE	FALSE	FALSE	FALSE
52067	0.128407	0.34907	uniprotkb:CRBN_HUMAN|refseq:NP_057386|uniprotkb:Q96SW2|refseq:NP_001166953|hgnc:CRBN(display_short)	CRBN	ensembl:ENSG00000113851			1	1	innatedb:IDBG-13894	FALSE	FALSE	FALSE	FALSE	FALSE
52068	0.128407	0.34907	uniprotkb:Q11201|uniprotkb:SIA4A_HUMAN|refseq:NP_003024|refseq:NP_775479|hgnc:ST3GAL1(display_short)	ST3GAL1	ensembl:ENSG00000008513			1	1	innatedb:IDBG-36530	FALSE	FALSE	FALSE	FALSE	FALSE
52069	0.240345	0.44471	uniprotkb:PSPC1_HUMAN|uniprotkb:Q8WXF1|refseq:NP_001035879|hgnc:PSPC1(display_short)	PSPC1	ensembl:ENSG00000121390			1	2	innatedb:IDBG-12561	FALSE	FALSE	FALSE	FALSE	FALSE
52070	0.324829	0.527958	refseq:NP_001139114|uniprotkb:Q92622|uniprotkb:RUBIC_HUMAN|refseq:NP_055502|hgnc:KIAA0226(display_short)	KIAA0226	ensembl:ENSG00000145016			2	9	innatedb:IDBG-71731	FALSE	FALSE	FALSE	FALSE	FALSE
52071	0.337924	0.527958	uniprotkb:KRA42_HUMAN|refseq:NP_149051|uniprotkb:Q9BYR5|hgnc:KRTAP4-2(display_short)	KRTAP4-2	ensembl:ENSG00000244537			1	3	innatedb:IDBG-408425	FALSE	FALSE	FALSE	FALSE	FALSE
52072	0.128407	0.34907	refseq:NP_002275|uniprotkb:O43790|hgnc:KRT86(display_short)	KRT86	ensembl:ENSG00000170442			1	1	innatedb:IDBG-34354	FALSE	FALSE	FALSE	FALSE	FALSE
52073	0.337924	0.527958	uniprotkb:DYST_HUMAN|refseq:NP_056363|uniprotkb:Q03001|refseq:NP_001714|refseq:NP_001138242|refseq:NP_899236|refseq:NP_001138241|hgnc:DST(display_short)	DST	ensembl:ENSG00000151914			1	3	innatedb:IDBG-91303	FALSE	FALSE	FALSE	FALSE	FALSE
52074	0.106891	0.34907	uniprotkb:HNRPD_HUMAN|refseq:NP_112738|uniprotkb:Q14103|refseq:NP_112737|refseq:NP_001003810|refseq:NP_002129|hgnc:HNRNPD(display_short)	HNRNPD	ensembl:ENSG00000138668			6	26	innatedb:IDBG-26735	FALSE	FALSE	FALSE	FALSE	FALSE
52075	1	1	uniprotkb:MGN2_HUMAN|refseq:NP_060518|uniprotkb:Q96A72|refseq:NP_001287668|hgnc:MAGOHB(display_short)	MAGOHB	ensembl:ENSG00000111196	2.69192e-10	-1.57893	0	1	innatedb:IDBG-19199	FALSE	FALSE	FALSE	FALSE	TRUE
52076	0.128407	0.34907	hgnc:MIR98(display_short)	MIR98	ensembl:ENSG00000271886			1	1	innatedb:IDBG-770828	FALSE	FALSE	FALSE	FALSE	FALSE
52077	0.173985	0.443088	uniprotkb:H4_HUMAN|uniprotkb:P62805|refseq:NP_778224|hgnc:HIST4H4(display_short)	HIST4H4	ensembl:ENSG00000197837			2	6	innatedb:IDBG-21047	FALSE	FALSE	FALSE	FALSE	FALSE
52078	0.128407	0.34907	refseq:NP_000999|uniprotkb:P22090|uniprotkb:RS4Y1_HUMAN|hgnc:RPS4Y1(display_short)	RPS4Y1	ensembl:ENSG00000129824			1	1	innatedb:IDBG-6	FALSE	FALSE	FALSE	FALSE	FALSE
52079	0.00310588	0.200443	uniprotkb:NDKB_HUMAN|refseq:NP_001018146|uniprotkb:P22392|refseq:NP_001185611|hgnc:NME1-NME2(display_short)	NME1-NME2	ensembl:ENSG00000011052			8	21	innatedb:IDBG-59608	FALSE	FALSE	FALSE	FALSE	TRUE
52080	1	1	refseq:NP_002756|uniprotkb:P11908|uniprotkb:PRPS2_HUMAN|refseq:NP_001034180|hgnc:PRPS2(display_short)	PRPS2	ensembl:ENSG00000101911	5.8814e-23	2.34817	0	1	innatedb:IDBG-44129	TRUE	FALSE	FALSE	FALSE	FALSE
52081	0.240345	0.44471	uniprotkb:LPP_HUMAN|refseq:NP_001161144|refseq:NP_005569|uniprotkb:Q93052|refseq:NP_001161143|hgnc:LPP(display_short)	LPP	ensembl:ENSG00000145012	0.00140244	-1.34932	1	2	innatedb:IDBG-69427	FALSE	FALSE	FALSE	FALSE	FALSE
52082	0.0536638	0.34907	uniprotkb:ACTB_HUMAN|refseq:NP_001092|uniprotkb:P60709|hgnc:ACTB(display_short)	ACTB	ensembl:ENSG00000075624			6	22	innatedb:IDBG-7590	FALSE	FALSE	TRUE	TRUE	FALSE
52083	0.128407	0.34907	refseq:NP_001181927|uniprotkb:CE152_HUMAN|uniprotkb:O94986|refseq:NP_055800|hgnc:CEP152(display_short)	CEP152	ensembl:ENSG00000103995			1	1	innatedb:IDBG-11247	FALSE	FALSE	FALSE	FALSE	FALSE
52084	0.240345	0.44471	refseq:NP_002941|uniprotkb:P04843|uniprotkb:RPN1_HUMAN|hgnc:RPN1(display_short)	RPN1	ensembl:ENSG00000163902			1	2	innatedb:IDBG-55262	FALSE	FALSE	FALSE	FALSE	FALSE
52085	0.128407	0.34907	hgnc:MIR27A(display_short)	MIR27A	ensembl:ENSG00000207808			1	1	innatedb:IDBG-127457	FALSE	FALSE	FALSE	FALSE	FALSE
52086	0.128407	0.34907	uniprotkb:Q9UPU9|uniprotkb:SMAG1_HUMAN|refseq:NP_001155049|refseq:NP_056404|refseq:NP_001155048|hgnc:SAMD4A(display_short)	SAMD4A	ensembl:ENSG00000020577	3.18232e-11	-2.21706	1	1	innatedb:IDBG-7120	FALSE	FALSE	FALSE	FALSE	FALSE
52087	0.128407	0.34907	uniprotkb:DTL_HUMAN|refseq:NP_057532|uniprotkb:Q9NZJ0|refseq:NP_001273158|refseq:NP_001273159|hgnc:DTL(display_short)	DTL	ensembl:ENSG00000143476	1.76465e-15	1.68332	1	1	innatedb:IDBG-106535	FALSE	FALSE	FALSE	FALSE	FALSE
52088	0.0420614	0.34907	uniprotkb:EGFR_HUMAN|refseq:NP_005219|uniprotkb:P00533|refseq:NP_958441|refseq:NP_958439|refseq:NP_958440|hgnc:EGFR(display_short)	EGFR	ensembl:ENSG00000146648			10	43	innatedb:IDBG-16933	FALSE	FALSE	FALSE	TRUE	TRUE
52089	0.337924	0.527958	refseq:NP_037532|uniprotkb:Q9BWE0|uniprotkb:REPI1_HUMAN|refseq:NP_055189|refseq:NP_001093166|refseq:NP_001093165|hgnc:REPIN1(display_short)	REPIN1	ensembl:ENSG00000214022			1	3	innatedb:IDBG-235722	FALSE	FALSE	FALSE	FALSE	FALSE
52090	0.128407	0.34907	uniprotkb:GLP3L_HUMAN|refseq:NP_060648|uniprotkb:Q9H4A5|hgnc:GOLPH3L(display_short)	GOLPH3L	ensembl:ENSG00000143457			1	1	innatedb:IDBG-102171	FALSE	FALSE	FALSE	FALSE	FALSE
52091	0.337924	0.527958	uniprotkb:CTLA4_HUMAN|refseq:NP_005205|uniprotkb:P16410|refseq:NP_001032720|hgnc:CTLA4(display_short)	CTLA4	ensembl:ENSG00000163599			1	3	innatedb:IDBG-79215	FALSE	FALSE	FALSE	FALSE	FALSE
52092	0.858973	1	refseq:NP_001189|uniprotkb:O75626|uniprotkb:PRDM1_HUMAN|refseq:NP_878911|hgnc:PRDM1(display_short)	PRDM1	ensembl:ENSG00000057657			3	36	innatedb:IDBG-94825	FALSE	FALSE	FALSE	FALSE	FALSE
52093	1	1	refseq:NP_057040|uniprotkb:Q9BYD3|uniprotkb:RM04_HUMAN|refseq:NP_666499|refseq:NP_666500|hgnc:MRPL4(display_short)	MRPL4	ensembl:ENSG00000105364	0.00120059	-1.05198	0	1	innatedb:IDBG-26718	FALSE	FALSE	FALSE	FALSE	FALSE
52094	0.128407	0.34907	uniprotkb:5NTD_HUMAN|refseq:NP_002517|uniprotkb:P21589|refseq:NP_001191742|hgnc:NT5E(display_short)	NT5E	ensembl:ENSG00000135318			1	1	innatedb:IDBG-93979	FALSE	FALSE	FALSE	FALSE	FALSE
52095	0.0312444	0.34907	uniprotkb:BIK_HUMAN|refseq:NP_001188|uniprotkb:Q13323|hgnc:BIK(display_short)	BIK	ensembl:ENSG00000100290			3	6	innatedb:IDBG-10395	FALSE	FALSE	FALSE	FALSE	FALSE
52096	0.128407	0.34907	uniprotkb:MOGS_HUMAN|refseq:NP_006293|uniprotkb:Q13724|refseq:NP_001139630|hgnc:MOGS(display_short)	MOGS	ensembl:ENSG00000115275			1	1	innatedb:IDBG-57447	FALSE	FALSE	FALSE	FALSE	FALSE
52097	0.000328568	0.0830679	uniprotkb:IRF2_HUMAN|refseq:NP_002190|uniprotkb:P14316|hgnc:IRF2(display_short)	IRF2	ensembl:ENSG00000168310			16	50	innatedb:IDBG-46310	TRUE	FALSE	FALSE	FALSE	FALSE
52098	0.128407	0.34907	refseq:NP_036240|uniprotkb:Q9ULZ2|uniprotkb:STAP1_HUMAN|hgnc:STAP1(display_short)	STAP1	ensembl:ENSG00000035720			1	1	innatedb:IDBG-21034	FALSE	FALSE	FALSE	FALSE	FALSE
52099	1	1	uniprotkb:HOP_HUMAN|refseq:NP_001138931|uniprotkb:Q9BPY8|refseq:NP_631958|refseq:NP_115884|refseq:NP_001138932|refseq:NP_631957|hgnc:HOPX(display_short)	HOPX	ensembl:ENSG00000171476	6.23327e-05	1.924	0	2	innatedb:IDBG-20189	FALSE	FALSE	FALSE	FALSE	FALSE
52100	0.128407	0.34907	refseq:NP_000978|uniprotkb:P61254|uniprotkb:RL26_HUMAN|hgnc:RPL26(display_short)	RPL26	ensembl:ENSG00000161970			1	1	innatedb:IDBG-28900	FALSE	FALSE	FALSE	FALSE	FALSE
52101	0.128407	0.34907	refseq:NP_004773|uniprotkb:O95721|uniprotkb:SNP29_HUMAN|hgnc:SNAP29(display_short)	SNAP29	ensembl:ENSG00000099940	8.19658e-06	-1.53802	1	1	innatedb:IDBG-1814	FALSE	FALSE	FALSE	FALSE	FALSE
52102	0.618089	0.778842	refseq:NP_003556|uniprotkb:O75385|uniprotkb:ULK1_HUMAN|hgnc:ULK1(display_short)	ULK1	ensembl:ENSG00000177169	0.000292959	-1.17184	1	7	innatedb:IDBG-65053	FALSE	FALSE	FALSE	FALSE	FALSE
52103	0.312922	0.527958	refseq:NP_000359|refseq:NP_001155898|uniprotkb:Q92574|uniprotkb:TSC1_HUMAN|refseq:NP_001155899|hgnc:TSC1(display_short)	TSC1	ensembl:ENSG00000165699			6	36	innatedb:IDBG-90470	FALSE	FALSE	FALSE	FALSE	FALSE
52104	0.422983	0.592603	refseq:NP_002583|uniprotkb:P12004|uniprotkb:PCNA_HUMAN|refseq:NP_872590|hgnc:PCNA(display_short)	PCNA	ensembl:ENSG00000132646			1	4	innatedb:IDBG-50801	FALSE	FALSE	FALSE	FALSE	FALSE
52105	0.497128	0.66595	uniprotkb:SEBOX_HUMAN|refseq:NP_000629|refseq:NP_001074306|uniprotkb:P04004|uniprotkb:Q9HB31|hgnc:VTN(display_short)	VTN	ensembl:ENSG00000109072			1	5	innatedb:IDBG-36519	FALSE	FALSE	FALSE	FALSE	FALSE
52106	1	1	uniprotkb:Q96EI5|uniprotkb:TCAL4_HUMAN|refseq:NP_001006936|refseq:NP_001006938|refseq:NP_079139|refseq:NP_001287830|hgnc:TCEAL4(display_short)	TCEAL4	ensembl:ENSG00000133142	1.11074e-10	-1.72326	0	1	innatedb:IDBG-80679	FALSE	FALSE	FALSE	FALSE	FALSE
52107	1	1	refseq:NP_005976|uniprotkb:O95863|uniprotkb:SNAI1_HUMAN|hgnc:SNAI1(display_short)	SNAI1	ensembl:ENSG00000124216	0.0112792	-1.20283	0	7	innatedb:IDBG-80676	FALSE	FALSE	FALSE	FALSE	FALSE
52108	0.240345	0.44471	refseq:NP_683720|uniprotkb:P28062|uniprotkb:PSB8_HUMAN|refseq:NP_004150|hgnc:PSMB8(display_short)	PSMB8	ensembl:ENSG00000204264			1	2	innatedb:IDBG-81522	FALSE	FALSE	FALSE	FALSE	FALSE
52109	1	1	uniprotkb:6PGD_HUMAN|refseq:NP_002622|uniprotkb:P52209|hgnc:PGD(display_short)	PGD	ensembl:ENSG00000142657	9.83336e-07	1.0195	0	1	innatedb:IDBG-89009	TRUE	FALSE	FALSE	FALSE	TRUE
52110	0.0209919	0.34907	refseq:NP_001180251|refseq:NP_001180250|refseq:NP_054721|uniprotkb:Q14164|hgnc:IKBKE(display_short)	IKBKE	ensembl:ENSG00000263528			8	28	innatedb:IDBG-776557	FALSE	FALSE	FALSE	FALSE	FALSE
52111	0.240345	0.44471	refseq:NP_002922|uniprotkb:Q06587|uniprotkb:RING1_HUMAN|hgnc:RING1(display_short)	RING1	ensembl:ENSG00000204227			1	2	innatedb:IDBG-82377	FALSE	FALSE	FALSE	FALSE	FALSE
52112	0.00762891	0.283845	refseq:NP_006704|uniprotkb:P53999|uniprotkb:TCP4_HUMAN|hgnc:SUB1(display_short)	SUB1	ensembl:ENSG00000113387			3	4	innatedb:IDBG-14687	FALSE	FALSE	FALSE	FALSE	FALSE
52113	0.240345	0.44471	uniprotkb:MED23_HUMAN|refseq:NP_001257450|refseq:NP_057063|uniprotkb:Q9ULK4|refseq:NP_004821|refseq:NP_001257451|hgnc:MED23(display_short)	MED23	ensembl:ENSG00000112282			1	2	innatedb:IDBG-96537	FALSE	FALSE	FALSE	FALSE	FALSE
52114	0.260566	0.479573	uniprotkb:IRF9_HUMAN|refseq:NP_006075|uniprotkb:Q00978|hgnc:IRF9(display_short)	IRF9	ensembl:ENSG00000213928			5	27	innatedb:IDBG-236583	FALSE	FALSE	FALSE	FALSE	FALSE
52115	0.0718799	0.34907	uniprotkb:MOES_HUMAN|refseq:NP_002435|uniprotkb:P26038|hgnc:MSN(display_short)	MSN	ensembl:ENSG00000147065			3	8	innatedb:IDBG-73422	FALSE	FALSE	FALSE	FALSE	FALSE
52116	0.497128	0.66595	uniprotkb:DYR1B_HUMAN|refseq:NP_004705|uniprotkb:Q9Y463|refseq:NP_006475|refseq:NP_006474|hgnc:DYRK1B(display_short)	DYRK1B	ensembl:ENSG00000105204			1	5	innatedb:IDBG-50782	FALSE	FALSE	FALSE	FALSE	FALSE
52117	0.0164687	0.34907	refseq:NP_059523|uniprotkb:P54274|uniprotkb:TERF1_HUMAN|refseq:NP_003209|hgnc:TERF1(display_short)	TERF1	ensembl:ENSG00000147601			2	2	innatedb:IDBG-25349	FALSE	FALSE	FALSE	FALSE	FALSE
52118	0.126405	0.34907	uniprotkb:CXCL6_HUMAN|refseq:NP_002984|uniprotkb:P80162|hgnc:CXCL6(display_short)	CXCL6	ensembl:ENSG00000124875	6.68792e-11	4.23862	2	5	innatedb:IDBG-24017	FALSE	FALSE	FALSE	FALSE	FALSE
52119	0.337924	0.527958	refseq:NP_005935|uniprotkb:OX2G_HUMAN|uniprotkb:P41217|refseq:NP_001004196|hgnc:CD200(display_short)	CD200	ensembl:ENSG00000091972	3.61689e-05	1.64291	1	3	innatedb:IDBG-49799	FALSE	FALSE	FALSE	FALSE	FALSE
52120	0.164012	0.436058	uniprotkb:CUL4A_HUMAN|uniprotkb:Q13619|refseq:NP_001008895|refseq:NP_003580|refseq:NP_001265442|refseq:NP_001265443|hgnc:CUL4A(display_short)	CUL4A	ensembl:ENSG00000139842	2.97803e-09	-1.75075	5	23	innatedb:IDBG-52956	FALSE	FALSE	FALSE	TRUE	FALSE
52121	0.240345	0.44471	uniprotkb:NSD2_HUMAN|uniprotkb:O96028|refseq:NP_579877|refseq:NP_579878|refseq:NP_579890|refseq:NP_579889|refseq:NP_015627|refseq:NP_001035889|hgnc:WHSC1(display_short)	WHSC1	ensembl:ENSG00000109685			1	2	innatedb:IDBG-7100	FALSE	FALSE	FALSE	FALSE	FALSE
52122	0.337924	0.527958	uniprotkb:NHRF2_HUMAN|refseq:NP_001123484|uniprotkb:Q15599|refseq:NP_004776|refseq:NP_001239005|refseq:NP_001239002|refseq:NP_001239004|hgnc:SLC9A3R2(display_short)	SLC9A3R2	ensembl:ENSG00000065054			1	3	innatedb:IDBG-9763	FALSE	FALSE	FALSE	FALSE	FALSE
52123	0.618089	0.778842	uniprotkb:CCD47_HUMAN|refseq:NP_064583|uniprotkb:Q96A33|hgnc:CCDC47(display_short)	CCDC47	ensembl:ENSG00000108588			1	7	innatedb:IDBG-63603	FALSE	FALSE	FALSE	FALSE	FALSE
52124	0.511837	0.68335	uniprotkb:AP2B1_HUMAN|refseq:NP_001025177|uniprotkb:P63010|refseq:NP_001273|hgnc:AP2B1(display_short)	AP2B1	ensembl:ENSG00000006125			2	13	innatedb:IDBG-41836	FALSE	FALSE	FALSE	FALSE	FALSE
52125	0.667189	0.823547	uniprotkb:CAV1_HUMAN|refseq:NP_001744|uniprotkb:Q03135|refseq:NP_001166367|refseq:NP_001166366|refseq:NP_001166368|hgnc:CAV1(display_short)	CAV1	ensembl:ENSG00000105974			1	8	innatedb:IDBG-37314	FALSE	FALSE	FALSE	FALSE	FALSE
52126	0.667189	0.823547	refseq:NP_003010|uniprotkb:P35247|uniprotkb:SFTPD_HUMAN|hgnc:SFTPD(display_short)	SFTPD	ensembl:ENSG00000133661			1	8	innatedb:IDBG-80187	FALSE	FALSE	FALSE	FALSE	FALSE
52127	0.240345	0.44471	uniprotkb:DHB12_HUMAN|refseq:NP_057226|uniprotkb:Q53GQ0|hgnc:HSD17B12(display_short)	HSD17B12	ensembl:ENSG00000149084			1	2	innatedb:IDBG-40501	FALSE	FALSE	FALSE	FALSE	FALSE
52128	0.483593	0.66595	uniprotkb:CCL2_HUMAN|refseq:NP_002973|uniprotkb:P13500|hgnc:CCL2(display_short)	CCL2	ensembl:ENSG00000108691	2.7182e-17	2.4401	3	20	innatedb:IDBG-40504	TRUE	FALSE	FALSE	TRUE	TRUE
52129	0.223762	0.44471	refseq:NP_115910|uniprotkb:PAR6B_HUMAN|uniprotkb:Q9BYG5|hgnc:PARD6B(display_short)	PARD6B	ensembl:ENSG00000124171			2	7	innatedb:IDBG-81030	FALSE	FALSE	FALSE	FALSE	FALSE
52130	0.815049	0.974485	uniprotkb:P01112|uniprotkb:RASH_HUMAN|refseq:NP_789765|refseq:NP_001123914|refseq:NP_005334|hgnc:HRAS(display_short)	HRAS	ensembl:ENSG00000174775			3	33	innatedb:IDBG-16878	FALSE	FALSE	FALSE	FALSE	FALSE
52131	0.337924	0.527958	uniprotkb:EF1D_HUMAN|refseq:NP_001123529|uniprotkb:P29692|refseq:NP_001951|refseq:NP_115754|refseq:NP_001123525|refseq:NP_001123527|refseq:NP_001182132|refseq:NP_001123528|refseq:NP_001276879|hgnc:EEF1D(display_short)	EEF1D	ensembl:ENSG00000104529			1	3	innatedb:IDBG-38640	FALSE	FALSE	FALSE	FALSE	FALSE
52132	0.126405	0.34907	uniprotkb:MGN_HUMAN|refseq:NP_002361|uniprotkb:P61326|hgnc:MAGOH(display_short)	MAGOH	ensembl:ENSG00000162385			2	5	innatedb:IDBG-98726	FALSE	FALSE	FALSE	FALSE	FALSE
52133	0.128407	0.34907	uniprotkb:DCA12_HUMAN|refseq:NP_056212|uniprotkb:Q5T6F0|hgnc:DCAF12(display_short)	DCAF12	ensembl:ENSG00000198876			1	1	innatedb:IDBG-59129	FALSE	FALSE	FALSE	FALSE	FALSE
52134	0.223762	0.44471	uniprotkb:FHL3_HUMAN|refseq:NP_001230807|refseq:NP_004459|uniprotkb:Q13643|hgnc:FHL3(display_short)	FHL3	ensembl:ENSG00000183386			2	7	innatedb:IDBG-96555	FALSE	FALSE	FALSE	FALSE	FALSE
52135	0.219492	0.44471	uniprotkb:M3K7_HUMAN|refseq:NP_663304|uniprotkb:O43318|refseq:NP_003179|refseq:NP_663306|refseq:NP_663305|hgnc:MAP3K7(display_short)	MAP3K7	ensembl:ENSG00000135341			10	59	innatedb:IDBG-94374	FALSE	TRUE	FALSE	FALSE	TRUE
52136	0.337924	0.527958	refseq:NP_003181|uniprotkb:O15533|uniprotkb:TPSN_HUMAN|refseq:NP_757345|refseq:NP_757346|hgnc:TAPBP(display_short)	TAPBP	ensembl:ENSG00000231925			1	3	innatedb:IDBG-304230	FALSE	FALSE	FALSE	FALSE	FALSE
52137	0.561756	0.72595	refseq:NP_003398|uniprotkb:P26651|uniprotkb:TTP_HUMAN|hgnc:ZFP36(display_short)	ZFP36	ensembl:ENSG00000128016			1	6	innatedb:IDBG-50307	FALSE	FALSE	FALSE	FALSE	FALSE
52138	0.00230756	0.200443	uniprotkb:GCR_HUMAN|refseq:NP_001018084|refseq:NP_001018085|refseq:NP_001018087|refseq:NP_001191194|uniprotkb:P04150|refseq:NP_000167|refseq:NP_001191187|refseq:NP_001191188|refseq:NP_001191189|refseq:NP_001191190|refseq:NP_001191191|refseq:NP_001191192|refseq:NP_001191193|refseq:NP_001018661|refseq:NP_001018086|refseq:NP_001019265|hgnc:NR3C1(display_short)	NR3C1	ensembl:ENSG00000113580			10	29	innatedb:IDBG-51637	FALSE	FALSE	FALSE	TRUE	FALSE
52139	0.422983	0.592603	refseq:NP_000678|uniprotkb:P23526|uniprotkb:SAHH_HUMAN|refseq:NP_001155238|hgnc:AHCY(display_short)	AHCY	ensembl:ENSG00000101444			1	4	innatedb:IDBG-68065	FALSE	FALSE	FALSE	FALSE	FALSE
52140	0.422983	0.592603	refseq:NP_001623|uniprotkb:P05187|uniprotkb:PPB1_HUMAN|hgnc:ALPP(display_short)	ALPP	ensembl:ENSG00000163283			1	4	innatedb:IDBG-83209	FALSE	FALSE	FALSE	FALSE	FALSE
52141	0.128407	0.34907	uniprotkb:FRAT2_HUMAN|refseq:NP_036215|uniprotkb:O75474|hgnc:FRAT2(display_short)	FRAT2	ensembl:ENSG00000181274			1	1	innatedb:IDBG-84538	FALSE	FALSE	FALSE	FALSE	FALSE
52142	0.128407	0.34907	uniprotkb:FBRS_HUMAN|refseq:NP_001098549|uniprotkb:Q9HAH7|hgnc:FBRS(display_short)	FBRS	ensembl:ENSG00000156860			1	1	innatedb:IDBG-26665	FALSE	FALSE	FALSE	FALSE	FALSE
52143	0.337924	0.527958	refseq:NP_060034|uniprotkb:Q8WWQ8|uniprotkb:STAB2_HUMAN|hgnc:STAB2(display_short)	STAB2	ensembl:ENSG00000136011			1	3	innatedb:IDBG-53819	FALSE	FALSE	FALSE	FALSE	FALSE
52144	0.667189	0.823547	uniprotkb:K1C40_HUMAN|uniprotkb:Q6A162|refseq:NP_872303|hgnc:KRT40(display_short)	KRT40	ensembl:ENSG00000204889			1	8	innatedb:IDBG-48476	FALSE	FALSE	FALSE	FALSE	FALSE
52145	0.422983	0.592603	uniprotkb:K1C15_HUMAN|refseq:NP_002266|uniprotkb:P19012|hgnc:KRT15(display_short)	KRT15	ensembl:ENSG00000171346			1	4	innatedb:IDBG-49324	FALSE	FALSE	FALSE	FALSE	FALSE
52146	0.00210968	0.200443	uniprotkb:ECHA_HUMAN|refseq:NP_000173|uniprotkb:P40939|hgnc:HADHA(display_short)	HADHA	ensembl:ENSG00000084754			3	3	innatedb:IDBG-35125	FALSE	FALSE	FALSE	FALSE	FALSE
52147	0.000594436	0.124974	uniprotkb:BAX_HUMAN|uniprotkb:Q07812|refseq:NP_620116|refseq:NP_620118|refseq:NP_004315|refseq:NP_620119|refseq:NP_001278360|refseq:NP_001278358|refseq:NP_001278359|hgnc:BAX(display_short)	BAX	ensembl:ENSG00000087088			8	17	innatedb:IDBG-61459	FALSE	FALSE	FALSE	FALSE	TRUE
52148	0.116041	0.34907	uniprotkb:CSK21_HUMAN|refseq:NP_808227|uniprotkb:P68400|refseq:NP_001886|refseq:NP_808228|hgnc:CSNK2A1(display_short)	CSNK2A1	ensembl:ENSG00000101266	0.00137159	-1.0733	4	15	innatedb:IDBG-37787	TRUE	FALSE	FALSE	FALSE	FALSE
52149	1	1	uniprotkb:ASB7_HUMAN|refseq:NP_078984|uniprotkb:Q9H672|refseq:NP_937886|hgnc:ASB7(display_short)	ASB7	ensembl:ENSG00000183475	8.75499e-07	-1.12281	0	1	innatedb:IDBG-32097	FALSE	FALSE	FALSE	FALSE	FALSE
52150	0.0572582	0.34907	uniprotkb:CRP_HUMAN|refseq:NP_000558|uniprotkb:P02741|hgnc:CRP(display_short)	CRP	ensembl:ENSG00000132693			4	12	innatedb:IDBG-103911	FALSE	FALSE	FALSE	FALSE	FALSE
52151	0.337924	0.527958	uniprotkb:DREB_HUMAN|refseq:NP_004386|uniprotkb:Q16643|refseq:NP_543157|hgnc:DBN1(display_short)	DBN1	ensembl:ENSG00000113758			1	3	innatedb:IDBG-60129	FALSE	FALSE	FALSE	FALSE	FALSE
52152	0.0435876	0.34907	refseq:NP_005895|uniprotkb:O15105|uniprotkb:SMAD7_HUMAN|refseq:NP_001177751|refseq:NP_001177752|refseq:NP_001177750|hgnc:SMAD7(display_short)	SMAD7	ensembl:ENSG00000101665			6	21	innatedb:IDBG-3195	FALSE	FALSE	FALSE	FALSE	TRUE
52153	0.000117097	0.0361831	refseq:NP_000312|uniprotkb:P06400|uniprotkb:RB_HUMAN|hgnc:RB1(display_short)	RB1	ensembl:ENSG00000139687			11	25	innatedb:IDBG-32092	FALSE	FALSE	FALSE	FALSE	FALSE
52154	0.128407	0.34907	refseq:NP_005416|uniprotkb:Q05952|uniprotkb:STP2_HUMAN|hgnc:TNP2(display_short)	TNP2	ensembl:ENSG00000178279			1	1	innatedb:IDBG-14661	FALSE	FALSE	FALSE	FALSE	FALSE
52155	0.173985	0.443088	refseq:NP_037425|uniprotkb:Q13595|uniprotkb:TRA2A_HUMAN|refseq:NP_001269688|refseq:NP_001269687|refseq:NP_001269686|hgnc:TRA2A(display_short)	TRA2A	ensembl:ENSG00000164548			2	6	innatedb:IDBG-9737	FALSE	FALSE	FALSE	FALSE	FALSE
52156	0.412532	0.592603	uniprotkb:ATF4_HUMAN|refseq:NP_001666|uniprotkb:P18848|refseq:NP_877962|hgnc:ATF4(display_short)	ATF4	ensembl:ENSG00000128272			3	18	innatedb:IDBG-8409	FALSE	FALSE	FALSE	FALSE	TRUE
52157	0.126961	0.34907	uniprotkb:LCK_HUMAN|refseq:NP_005347|uniprotkb:P06239|refseq:NP_001036236|hgnc:LCK(display_short)	LCK	ensembl:ENSG00000182866			3	10	innatedb:IDBG-95667	FALSE	FALSE	FALSE	FALSE	FALSE
52158	0.128407	0.34907	refseq:NP_057256|uniprotkb:Q9BSL1|uniprotkb:UBAC1_HUMAN|hgnc:UBAC1(display_short)	UBAC1	ensembl:ENSG00000130560			1	1	innatedb:IDBG-92157	FALSE	FALSE	FALSE	FALSE	FALSE
52159	0.422983	0.592603	uniprotkb:NFYC_HUMAN|uniprotkb:Q13952|refseq:NP_001136062|refseq:NP_001136060|refseq:NP_055038|refseq:NP_001136059|refseq:NP_001136061|hgnc:NFYC(display_short)	NFYC	ensembl:ENSG00000066136			1	4	innatedb:IDBG-96999	FALSE	FALSE	FALSE	FALSE	FALSE
52160	0.15869	0.423122	refseq:NP_001609|uniprotkb:P09874|uniprotkb:PARP1_HUMAN|hgnc:PARP1(display_short)	PARP1	ensembl:ENSG00000143799			3	11	innatedb:IDBG-107034	FALSE	FALSE	FALSE	TRUE	FALSE
52161	0.324829	0.527958	uniprotkb:FUT7_HUMAN|refseq:NP_004470|uniprotkb:Q11130|hgnc:FUT7(display_short)	FUT7	ensembl:ENSG00000180549			2	9	innatedb:IDBG-93011	FALSE	FALSE	FALSE	FALSE	FALSE
52162	0.422983	0.592603	uniprotkb:ASB3_HUMAN|refseq:NP_057199|uniprotkb:Q9Y575|refseq:NP_001157637|refseq:NP_665862|refseq:NP_001188894|hgnc:GPR75-ASB3(display_short)	GPR75-ASB3	ensembl:ENSG00000115239			1	4	innatedb:IDBG-51647	FALSE	FALSE	FALSE	FALSE	FALSE
52163	0.128407	0.34907	refseq:NP_976325|uniprotkb:GLPK_HUMAN|refseq:NP_000158|uniprotkb:P32189|refseq:NP_001121599|refseq:NP_001191948|hgnc:GK(display_short)	GK	ensembl:ENSG00000198814	1.43189e-14	2.67236	1	1	innatedb:IDBG-53826	FALSE	FALSE	FALSE	FALSE	TRUE
52164	0.627975	0.788798	uniprotkb:1433B_HUMAN|refseq:NP_647539|uniprotkb:P31946|refseq:NP_003395|hgnc:YWHAB(display_short)	YWHAB	ensembl:ENSG00000166913	1.09176e-05	-1.31608	2	16	innatedb:IDBG-76944	TRUE	TRUE	FALSE	FALSE	TRUE
52165	0.422983	0.592603	refseq:NP_005633|uniprotkb:Q15545|uniprotkb:TAF7_HUMAN|hgnc:TAF7(display_short)	TAF7	ensembl:ENSG00000178913			1	4	innatedb:IDBG-50319	FALSE	FALSE	FALSE	FALSE	FALSE
52166	0.422983	0.592603	uniprotkb:BTF3_HUMAN|refseq:NP_001198|uniprotkb:P20290|refseq:NP_001032726|hgnc:BTF3(display_short)	BTF3	ensembl:ENSG00000145741			1	4	innatedb:IDBG-27987	FALSE	FALSE	FALSE	FALSE	FALSE
52167	0.240345	0.44471	uniprotkb:HECD3_HUMAN|refseq:NP_078878|uniprotkb:Q5T447|hgnc:HECTD3(display_short)	HECTD3	ensembl:ENSG00000126107			1	2	innatedb:IDBG-97850	FALSE	FALSE	FALSE	FALSE	FALSE
52168	0.126961	0.34907	refseq:NP_001025218|uniprotkb:KLK3_HUMAN|refseq:NP_001639|uniprotkb:P07288|refseq:NP_001025219|hgnc:KLK3(display_short)	KLK3	ensembl:ENSG00000142515			3	10	innatedb:IDBG-64971	FALSE	FALSE	FALSE	FALSE	FALSE
52169	0.497128	0.66595	uniprotkb:ATG13_HUMAN|refseq:NP_001192049|uniprotkb:O75143|refseq:NP_055556|refseq:NP_001192048|refseq:NP_001192051|refseq:NP_001192050|refseq:NP_001136145|hgnc:ATG13(display_short)	ATG13	ensembl:ENSG00000175224			1	5	innatedb:IDBG-41852	FALSE	FALSE	FALSE	FALSE	FALSE
52170	1	1	uniprotkb:B2L11_HUMAN|refseq:NP_996885|uniprotkb:O43521|refseq:NP_006529|refseq:NP_619531|refseq:NP_619527|refseq:NP_001191040|refseq:NP_001191037|refseq:NP_619528|refseq:NP_619532|refseq:NP_619533|refseq:NP_001191036|refseq:NP_996886|refseq:NP_619529|refseq:NP_619530|refseq:NP_001191038|refseq:NP_001191041|refseq:NP_001191035|refseq:NP_001191039|refseq:NP_001191042|hgnc:BCL2L11(display_short)	BCL2L11	ensembl:ENSG00000153094	1.79754e-06	1.34907	0	4	innatedb:IDBG-65821	FALSE	FALSE	FALSE	FALSE	TRUE
52171	0.854328	1	uniprotkb:1433G_HUMAN|refseq:NP_036611|uniprotkb:P61981|hgnc:YWHAG(display_short)	YWHAG	ensembl:ENSG00000170027			1	14	innatedb:IDBG-23145	FALSE	FALSE	FALSE	FALSE	FALSE
52172	0.128407	0.34907	uniprotkb:PYRG2_HUMAN|uniprotkb:Q9NRF8|refseq:NP_787055|refseq:NP_001137474|refseq:NP_062831|hgnc:CTPS2(display_short)	CTPS2	ensembl:ENSG00000047230			1	1	innatedb:IDBG-47158	FALSE	FALSE	FALSE	FALSE	FALSE
52173	0.128407	0.34907	uniprotkb:OCAD2_HUMAN|uniprotkb:Q56VL3|refseq:NP_001014446|refseq:NP_689611|refseq:NP_001273703|refseq:NP_001273702|hgnc:OCIAD2(display_short)	OCIAD2	ensembl:ENSG00000145247			1	1	innatedb:IDBG-17705	FALSE	FALSE	FALSE	FALSE	FALSE
52174	0.15869	0.423122	refseq:NP_001153889|refseq:NP_110403|uniprotkb:Q9H171|uniprotkb:ZBP1_HUMAN|refseq:NP_001153890|refseq:NP_001153891|hgnc:ZBP1(display_short)	ZBP1	ensembl:ENSG00000124256			3	11	innatedb:IDBG-82385	FALSE	FALSE	FALSE	FALSE	FALSE
52175	0.618089	0.778842	hgnc:MIR203A(display_short)	MIR203A	ensembl:ENSG00000207568			1	7	innatedb:IDBG-126601	FALSE	FALSE	FALSE	FALSE	FALSE
52176	0.00592096	0.274437	uniprotkb:IL4_HUMAN|refseq:NP_000580|uniprotkb:P05112|refseq:NP_758858|hgnc:IL4(display_short)	IL4	ensembl:ENSG00000113520			8	23	innatedb:IDBG-42701	FALSE	FALSE	FALSE	FALSE	FALSE
52177	0.930228	1	uniprotkb:GRAB_HUMAN|refseq:NP_004122|uniprotkb:P10144|hgnc:GZMB(display_short)	GZMB	ensembl:ENSG00000100453			2	32	innatedb:IDBG-4054	FALSE	FALSE	FALSE	FALSE	FALSE
52178	0.240345	0.44471	refseq:NP_009075|uniprotkb:P35227|hgnc:PCGF2(display_short)	PCGF2	ensembl:ENSG00000277258			1	2	innatedb:IDBG-775251	FALSE	FALSE	FALSE	FALSE	FALSE
52179	0.240345	0.44471	uniprotkb:DIC_HUMAN|refseq:NP_001257817|uniprotkb:Q9UBX3|refseq:NP_036272|refseq:NP_001257882|hgnc:MRPL12(display_short)	MRPL12	ensembl:ENSG00000183048			1	2	innatedb:IDBG-72582	FALSE	FALSE	FALSE	FALSE	FALSE
52180	0.808121	0.967449	uniprotkb:GRAM_HUMAN|refseq:NP_005308|uniprotkb:P51124|refseq:NP_001245280|hgnc:GZMM(display_short)	GZMM	ensembl:ENSG00000197540			1	12	innatedb:IDBG-12497	FALSE	FALSE	FALSE	FALSE	FALSE
52181	0.128407	0.34907	uniprotkb:CP4FB_HUMAN|refseq:NP_001122404|uniprotkb:Q9HBI6|refseq:NP_067010|hgnc:CYP4F11(display_short)	CYP4F11	ensembl:ENSG00000171903			1	1	innatedb:IDBG-35111	FALSE	FALSE	FALSE	FALSE	FALSE
52182	0.107104	0.34907	uniprotkb:CADH1_HUMAN|refseq:NP_004351|uniprotkb:P12830|hgnc:CDH1(display_short)	CDH1	ensembl:ENSG00000039068			7	32	innatedb:IDBG-38622	FALSE	FALSE	FALSE	FALSE	FALSE
52183	0.220563	0.44471	uniprotkb:GSK3B_HUMAN|refseq:NP_001139628|uniprotkb:P49841|refseq:NP_002084|hgnc:GSK3B(display_short)	GSK3B	ensembl:ENSG00000082701	5.9679e-05	-1.02131	4	19	innatedb:IDBG-51663	FALSE	FALSE	FALSE	FALSE	FALSE
52184	0.337924	0.527958	uniprotkb:PKHG2_HUMAN|uniprotkb:Q9H7P9|refseq:NP_073746|hgnc:PLEKHG2(display_short)	PLEKHG2	ensembl:ENSG00000090924			1	3	innatedb:IDBG-50331	FALSE	FALSE	FALSE	FALSE	FALSE
52185	0.422983	0.592603	uniprotkb:OTUB1_HUMAN|uniprotkb:Q96FW1|refseq:NP_060140|hgnc:OTUB1(display_short)	OTUB1	ensembl:ENSG00000167770			1	4	innatedb:IDBG-52992	FALSE	FALSE	FALSE	FALSE	FALSE
52186	0.422983	0.592603	refseq:NP_001164645|uniprotkb:CX3C1_HUMAN|refseq:NP_001328|uniprotkb:P49238|refseq:NP_001164642|refseq:NP_001164643|hgnc:CX3CR1(display_short)	CX3CR1	ensembl:ENSG00000168329			1	4	innatedb:IDBG-26647	FALSE	FALSE	FALSE	FALSE	FALSE
52187	0.128407	0.34907	hgnc:TUBBP1(display_short)	TUBBP1	ensembl:ENSG00000127589			1	1	innatedb:IDBG-48018	FALSE	FALSE	FALSE	FALSE	FALSE
52188	0.0827447	0.34907	uniprotkb:CBX4_HUMAN|refseq:NP_003646|uniprotkb:O00257|hgnc:CBX4(display_short)	CBX4	ensembl:ENSG00000141582			2	4	innatedb:IDBG-71254	FALSE	FALSE	FALSE	FALSE	FALSE
52189	0.128407	0.34907	uniprotkb:P0CW22|uniprotkb:RS17L_HUMAN|refseq:NP_001012|uniprotkb:P08708|hgnc:RPS17(display_short)	RPS17	ensembl:ENSG00000182774			1	1	innatedb:IDBG-26644	FALSE	FALSE	FALSE	FALSE	FALSE
52190	0.337924	0.527958	uniprotkb:GPS2_HUMAN|uniprotkb:Q13227|refseq:NP_004480|hgnc:GPS2(display_short)	GPS2	ensembl:ENSG00000132522			1	3	innatedb:IDBG-24467	FALSE	FALSE	FALSE	FALSE	FALSE
52191	0.220563	0.44471	uniprotkb:ILF3_HUMAN|uniprotkb:Q12906|refseq:NP_001131145|refseq:NP_060090|refseq:NP_004507|refseq:NP_036350|refseq:NP_703194|hgnc:ILF3(display_short)	ILF3	ensembl:ENSG00000129351			4	19	innatedb:IDBG-27975	FALSE	FALSE	FALSE	FALSE	FALSE
52192	0.0934866	0.34907	refseq:NP_001243021|refseq:NP_001243022|uniprotkb:ATF2_HUMAN|refseq:NP_001243019|refseq:NP_001871|uniprotkb:P15336|refseq:NP_001243023|refseq:NP_001243020|hgnc:ATF2(display_short)	ATF2	ensembl:ENSG00000115966			7	31	innatedb:IDBG-75609	FALSE	FALSE	FALSE	FALSE	FALSE
52193	0.128407	0.34907	refseq:NP_115681|uniprotkb:Q9BT43|uniprotkb:RPC7L_HUMAN|hgnc:POLR3GL(display_short)	POLR3GL	ensembl:ENSG00000121851			1	1	innatedb:IDBG-101713	FALSE	FALSE	FALSE	FALSE	FALSE
52194	0.240345	0.44471	refseq:NP_055950|uniprotkb:NU205_HUMAN|uniprotkb:Q92621|hgnc:NUP205(display_short)	NUP205	ensembl:ENSG00000155561			1	2	innatedb:IDBG-42710	FALSE	FALSE	FALSE	FALSE	FALSE
52195	1	1	hgnc:TMSB4XP6(display_short)	TMSB4XP6	ensembl:ENSG00000230043	4.15834e-12	-1.37047	0	1	innatedb:IDBG-305545	FALSE	FALSE	FALSE	FALSE	FALSE
52196	1	1	refseq:NP_002509|uniprotkb:NPAS2_HUMAN|uniprotkb:Q99743|hgnc:NPAS2(display_short)	NPAS2	ensembl:ENSG00000170485	0.000168772	-1.07922	0	2	innatedb:IDBG-63633	FALSE	FALSE	FALSE	FALSE	FALSE
52197	1	1	refseq:NP_055647|uniprotkb:O60343|uniprotkb:TBCD4_HUMAN|refseq:NP_001273588|refseq:NP_001273587|hgnc:TBC1D4(display_short)	TBC1D4	ensembl:ENSG00000136111	4.80026e-34	2.41686	0	2	innatedb:IDBG-38218	FALSE	FALSE	FALSE	FALSE	TRUE
52198	0.128407	0.34907	uniprotkb:FRAT1_HUMAN|refseq:NP_005470|uniprotkb:Q92837|hgnc:FRAT1(display_short)	FRAT1	ensembl:ENSG00000165879			1	1	innatedb:IDBG-84511	FALSE	FALSE	FALSE	FALSE	FALSE
52199	0.128407	0.34907	uniprotkb:HBE_HUMAN|uniprotkb:P02100|refseq:NP_005321|hgnc:HBE1(display_short)	HBE1	ensembl:ENSG00000213931			1	1	innatedb:IDBG-236544	FALSE	FALSE	FALSE	FALSE	FALSE
52200	0.473423	0.656652	uniprotkb:CUL3_HUMAN|refseq:NP_003581|uniprotkb:Q13618|refseq:NP_001244126|refseq:NP_001244127|hgnc:CUL3(display_short)	CUL3	ensembl:ENSG00000036257			5	35	innatedb:IDBG-82331	FALSE	FALSE	FALSE	FALSE	FALSE
52201	1	1	uniprotkb:BAF_HUMAN|refseq:NP_003851|uniprotkb:O75531|refseq:NP_001137457|hgnc:BANF1(display_short)	BANF1	ensembl:ENSG00000175334	3.70156e-07	-1.47601	0	1	innatedb:IDBG-58220	FALSE	FALSE	FALSE	FALSE	FALSE
52202	0.422983	0.592603	refseq:NP_000933|uniprotkb:P23284|uniprotkb:PPIB_HUMAN|hgnc:PPIB(display_short)	PPIB	ensembl:ENSG00000166794			1	4	innatedb:IDBG-16427	FALSE	FALSE	FALSE	FALSE	FALSE
52203	0.128407	0.34907	refseq:NP_005979|uniprotkb:P35326|uniprotkb:SPR2A_HUMAN|hgnc:SPRR2A(display_short)	SPRR2A	ensembl:ENSG00000241794			1	1	innatedb:IDBG-409215	FALSE	FALSE	FALSE	FALSE	FALSE
52204	0.128407	0.34907	uniprotkb:CAMP1_HUMAN|uniprotkb:Q5T5Y3|refseq:NP_056262|hgnc:CAMSAP1(display_short)	CAMSAP1	ensembl:ENSG00000130559			1	1	innatedb:IDBG-92139	FALSE	FALSE	FALSE	FALSE	FALSE
52205	0.128407	0.34907	refseq:NP_203747|uniprotkb:Q76I76|uniprotkb:SSH2_HUMAN|refseq:NP_001269058|refseq:NP_001269059|hgnc:SSH2(display_short)	SSH2	ensembl:ENSG00000141298			1	1	innatedb:IDBG-38695	FALSE	FALSE	FALSE	FALSE	FALSE
52206	0.0164687	0.34907	refseq:NP_060589|uniprotkb:Q9NVU0|uniprotkb:RPC5_HUMAN|refseq:NP_001244965|refseq:NP_001244962|refseq:NP_001244963|refseq:NP_001244964|hgnc:POLR3E(display_short)	POLR3E	ensembl:ENSG00000058600			2	2	innatedb:IDBG-19931	FALSE	FALSE	FALSE	FALSE	TRUE
52207	0.873018	1	uniprotkb:CDK2_HUMAN|refseq:NP_001789|uniprotkb:P24941|refseq:NP_439892|refseq:NP_001277159|hgnc:CDK2(display_short)	CDK2	ensembl:ENSG00000123374	1.09034e-07	1.10814	5	57	innatedb:IDBG-39545	FALSE	TRUE	FALSE	TRUE	TRUE
52208	0.240345	0.44471	uniprotkb:FRIH_HUMAN|refseq:NP_002023|uniprotkb:P02794|hgnc:FTH1(display_short)	FTH1	ensembl:ENSG00000167996			1	2	innatedb:IDBG-50740	FALSE	FALSE	FALSE	FALSE	FALSE
52209	0.044745	0.34907	refseq:NP_116026|uniprotkb:Q13309|uniprotkb:SKP2_HUMAN|refseq:NP_005974|refseq:NP_001230049|hgnc:SKP2(display_short)	SKP2	ensembl:ENSG00000145604			5	16	innatedb:IDBG-16420	FALSE	FALSE	FALSE	FALSE	FALSE
52210	0.128407	0.34907	refseq:NP_006188|uniprotkb:PCM1_HUMAN|uniprotkb:Q15154|hgnc:PCM1(display_short)	PCM1	ensembl:ENSG00000078674			1	1	innatedb:IDBG-8866	FALSE	FALSE	FALSE	FALSE	FALSE
52211	0.240345	0.44471	uniprotkb:BT3A3_HUMAN|refseq:NP_008925|uniprotkb:O00478|refseq:NP_932078|refseq:NP_001229732|hgnc:BTN3A3(display_short)	BTN3A3	ensembl:ENSG00000111801			1	2	innatedb:IDBG-69364	FALSE	FALSE	FALSE	FALSE	FALSE
52212	0.126405	0.34907	uniprotkb:Q9H0M0|uniprotkb:WWP1_HUMAN|refseq:NP_008944|hgnc:WWP1(display_short)	WWP1	ensembl:ENSG00000123124			2	5	innatedb:IDBG-27568	FALSE	FALSE	FALSE	FALSE	FALSE
52213	0.497128	0.66595	uniprotkb:KEAP1_HUMAN|refseq:NP_987096|uniprotkb:Q14145|refseq:NP_036421|hgnc:KEAP1(display_short)	KEAP1	ensembl:ENSG00000079999	1.15147e-06	-1.01745	1	5	innatedb:IDBG-27562	TRUE	FALSE	FALSE	FALSE	TRUE
52214	0.128407	0.34907	refseq:NP_000328|uniprotkb:Q92629|uniprotkb:SGCD_HUMAN|refseq:NP_001121681|refseq:NP_758447|hgnc:SGCD(display_short)	SGCD	ensembl:ENSG00000170624	0.00165402	-1.05909	1	1	innatedb:IDBG-55191	FALSE	FALSE	FALSE	FALSE	FALSE
52215	0.128407	0.34907	uniprotkb:HMDH_HUMAN|refseq:NP_000850|uniprotkb:P04035|refseq:NP_001124468|hgnc:HMGCR(display_short)	HMGCR	ensembl:ENSG00000113161			1	1	innatedb:IDBG-28893	FALSE	FALSE	FALSE	FALSE	FALSE
52216	0.0451868	0.34907	uniprotkb:O00308|uniprotkb:WWP2_HUMAN|refseq:NP_001257383|refseq:NP_008945|refseq:NP_955456|refseq:NP_001257384|refseq:NP_001257382|hgnc:WWP2(display_short)	WWP2	ensembl:ENSG00000198373			2	3	innatedb:IDBG-39538	FALSE	FALSE	FALSE	FALSE	FALSE
52217	0.337924	0.527958	uniprotkb:FXL18_HUMAN|refseq:NP_079239|uniprotkb:Q96ME1|hgnc:FBXL18(display_short)	FBXL18	ensembl:ENSG00000155034			1	3	innatedb:IDBG-7542	FALSE	FALSE	FALSE	FALSE	FALSE
52218	0.240345	0.44471	uniprotkb:DEST_HUMAN|refseq:NP_006861|uniprotkb:P60981|refseq:NP_001011546|hgnc:DSTN(display_short)	DSTN	ensembl:ENSG00000125868	1.0652e-15	-1.84605	1	2	innatedb:IDBG-56056	FALSE	FALSE	TRUE	TRUE	FALSE
52219	0.240345	0.44471	uniprotkb:ELF2_HUMAN|uniprotkb:Q15723|refseq:NP_006865|refseq:NP_973728|refseq:NP_001263387|refseq:NP_001263388|refseq:NP_001263386|hgnc:ELF2(display_short)	ELF2	ensembl:ENSG00000109381			1	2	innatedb:IDBG-38206	FALSE	FALSE	FALSE	FALSE	FALSE
52220	0.521499	0.695249	uniprotkb:CCND1_HUMAN|refseq:NP_444284|uniprotkb:P24385|hgnc:CCND1(display_short)	CCND1	ensembl:ENSG00000110092	1.23052e-06	-1.00882	4	29	innatedb:IDBG-61868	TRUE	TRUE	FALSE	TRUE	TRUE
52221	0.0827447	0.34907	refseq:NP_058132|uniprotkb:OAS1_HUMAN|uniprotkb:P00973|refseq:NP_001027581|refseq:NP_002525|hgnc:OAS1(display_short)	OAS1	ensembl:ENSG00000089127			2	4	innatedb:IDBG-58231	FALSE	FALSE	FALSE	FALSE	FALSE
52222	0.561756	0.72595	uniprotkb:IMB1_HUMAN|refseq:NP_002256|uniprotkb:Q14974|refseq:NP_001263382|hgnc:KPNB1(display_short)	KPNB1	ensembl:ENSG00000108424			1	6	innatedb:IDBG-56053	FALSE	FALSE	FALSE	FALSE	FALSE
52223	0.128407	0.34907	refseq:NP_000971|uniprotkb:Q02543|uniprotkb:RL18A_HUMAN|hgnc:RPL18A(display_short)	RPL18A	ensembl:ENSG00000105640			1	1	innatedb:IDBG-37352	FALSE	FALSE	FALSE	FALSE	FALSE
52224	0.337924	0.527958	uniprotkb:H33_HUMAN|uniprotkb:P84243|refseq:NP_002098|hgnc:H3F3A(display_short)	H3F3A	ensembl:ENSG00000163041			1	3	innatedb:IDBG-107003	FALSE	FALSE	FALSE	FALSE	FALSE
52225	0.618089	0.778842	uniprotkb:CO1A1_HUMAN|refseq:NP_000079|uniprotkb:P02452|hgnc:COL1A1(display_short)	COL1A1	ensembl:ENSG00000108821	0.000770474	-1.08752	1	7	innatedb:IDBG-58238	FALSE	FALSE	FALSE	FALSE	FALSE
52226	0.128407	0.34907	uniprotkb:N2DL2_HUMAN|refseq:NP_079493|uniprotkb:Q9BZM5|hgnc:ULBP2(display_short)	ULBP2	ensembl:ENSG00000131015	4.24978e-11	2.20524	1	1	innatedb:IDBG-97842	FALSE	FALSE	FALSE	FALSE	FALSE
52227	0.128407	0.34907	uniprotkb:CNOT2_HUMAN|refseq:NP_001186232|refseq:NP_055330|uniprotkb:Q9NZN8|refseq:NP_001186231|hgnc:CNOT2(display_short)	CNOT2	ensembl:ENSG00000111596			1	1	innatedb:IDBG-47581	FALSE	FALSE	FALSE	FALSE	FALSE
52228	0.126405	0.34907	uniprotkb:BICD1_HUMAN|refseq:NP_001705|uniprotkb:Q96G01|refseq:NP_001003398|hgnc:BICD1(display_short)	BICD1	ensembl:ENSG00000151746	2.08675e-07	-1.29293	2	5	innatedb:IDBG-26225	FALSE	FALSE	FALSE	FALSE	TRUE
52229	1	1	refseq:NP_066547|uniprotkb:O94875|uniprotkb:SRBS2_HUMAN|refseq:NP_001139143|refseq:NP_003594|refseq:NP_001139142|refseq:NP_001139144|refseq:NP_001139145|refseq:NP_001139146|refseq:NP_001257700|refseq:NP_001139147|hgnc:SORBS2(display_short)	SORBS2	ensembl:ENSG00000154556	3.95686e-07	-1.10395	0	1	innatedb:IDBG-47102	FALSE	FALSE	TRUE	FALSE	TRUE
52230	0.232631	0.44471	refseq:NP_001647|uniprotkb:P36406|uniprotkb:TRI23_HUMAN|refseq:NP_150231|refseq:NP_150230|hgnc:TRIM23(display_short)	TRIM23	ensembl:ENSG00000113595			15	95	innatedb:IDBG-24045	FALSE	FALSE	FALSE	FALSE	FALSE
52231	0.00762891	0.283845	uniprotkb:KSR2_HUMAN|uniprotkb:Q6VAB6|refseq:NP_775869|hgnc:KSR2(display_short)	KSR2	ensembl:ENSG00000171435			3	4	innatedb:IDBG-59577	FALSE	FALSE	FALSE	FALSE	FALSE
52232	0.15869	0.423122	refseq:NP_009057|uniprotkb:P55072|uniprotkb:TERA_HUMAN|hgnc:VCP(display_short)	VCP	ensembl:ENSG00000165280			3	11	innatedb:IDBG-61415	FALSE	FALSE	FALSE	FALSE	FALSE
52233	0.0827447	0.34907	uniprotkb:MYCB2_HUMAN|uniprotkb:O75592|refseq:NP_055872|hgnc:MYCBP2(display_short)	MYCBP2	ensembl:ENSG00000005810			2	4	innatedb:IDBG-39526	FALSE	FALSE	FALSE	FALSE	FALSE
52234	0.128407	0.34907	uniprotkb:C1QT2_HUMAN|refseq:NP_114114|uniprotkb:Q9BXJ5|hgnc:C1QTNF2(display_short)	C1QTNF2	ensembl:ENSG00000145861			1	1	innatedb:IDBG-56061	FALSE	FALSE	FALSE	FALSE	FALSE
52235	0.128407	0.34907	uniprotkb:BORG5_HUMAN|refseq:NP_689449|uniprotkb:Q00587|hgnc:CDC42EP1(display_short)	CDC42EP1	ensembl:ENSG00000128283	2.07284e-19	-2.30679	1	1	innatedb:IDBG-6662	FALSE	FALSE	FALSE	FALSE	FALSE
52236	0.128407	0.34907	refseq:NP_056240|uniprotkb:O95602|uniprotkb:RPA1_HUMAN|hgnc:POLR1A(display_short)	POLR1A	ensembl:ENSG00000068654			1	1	innatedb:IDBG-59571	FALSE	FALSE	FALSE	FALSE	FALSE
52237	0.240345	0.44471	uniprotkb:ENOG_HUMAN|refseq:NP_001966|uniprotkb:P09104|hgnc:ENO2(display_short)	ENO2	ensembl:ENSG00000111674			1	2	innatedb:IDBG-15559	FALSE	FALSE	FALSE	FALSE	FALSE
52238	0.422983	0.592603	refseq:NP_005992|uniprotkb:Q13748|uniprotkb:TBA3C_HUMAN|hgnc:TUBA3C(display_short)	TUBA3C	ensembl:ENSG00000198033	1.1089e-76	11.3253	1	4	innatedb:IDBG-12042	FALSE	FALSE	TRUE	FALSE	FALSE
52239	0.561756	0.72595	uniprotkb:B2CL2_HUMAN|refseq:NP_001186768|refseq:NP_004041|uniprotkb:Q92843|hgnc:BCL2L2(display_short)	BCL2L2	ensembl:ENSG00000129473			1	6	innatedb:IDBG-3157	FALSE	FALSE	FALSE	FALSE	FALSE
52240	0.0495426	0.34907	uniprotkb:CATG_HUMAN|refseq:NP_001902|uniprotkb:P08311|hgnc:CTSG(display_short)	CTSG	ensembl:ENSG00000100448			3	7	innatedb:IDBG-4005	FALSE	FALSE	FALSE	TRUE	FALSE
52241	0.128407	0.34907	refseq:NP_065391|uniprotkb:ONCM_HUMAN|uniprotkb:P13725|hgnc:OSM(display_short)	OSM	ensembl:ENSG00000099985			1	1	innatedb:IDBG-4002	FALSE	FALSE	FALSE	FALSE	FALSE
52242	0.627975	0.788798	refseq:NP_003780|uniprotkb:Q15628|uniprotkb:TRADD_HUMAN|hgnc:TRADD(display_short)	TRADD	ensembl:ENSG00000102871			2	16	innatedb:IDBG-36010	FALSE	FALSE	FALSE	FALSE	FALSE
52243	0.422983	0.592603	uniprotkb:CBX8_HUMAN|refseq:NP_065700|uniprotkb:Q9HC52|hgnc:CBX8(display_short)	CBX8	ensembl:ENSG00000141570			1	4	innatedb:IDBG-71216	FALSE	FALSE	FALSE	FALSE	FALSE
52244	0.128407	0.34907	refseq:NP_001006117|uniprotkb:Q15415|uniprotkb:RBY1F_HUMAN|refseq:NP_689798|hgnc:RBMY1J(display_short)	RBMY1J	ensembl:ENSG00000226941			1	1	innatedb:IDBG-298410	FALSE	FALSE	FALSE	FALSE	FALSE
52245	0.128407	0.34907	uniprotkb:FOXA3_HUMAN|refseq:NP_004488|uniprotkb:P55318|hgnc:FOXA3(display_short)	FOXA3	ensembl:ENSG00000170608			1	1	innatedb:IDBG-58249	FALSE	FALSE	FALSE	FALSE	FALSE
52246	0.240345	0.44471	uniprotkb:LMO7_HUMAN|refseq:NP_005349|uniprotkb:Q8WWI1|refseq:NP_056667|hgnc:LMO7(display_short)	LMO7	ensembl:ENSG00000136153	2.64309e-16	-1.81218	1	2	innatedb:IDBG-38674	FALSE	FALSE	FALSE	FALSE	FALSE
52247	0.422983	0.592603	uniprotkb:ABC3F_HUMAN|refseq:NP_660341|uniprotkb:Q8IUX4|refseq:NP_001006667|hgnc:APOBEC3F(display_short)	APOBEC3F	ensembl:ENSG00000128394			1	4	innatedb:IDBG-7998	FALSE	FALSE	FALSE	FALSE	FALSE
52248	0.274389	0.495182	uniprotkb:MCMBP_HUMAN|refseq:NP_079110|uniprotkb:Q9BTE3|refseq:NP_001243308|refseq:NP_001243307|hgnc:MCMBP(display_short)	MCMBP	ensembl:ENSG00000197771			2	8	innatedb:IDBG-91272	FALSE	FALSE	FALSE	FALSE	FALSE
52249	1	1	uniprotkb:MITF_HUMAN|refseq:NP_937802|uniprotkb:O75030|refseq:NP_006713|refseq:NP_937820|refseq:NP_937801|refseq:NP_000239|refseq:NP_001171896|refseq:NP_937821|refseq:NP_001171897|hgnc:MITF(display_short)	MITF	ensembl:ENSG00000187098	1.21903e-15	-1.6643	0	3	innatedb:IDBG-44086	FALSE	FALSE	FALSE	FALSE	TRUE
52250	0.337924	0.527958	refseq:NP_078966|hgnc:MUC16(display_short)	MUC16	ensembl:ENSG00000181143			1	3	innatedb:IDBG-25369	FALSE	FALSE	FALSE	FALSE	FALSE
52251	0.77979	0.93838	refseq:NP_001074241|uniprotkb:KI2L4_HUMAN|refseq:NP_001074239|uniprotkb:Q99706|refseq:NP_002246|hgnc:KIR2DL4(display_short)	KIR2DL4	ensembl:ENSG00000189013			1	11	innatedb:IDBG-69383	FALSE	FALSE	FALSE	FALSE	FALSE
52252	0.128407	0.34907	uniprotkb:CP51A_HUMAN|refseq:NP_000777|uniprotkb:Q16850|refseq:NP_001139624|hgnc:CYP51A1(display_short)	CYP51A1	ensembl:ENSG00000001630			1	1	innatedb:IDBG-26219	FALSE	FALSE	FALSE	FALSE	FALSE
52253	1	1	refseq:NP_079515|uniprotkb:PD1L2_HUMAN|uniprotkb:Q9BQ51|hgnc:PDCD1LG2(display_short)	PDCD1LG2	ensembl:ENSG00000197646	2.64892e-07	-2.15081	0	2	innatedb:IDBG-47595	FALSE	FALSE	FALSE	FALSE	FALSE
52254	0.0123136	0.34907	uniprotkb:CD83_HUMAN|refseq:NP_001035370|refseq:NP_004224|uniprotkb:Q01151|refseq:NP_001238830|hgnc:CD83(display_short)	CD83	ensembl:ENSG00000112149	1.83437e-69	4.64603	4	8	innatedb:IDBG-62750	TRUE	FALSE	FALSE	FALSE	TRUE
52255	0.240345	0.44471	refseq:NP_003818|uniprotkb:P54920|uniprotkb:SNAA_HUMAN|hgnc:NAPA(display_short)	NAPA	ensembl:ENSG00000105402			1	2	innatedb:IDBG-59588	FALSE	FALSE	FALSE	FALSE	FALSE
52256	0.337924	0.527958	uniprotkb:BACD3_HUMAN|refseq:NP_114160|uniprotkb:Q9H3F6|hgnc:KCTD10(display_short)	KCTD10	ensembl:ENSG00000110906			1	3	innatedb:IDBG-56078	FALSE	FALSE	FALSE	FALSE	FALSE
52257	0.128407	0.34907	refseq:NP_057724|uniprotkb:Q9NP92|uniprotkb:RT30_HUMAN|hgnc:MRPS30(display_short)	MRPS30	ensembl:ENSG00000112996			1	1	innatedb:IDBG-19923	FALSE	FALSE	FALSE	FALSE	FALSE
52258	0.944507	1	refseq:NP_059347|uniprotkb:O95793|uniprotkb:STAU1_HUMAN|refseq:NP_001032405|refseq:NP_059346|refseq:NP_059348|refseq:NP_004593|hgnc:STAU1(display_short)	STAU1	ensembl:ENSG00000124214			1	21	innatedb:IDBG-80162	FALSE	FALSE	FALSE	FALSE	FALSE
52259	0.0451868	0.34907	uniprotkb:DYR1A_HUMAN|refseq:NP_569120|uniprotkb:Q13627|refseq:NP_567824|refseq:NP_001387|refseq:NP_569122|hgnc:DYRK1A(display_short)	DYRK1A	ensembl:ENSG00000157540			2	3	innatedb:IDBG-3163	FALSE	FALSE	FALSE	FALSE	FALSE
52260	0.0708026	0.34907	uniprotkb:NOS2_HUMAN|refseq:NP_000616|uniprotkb:P35228|hgnc:NOS2(display_short)	NOS2	ensembl:ENSG00000007171			5	18	innatedb:IDBG-36000	FALSE	FALSE	FALSE	TRUE	FALSE
52261	1	1	uniprotkb:ARI3A_HUMAN|refseq:NP_005215|uniprotkb:Q99856|hgnc:ARID3A(display_short)	ARID3A	ensembl:ENSG00000116017	0.00140332	-1.1334	0	1	innatedb:IDBG-13387	FALSE	FALSE	FALSE	FALSE	FALSE
52262	1	1	refseq:NP_067067|uniprotkb:Q9NQL2|uniprotkb:RRAGD_HUMAN|hgnc:RRAGD(display_short)	RRAGD	ensembl:ENSG00000025039	7.27065e-19	2.37137	0	2	innatedb:IDBG-94308	FALSE	FALSE	FALSE	FALSE	FALSE
52263	0.240345	0.44471	uniprotkb:CPSF2_HUMAN|refseq:NP_059133|uniprotkb:Q9P2I0|hgnc:CPSF2(display_short)	CPSF2	ensembl:ENSG00000165934			1	2	innatedb:IDBG-16891	FALSE	FALSE	FALSE	FALSE	FALSE
52264	0.337924	0.527958	uniprotkb:LBP_HUMAN|refseq:NP_004130|uniprotkb:P18428|hgnc:LBP(display_short)	LBP	ensembl:ENSG00000129988			1	3	innatedb:IDBG-74721	FALSE	FALSE	FALSE	FALSE	FALSE
52265	0.128407	0.34907	refseq:NP_689830|uniprotkb:Q8IYW5|uniprotkb:RN168_HUMAN|hgnc:RNF168(display_short)	RNF168	ensembl:ENSG00000163961			1	1	innatedb:IDBG-71203	FALSE	FALSE	FALSE	FALSE	FALSE
52266	0.240345	0.44471	uniprotkb:EIF3I_HUMAN|refseq:NP_003748|uniprotkb:Q13347|hgnc:EIF3I(display_short)	EIF3I	ensembl:ENSG00000084623			1	2	innatedb:IDBG-95635	FALSE	FALSE	FALSE	FALSE	FALSE
52267	1	1	uniprotkb:MAP1B_HUMAN|refseq:NP_005900|uniprotkb:P46821|hgnc:MAP1B(display_short)	MAP1B	ensembl:ENSG00000131711	2.26038e-09	-1.21053	0	1	innatedb:IDBG-27538	FALSE	FALSE	FALSE	FALSE	FALSE
52268	1	1	refseq:NP_005233|uniprotkb:P55085|uniprotkb:PAR2_HUMAN|hgnc:F2RL1(display_short)	F2RL1	ensembl:ENSG00000164251	2.86666e-06	1.0531	0	2	innatedb:IDBG-29713	FALSE	FALSE	FALSE	FALSE	FALSE
52269	0.240345	0.44471	uniprotkb:IL17B_HUMAN|refseq:NP_055258|uniprotkb:Q9UHF5|hgnc:IL17B(display_short)	IL17B	ensembl:ENSG00000127743			1	2	innatedb:IDBG-52942	FALSE	FALSE	FALSE	FALSE	FALSE
52270	0.274389	0.495182	uniprotkb:DHX9_HUMAN|refseq:NP_001348|uniprotkb:Q08211|hgnc:DHX9(display_short)	DHX9	ensembl:ENSG00000135829			2	8	innatedb:IDBG-105280	FALSE	FALSE	FALSE	FALSE	FALSE
52271	0.128407	0.34907	uniprotkb:O15055|uniprotkb:PER2_HUMAN|refseq:NP_073728|hgnc:PER2(display_short)	PER2	ensembl:ENSG00000132326			1	1	innatedb:IDBG-84518	FALSE	FALSE	FALSE	FALSE	FALSE
52272	0.661595	0.823547	refseq:NP_001127905|refseq:NP_001127904|uniprotkb:AZI2_HUMAN|refseq:NP_001258579|refseq:NP_071906|uniprotkb:Q9H6S1|hgnc:AZI2(display_short)	AZI2	ensembl:ENSG00000163512			2	17	innatedb:IDBG-23171	FALSE	FALSE	FALSE	FALSE	FALSE
52273	0.497128	0.66595	uniprotkb:BIRC7_HUMAN|refseq:NP_647478|uniprotkb:Q96CA5|refseq:NP_071444|hgnc:BIRC7(display_short)	BIRC7	ensembl:ENSG00000101197			1	5	innatedb:IDBG-85846	FALSE	FALSE	FALSE	FALSE	FALSE
52274	1	1	refseq:NP_002755|uniprotkb:P60891|uniprotkb:PRPS1_HUMAN|refseq:NP_001191331|hgnc:PRPS1(display_short)	PRPS1	ensembl:ENSG00000147224	5.03891e-06	-1.0192	0	1	innatedb:IDBG-81487	FALSE	FALSE	FALSE	FALSE	FALSE
52275	0.173985	0.443088	refseq:NP_003008|uniprotkb:P84103|uniprotkb:SRSF3_HUMAN|hgnc:SRSF3(display_short)	SRSF3	ensembl:ENSG00000112081			2	6	innatedb:IDBG-84998	FALSE	FALSE	FALSE	FALSE	FALSE
52276	0.561756	0.72595	refseq:NP_068831|uniprotkb:P14923|uniprotkb:PLAK_HUMAN|refseq:NP_002221|hgnc:KRT17(display_short)	KRT17	ensembl:ENSG00000173801			1	6	innatedb:IDBG-49784	FALSE	FALSE	FALSE	FALSE	FALSE
52277	0.274389	0.495182	uniprotkb:IKBB_HUMAN|refseq:NP_002494|uniprotkb:Q15653|refseq:NP_001230045|hgnc:NFKBIB(display_short)	NFKBIB	ensembl:ENSG00000104825			2	8	innatedb:IDBG-49787	FALSE	FALSE	FALSE	FALSE	FALSE
52278	0.324829	0.527958	uniprotkb:CD36_HUMAN|refseq:NP_001001547|uniprotkb:P16671|refseq:NP_000063|refseq:NP_001001548|refseq:NP_001120915|refseq:NP_001120916|refseq:NP_001276840|refseq:NP_001276838|refseq:NP_001276837|hgnc:CD36(display_short)	CD36	ensembl:ENSG00000135218			2	9	innatedb:IDBG-24023	FALSE	FALSE	FALSE	FALSE	FALSE
52279	0.240345	0.44471	refseq:NP_055951|uniprotkb:Q9NY15|uniprotkb:STAB1_HUMAN|hgnc:STAB1(display_short)	STAB1	ensembl:ENSG00000010327			1	2	innatedb:IDBG-39109	FALSE	FALSE	FALSE	FALSE	FALSE
52280	0.128407	0.34907	uniprotkb:MIRO2_HUMAN|refseq:NP_620124|uniprotkb:Q8IXI1|hgnc:RHOT2(display_short)	RHOT2	ensembl:ENSG00000140983			1	1	innatedb:IDBG-7970	FALSE	FALSE	FALSE	FALSE	FALSE
52281	0.240345	0.44471	uniprotkb:IDS_HUMAN|refseq:NP_000193|refseq:NP_001160022|uniprotkb:P22304|refseq:NP_006114|hgnc:IDS(display_short)	IDS	ensembl:ENSG00000010404			1	2	innatedb:IDBG-88518	FALSE	FALSE	FALSE	FALSE	FALSE
52282	1	1	refseq:NP_001230115|refseq:NP_002639|uniprotkb:P11309|uniprotkb:PIM1_HUMAN|hgnc:PIM1(display_short)	PIM1	ensembl:ENSG00000137193	4.09676e-15	1.95975	0	2	innatedb:IDBG-85488	FALSE	FALSE	FALSE	FALSE	FALSE
52283	0.240345	0.44471	refseq:NP_001165184|uniprotkb:FBXL2_HUMAN|refseq:NP_036289|uniprotkb:Q9UKC9|hgnc:FBXL2(display_short)	FBXL2	ensembl:ENSG00000153558	3.54714e-06	-1.19089	1	2	innatedb:IDBG-24091	FALSE	FALSE	FALSE	FALSE	FALSE
52284	0.128407	0.34907	refseq:NP_037364|uniprotkb:O75340|uniprotkb:PDCD6_HUMAN|refseq:NP_001254488|refseq:NP_001254485|refseq:NP_001254487|refseq:NP_001254486|hgnc:PDCD6(display_short)	PDCD6	ensembl:ENSG00000249915			1	1	innatedb:IDBG-409259	FALSE	FALSE	FALSE	FALSE	FALSE
52285	0.902605	1	uniprotkb:HEM1_HUMAN|refseq:NP_954635|uniprotkb:P13196|refseq:NP_000679|hgnc:ALAS1(display_short)	ALAS1	ensembl:ENSG00000023330			2	29	innatedb:IDBG-38254	FALSE	FALSE	FALSE	FALSE	FALSE
52286	0.274389	0.495182	uniprotkb:ABCBB_HUMAN|refseq:NP_003733|uniprotkb:O95342|hgnc:ABCB11(display_short)	ABCB11	ensembl:ENSG00000073734			2	8	innatedb:IDBG-74352	FALSE	FALSE	FALSE	FALSE	FALSE
52287	0.240345	0.44471	refseq:NP_149073|uniprotkb:P82979|uniprotkb:SARNP_HUMAN|hgnc:SARNP(display_short)	SARNP	ensembl:ENSG00000205323			1	2	innatedb:IDBG-39101	FALSE	FALSE	FALSE	FALSE	FALSE
52288	0.128407	0.34907	hgnc:MIR99B(display_short)	MIR99B	ensembl:ENSG00000207550			1	1	innatedb:IDBG-127065	FALSE	FALSE	FALSE	FALSE	FALSE
52289	0.128407	0.34907	uniprotkb:MCHR1_HUMAN|refseq:NP_005288|uniprotkb:Q99705|hgnc:MCHR1(display_short)	MCHR1	ensembl:ENSG00000128285			1	1	innatedb:IDBG-8827	FALSE	FALSE	FALSE	FALSE	FALSE
52290	0.128407	0.34907	refseq:NP_036529|uniprotkb:Q9UIV8|uniprotkb:SPB13_HUMAN|hgnc:SERPINB13(display_short)	SERPINB13	ensembl:ENSG00000197641			1	1	innatedb:IDBG-4468	FALSE	FALSE	FALSE	FALSE	FALSE
52291	0.497128	0.66595	uniprotkb:LEP_HUMAN|refseq:NP_000221|uniprotkb:P41159|hgnc:LEP(display_short)	LEP	ensembl:ENSG00000174697			1	5	innatedb:IDBG-39587	FALSE	FALSE	FALSE	FALSE	FALSE
52292	1	1	uniprotkb:DAAM1_HUMAN|refseq:NP_001257449|uniprotkb:Q9Y4D1|refseq:NP_055807|hgnc:DAAM1(display_short)	DAAM1	ensembl:ENSG00000100592	5.424e-10	-1.52152	0	1	innatedb:IDBG-7976	FALSE	TRUE	FALSE	FALSE	TRUE
52293	0.0451868	0.34907	refseq:NP_817092|uniprotkb:O15355|uniprotkb:PPM1G_HUMAN|hgnc:PPM1G(display_short)	PPM1G	ensembl:ENSG00000115241	6.02529e-07	1.01442	2	3	innatedb:IDBG-39104	FALSE	FALSE	TRUE	FALSE	FALSE
52294	0.808121	0.967449	uniprotkb:CCL7_HUMAN|refseq:NP_006264|uniprotkb:P80098|hgnc:CCL7(display_short)	CCL7	ensembl:ENSG00000108688			1	12	innatedb:IDBG-40580	FALSE	FALSE	FALSE	FALSE	FALSE
52295	0.00762891	0.283845	refseq:NP_057342|uniprotkb:Q9Y5A9|uniprotkb:YTHD2_HUMAN|refseq:NP_001166299|refseq:NP_001166599|hgnc:YTHDF2(display_short)	YTHDF2	ensembl:ENSG00000198492			3	4	innatedb:IDBG-95296	FALSE	FALSE	FALSE	FALSE	FALSE
52296	0.422983	0.592603	refseq:NP_002610|uniprotkb:P02776|uniprotkb:PLF4_HUMAN|hgnc:PF4(display_short)	PF4	ensembl:ENSG00000163737			1	4	innatedb:IDBG-24097	FALSE	FALSE	FALSE	FALSE	FALSE
52297	0.00395616	0.223708	uniprotkb:Q9Y4K3|uniprotkb:TRAF6_HUMAN|refseq:NP_004611|refseq:NP_665802|hgnc:TRAF6(display_short)	TRAF6	ensembl:ENSG00000175104			25	113	innatedb:IDBG-40102	FALSE	TRUE	FALSE	FALSE	TRUE
52298	0.274389	0.495182	refseq:NP_004642|uniprotkb:P51784|uniprotkb:UBP11_HUMAN|hgnc:USP11(display_short)	USP11	ensembl:ENSG00000102226			2	8	innatedb:IDBG-61044	FALSE	FALSE	FALSE	FALSE	FALSE
52299	0.337924	0.527958	uniprotkb:KR109_HUMAN|refseq:NP_941963|uniprotkb:P60411|hgnc:KRTAP10-9(display_short)	KRTAP10-9	ensembl:ENSG00000221837			1	3	innatedb:IDBG-281544	FALSE	FALSE	FALSE	FALSE	FALSE
52300	0.607676	0.778842	uniprotkb:IRF3_HUMAN|uniprotkb:Q14653|refseq:NP_001562|refseq:NP_001184053|refseq:NP_001184052|refseq:NP_001184057|refseq:NP_001184055|refseq:NP_001184056|refseq:NP_001184054|refseq:NP_001184051|hgnc:IRF3(display_short)	IRF3	ensembl:ENSG00000126456	1.68662e-10	1.34698	8	65	innatedb:IDBG-63225	TRUE	TRUE	FALSE	FALSE	TRUE
52301	0.128407	0.34907	uniprotkb:DNM3B_HUMAN|refseq:NP_008823|uniprotkb:Q9UBC3|refseq:NP_787044|refseq:NP_787045|refseq:NP_787046|refseq:NP_001193985|refseq:NP_001193984|hgnc:DNMT3B(display_short)	DNMT3B	ensembl:ENSG00000088305			1	1	innatedb:IDBG-65401	FALSE	FALSE	FALSE	FALSE	FALSE
52302	0.240345	0.44471	uniprotkb:CXCR7_HUMAN|refseq:NP_064707|uniprotkb:P25106|hgnc:ACKR3(display_short)	ACKR3	ensembl:ENSG00000144476			1	2	innatedb:IDBG-84146	FALSE	FALSE	FALSE	FALSE	FALSE
52303	1	1	refseq:NP_003206|uniprotkb:P42680|uniprotkb:TEC_HUMAN|hgnc:TEC(display_short)	TEC	ensembl:ENSG00000135605	1.98624e-12	2.1141	0	1	innatedb:IDBG-17328	FALSE	TRUE	FALSE	FALSE	TRUE
52304	0.511837	0.68335	refseq:NP_000630|uniprotkb:P48023|uniprotkb:TNFL6_HUMAN|hgnc:FASLG(display_short)	FASLG	ensembl:ENSG00000117560			2	13	innatedb:IDBG-104856	FALSE	FALSE	FALSE	FALSE	FALSE
52305	0.159578	0.425082	refseq:NP_891549|uniprotkb:Q8IUC6|uniprotkb:TCAM1_HUMAN|hgnc:TICAM1(display_short)	TICAM1	ensembl:ENSG00000127666			6	29	innatedb:IDBG-19505	FALSE	FALSE	FALSE	FALSE	FALSE
52306	1	1	uniprotkb:NGF_HUMAN|refseq:NP_002497|uniprotkb:P01138|hgnc:NGF(display_short)	NGF	ensembl:ENSG00000134259	0.000217951	-1.34321	0	1	innatedb:IDBG-101347	FALSE	FALSE	FALSE	FALSE	FALSE
52307	0.240345	0.44471	uniprotkb:DDB2_HUMAN|refseq:NP_000098|uniprotkb:Q92466|refseq:NP_001287663|hgnc:DDB2(display_short)	DDB2	ensembl:ENSG00000134574			1	2	innatedb:IDBG-42769	FALSE	FALSE	FALSE	FALSE	FALSE
52308	0.0972458	0.34907	uniprotkb:IKKB_HUMAN|refseq:NP_001229707|uniprotkb:O14920|refseq:NP_001547|refseq:NP_001177649|hgnc:IKBKB(display_short)	IKBKB	ensembl:ENSG00000104365			15	82	innatedb:IDBG-19987	FALSE	TRUE	FALSE	FALSE	TRUE
52309	0.0312444	0.34907	uniprotkb:BAD_HUMAN|refseq:NP_116784|uniprotkb:Q92934|refseq:NP_004313|hgnc:BAD(display_short)	BAD	ensembl:ENSG00000002330			3	6	innatedb:IDBG-53423	FALSE	FALSE	FALSE	FALSE	FALSE
52310	1	1	uniprotkb:FMNL_HUMAN|refseq:NP_005883|uniprotkb:O95466|hgnc:FMNL1(display_short)	FMNL1	ensembl:ENSG00000184922	4.15614e-10	2.78962	0	1	innatedb:IDBG-54756	TRUE	FALSE	FALSE	FALSE	FALSE
52311	0.128407	0.34907	hgnc:MIR23B(display_short)	MIR23B	ensembl:ENSG00000207563			1	1	innatedb:IDBG-127077	FALSE	FALSE	FALSE	FALSE	FALSE
52312	0.618089	0.778842	uniprotkb:KAT2B_HUMAN|refseq:NP_003875|uniprotkb:Q92831|hgnc:KAT2B(display_short)	KAT2B	ensembl:ENSG00000114166	6.68246e-09	-1.50922	1	7	innatedb:IDBG-21805	TRUE	FALSE	FALSE	TRUE	TRUE
52313	0.55309	0.72595	uniprotkb:IL4RA_HUMAN|uniprotkb:P24394|refseq:NP_000409|refseq:NP_001244335|refseq:NP_001244926|refseq:NP_001244336|hgnc:IL4R(display_short)	IL4R	ensembl:ENSG00000077238	8.08767e-14	1.69595	2	14	innatedb:IDBG-21808	FALSE	FALSE	FALSE	TRUE	TRUE
52314	0.128407	0.34907	refseq:NP_000890|uniprotkb:P21583|uniprotkb:SCF_HUMAN|refseq:NP_003985|hgnc:KITLG(display_short)	KITLG	ensembl:ENSG00000049130	0.00194053	1.31076	1	1	innatedb:IDBG-50398	FALSE	FALSE	FALSE	FALSE	FALSE
52315	0.854328	1	uniprotkb:NLRX1_HUMAN|refseq:NP_078894|uniprotkb:Q86UT6|refseq:NP_001269072|refseq:NP_001269073|refseq:NP_001269287|hgnc:NLRX1(display_short)	NLRX1	ensembl:ENSG00000160703			1	14	innatedb:IDBG-74346	FALSE	FALSE	FALSE	FALSE	FALSE
52316	0.422983	0.592603	uniprotkb:MCR_HUMAN|refseq:NP_000892|refseq:NP_001159576|uniprotkb:P08235|hgnc:NR3C2(display_short)	NR3C2	ensembl:ENSG00000151623	0.000452583	1.09574	1	4	innatedb:IDBG-40591	FALSE	FALSE	FALSE	FALSE	FALSE
52317	0.324829	0.527958	uniprotkb:AKTS1_HUMAN|refseq:NP_001092103|uniprotkb:Q96B36|refseq:NP_115751|refseq:NP_001092102|refseq:NP_001265088|refseq:NP_001265089|hgnc:AKT1S1(display_short)	AKT1S1	ensembl:ENSG00000204673			2	9	innatedb:IDBG-63691	FALSE	FALSE	FALSE	FALSE	FALSE
52318	0.337924	0.527958	uniprotkb:NDKA_HUMAN|refseq:NP_937818|uniprotkb:P15531|refseq:NP_000260|hgnc:NME1(display_short)	NME1	ensembl:ENSG00000239672			1	3	innatedb:IDBG-409263	FALSE	FALSE	FALSE	FALSE	FALSE
52319	1	1	uniprotkb:BORG2_HUMAN|refseq:NP_001257366|refseq:NP_001257367|refseq:NP_006440|uniprotkb:Q9UKI2|refseq:NP_001257365|hgnc:CDC42EP3(display_short)	CDC42EP3	ensembl:ENSG00000163171	4.03388e-14	-1.54842	0	1	innatedb:IDBG-45802	FALSE	FALSE	FALSE	FALSE	FALSE
52320	1	1	refseq:NP_005972|uniprotkb:Q12999|uniprotkb:TSN31_HUMAN|hgnc:TSPAN31(display_short)	TSPAN31	ensembl:ENSG00000135452	5.87647e-07	-1.2251	0	1	innatedb:IDBG-43623	TRUE	FALSE	FALSE	FALSE	FALSE
52321	0.0451868	0.34907	uniprotkb:HERC5_HUMAN|refseq:NP_057407|uniprotkb:Q9UII4|hgnc:HERC5(display_short)	HERC5	ensembl:ENSG00000138646			2	3	innatedb:IDBG-29776	FALSE	FALSE	FALSE	FALSE	FALSE
52322	0.561756	0.72595	refseq:NP_110383|uniprotkb:Q9NQB0|uniprotkb:TF7L2_HUMAN|refseq:NP_001185456|refseq:NP_001185457|refseq:NP_001139755|refseq:NP_001139746|refseq:NP_001185455|refseq:NP_001139756|refseq:NP_001185458|refseq:NP_001185460|refseq:NP_001139757|refseq:NP_001139758|refseq:NP_001185454|refseq:NP_001185459|hgnc:TCF7L2(display_short)	TCF7L2	ensembl:ENSG00000148737			1	6	innatedb:IDBG-89861	FALSE	FALSE	FALSE	FALSE	FALSE
52323	0.128407	0.34907	uniprotkb:MEF2D_HUMAN|refseq:NP_005911|uniprotkb:Q14814|refseq:NP_001258558|hgnc:MEF2D(display_short)	MEF2D	ensembl:ENSG00000116604	5.37841e-21	-2.73298	1	1	innatedb:IDBG-103519	FALSE	FALSE	FALSE	FALSE	TRUE
52324	0.240345	0.44471	uniprotkb:CLK4_HUMAN|refseq:NP_065717|uniprotkb:Q9HAZ1|hgnc:CLK4(display_short)	CLK4	ensembl:ENSG00000113240			1	2	innatedb:IDBG-61033	FALSE	FALSE	FALSE	FALSE	FALSE
52325	0.337924	0.527958	refseq:NP_000977|uniprotkb:P83731|uniprotkb:RL24_HUMAN|hgnc:RPL24(display_short)	RPL24	ensembl:ENSG00000114391			1	3	innatedb:IDBG-48079	FALSE	FALSE	FALSE	FALSE	FALSE
52326	0.128407	0.34907	uniprotkb:LPAR3_HUMAN|refseq:NP_036284|uniprotkb:Q9UBY5|hgnc:LPAR3(display_short)	LPAR3	ensembl:ENSG00000171517			1	1	innatedb:IDBG-100000	FALSE	FALSE	FALSE	FALSE	FALSE
52327	1	1	uniprotkb:GROA_HUMAN|refseq:NP_001502|uniprotkb:P09341|hgnc:CXCL1(display_short)	CXCL1	ensembl:ENSG00000163739	2.84214e-06	2.04648	0	6	innatedb:IDBG-24070	TRUE	FALSE	FALSE	TRUE	TRUE
52328	0.422983	0.592603	uniprotkb:MKL1_HUMAN|refseq:NP_065882|uniprotkb:Q969V6|refseq:NP_001269590|refseq:NP_001269589|refseq:NP_001269591|hgnc:MKL1(display_short)	MKL1	ensembl:ENSG00000196588			1	4	innatedb:IDBG-8802	FALSE	FALSE	FALSE	FALSE	FALSE
52329	0.0827447	0.34907	uniprotkb:AT2A2_HUMAN|refseq:NP_001672|uniprotkb:P16615|refseq:NP_733765|hgnc:ATP2A2(display_short)	ATP2A2	ensembl:ENSG00000174437			2	4	innatedb:IDBG-56943	FALSE	FALSE	FALSE	FALSE	FALSE
52330	0.422983	0.592603	refseq:NP_000981|uniprotkb:P46776|uniprotkb:RL27A_HUMAN|hgnc:RPL27A(display_short)	RPL27A	ensembl:ENSG00000166441			1	4	innatedb:IDBG-30751	FALSE	FALSE	FALSE	FALSE	FALSE
52331	0.240345	0.44471	refseq:NP_536722|uniprotkb:Q96P63|uniprotkb:SPB12_HUMAN|hgnc:SERPINB12(display_short)	SERPINB12	ensembl:ENSG00000166634			1	2	innatedb:IDBG-4442	FALSE	FALSE	FALSE	FALSE	FALSE
52332	0.337924	0.527958	uniprotkb:LIMK1_HUMAN|refseq:NP_002305|uniprotkb:P53667|refseq:NP_001191355|hgnc:LIMK1(display_short)	LIMK1	ensembl:ENSG00000106683			1	3	innatedb:IDBG-20945	FALSE	FALSE	FALSE	FALSE	FALSE
52333	0.128407	0.34907	uniprotkb:ATLA3_HUMAN|refseq:NP_056274|uniprotkb:Q6DD88|refseq:NP_001276977|hgnc:ATL3(display_short)	ATL3	ensembl:ENSG00000184743			1	1	innatedb:IDBG-52583	FALSE	FALSE	FALSE	FALSE	FALSE
52334	0.0827447	0.34907	uniprotkb:EVL_HUMAN|refseq:NP_057421|uniprotkb:Q9UI08|hgnc:EVL(display_short)	EVL	ensembl:ENSG00000196405			2	4	innatedb:IDBG-19953	FALSE	FALSE	FALSE	FALSE	FALSE
52335	1	1	uniprotkb:ELAV2_HUMAN|refseq:NP_001164666|uniprotkb:Q12926|refseq:NP_004423|refseq:NP_001164668|hgnc:ELAVL2(display_short)	ELAVL2	ensembl:ENSG00000107105	5.22034e-05	1.49221	0	1	innatedb:IDBG-54761	FALSE	FALSE	TRUE	FALSE	FALSE
52336	0.00210968	0.200443	refseq:NP_004493|uniprotkb:P09629|hgnc:HOXB7(display_short)	HOXB7	ensembl:ENSG00000260027			3	3	innatedb:IDBG-728859	FALSE	FALSE	FALSE	FALSE	FALSE
52337	0.709984	0.867897	uniprotkb:MYH9_HUMAN|refseq:NP_002464|uniprotkb:P35579|hgnc:MYH9(display_short)	MYH9	ensembl:ENSG00000100345	7.94233e-12	-1.37969	1	9	innatedb:IDBG-5777	TRUE	FALSE	TRUE	FALSE	TRUE
52338	0.561756	0.72595	uniprotkb:KAPCA_HUMAN|refseq:NP_002721|uniprotkb:P17612|refseq:NP_997401|hgnc:PRKACA(display_short)	PRKACA	ensembl:ENSG00000072062			1	6	innatedb:IDBG-32929	FALSE	FALSE	FALSE	FALSE	FALSE
52339	0.128407	0.34907	uniprotkb:LRC40_HUMAN|refseq:NP_060238|uniprotkb:Q9H9A6|hgnc:LRRC40(display_short)	LRRC40	ensembl:ENSG00000066557			1	1	innatedb:IDBG-99633	FALSE	FALSE	FALSE	FALSE	FALSE
52340	1	1	refseq:NP_001276988|refseq:NP_001154945|refseq:NP_000685|refseq:NP_001025181|refseq:NP_001276987|uniprotkb:P43353|hgnc:ALDH3B1(display_short)	ALDH3B1	ensembl:ENSG00000006534	0.00041101	-1.13022	0	9	innatedb:IDBG-61061	FALSE	FALSE	FALSE	FALSE	FALSE
52341	0.0199418	0.34907	uniprotkb:CD40L_HUMAN|refseq:NP_000065|uniprotkb:P29965|hgnc:CD40LG(display_short)	CD40LG	ensembl:ENSG00000102245			4	9	innatedb:IDBG-87653	FALSE	FALSE	FALSE	FALSE	FALSE
52342	0.128407	0.34907	refseq:NP_789793|uniprotkb:Q86SG5|uniprotkb:S1A7A_HUMAN|hgnc:S100A7A(display_short)	S100A7A	ensembl:ENSG00000184330			1	1	innatedb:IDBG-102659	FALSE	FALSE	FALSE	FALSE	FALSE
52343	0.00691324	0.283845	uniprotkb:CEBPD_HUMAN|refseq:NP_005186|uniprotkb:P49716|hgnc:CEBPD(display_short)	CEBPD	ensembl:ENSG00000221869	0.000215583	1.09163	20	88	innatedb:IDBG-281563	FALSE	FALSE	TRUE	TRUE	FALSE
52344	0.497128	0.66595	uniprotkb:KI2L1_HUMAN|refseq:NP_055033|uniprotkb:P43626|hgnc:KIR2DL1(display_short)	KIR2DL1	ensembl:ENSG00000125498			1	5	innatedb:IDBG-68931	FALSE	FALSE	FALSE	FALSE	FALSE
52345	0.128407	0.34907	uniprotkb:IGSF8_HUMAN|uniprotkb:Q969P0|refseq:NP_443100|refseq:NP_001193594|hgnc:IGSF8(display_short)	IGSF8	ensembl:ENSG00000162729	7.56174e-07	1.21984	1	1	innatedb:IDBG-103984	FALSE	FALSE	FALSE	FALSE	TRUE
52346	0.139841	0.378675	refseq:NP_001093326|refseq:NP_001093327|refseq:NP_001138727|refseq:NP_003630|uniprotkb:Q9Y6K9|hgnc:IKBKG(display_short)	IKBKG	ensembl:ENSG00000269335			25	156	innatedb:IDBG-777831	FALSE	TRUE	FALSE	FALSE	TRUE
52347	0.128407	0.34907	uniprotkb:GSTA3_HUMAN|refseq:NP_000838|uniprotkb:Q16772|hgnc:GSTA3(display_short)	GSTA3	ensembl:ENSG00000174156			1	1	innatedb:IDBG-90829	FALSE	FALSE	FALSE	FALSE	FALSE
52348	0.128407	0.34907	uniprotkb:ETV6_HUMAN|refseq:NP_001978|uniprotkb:P41212|hgnc:ETV6(display_short)	ETV6	ensembl:ENSG00000139083			1	1	innatedb:IDBG-19967	FALSE	FALSE	FALSE	FALSE	FALSE
52349	0.128407	0.34907	uniprotkb:O94759|uniprotkb:TRPM2_HUMAN|refseq:NP_003298|hgnc:TRPM2(display_short)	TRPM2	ensembl:ENSG00000142185			1	1	innatedb:IDBG-5302	FALSE	FALSE	FALSE	FALSE	FALSE
52350	1	1	uniprotkb:CAR10_HUMAN|uniprotkb:Q9BWT7|refseq:NP_055365|hgnc:CARD10(display_short)	CARD10	ensembl:ENSG00000100065	0.000647194	-1.15865	0	2	innatedb:IDBG-6632	FALSE	TRUE	FALSE	FALSE	FALSE
52351	0.374296	0.577447	uniprotkb:CD44_HUMAN|refseq:NP_001189485|uniprotkb:P16070|refseq:NP_001001391|refseq:NP_001001392|refseq:NP_001189484|refseq:NP_000601|refseq:NP_001001390|refseq:NP_001001389|refseq:NP_001189486|hgnc:CD44(display_short)	CD44	ensembl:ENSG00000026508			2	10	innatedb:IDBG-39556	FALSE	FALSE	FALSE	FALSE	TRUE
52352	0.128407	0.34907	uniprotkb:2ABB_HUMAN|refseq:NP_858062|uniprotkb:Q00005|refseq:NP_858061|refseq:NP_858063|refseq:NP_858060|refseq:NP_858064|refseq:NP_001258829|refseq:NP_001258828|refseq:NP_001258877|hgnc:PPP2R2B(display_short)	PPP2R2B	ensembl:ENSG00000156475			1	1	innatedb:IDBG-52116	FALSE	FALSE	FALSE	FALSE	FALSE
52353	0.126405	0.34907	uniprotkb:K2C8_HUMAN|refseq:NP_002264|uniprotkb:P05787|refseq:NP_001243222|refseq:NP_001243211|hgnc:KRT8(display_short)	KRT8	ensembl:ENSG00000170421	2.11388e-28	-2.24267	2	5	innatedb:IDBG-35198	FALSE	TRUE	TRUE	FALSE	TRUE
52354	0.00310588	0.200443	uniprotkb:MMP9_HUMAN|refseq:NP_004985|uniprotkb:P14780|hgnc:MMP9(display_short)	MMP9	ensembl:ENSG00000100985	1.33077e-14	6.53184	8	21	innatedb:IDBG-78722	TRUE	FALSE	FALSE	FALSE	TRUE
52355	1	1	refseq:NP_003684|uniprotkb:Q14162|uniprotkb:SREC_HUMAN|refseq:NP_663325|hgnc:SCARF1(display_short)	SCARF1	ensembl:ENSG00000074660	1.14976e-05	2.22317	0	2	innatedb:IDBG-15121	FALSE	FALSE	FALSE	FALSE	FALSE
52356	0.0978866	0.34907	refseq:NP_005892|uniprotkb:Q15796|uniprotkb:SMAD2_HUMAN|refseq:NP_001129409|refseq:NP_001003652|hgnc:SMAD2(display_short)	SMAD2	ensembl:ENSG00000175387			13	69	innatedb:IDBG-3127	FALSE	FALSE	FALSE	FALSE	FALSE
52357	0.240345	0.44471	refseq:NP_000998|uniprotkb:P62701|uniprotkb:RS4X_HUMAN|hgnc:RPS4X(display_short)	RPS4X	ensembl:ENSG00000198034			1	2	innatedb:IDBG-76537	FALSE	FALSE	FALSE	FALSE	FALSE
52358	0.402782	0.592603	uniprotkb:G3P_HUMAN|refseq:NP_002037|uniprotkb:P04406|refseq:NP_001243728|refseq:NP_001276674|refseq:NP_001276675|hgnc:GAPDH(display_short)	GAPDH	ensembl:ENSG00000111640			4	25	innatedb:IDBG-14270	FALSE	FALSE	FALSE	FALSE	FALSE
52359	0.240345	0.44471	uniprotkb:CHD1_HUMAN|refseq:NP_001261|uniprotkb:O14646|hgnc:CHD1(display_short)	CHD1	ensembl:ENSG00000153922			1	2	innatedb:IDBG-35192	FALSE	FALSE	FALSE	FALSE	FALSE
52360	0.374296	0.577447	uniprotkb:CSN3_HUMAN|refseq:NP_003644|uniprotkb:Q9UNS2|refseq:NP_001186054|hgnc:COPS3(display_short)	COPS3	ensembl:ENSG00000141030			2	10	innatedb:IDBG-32911	FALSE	FALSE	FALSE	FALSE	FALSE
52361	1	1	uniprotkb:ITB3_HUMAN|uniprotkb:P05106|refseq:NP_000203|hgnc:ITGB3(display_short)	ITGB3	ensembl:ENSG00000259207	1.49114e-05	1.83439	0	1	innatedb:IDBG-547297	FALSE	FALSE	FALSE	FALSE	FALSE
52362	0.0495426	0.34907	uniprotkb:Q9BZK7|uniprotkb:TBL1R_HUMAN|refseq:NP_078941|hgnc:TBL1XR1(display_short)	TBL1XR1	ensembl:ENSG00000177565			3	7	innatedb:IDBG-65899	FALSE	FALSE	FALSE	FALSE	FALSE
52363	0.0172548	0.34907	uniprotkb:CDK4_HUMAN|refseq:NP_000066|uniprotkb:P11802|hgnc:CDK4(display_short)	CDK4	ensembl:ENSG00000135446			3	5	innatedb:IDBG-43642	FALSE	FALSE	FALSE	FALSE	FALSE
52364	0.337924	0.527958	uniprotkb:E2F6_HUMAN|refseq:NP_937987|uniprotkb:O75461|refseq:NP_997705|refseq:NP_001265204|refseq:NP_001265205|refseq:NP_001265206|refseq:NP_001265207|hgnc:E2F6(display_short)	E2F6	ensembl:ENSG00000169016			1	3	innatedb:IDBG-29751	FALSE	FALSE	FALSE	FALSE	FALSE
52365	0.497128	0.66595	uniprotkb:CSN4_HUMAN|refseq:NP_057213|uniprotkb:Q9BT78|refseq:NP_001244935|hgnc:COPS4(display_short)	COPS4	ensembl:ENSG00000138663			1	5	innatedb:IDBG-27575	FALSE	FALSE	FALSE	FALSE	FALSE
52366	0.00138021	0.18278	uniprotkb:HDAC4_HUMAN|refseq:NP_006028|uniprotkb:P56524|hgnc:HDAC4(display_short)	HDAC4	ensembl:ENSG00000068024			5	8	innatedb:IDBG-84594	FALSE	FALSE	FALSE	FALSE	FALSE
52367	0.097849	0.34907	uniprotkb:CCNE1_HUMAN|refseq:NP_001229|uniprotkb:P24864|hgnc:CCNE1(display_short)	CCNE1	ensembl:ENSG00000105173	1.23033e-09	1.43449	3	9	innatedb:IDBG-41865	FALSE	FALSE	FALSE	FALSE	TRUE
52368	0.337924	0.527958	uniprotkb:ADNP_HUMAN|uniprotkb:Q9H2P0|refseq:NP_852107|refseq:NP_056154|refseq:NP_001269461|refseq:NP_001269460|hgnc:ADNP(display_short)	ADNP	ensembl:ENSG00000101126			1	3	innatedb:IDBG-81086	FALSE	FALSE	FALSE	FALSE	FALSE
52369	1	1	refseq:NP_005808|uniprotkb:O60664|uniprotkb:PLIN3_HUMAN|refseq:NP_001157666|refseq:NP_001157661|hgnc:PLIN3(display_short)	PLIN3	ensembl:ENSG00000105355	2.20654e-17	-2.45908	0	3	innatedb:IDBG-19538	TRUE	FALSE	FALSE	TRUE	TRUE
52370	0.128407	0.34907	refseq:NP_001135821|refseq:NP_777594|uniprotkb:Q8IWT1|uniprotkb:SCN4B_HUMAN|refseq:NP_001135820|hgnc:SCN4B(display_short)	SCN4B	ensembl:ENSG00000177098			1	1	innatedb:IDBG-73460	FALSE	FALSE	FALSE	FALSE	FALSE
52371	1	1	uniprotkb:BRCA2_HUMAN|uniprotkb:P51587|refseq:NP_000050|hgnc:BRCA2(display_short)	BRCA2	ensembl:ENSG00000139618	6.24209e-09	1.2329	0	2	innatedb:IDBG-22703	FALSE	FALSE	FALSE	FALSE	FALSE
52372	1	1	uniprotkb:ACES_HUMAN|refseq:NP_000656|uniprotkb:P22303|refseq:NP_056646|refseq:NP_001269378|hgnc:ACHE(display_short)	ACHE	ensembl:ENSG00000087085	8.88491e-05	-1.67577	0	3	innatedb:IDBG-32513	FALSE	FALSE	FALSE	TRUE	FALSE
52373	0.337924	0.527958	refseq:NP_001007068|refseq:NP_005616|uniprotkb:O00560|uniprotkb:SDCB1_HUMAN|refseq:NP_001007069|refseq:NP_001007070|refseq:NP_001007071|hgnc:SDCBP(display_short)	SDCBP	ensembl:ENSG00000137575			1	3	innatedb:IDBG-22706	FALSE	FALSE	FALSE	FALSE	FALSE
52374	0.274389	0.495182	refseq:NP_060469|uniprotkb:Q96EP0|uniprotkb:RNF31_HUMAN|hgnc:RNF31(display_short)	RNF31	ensembl:ENSG00000092098			2	8	innatedb:IDBG-3579	FALSE	FALSE	FALSE	FALSE	FALSE
52375	0.0077129	0.283845	uniprotkb:AKT1_HUMAN|refseq:NP_001014432|uniprotkb:P31749|refseq:NP_001014431|refseq:NP_005154|hgnc:AKT1(display_short)	AKT1	ensembl:ENSG00000142208			19	83	innatedb:IDBG-22709	FALSE	FALSE	FALSE	FALSE	TRUE
52376	0.337924	0.527958	uniprotkb:NAT10_HUMAN|refseq:NP_078938|uniprotkb:Q9H0A0|refseq:NP_001137502|hgnc:NAT10(display_short)	NAT10	ensembl:ENSG00000135372			1	3	innatedb:IDBG-39148	FALSE	FALSE	FALSE	FALSE	FALSE
52377	0.240345	0.44471	uniprotkb:P30876|uniprotkb:RPB2_HUMAN|refseq:NP_000929|hgnc:POLR2B(display_short)	POLR2B	ensembl:ENSG00000047315			1	2	innatedb:IDBG-20530	FALSE	FALSE	FALSE	FALSE	FALSE
52378	1	1	refseq:NP_065842|uniprotkb:Q7L7X3|uniprotkb:TAOK1_HUMAN|refseq:NP_079418|hgnc:TAOK1(display_short)	TAOK1	ensembl:ENSG00000160551	1.58232e-07	-1.42532	0	1	innatedb:IDBG-38294	FALSE	TRUE	FALSE	FALSE	TRUE
52379	0.422983	0.592603	uniprotkb:CO2_HUMAN|refseq:NP_000054|uniprotkb:P06681|refseq:NP_001171534|refseq:NP_001139375|refseq:NP_001269386|refseq:NP_001269387|refseq:NP_001269388|hgnc:C2(display_short)	C2	ensembl:ENSG00000166278			1	4	innatedb:IDBG-124824	FALSE	FALSE	FALSE	FALSE	FALSE
52380	0.126405	0.34907	uniprotkb:LIMA1_HUMAN|refseq:NP_057441|uniprotkb:Q9UHB6|refseq:NP_001107018|refseq:NP_001230704|refseq:NP_001107019|hgnc:LIMA1(display_short)	LIMA1	ensembl:ENSG00000050405			2	5	innatedb:IDBG-32504	FALSE	FALSE	FALSE	FALSE	FALSE
52381	1	1	uniprotkb:KBTB7_HUMAN|refseq:NP_115514|uniprotkb:Q8WVZ9|hgnc:KBTBD7(display_short)	KBTBD7	ensembl:ENSG00000120696	0.00372504	-1.03745	0	1	innatedb:IDBG-27166	FALSE	FALSE	FALSE	FALSE	FALSE
52382	0.422983	0.592603	uniprotkb:CUL7_HUMAN|refseq:NP_055595|uniprotkb:Q14999|refseq:NP_001161842|hgnc:CUL7(display_short)	CUL7	ensembl:ENSG00000044090			1	4	innatedb:IDBG-87630	FALSE	FALSE	FALSE	FALSE	FALSE
52383	0.128407	0.34907	refseq:NP_056139|uniprotkb:O43159|uniprotkb:RRP8_HUMAN|hgnc:RRP8(display_short)	RRP8	ensembl:ENSG00000132275			1	1	innatedb:IDBG-29349	FALSE	FALSE	FALSE	FALSE	FALSE
52384	1	1	refseq:NP_055136|uniprotkb:ORC6_HUMAN|uniprotkb:Q9Y5N6|hgnc:ORC6(display_short)	ORC6	ensembl:ENSG00000091651	4.58369e-06	1.195	0	1	innatedb:IDBG-29343	TRUE	FALSE	FALSE	FALSE	FALSE
52385	1	1	refseq:NP_077729|uniprotkb:O95153|uniprotkb:RIMB1_HUMAN|refseq:NP_001248764|refseq:NP_004749|hgnc:BZRAP1(display_short)	BZRAP1	ensembl:ENSG00000005379	7.67438e-12	-2.02629	0	1	innatedb:IDBG-61001	FALSE	FALSE	FALSE	FALSE	FALSE
52386	0.448526	0.62681	uniprotkb:ASC_HUMAN|refseq:NP_037390|uniprotkb:Q9ULZ3|refseq:NP_660183|hgnc:PYCARD(display_short)	PYCARD	ensembl:ENSG00000103490			3	19	innatedb:IDBG-28012	FALSE	FALSE	FALSE	FALSE	FALSE
52387	0.15869	0.423122	uniprotkb:FHL2_HUMAN|uniprotkb:Q14192|refseq:NP_001034581|refseq:NP_001441|refseq:NP_963851|refseq:NP_963849|hgnc:FHL2(display_short)	FHL2	ensembl:ENSG00000115641	1.83952e-06	-1.00638	3	11	innatedb:IDBG-64511	FALSE	FALSE	FALSE	FALSE	FALSE
52388	0.128407	0.34907	uniprotkb:GDE_HUMAN|refseq:NP_000633|uniprotkb:P35573|refseq:NP_000019|refseq:NP_000634|refseq:NP_000635|refseq:NP_000637|refseq:NP_000636|hgnc:AGL(display_short)	AGL	ensembl:ENSG00000162688			1	1	innatedb:IDBG-100451	FALSE	FALSE	FALSE	FALSE	FALSE
52389	0.128407	0.34907	uniprotkb:CCND2_HUMAN|refseq:NP_001750|uniprotkb:P30279|hgnc:CCND2(display_short)	CCND2	ensembl:ENSG00000118971			1	1	innatedb:IDBG-12912	FALSE	FALSE	FALSE	FALSE	FALSE
52390	0.0451868	0.34907	refseq:NP_004186|uniprotkb:Q9Y5U5|uniprotkb:TNR18_HUMAN|refseq:NP_683699|refseq:NP_683700|hgnc:TNFRSF18(display_short)	TNFRSF18	ensembl:ENSG00000186891			2	3	innatedb:IDBG-84584	FALSE	FALSE	FALSE	FALSE	FALSE
52391	0.128407	0.34907	uniprotkb:MECP2_HUMAN|refseq:NP_004983|uniprotkb:P51608|refseq:NP_001104262|hgnc:MECP2(display_short)	MECP2	ensembl:ENSG00000169057			1	1	innatedb:IDBG-90808	FALSE	FALSE	FALSE	FALSE	FALSE
52392	0.240345	0.44471	refseq:NP_003816|uniprotkb:O00161|uniprotkb:SNP23_HUMAN|refseq:NP_570710|hgnc:SNAP23(display_short)	SNAP23	ensembl:ENSG00000092531	6.73196e-21	-2.01582	1	2	innatedb:IDBG-7946	FALSE	FALSE	FALSE	FALSE	FALSE
52393	0.422983	0.592603	uniprotkb:KLC1_HUMAN|uniprotkb:Q07866|refseq:NP_891553|refseq:NP_005543|refseq:NP_001123579|hgnc:KLC1(display_short)	KLC1	ensembl:ENSG00000126214			1	4	innatedb:IDBG-21848	FALSE	FALSE	FALSE	FALSE	FALSE
52394	0.0312444	0.34907	uniprotkb:IMA1_HUMAN|refseq:NP_002255|uniprotkb:P52294|hgnc:KPNA1(display_short)	KPNA1	ensembl:ENSG00000114030			3	6	innatedb:IDBG-52534	FALSE	FALSE	FALSE	FALSE	FALSE
52395	1	1	refseq:NP_001003396|uniprotkb:Q16890|uniprotkb:TPD53_HUMAN|refseq:NP_001003397|refseq:NP_003278|refseq:NP_001003395|refseq:NP_001278955|refseq:NP_001287923|hgnc:TPD52L1(display_short)	TPD52L1	ensembl:ENSG00000111907	1.6459e-10	-1.4373	0	1	innatedb:IDBG-96106	FALSE	FALSE	FALSE	FALSE	FALSE
52396	0.128407	0.34907	refseq:NP_038472|uniprotkb:Q9UHD9|uniprotkb:UBQL2_HUMAN|hgnc:UBQLN2(display_short)	UBQLN2	ensembl:ENSG00000188021			1	1	innatedb:IDBG-72599	FALSE	FALSE	FALSE	FALSE	FALSE
52397	0.0164687	0.34907	uniprotkb:EGR2_HUMAN|refseq:NP_000390|refseq:NP_001129649|uniprotkb:P11161|refseq:NP_001129650|refseq:NP_001129651|hgnc:EGR2(display_short)	EGR2	ensembl:ENSG00000122877	2.47413e-34	4.19575	2	2	innatedb:IDBG-75626	FALSE	FALSE	FALSE	FALSE	TRUE
52398	1	1	refseq:NP_065702|uniprotkb:PELI1_HUMAN|uniprotkb:Q96FA3|hgnc:PELI1(display_short)	PELI1	ensembl:ENSG00000197329	6.96694e-18	1.86595	0	11	innatedb:IDBG-53855	FALSE	TRUE	FALSE	FALSE	TRUE
52399	0.128407	0.34907	uniprotkb:AMPO_HUMAN|refseq:NP_001180260|uniprotkb:Q8N6M6|refseq:NP_116212|refseq:NP_001180258|hgnc:C9orf3(display_short)	C9orf3	ensembl:ENSG00000148120			1	1	innatedb:IDBG-76959	FALSE	FALSE	FALSE	FALSE	FALSE
52400	1	1	refseq:NP_055655|uniprotkb:NUAK1_HUMAN|uniprotkb:O60285|hgnc:NUAK1(display_short)	NUAK1	ensembl:ENSG00000074590	1.70841e-06	-1.08641	0	3	innatedb:IDBG-54705	TRUE	FALSE	FALSE	FALSE	TRUE
52401	1	1	uniprotkb:K1C19_HUMAN|refseq:NP_002267|uniprotkb:P08727|hgnc:KRT19(display_short)	KRT19	ensembl:ENSG00000171345	9.34264e-16	-1.74082	0	1	innatedb:IDBG-49363	FALSE	FALSE	TRUE	FALSE	FALSE
52402	0.173985	0.443088	uniprotkb:M3K4_HUMAN|refseq:NP_006715|uniprotkb:Q9Y6R4|refseq:NP_005913|refseq:NP_001288001|refseq:NP_001278887|hgnc:MAP3K4(display_short)	MAP3K4	ensembl:ENSG00000085511			2	6	innatedb:IDBG-98770	FALSE	FALSE	FALSE	FALSE	FALSE
52403	0.618089	0.778842	uniprotkb:ACVL1_HUMAN|refseq:NP_000011|refseq:NP_001070869|uniprotkb:P37023|hgnc:ACVRL1(display_short)	ACVRL1	ensembl:ENSG00000139567			1	7	innatedb:IDBG-33826	FALSE	FALSE	FALSE	FALSE	FALSE
52404	1	1	refseq:NP_001257932|refseq:NP_006519|uniprotkb:P48307|uniprotkb:TFPI2_HUMAN|refseq:NP_001257933|hgnc:TFPI2(display_short)	TFPI2	ensembl:ENSG00000105825	1.54627e-38	3.7235	0	1	innatedb:IDBG-27153	TRUE	FALSE	FALSE	FALSE	TRUE
52405	1	1	refseq:NP_002574|uniprotkb:PAWR_HUMAN|uniprotkb:Q96IZ0|hgnc:PAWR(display_short)	PAWR	ensembl:ENSG00000177425	2.97004e-07	-1.0555	0	4	innatedb:IDBG-49368	TRUE	FALSE	FALSE	FALSE	TRUE
52406	0.274389	0.495182	refseq:NP_003286|uniprotkb:P13693|uniprotkb:TCTP_HUMAN|refseq:NP_001273202|refseq:NP_001273201|hgnc:TPT1(display_short)	TPT1	ensembl:ENSG00000133112			2	8	innatedb:IDBG-29334	FALSE	FALSE	FALSE	FALSE	FALSE
52407	0.618089	0.778842	refseq:NP_005418|uniprotkb:O15350|uniprotkb:P73_HUMAN|refseq:NP_001191113|refseq:NP_001191116|refseq:NP_001191117|refseq:NP_001191121|refseq:NP_001119712|refseq:NP_001119713|refseq:NP_001119714|refseq:NP_001191115|refseq:NP_001191114|refseq:NP_001191119|refseq:NP_001191120|refseq:NP_001191118|hgnc:TP73(display_short)	TP73	ensembl:ENSG00000078900			1	7	innatedb:IDBG-86757	FALSE	FALSE	FALSE	FALSE	FALSE
52408	0.561756	0.72595	refseq:NP_066928|uniprotkb:O15162|uniprotkb:PLS1_HUMAN|hgnc:PLSCR1(display_short)	PLSCR1	ensembl:ENSG00000188313			1	6	innatedb:IDBG-60169	FALSE	FALSE	FALSE	FALSE	FALSE
52409	0.0312444	0.34907	uniprotkb:M3K8_HUMAN|refseq:NP_005195|uniprotkb:P41279|refseq:NP_001231063|hgnc:MAP3K8(display_short)	MAP3K8	ensembl:ENSG00000107968	3.8087e-18	2.12569	3	6	innatedb:IDBG-66703	FALSE	TRUE	FALSE	FALSE	TRUE
52410	0.240345	0.44471	uniprotkb:CARM1_HUMAN|refseq:NP_954592|uniprotkb:Q86X55|hgnc:CARM1(display_short)	CARM1	ensembl:ENSG00000142453			1	2	innatedb:IDBG-28472	FALSE	FALSE	FALSE	FALSE	FALSE
52411	0.240345	0.44471	refseq:NP_000939|refseq:NP_001157030|uniprotkb:P01236|uniprotkb:PRL_HUMAN|hgnc:PRL(display_short)	PRL	ensembl:ENSG00000172179			1	2	innatedb:IDBG-64526	FALSE	FALSE	FALSE	FALSE	FALSE
52412	0.0044274	0.236781	uniprotkb:EGR1_HUMAN|refseq:NP_001955|uniprotkb:P18146|hgnc:EGR1(display_short)	EGR1	ensembl:ENSG00000120738	2.94013e-41	3.55207	86	514	innatedb:IDBG-47191	TRUE	TRUE	TRUE	TRUE	TRUE
52413	1	1	uniprotkb:MCM10_HUMAN|refseq:NP_060988|uniprotkb:Q7L590|refseq:NP_877428|hgnc:MCM10(display_short)	MCM10	ensembl:ENSG00000065328	4.47396e-12	1.50976	0	1	innatedb:IDBG-54720	FALSE	TRUE	FALSE	FALSE	TRUE
52414	0.0827447	0.34907	uniprotkb:HSF4_HUMAN|refseq:NP_001035757|uniprotkb:Q9ULV5|refseq:NP_001529|hgnc:HSF4(display_short)	HSF4	ensembl:ENSG00000102878			2	4	innatedb:IDBG-36097	FALSE	FALSE	FALSE	FALSE	FALSE
52415	1	1	refseq:NP_001028225|uniprotkb:NALP1_HUMAN|uniprotkb:Q9C000|refseq:NP_127500|refseq:NP_127499|refseq:NP_055737|refseq:NP_127497|hgnc:NLRP1(display_short)	NLRP1	ensembl:ENSG00000091592	9.36594e-07	-1.20945	0	8	innatedb:IDBG-21836	FALSE	TRUE	FALSE	TRUE	TRUE
52416	0.128407	0.34907	uniprotkb:ANFY1_HUMAN|uniprotkb:Q9P2R3|refseq:NP_057460|refseq:NP_001244928|hgnc:ANKFY1(display_short)	ANKFY1	ensembl:ENSG00000185722			1	1	innatedb:IDBG-18666	FALSE	FALSE	FALSE	FALSE	FALSE
52417	0.422983	0.592603	refseq:NP_066953|uniprotkb:P62937|uniprotkb:PPIA_HUMAN|refseq:NP_001287910|hgnc:PPIA(display_short)	PPIA	ensembl:ENSG00000196262			1	4	innatedb:IDBG-15159	FALSE	FALSE	FALSE	FALSE	FALSE
52418	0.240345	0.44471	uniprotkb:CYTB_HUMAN|refseq:NP_000091|uniprotkb:P04080|hgnc:CSTB(display_short)	CSTB	ensembl:ENSG00000160213			1	2	innatedb:IDBG-4888	FALSE	FALSE	FALSE	FALSE	FALSE
52419	0.240345	0.44471	uniprotkb:M3K10_HUMAN|refseq:NP_002437|uniprotkb:Q02779|hgnc:MAP3K10(display_short)	MAP3K10	ensembl:ENSG00000130758			1	2	innatedb:IDBG-51212	FALSE	FALSE	FALSE	FALSE	FALSE
52420	0.337924	0.527958	refseq:NP_877398|uniprotkb:PLCB1_HUMAN|uniprotkb:Q9NQ66|refseq:NP_056007|hgnc:PLCB1(display_short)	PLCB1	ensembl:ENSG00000182621	9.55185e-16	1.7975	1	3	innatedb:IDBG-52543	FALSE	FALSE	FALSE	TRUE	TRUE
52421	0.0918999	0.34907	uniprotkb:MK08_HUMAN|refseq:NP_620637|uniprotkb:P45983|refseq:NP_002741|refseq:NP_620634|refseq:NP_001265477|refseq:NP_001265476|hgnc:MAPK8(display_short)	MAPK8	ensembl:ENSG00000107643			9	43	innatedb:IDBG-73479	FALSE	FALSE	FALSE	FALSE	FALSE
52422	0.240345	0.44471	uniprotkb:P18754|uniprotkb:RCC1_HUMAN|refseq:NP_001041659|refseq:NP_001041664|refseq:NP_001041660|refseq:NP_001260|hgnc:RCC1(display_short)	RCC1	ensembl:ENSG00000180198			1	2	innatedb:IDBG-95231	FALSE	FALSE	FALSE	FALSE	FALSE
52423	0.0827447	0.34907	uniprotkb:P62899|uniprotkb:RL31_HUMAN|refseq:NP_001092047|refseq:NP_001093163|refseq:NP_000984|hgnc:RPL31(display_short)	RPL31	ensembl:ENSG00000071082			2	4	innatedb:IDBG-63682	FALSE	FALSE	FALSE	FALSE	FALSE
52424	0.128407	0.34907	refseq:NP_003555|uniprotkb:P37802|uniprotkb:TAGL2_HUMAN|refseq:NP_001264153|refseq:NP_001264152|hgnc:TAGLN2(display_short)	TAGLN2	ensembl:ENSG00000158710			1	1	innatedb:IDBG-103946	FALSE	FALSE	FALSE	FALSE	FALSE
52425	0.128407	0.34907	refseq:NP_006459|uniprotkb:Q9BUI4|uniprotkb:RPC3_HUMAN|hgnc:POLR3C(display_short)	POLR3C	ensembl:ENSG00000186141			1	1	innatedb:IDBG-101761	FALSE	FALSE	FALSE	FALSE	FALSE
52426	0.128407	0.34907	uniprotkb:F13A_HUMAN|refseq:NP_000120|uniprotkb:P00488|hgnc:F13A1(display_short)	F13A1	ensembl:ENSG00000124491			1	1	innatedb:IDBG-59186	FALSE	FALSE	FALSE	FALSE	FALSE
52427	1	1	refseq:NP_001189368|uniprotkb:NR3L1_HUMAN|uniprotkb:Q68D85|hgnc:NCR3LG1(display_short)	NCR3LG1	ensembl:ENSG00000188211	7.44134e-15	2.41981	0	1	innatedb:IDBG-33812	FALSE	FALSE	FALSE	FALSE	FALSE
52428	0.128407	0.34907	refseq:NP_002809|uniprotkb:PSME2_HUMAN|uniprotkb:Q9UL46|hgnc:PSME2(display_short)	PSME2	ensembl:ENSG00000100911			1	1	innatedb:IDBG-3564	FALSE	FALSE	FALSE	FALSE	FALSE
52429	0.561756	0.72595	uniprotkb:GBRL1_HUMAN|refseq:NP_113600|uniprotkb:Q9H0R8|hgnc:GABARAPL1(display_short)	GABARAPL1	ensembl:ENSG00000139112			1	6	innatedb:IDBG-18678	FALSE	FALSE	FALSE	FALSE	FALSE
52430	0.139806	0.378675	refseq:NP_003339|uniprotkb:P61088|uniprotkb:UBE2N_HUMAN|refseq:NP_001013007|hgnc:UBE2N(display_short)	UBE2N	ensembl:ENSG00000177889			4	16	innatedb:IDBG-51220	FALSE	FALSE	FALSE	FALSE	FALSE
52431	0.240345	0.44471	uniprotkb:KS6A4_HUMAN|refseq:NP_003933|uniprotkb:O75676|refseq:NP_001006945|refseq:NP_001287731|hgnc:RPS6KA4(display_short)	RPS6KA4	ensembl:ENSG00000162302			1	2	innatedb:IDBG-53886	FALSE	FALSE	FALSE	FALSE	FALSE
52432	0.497128	0.66595	uniprotkb:CLD5_HUMAN|uniprotkb:O00501|refseq:NP_001124333|refseq:NP_003268|hgnc:CLDN5(display_short)	CLDN5	ensembl:ENSG00000184113			1	5	innatedb:IDBG-1386	FALSE	FALSE	FALSE	FALSE	FALSE
52433	0.337924	0.527958	refseq:NP_001161810|refseq:NP_000292|uniprotkb:P00747|uniprotkb:PLMN_HUMAN|hgnc:PLG(display_short)	PLG	ensembl:ENSG00000122194			1	3	innatedb:IDBG-98749	FALSE	FALSE	FALSE	FALSE	FALSE
52434	0.422983	0.592603	refseq:NP_060354|uniprotkb:PINX1_HUMAN|uniprotkb:Q96BK5|refseq:NP_001271285|hgnc:PINX1(display_short)	PINX1	ensembl:ENSG00000254093	0.000583287	1.00244	1	4	innatedb:IDBG-404872	FALSE	FALSE	FALSE	FALSE	FALSE
52435	0.128407	0.34907	refseq:NP_003674|uniprotkb:P56182|uniprotkb:RRP1_HUMAN|hgnc:RRP1(display_short)	RRP1	ensembl:ENSG00000160214			1	1	innatedb:IDBG-4897	FALSE	FALSE	FALSE	FALSE	FALSE
52436	0.854328	1	uniprotkb:IKBL1_HUMAN|refseq:NP_004998|uniprotkb:Q9UBC1|refseq:NP_001138434|refseq:NP_001138433|refseq:NP_001138435|hgnc:NFKBIL1(display_short)	NFKBIL1	ensembl:ENSG00000204498			1	14	innatedb:IDBG-77826	FALSE	FALSE	FALSE	FALSE	FALSE
52437	0.128407	0.34907	uniprotkb:Q5UIP0|uniprotkb:RIF1_HUMAN|refseq:NP_001171134|refseq:NP_001171136|refseq:NP_060621|refseq:NP_001171135|hgnc:RIF1(display_short)	RIF1	ensembl:ENSG00000080345			1	1	innatedb:IDBG-72137	FALSE	FALSE	FALSE	FALSE	FALSE
52438	0.561756	0.72595	refseq:NP_003755|uniprotkb:O75558|uniprotkb:STX11_HUMAN|hgnc:STX11(display_short)	STX11	ensembl:ENSG00000135604	9.74903e-08	2.41017	1	6	innatedb:IDBG-97425	FALSE	FALSE	FALSE	FALSE	TRUE
52439	0.240345	0.44471	refseq:NP_112226|uniprotkb:Q9C004|uniprotkb:SPY4_HUMAN|refseq:NP_001120968|refseq:NP_001280218|refseq:NP_001280219|hgnc:SPRY4(display_short)	SPRY4	ensembl:ENSG00000187678	0.000615407	1.39012	1	2	innatedb:IDBG-51215	FALSE	FALSE	FALSE	FALSE	FALSE
52440	0.422983	0.592603	refseq:NP_000593|uniprotkb:P05121|uniprotkb:PAI1_HUMAN|hgnc:SERPINE1(display_short)	SERPINE1	ensembl:ENSG00000106366	9.3209e-19	-2.32038	1	4	innatedb:IDBG-32959	FALSE	FALSE	FALSE	FALSE	TRUE
52441	0.0172548	0.34907	uniprotkb:NFIX_HUMAN|refseq:NP_002492|uniprotkb:Q14938|refseq:NP_001257973|refseq:NP_001257972|hgnc:NFIX(display_short)	NFIX	ensembl:ENSG00000008441	4.18895e-08	-1.98134	3	5	innatedb:IDBG-31627	TRUE	FALSE	FALSE	FALSE	TRUE
52442	0.709984	0.867897	uniprotkb:B2CL1_HUMAN|refseq:NP_612815|uniprotkb:Q07817|refseq:NP_001182|hgnc:BCL2L1(display_short)	BCL2L1	ensembl:ENSG00000171552	1.90145e-05	-1.07387	1	9	innatedb:IDBG-63673	FALSE	FALSE	FALSE	FALSE	FALSE
52443	1	1	uniprotkb:ACTN4_HUMAN|refseq:NP_004915|uniprotkb:O43707|hgnc:ACTN4(display_short)	ACTN4	ensembl:ENSG00000130402	2.78421e-09	-1.21077	0	6	innatedb:IDBG-49384	TRUE	FALSE	FALSE	FALSE	TRUE
52444	0.00223745	0.200443	uniprotkb:CCL19_HUMAN|refseq:NP_006265|uniprotkb:Q99731|hgnc:CCL19(display_short)	CCL19	ensembl:ENSG00000172724			7	16	innatedb:IDBG-61011	FALSE	FALSE	FALSE	FALSE	FALSE
52445	0.240345	0.44471	uniprotkb:LPPRC_HUMAN|refseq:NP_573566|uniprotkb:P42704|hgnc:LRPPRC(display_short)	LRPPRC	ensembl:ENSG00000138095			1	2	innatedb:IDBG-49387	FALSE	FALSE	FALSE	FALSE	FALSE
52446	0.337924	0.527958	uniprotkb:GCN1L_HUMAN|refseq:NP_006827|uniprotkb:Q92616|hgnc:GCN1L1(display_short)	GCN1L1	ensembl:ENSG00000089154			1	3	innatedb:IDBG-60166	FALSE	FALSE	FALSE	FALSE	FALSE
52447	0.240345	0.44471	refseq:NP_789762|uniprotkb:Q8N983|uniprotkb:RM43_HUMAN|refseq:NP_789764|refseq:NP_789763|refseq:NP_115488|hgnc:MRPL43(display_short)	MRPL43	ensembl:ENSG00000055950			1	2	innatedb:IDBG-86774	FALSE	FALSE	FALSE	FALSE	FALSE
52448	0.240345	0.44471	refseq:NP_003964|uniprotkb:P50914|uniprotkb:RL14_HUMAN|refseq:NP_001030168|hgnc:RPL14(display_short)	RPL14	ensembl:ENSG00000188846			1	2	innatedb:IDBG-27136	FALSE	FALSE	FALSE	FALSE	FALSE
52449	0.128407	0.34907	uniprotkb:NLGN1_HUMAN|uniprotkb:Q8N2Q7|refseq:NP_055747|hgnc:NLGN1(display_short)	NLGN1	ensembl:ENSG00000169760			1	1	innatedb:IDBG-65853	FALSE	FALSE	FALSE	FALSE	FALSE
52450	0.128407	0.34907	uniprotkb:DUS2_HUMAN|refseq:NP_004409|uniprotkb:Q05923|hgnc:DUSP2(display_short)	DUSP2	ensembl:ENSG00000158050	9.69039e-23	3.12849	1	1	innatedb:IDBG-61498	FALSE	FALSE	FALSE	FALSE	FALSE
52451	0.128407	0.34907	uniprotkb:BAALC_HUMAN|uniprotkb:Q8WXS3|refseq:NP_079088|refseq:NP_001019543|hgnc:BAALC(display_short)	BAALC	ensembl:ENSG00000164929	8.07475e-16	2.81698	1	1	innatedb:IDBG-31581	FALSE	FALSE	FALSE	FALSE	TRUE
52452	0.374296	0.577447	uniprotkb:BAG1_HUMAN|refseq:NP_001165886|uniprotkb:Q99933|refseq:NP_004314|hgnc:BAG1(display_short)	BAG1	ensembl:ENSG00000107262			2	10	innatedb:IDBG-56882	FALSE	FALSE	FALSE	FALSE	FALSE
52453	0.128407	0.34907	uniprotkb:DDX31_HUMAN|uniprotkb:Q9H8H2|refseq:NP_619526|refseq:NP_073616|hgnc:DDX31(display_short)	DDX31	ensembl:ENSG00000125485			1	1	innatedb:IDBG-90318	FALSE	FALSE	FALSE	FALSE	FALSE
52454	0.240345	0.44471	uniprotkb:LARP7_HUMAN|refseq:NP_057732|uniprotkb:Q4G0J3|refseq:NP_056269|refseq:NP_001253968|hgnc:LARP7(display_short)	LARP7	ensembl:ENSG00000174720			1	2	innatedb:IDBG-34614	FALSE	FALSE	FALSE	FALSE	FALSE
52455	0.128407	0.34907	refseq:NP_000979|uniprotkb:P61353|uniprotkb:RL27_HUMAN|hgnc:RPL27(display_short)	RPL27	ensembl:ENSG00000131469			1	1	innatedb:IDBG-52040	FALSE	FALSE	FALSE	FALSE	FALSE
52456	0.561756	0.72595	uniprotkb:NMRL1_HUMAN|refseq:NP_065728|uniprotkb:Q9HBL8|hgnc:NMRAL1(display_short)	NMRAL1	ensembl:ENSG00000153406			1	6	innatedb:IDBG-12821	FALSE	FALSE	FALSE	FALSE	FALSE
52457	1	1	uniprotkb:IGJ_HUMAN|uniprotkb:P01591|refseq:NP_653247|hgnc:IGJ(display_short)	IGJ	ensembl:ENSG00000132465	4.08561e-05	-1.48812	0	1	innatedb:IDBG-22626	FALSE	FALSE	FALSE	FALSE	FALSE
52458	0.227873	0.44471	uniprotkb:HNF4A_HUMAN|refseq:NP_787110|uniprotkb:P41235|refseq:NP_000448|refseq:NP_001025174|refseq:NP_849180|refseq:NP_849181|refseq:NP_001245284|refseq:NP_001025175|refseq:NP_001274113|refseq:NP_001274111|refseq:NP_001274112|hgnc:HNF4A(display_short)	HNF4A	ensembl:ENSG00000101076			3	13	innatedb:IDBG-76498	FALSE	FALSE	FALSE	FALSE	FALSE
52459	0.128407	0.34907	uniprotkb:EMC2_HUMAN|refseq:NP_055488|uniprotkb:Q15006|hgnc:EMC2(display_short)	EMC2	ensembl:ENSG00000104412			1	1	innatedb:IDBG-32433	FALSE	FALSE	FALSE	FALSE	FALSE
52460	0.240345	0.44471	uniprotkb:ATS4_HUMAN|refseq:NP_005090|uniprotkb:O75173|hgnc:ADAMTS4(display_short)	ADAMTS4	ensembl:ENSG00000158859			1	2	innatedb:IDBG-104221	FALSE	FALSE	FALSE	FALSE	FALSE
52461	1	1	refseq:NP_003244|uniprotkb:Q13009|uniprotkb:TIAM1_HUMAN|hgnc:TIAM1(display_short)	TIAM1	ensembl:ENSG00000156299	0.000782349	1.07966	0	1	innatedb:IDBG-1597	FALSE	FALSE	FALSE	FALSE	FALSE
52462	0.240345	0.44471	uniprotkb:NDRG2_HUMAN|refseq:NP_963293|uniprotkb:Q9UN36|refseq:NP_057334|refseq:NP_963294|refseq:NP_963831|refseq:NP_963834|refseq:NP_963833|refseq:NP_963832|refseq:NP_963835|refseq:NP_001269145|refseq:NP_001269143|refseq:NP_001269142|refseq:NP_001269144|refseq:NP_001269141|refseq:NP_001269140|hgnc:NDRG2(display_short)	NDRG2	ensembl:ENSG00000165795			1	2	innatedb:IDBG-2444	FALSE	FALSE	FALSE	FALSE	FALSE
52463	1	1	uniprotkb:EFHD2_HUMAN|refseq:NP_077305|uniprotkb:Q96C19|hgnc:EFHD2(display_short)	EFHD2	ensembl:ENSG00000142634	3.04177e-06	1.08108	0	2	innatedb:IDBG-90798	TRUE	FALSE	FALSE	TRUE	FALSE
52464	0.0164687	0.34907	uniprotkb:CBS_HUMAN|refseq:NP_001171479|uniprotkb:P35520|refseq:NP_001171480|refseq:NP_000062|hgnc:CBS(display_short)	CBS	ensembl:ENSG00000160200			2	2	innatedb:IDBG-4623	FALSE	FALSE	FALSE	FALSE	FALSE
52465	0.128407	0.34907	uniprotkb:ISL2_HUMAN|refseq:NP_665804|uniprotkb:Q96A47|hgnc:ISL2(display_short)	ISL2	ensembl:ENSG00000159556			1	1	innatedb:IDBG-23963	FALSE	FALSE	FALSE	FALSE	FALSE
52466	0.128407	0.34907	uniprotkb:MYL6B_HUMAN|refseq:NP_001186558|refseq:NP_002466|uniprotkb:P14649|hgnc:MYL6B(display_short)	MYL6B	ensembl:ENSG00000196465			1	1	innatedb:IDBG-40062	FALSE	FALSE	FALSE	FALSE	FALSE
52467	0.128407	0.34907	refseq:NP_001138763|uniprotkb:P35913|uniprotkb:PDE6B_HUMAN|refseq:NP_001138764|refseq:NP_000274|hgnc:PDE6B(display_short)	PDE6B	ensembl:ENSG00000133256			1	1	innatedb:IDBG-5946	FALSE	FALSE	FALSE	FALSE	FALSE
52468	0.337924	0.527958	refseq:NP_000994|uniprotkb:P05386|uniprotkb:RLA1_HUMAN|refseq:NP_998890|hgnc:RPLP1(display_short)	RPLP1	ensembl:ENSG00000137818			1	3	innatedb:IDBG-19450	FALSE	FALSE	FALSE	FALSE	FALSE
52469	0.667189	0.823547	refseq:NP_001116293|uniprotkb:Q01105|uniprotkb:SET_HUMAN|refseq:NP_003002|refseq:NP_001234929|refseq:NP_001234930|hgnc:SET(display_short)	SET	ensembl:ENSG00000119335			1	8	innatedb:IDBG-88484	FALSE	FALSE	FALSE	FALSE	FALSE
52470	0.240345	0.44471	refseq:NP_003097|uniprotkb:P48431|uniprotkb:SOX2_HUMAN|hgnc:SOX2(display_short)	SOX2	ensembl:ENSG00000181449			1	2	innatedb:IDBG-66692	FALSE	FALSE	FALSE	FALSE	FALSE
52471	1	1	refseq:NP_003289|uniprotkb:NR2C2_HUMAN|uniprotkb:P49116|refseq:NP_001278623|hgnc:NR2C2(display_short)	NR2C2	ensembl:ENSG00000177463	3.38711e-09	-1.39852	0	1	innatedb:IDBG-20458	FALSE	FALSE	FALSE	FALSE	FALSE
52472	0.128407	0.34907	uniprotkb:LRIG1_HUMAN|uniprotkb:Q96JA1|refseq:NP_056356|hgnc:LRIG1(display_short)	LRIG1	ensembl:ENSG00000144749	1.37609e-13	1.78004	1	1	innatedb:IDBG-43579	FALSE	FALSE	FALSE	FALSE	FALSE
52473	1	1	uniprotkb:DYR_HUMAN|refseq:NP_000782|uniprotkb:P00374|refseq:NP_001277283|refseq:NP_001277286|hgnc:DHFR(display_short)	DHFR	ensembl:ENSG00000228716	2.81518e-08	1.14831	0	2	innatedb:IDBG-302986	FALSE	FALSE	FALSE	FALSE	TRUE
52474	0.0942366	0.34907	uniprotkb:ATPB_HUMAN|refseq:NP_001677|uniprotkb:P06576|hgnc:ATP5B(display_short)	ATP5B	ensembl:ENSG00000110955			4	14	innatedb:IDBG-41395	FALSE	FALSE	FALSE	FALSE	FALSE
52475	0.561756	0.72595	uniprotkb:CAND1_HUMAN|refseq:NP_060918|uniprotkb:Q86VP6|hgnc:CAND1(display_short)	CAND1	ensembl:ENSG00000111530			1	6	innatedb:IDBG-45753	FALSE	FALSE	FALSE	FALSE	FALSE
52476	0.618089	0.778842	uniprotkb:FOXP3_HUMAN|refseq:NP_054728|uniprotkb:Q9BZS1|refseq:NP_001107849|hgnc:FOXP3(display_short)	FOXP3	ensembl:ENSG00000049768			1	7	innatedb:IDBG-66215	FALSE	FALSE	FALSE	FALSE	FALSE
52477	0.337924	0.527958	uniprotkb:MLP3C_HUMAN|refseq:NP_001004343|uniprotkb:Q9BXW4|hgnc:MAP1LC3C(display_short)	MAP1LC3C	ensembl:ENSG00000197769			1	3	innatedb:IDBG-107725	FALSE	FALSE	FALSE	FALSE	FALSE
52478	1	1	uniprotkb:ERBB4_HUMAN|refseq:NP_005226|uniprotkb:Q15303|refseq:NP_001036064|hgnc:ERBB4(display_short)	ERBB4	ensembl:ENSG00000178568	7.45697e-12	-1.82937	0	5	innatedb:IDBG-79992	FALSE	FALSE	FALSE	FALSE	TRUE
52479	0.126961	0.34907	uniprotkb:NHRF1_HUMAN|refseq:NP_004243|uniprotkb:O14745|hgnc:SLC9A3R1(display_short)	SLC9A3R1	ensembl:ENSG00000109062	4.39887e-07	-1.02535	3	10	innatedb:IDBG-67529	FALSE	FALSE	TRUE	TRUE	TRUE
52480	0.128407	0.34907	uniprotkb:CP19A_HUMAN|uniprotkb:P11511|refseq:NP_000094|refseq:NP_112503|hgnc:CYP19A1(display_short)	CYP19A1	ensembl:ENSG00000137869			1	1	innatedb:IDBG-11985	FALSE	FALSE	FALSE	FALSE	FALSE
52481	0.561756	0.72595	refseq:NP_001012680|uniprotkb:4F2_HUMAN|refseq:NP_002385|uniprotkb:P08195|refseq:NP_001012682|refseq:NP_001013269|hgnc:SLC3A2(display_short)	SLC3A2	ensembl:ENSG00000168003			1	6	innatedb:IDBG-52050	FALSE	FALSE	FALSE	FALSE	FALSE
52482	1	1	uniprotkb:GNAI1_HUMAN|refseq:NP_002060|uniprotkb:P63096|refseq:NP_001243343|hgnc:GNAI1(display_short)	GNAI1	ensembl:ENSG00000127955	3.10645e-07	-3.34962	0	1	innatedb:IDBG-23949	FALSE	FALSE	FALSE	FALSE	TRUE
52483	0.337924	0.527958	uniprotkb:CAN2_HUMAN|refseq:NP_001739|uniprotkb:P17655|refseq:NP_001139540|hgnc:CAPN2(display_short)	CAPN2	ensembl:ENSG00000162909	4.80232e-08	-1.0769	1	3	innatedb:IDBG-106873	FALSE	FALSE	FALSE	FALSE	FALSE
52484	0.0172548	0.34907	uniprotkb:CNBP_HUMAN|refseq:NP_001120666|uniprotkb:P62633|refseq:NP_003409|refseq:NP_001120665|refseq:NP_001120664|refseq:NP_001120668|refseq:NP_001120667|hgnc:CNBP(display_short)	CNBP	ensembl:ENSG00000169714			3	5	innatedb:IDBG-55569	FALSE	FALSE	FALSE	FALSE	FALSE
52485	0.240345	0.44471	uniprotkb:LTOR3_HUMAN|refseq:NP_068805|uniprotkb:Q9UHA4|refseq:NP_001230665|hgnc:LAMTOR3(display_short)	LAMTOR3	ensembl:ENSG00000109270			1	2	innatedb:IDBG-31575	FALSE	FALSE	FALSE	FALSE	FALSE
52486	0.497128	0.66595	uniprotkb:HP1B3_HUMAN|uniprotkb:Q5SSJ5|refseq:NP_057371|hgnc:HP1BP3(display_short)	HP1BP3	ensembl:ENSG00000127483			1	5	innatedb:IDBG-92982	FALSE	FALSE	FALSE	FALSE	FALSE
52487	0.240345	0.44471	refseq:NP_061816|uniprotkb:Q9NY65|uniprotkb:TBA8_HUMAN|refseq:NP_001180343|hgnc:TUBA8(display_short)	TUBA8	ensembl:ENSG00000183785			1	2	innatedb:IDBG-1124	FALSE	FALSE	FALSE	FALSE	FALSE
52488	0.173985	0.443088	refseq:NP_059993|uniprotkb:Q6GPH4|uniprotkb:XAF1_HUMAN|refseq:NP_954590|hgnc:XAF1(display_short)	XAF1	ensembl:ENSG00000132530			2	6	innatedb:IDBG-22619	FALSE	FALSE	FALSE	FALSE	FALSE
52489	0.128407	0.34907	refseq:NP_001123886|uniprotkb:APBA2_HUMAN|uniprotkb:Q99767|refseq:NP_005494|hgnc:APBA2(display_short)	APBA2	ensembl:ENSG00000034053			1	1	innatedb:IDBG-4634	FALSE	FALSE	FALSE	FALSE	FALSE
52490	0.240345	0.44471	uniprotkb:AFG32_HUMAN|refseq:NP_006787|uniprotkb:Q9Y4W6|hgnc:AFG3L2(display_short)	AFG3L2	ensembl:ENSG00000141385			1	2	innatedb:IDBG-1118	FALSE	FALSE	FALSE	FALSE	FALSE
52491	1	1	uniprotkb:4EBP1_HUMAN|refseq:NP_004086|uniprotkb:Q13541|hgnc:EIF4EBP1(display_short)	EIF4EBP1	ensembl:ENSG00000187840	6.35774e-07	1.16498	0	7	innatedb:IDBG-17284	FALSE	FALSE	FALSE	FALSE	FALSE
52492	0.128407	0.34907	refseq:NP_001007074|refseq:NP_001007075|uniprotkb:P62910|uniprotkb:RL32_HUMAN|refseq:NP_000985|hgnc:RPL32(display_short)	RPL32	ensembl:ENSG00000144713			1	1	innatedb:IDBG-19461	FALSE	FALSE	FALSE	FALSE	FALSE
52493	0.337924	0.527958	refseq:NP_055791|uniprotkb:Q14690|uniprotkb:RRP5_HUMAN|hgnc:PDCD11(display_short)	PDCD11	ensembl:ENSG00000148843			1	3	innatedb:IDBG-88493	FALSE	FALSE	FALSE	FALSE	FALSE
52494	0.128407	0.34907	refseq:NP_079431|uniprotkb:PAAF1_HUMAN|uniprotkb:Q9BRP4|refseq:NP_001254732|refseq:NP_001254733|refseq:NP_001254734|refseq:NP_001254735|hgnc:PAAF1(display_short)	PAAF1	ensembl:ENSG00000175575			1	1	innatedb:IDBG-64021	FALSE	FALSE	FALSE	FALSE	FALSE
52495	0.00497529	0.248944	uniprotkb:IL8_HUMAN|refseq:NP_000575|uniprotkb:P10145|hgnc:CXCL8(display_short)	CXCL8	ensembl:ENSG00000169429	5.72308e-06	2.7562	13	47	innatedb:IDBG-23954	TRUE	TRUE	FALSE	TRUE	TRUE
52496	0.128407	0.34907	uniprotkb:DMTF1_HUMAN|refseq:NP_001135799|uniprotkb:Q9Y222|refseq:NP_066968|refseq:NP_001135798|hgnc:DMTF1(display_short)	DMTF1	ensembl:ENSG00000135164			1	1	innatedb:IDBG-24801	FALSE	FALSE	FALSE	FALSE	FALSE
52497	0.128407	0.34907	refseq:NP_001025186|uniprotkb:OPN4_HUMAN|uniprotkb:Q9UHM6|refseq:NP_150598|hgnc:OPN4(display_short)	OPN4	ensembl:ENSG00000122375			1	1	innatedb:IDBG-80977	FALSE	FALSE	FALSE	FALSE	FALSE
52498	0.618089	0.778842	refseq:NP_002604|uniprotkb:O15530|uniprotkb:PDPK1_HUMAN|refseq:NP_112558|refseq:NP_001248745|hgnc:PDPK1(display_short)	PDPK1	ensembl:ENSG00000140992			1	7	innatedb:IDBG-10648	FALSE	FALSE	FALSE	FALSE	FALSE
52499	0.576527	0.744346	refseq:NP_066289|uniprotkb:P0CG48|uniprotkb:UBC_HUMAN|hgnc:UBC(display_short)	UBC	ensembl:ENSG00000150991			4	31	innatedb:IDBG-64029	FALSE	FALSE	FALSE	FALSE	FALSE
52500	0.240345	0.44471	refseq:NP_001160051|refseq:NP_001079|uniprotkb:Q16613|uniprotkb:SNAT_HUMAN|hgnc:AANAT(display_short)	AANAT	ensembl:ENSG00000129673			1	2	innatedb:IDBG-69711	FALSE	FALSE	FALSE	FALSE	FALSE
52501	0.0451868	0.34907	refseq:NP_060676|uniprotkb:Q96QK1|uniprotkb:VPS35_HUMAN|hgnc:VPS35(display_short)	VPS35	ensembl:ENSG00000069329			2	3	innatedb:IDBG-29257	FALSE	FALSE	FALSE	FALSE	FALSE
52502	0.128407	0.34907	refseq:NP_116200|uniprotkb:Q3YBR2|uniprotkb:TBRG1_HUMAN|hgnc:TBRG1(display_short)	TBRG1	ensembl:ENSG00000154144			1	1	innatedb:IDBG-75180	FALSE	FALSE	FALSE	FALSE	FALSE
52503	1	1	uniprotkb:CSMD3_HUMAN|refseq:NP_937756|uniprotkb:Q7Z407|refseq:NP_937757|refseq:NP_443132|hgnc:CSMD3(display_short)	CSMD3	ensembl:ENSG00000164796	0.00026518	-1.46775	0	1	innatedb:IDBG-32899	FALSE	FALSE	FALSE	TRUE	FALSE
52504	0.128407	0.34907	refseq:NP_001010|uniprotkb:P62244|uniprotkb:RS15A_HUMAN|refseq:NP_001025180|hgnc:RPS15A(display_short)	RPS15A	ensembl:ENSG00000134419			1	1	innatedb:IDBG-17259	FALSE	FALSE	FALSE	FALSE	FALSE
52505	1	1	uniprotkb:CS057_HUMAN|refseq:NP_077299|uniprotkb:Q0VDD7|hgnc:C19orf57(display_short)	C19orf57	ensembl:ENSG00000132016	1.05028e-05	2.2455	0	4	innatedb:IDBG-32411	FALSE	TRUE	FALSE	FALSE	TRUE
52506	0.00762891	0.283845	uniprotkb:HTRA2_HUMAN|refseq:NP_037379|uniprotkb:O43464|refseq:NP_659540|hgnc:HTRA2(display_short)	HTRA2	ensembl:ENSG00000115317	7.0579e-07	1.06397	3	4	innatedb:IDBG-57753	FALSE	FALSE	FALSE	TRUE	TRUE
52507	0.128407	0.34907	refseq:NP_006697|uniprotkb:O14776|uniprotkb:TCRG1_HUMAN|refseq:NP_001035095|hgnc:TCERG1(display_short)	TCERG1	ensembl:ENSG00000113649			1	1	innatedb:IDBG-52069	FALSE	FALSE	FALSE	FALSE	FALSE
52508	0.77979	0.93838	uniprotkb:KPCD_HUMAN|refseq:NP_006245|uniprotkb:Q05655|refseq:NP_997704|hgnc:PRKCD(display_short)	PRKCD	ensembl:ENSG00000163932			1	11	innatedb:IDBG-40082	FALSE	FALSE	FALSE	FALSE	FALSE
52509	0.422983	0.592603	refseq:NP_003822|uniprotkb:O14730|uniprotkb:RIOK3_HUMAN|hgnc:RIOK3(display_short)	RIOK3	ensembl:ENSG00000101782	3.13585e-08	-1.71947	1	4	innatedb:IDBG-1568	FALSE	TRUE	FALSE	FALSE	FALSE
52510	0.0827447	0.34907	refseq:NP_003237|uniprotkb:P07996|uniprotkb:TSP1_HUMAN|hgnc:THBS1(display_short)	THBS1	ensembl:ENSG00000137801	5.57704e-16	-1.91478	2	4	innatedb:IDBG-5926	TRUE	FALSE	FALSE	FALSE	TRUE
52511	0.128407	0.34907	refseq:NP_877434|uniprotkb:Q7Z419|uniprotkb:R144B_HUMAN|hgnc:RNF144B(display_short)	RNF144B	ensembl:ENSG00000137393			1	1	innatedb:IDBG-64050	FALSE	FALSE	FALSE	FALSE	FALSE
52512	0.128407	0.34907	uniprotkb:IL27B_HUMAN|refseq:NP_005746|uniprotkb:Q14213|hgnc:EBI3(display_short)	EBI3	ensembl:ENSG00000105246			1	1	innatedb:IDBG-18580	FALSE	FALSE	FALSE	FALSE	FALSE
52513	0.338678	0.528543	uniprotkb:CCR5_HUMAN|refseq:NP_001093638|uniprotkb:P51681|refseq:NP_000570|hgnc:CCR5(display_short)	CCR5	ensembl:ENSG00000160791			3	16	innatedb:IDBG-30229	FALSE	FALSE	FALSE	FALSE	FALSE
52514	0.126405	0.34907	uniprotkb:IL1R2_HUMAN|refseq:NP_004624|uniprotkb:P27930|refseq:NP_001248348|hgnc:IL1R2(display_short)	IL1R2	ensembl:ENSG00000115590			2	5	innatedb:IDBG-64053	FALSE	FALSE	FALSE	FALSE	FALSE
52515	0.709984	0.867897	uniprotkb:I17RA_HUMAN|refseq:NP_055154|uniprotkb:Q96F46|refseq:NP_001276834|hgnc:IL17RA(display_short)	IL17RA	ensembl:ENSG00000177663			1	9	innatedb:IDBG-885	FALSE	FALSE	FALSE	FALSE	FALSE
52516	0.128407	0.34907	uniprotkb:CLD3_HUMAN|refseq:NP_001297|uniprotkb:O15551|hgnc:CLDN3(display_short)	CLDN3	ensembl:ENSG00000165215			1	1	innatedb:IDBG-20433	FALSE	FALSE	FALSE	FALSE	FALSE
52517	0.497128	0.66595	uniprotkb:AFAD_HUMAN|uniprotkb:P55196|refseq:NP_001193937|refseq:NP_001035089|refseq:NP_001278893|hgnc:MLLT4(display_short)	MLLT4	ensembl:ENSG00000130396			1	5	innatedb:IDBG-99115	FALSE	FALSE	FALSE	FALSE	FALSE
52518	0.128407	0.34907	uniprotkb:Q96IX5|uniprotkb:USMG5_HUMAN|refseq:NP_116136|refseq:NP_001193356|refseq:NP_001193355|hgnc:USMG5(display_short)	USMG5	ensembl:ENSG00000173915			1	1	innatedb:IDBG-88461	FALSE	FALSE	FALSE	FALSE	FALSE
52519	1	1	refseq:NP_919231|uniprotkb:P41440|uniprotkb:S19A1_HUMAN|refseq:NP_001192135|refseq:NP_001192136|hgnc:SLC19A1(display_short)	SLC19A1	ensembl:ENSG00000173638	0.00190697	1.02525	0	3	innatedb:IDBG-5929	FALSE	FALSE	FALSE	FALSE	FALSE
52520	0.337924	0.527958	uniprotkb:LTC4S_HUMAN|refseq:NP_665874|uniprotkb:Q16873|hgnc:LTC4S(display_short)	LTC4S	ensembl:ENSG00000213316			1	3	innatedb:IDBG-243666	FALSE	FALSE	FALSE	FALSE	FALSE
52521	0.128407	0.34907	uniprotkb:P17542|uniprotkb:TAL1_HUMAN|refseq:NP_003180|refseq:NP_001277333|refseq:NP_001277335|refseq:NP_001277334|refseq:NP_001277332|refseq:NP_001274276|hgnc:TAL1(display_short)	TAL1	ensembl:ENSG00000162367	5.75025e-24	8.45343	1	1	innatedb:IDBG-98262	FALSE	FALSE	FALSE	FALSE	FALSE
52522	0.0827447	0.34907	uniprotkb:E2F5_HUMAN|refseq:NP_001077057|uniprotkb:Q15329|refseq:NP_001942|refseq:NP_001077058|hgnc:E2F5(display_short)	E2F5	ensembl:ENSG00000133740	1.02341e-11	1.66032	2	4	innatedb:IDBG-27065	FALSE	FALSE	FALSE	FALSE	TRUE
52523	0.240345	0.44471	uniprotkb:MD2L1_HUMAN|refseq:NP_002349|uniprotkb:Q13257|hgnc:MAD2L1(display_short)	MAD2L1	ensembl:ENSG00000164109			1	2	innatedb:IDBG-35919	FALSE	FALSE	FALSE	FALSE	FALSE
52524	0.128407	0.34907	uniprotkb:GSDMB_HUMAN|refseq:NP_001035936|uniprotkb:Q8TAX9|refseq:NP_061000|refseq:NP_001159430|refseq:NP_001159431|hgnc:GSDMB(display_short)	GSDMB	ensembl:ENSG00000073605	2.91364e-05	-1.11312	1	1	innatedb:IDBG-46623	FALSE	FALSE	FALSE	FALSE	FALSE
52525	0.128407	0.34907	refseq:NP_003448|uniprotkb:O43670|uniprotkb:ZN207_HUMAN|refseq:NP_001027464|refseq:NP_001091977|hgnc:ZNF207(display_short)	ZNF207	ensembl:ENSG00000010244			1	1	innatedb:IDBG-40088	FALSE	FALSE	FALSE	FALSE	FALSE
52526	0.561756	0.72595	uniprotkb:LYAM3_HUMAN|refseq:NP_002996|uniprotkb:P16109|hgnc:SELP(display_short)	SELP	ensembl:ENSG00000174175			1	6	innatedb:IDBG-104675	FALSE	FALSE	FALSE	FALSE	FALSE
52527	0.422983	0.592603	refseq:NP_001005271|uniprotkb:CHD3_HUMAN|refseq:NP_001005273|uniprotkb:Q12873|refseq:NP_005843|hgnc:CHD3(display_short)	CHD3	ensembl:ENSG00000170004			1	4	innatedb:IDBG-27053	FALSE	FALSE	FALSE	FALSE	FALSE
52528	0.240345	0.44471	refseq:NP_003055|uniprotkb:P03973|uniprotkb:SLPI_HUMAN|hgnc:SLPI(display_short)	SLPI	ensembl:ENSG00000124107	0.00252629	-1.65982	1	2	innatedb:IDBG-77353	FALSE	FALSE	FALSE	FALSE	FALSE
52529	0.337924	0.527958	uniprotkb:H2A2B_HUMAN|refseq:NP_778235|uniprotkb:Q8IUE6|hgnc:HIST2H2AB(display_short)	HIST2H2AB	ensembl:ENSG00000184270			1	3	innatedb:IDBG-102016	FALSE	FALSE	FALSE	FALSE	FALSE
52530	0.128407	0.34907	refseq:NP_443191|uniprotkb:PANX3_HUMAN|uniprotkb:Q96QZ0|hgnc:PANX3(display_short)	PANX3	ensembl:ENSG00000154143			1	1	innatedb:IDBG-75177	FALSE	FALSE	FALSE	FALSE	FALSE
52531	0.240345	0.44471	uniprotkb:HNRH3_HUMAN|refseq:NP_036339|uniprotkb:P31942|refseq:NP_067676|hgnc:HNRNPH3(display_short)	HNRNPH3	ensembl:ENSG00000096746			1	2	innatedb:IDBG-76023	FALSE	FALSE	FALSE	FALSE	FALSE
52532	0.128407	0.34907	uniprotkb:A6NHL2|refseq:NP_079079|uniprotkb:TBAL3_HUMAN|refseq:NP_001165335|hgnc:TUBAL3(display_short)	TUBAL3	ensembl:ENSG00000178462			1	1	innatedb:IDBG-48808	FALSE	FALSE	FALSE	FALSE	FALSE
52533	1	1	uniprotkb:KCD18_HUMAN|refseq:NP_689600|uniprotkb:Q6PI47|hgnc:KCTD18(display_short)	KCTD18	ensembl:ENSG00000155729	0.000529945	-1.01394	0	1	innatedb:IDBG-78201	FALSE	FALSE	FALSE	FALSE	FALSE
52534	0.667189	0.823547	refseq:NP_003698|uniprotkb:Q9Y265|uniprotkb:RUVB1_HUMAN|hgnc:RUVBL1(display_short)	RUVBL1	ensembl:ENSG00000175792			1	8	innatedb:IDBG-55108	FALSE	FALSE	FALSE	FALSE	FALSE
52535	0.128407	0.34907	uniprotkb:CCD94_HUMAN|refseq:NP_060544|uniprotkb:Q9BW85|hgnc:CCDC94(display_short)	CCDC94	ensembl:ENSG00000105248			1	1	innatedb:IDBG-18599	FALSE	FALSE	FALSE	FALSE	FALSE
52536	0.967647	1	uniprotkb:A4_HUMAN|refseq:NP_000475|uniprotkb:P05067|refseq:NP_001191230|refseq:NP_001191231|refseq:NP_958816|refseq:NP_001191232|refseq:NP_958817|refseq:NP_001129601|refseq:NP_001129602|refseq:NP_001129488|refseq:NP_001129603|hgnc:APP(display_short)	APP	ensembl:ENSG00000142192			63	596	innatedb:IDBG-1100	TRUE	FALSE	FALSE	FALSE	FALSE
52537	0.737163	0.899935	uniprotkb:IRAK1_HUMAN|refseq:NP_001560|uniprotkb:P51617|refseq:NP_001020414|refseq:NP_001020413|hgnc:IRAK1(display_short)	IRAK1	ensembl:ENSG00000184216			8	73	innatedb:IDBG-90782	FALSE	FALSE	FALSE	FALSE	FALSE
52538	0.173985	0.443088	uniprotkb:O43557|uniprotkb:TNF14_HUMAN|refseq:NP_003798|refseq:NP_742011|hgnc:TNFSF14(display_short)	TNFSF14	ensembl:ENSG00000125735			2	6	innatedb:IDBG-21748	FALSE	FALSE	FALSE	FALSE	FALSE
52539	0.128407	0.34907	refseq:NP_060824|uniprotkb:Q9NUR3|uniprotkb:TM74B_HUMAN|hgnc:TMEM74B(display_short)	TMEM74B	ensembl:ENSG00000125895			1	1	innatedb:IDBG-39038	FALSE	FALSE	FALSE	FALSE	FALSE
52540	0.128407	0.34907	uniprotkb:ATS9_HUMAN|refseq:NP_891550|uniprotkb:Q9P2N4|hgnc:ADAMTS9(display_short)	ADAMTS9	ensembl:ENSG00000163638	1.46797e-25	2.30886	1	1	innatedb:IDBG-43120	FALSE	FALSE	FALSE	FALSE	TRUE
52541	0.240345	0.44471	uniprotkb:AGK_HUMAN|refseq:NP_060708|uniprotkb:Q53H12|hgnc:AGK(display_short)	AGK	ensembl:ENSG00000006530			1	2	innatedb:IDBG-44452	FALSE	FALSE	FALSE	FALSE	FALSE
52542	0.422983	0.592603	uniprotkb:MYL6_HUMAN|refseq:NP_524147|uniprotkb:P60660|refseq:NP_066299|hgnc:MYL6(display_short)	MYL6	ensembl:ENSG00000092841			1	4	innatedb:IDBG-40095	FALSE	FALSE	FALSE	FALSE	FALSE
52543	0.422983	0.592603	uniprotkb:MP2K5_HUMAN|refseq:NP_660143|uniprotkb:Q13163|refseq:NP_001193733|refseq:NP_002748|hgnc:MAP2K5(display_short)	MAP2K5	ensembl:ENSG00000137764			1	4	innatedb:IDBG-18592	FALSE	FALSE	FALSE	FALSE	FALSE
52544	0.422983	0.592603	refseq:NP_443076|uniprotkb:Q96EX3|uniprotkb:WDR34_HUMAN|hgnc:WDR34(display_short)	WDR34	ensembl:ENSG00000119333	2.6031e-07	1.07322	1	4	innatedb:IDBG-88472	FALSE	TRUE	FALSE	FALSE	TRUE
52545	0.240345	0.44471	refseq:NP_378669|uniprotkb:Q9Y3U8|uniprotkb:RL36_HUMAN|refseq:NP_056229|hgnc:RPL36(display_short)	RPL36	ensembl:ENSG00000130255			1	2	innatedb:IDBG-20425	FALSE	FALSE	FALSE	FALSE	FALSE
52546	0.00338757	0.200443	refseq:NP_001017535|uniprotkb:P11473|uniprotkb:VDR_HUMAN|refseq:NP_001017536|refseq:NP_000367|hgnc:VDR(display_short)	VDR	ensembl:ENSG00000111424			7	17	innatedb:IDBG-29237	FALSE	FALSE	FALSE	FALSE	FALSE
52547	0.337924	0.527958	refseq:NP_002874|uniprotkb:P46060|uniprotkb:RAGP1_HUMAN|refseq:NP_001265580|hgnc:RANGAP1(display_short)	RANGAP1	ensembl:ENSG00000100401			1	3	innatedb:IDBG-9064	FALSE	FALSE	FALSE	FALSE	FALSE
52548	0.422983	0.592603	refseq:NP_005057|uniprotkb:P23246|uniprotkb:SFPQ_HUMAN|hgnc:SFPQ(display_short)	SFPQ	ensembl:ENSG00000116560	2.54777e-08	-1.49391	1	4	innatedb:IDBG-96092	FALSE	FALSE	TRUE	FALSE	FALSE
52549	0.240345	0.44471	refseq:NP_001159732|refseq:NP_004228|uniprotkb:PCH2_HUMAN|uniprotkb:Q15645|hgnc:TRIP13(display_short)	TRIP13	ensembl:ENSG00000071539			1	2	innatedb:IDBG-10685	FALSE	FALSE	FALSE	FALSE	FALSE
52550	0.337924	0.527958	hgnc:MIR30E(display_short)	MIR30E	ensembl:ENSG00000198974			1	3	innatedb:IDBG-127389	FALSE	FALSE	FALSE	FALSE	FALSE
52551	0.422983	0.592603	uniprotkb:FILA2_HUMAN|refseq:NP_001014364|uniprotkb:Q5D862|hgnc:FLG2(display_short)	FLG2	ensembl:ENSG00000143520			1	4	innatedb:IDBG-102488	FALSE	FALSE	FALSE	FALSE	FALSE
52552	0.128407	0.34907	uniprotkb:BOLA1_HUMAN|uniprotkb:Q9Y3E2|refseq:NP_057158|hgnc:BOLA1(display_short)	BOLA1	ensembl:ENSG00000178096			1	1	innatedb:IDBG-102004	FALSE	FALSE	FALSE	FALSE	FALSE
52553	0.422983	0.592603	refseq:NP_055484|uniprotkb:NUP93_HUMAN|uniprotkb:Q8N1F7|refseq:NP_001229725|refseq:NP_001229724|hgnc:NUP93(display_short)	NUP93	ensembl:ENSG00000102900			1	4	innatedb:IDBG-32470	FALSE	FALSE	FALSE	FALSE	FALSE
52554	0.128407	0.34907	uniprotkb:CHM2B_HUMAN|refseq:NP_054762|uniprotkb:Q9UQN3|refseq:NP_001231573|hgnc:CHMP2B(display_short)	CHMP2B	ensembl:ENSG00000083937			1	1	innatedb:IDBG-45704	FALSE	FALSE	FALSE	FALSE	FALSE
52555	0.00684693	0.283845	uniprotkb:O14980|uniprotkb:XPO1_HUMAN|refseq:NP_003391|hgnc:XPO1(display_short)	XPO1	ensembl:ENSG00000082898			4	7	innatedb:IDBG-53335	FALSE	FALSE	FALSE	FALSE	FALSE
52556	0.173985	0.443088	uniprotkb:MAFB_HUMAN|refseq:NP_005452|uniprotkb:Q9Y5Q3|hgnc:MAFB(display_short)	MAFB	ensembl:ENSG00000204103			2	6	innatedb:IDBG-75124	FALSE	FALSE	FALSE	FALSE	FALSE
52557	0.128407	0.34907	uniprotkb:E41L1_HUMAN|uniprotkb:Q9H4G0|refseq:NP_036288|refseq:NP_818932|refseq:NP_001245259|refseq:NP_001245258|refseq:NP_001245260|hgnc:EPB41L1(display_short)	EPB41L1	ensembl:ENSG00000088367			1	1	innatedb:IDBG-72099	FALSE	FALSE	FALSE	FALSE	FALSE
52558	0.667189	0.823547	uniprotkb:O60602|uniprotkb:TLR5_HUMAN|refseq:NP_003259|hgnc:TLR5(display_short)	TLR5	ensembl:ENSG00000187554			1	8	innatedb:IDBG-106840	FALSE	FALSE	FALSE	FALSE	FALSE
52559	0.042352	0.34907	refseq:NP_006073|uniprotkb:P68363|uniprotkb:TBA1B_HUMAN|hgnc:TUBA1B(display_short)	TUBA1B	ensembl:ENSG00000123416			4	11	innatedb:IDBG-31144	FALSE	FALSE	FALSE	FALSE	FALSE
52560	0.128407	0.34907	refseq:NP_148982|uniprotkb:P62847|uniprotkb:RS24_HUMAN|refseq:NP_001017|refseq:NP_001135757|refseq:NP_001135755|refseq:NP_001135756|refseq:NP_001135754|hgnc:RPS24(display_short)	RPS24	ensembl:ENSG00000138326			1	1	innatedb:IDBG-79966	FALSE	FALSE	FALSE	FALSE	FALSE
52561	0.337924	0.527958	uniprotkb:RS19_HUMAN|refseq:NP_001013|uniprotkb:P39019|hgnc:RPS19(display_short)	RPS19	ensembl:ENSG00000105372			1	3	innatedb:IDBG-53332	FALSE	FALSE	FALSE	FALSE	FALSE
52562	0.128407	0.34907	uniprotkb:B2L14_HUMAN|refseq:NP_620049|uniprotkb:Q9BZR8|refseq:NP_110393|refseq:NP_620048|hgnc:BCL2L14(display_short)	BCL2L14	ensembl:ENSG00000121380			1	1	innatedb:IDBG-20014	FALSE	FALSE	FALSE	FALSE	FALSE
52563	0.173985	0.443088	uniprotkb:CDN2B_HUMAN|refseq:NP_004927|uniprotkb:P42772|refseq:NP_511042|hgnc:CDKN2B(display_short)	CDKN2B	ensembl:ENSG00000147883	1.98023e-10	-1.65719	2	6	innatedb:IDBG-54658	FALSE	TRUE	FALSE	FALSE	TRUE
52564	0.128407	0.34907	uniprotkb:Q8WUH2|uniprotkb:TGFA1_HUMAN|refseq:NP_001136093|refseq:NP_004248|hgnc:TGFBRAP1(display_short)	TGFBRAP1	ensembl:ENSG00000135966			1	1	innatedb:IDBG-64470	FALSE	FALSE	FALSE	FALSE	FALSE
52565	0.89979	1	uniprotkb:E2AK2_HUMAN|uniprotkb:P19525|refseq:NP_001129124|refseq:NP_001129123|refseq:NP_002750|hgnc:EIF2AK2(display_short)	EIF2AK2	ensembl:ENSG00000055332			4	50	innatedb:IDBG-44867	FALSE	FALSE	FALSE	FALSE	FALSE
52566	0.337924	0.527958	uniprotkb:O75800|uniprotkb:ZMY10_HUMAN|refseq:NP_056980|hgnc:ZMYND10(display_short)	ZMYND10	ensembl:ENSG00000004838			1	3	innatedb:IDBG-36827	FALSE	FALSE	FALSE	FALSE	FALSE
52567	0.128407	0.34907	refseq:NP_079521|uniprotkb:PBX4_HUMAN|uniprotkb:Q9BYU1|hgnc:PBX4(display_short)	PBX4	ensembl:ENSG00000105717			1	1	innatedb:IDBG-40027	FALSE	FALSE	FALSE	FALSE	FALSE
52568	0.240345	0.44471	uniprotkb:IL9_HUMAN|refseq:NP_000581|uniprotkb:P15248|hgnc:IL9(display_short)	IL9	ensembl:ENSG00000145839			1	2	innatedb:IDBG-45710	FALSE	FALSE	FALSE	FALSE	FALSE
52569	0.128407	0.34907	uniprotkb:PLAL1_HUMAN|uniprotkb:Q9UM63|refseq:NP_001074420|refseq:NP_001074424|refseq:NP_006709|refseq:NP_001074425|refseq:NP_002647|refseq:NP_001074422|refseq:NP_001074421|refseq:NP_001074423|refseq:NP_001275978|refseq:NP_001275971|refseq:NP_001275974|refseq:NP_001275977|refseq:NP_001275973|refseq:NP_001275975|refseq:NP_001275970|refseq:NP_001275967|refseq:NP_001275969|refseq:NP_001275966|refseq…	PLAGL1	ensembl:ENSG00000118495			1	1	innatedb:IDBG-97390	FALSE	FALSE	FALSE	FALSE	FALSE
52570	1	1	refseq:NP_008843|uniprotkb:Q92963|uniprotkb:RIT1_HUMAN|refseq:NP_001243749|refseq:NP_001243750|hgnc:RIT1(display_short)	RIT1	ensembl:ENSG00000143622	1.35532e-07	-1.14647	0	3	innatedb:IDBG-103321	FALSE	FALSE	FALSE	FALSE	FALSE
52571	0.324829	0.527958	uniprotkb:CALM_HUMAN|refseq:NP_008819|uniprotkb:P62158|hgnc:CALM1(display_short)	CALM1	ensembl:ENSG00000198668	2.42884e-08	1.07012	2	9	innatedb:IDBG-15903	TRUE	FALSE	FALSE	TRUE	TRUE
52572	0.128407	0.34907	refseq:NP_001713|uniprotkb:P05423|uniprotkb:RPC4_HUMAN|hgnc:POLR3D(display_short)	POLR3D	ensembl:ENSG00000168495			1	1	innatedb:IDBG-10695	FALSE	FALSE	FALSE	FALSE	FALSE
52573	0.128407	0.34907	uniprotkb:HDAC9_HUMAN|refseq:NP_055522|uniprotkb:Q9UKV0|refseq:NP_848510|refseq:NP_848512|refseq:NP_478056|refseq:NP_001191074|refseq:NP_001191077|refseq:NP_001191073|refseq:NP_001191076|refseq:NP_001191075|hgnc:HDAC9(display_short)	HDAC9	ensembl:ENSG00000048052	2.33629e-19	-2.0221	1	1	innatedb:IDBG-9049	FALSE	FALSE	FALSE	FALSE	TRUE
52574	0.240345	0.44471	uniprotkb:CAZA1_HUMAN|refseq:NP_006126|uniprotkb:P52907|hgnc:CAPZA1(display_short)	CAPZA1	ensembl:ENSG00000116489			1	2	innatedb:IDBG-101148	FALSE	FALSE	FALSE	FALSE	FALSE
52575	0.337924	0.527958	uniprotkb:ATD3A_HUMAN|refseq:NP_001164006|uniprotkb:Q9NVI7|refseq:NP_060658|refseq:NP_001164007|hgnc:ATAD3A(display_short)	ATAD3A	ensembl:ENSG00000197785			1	3	innatedb:IDBG-85398	FALSE	FALSE	FALSE	FALSE	FALSE
52576	0.128407	0.34907	uniprotkb:KCNK3_HUMAN|refseq:NP_002237|uniprotkb:O14649|hgnc:KCNK3(display_short)	KCNK3	ensembl:ENSG00000171303	2.88691e-25	2.91193	1	1	innatedb:IDBG-35977	FALSE	FALSE	FALSE	FALSE	TRUE
52577	0.0827447	0.34907	refseq:NP_004166|uniprotkb:P62318|uniprotkb:SMD3_HUMAN|refseq:NP_001265585|hgnc:SNRPD3(display_short)	SNRPD3	ensembl:ENSG00000100028			2	4	innatedb:IDBG-2890	FALSE	FALSE	FALSE	FALSE	FALSE
52578	1	1	refseq:NP_009046|uniprotkb:P98066|uniprotkb:TSG6_HUMAN|hgnc:TNFAIP6(display_short)	TNFAIP6	ensembl:ENSG00000123610	0.00194267	1.0236	0	1	innatedb:IDBG-72083	FALSE	FALSE	FALSE	FALSE	FALSE
52579	0.709984	0.867897	uniprotkb:CFAH_HUMAN|refseq:NP_000177|uniprotkb:P08603|refseq:NP_001014975|hgnc:CFH(display_short)	CFH	ensembl:ENSG00000000971			1	9	innatedb:IDBG-105504	FALSE	FALSE	FALSE	FALSE	FALSE
52580	0.126405	0.34907	uniprotkb:FILA_HUMAN|refseq:NP_002007|uniprotkb:P20930|hgnc:FLG(display_short)	FLG	ensembl:ENSG00000143631	2.39974e-14	-3.93464	2	5	innatedb:IDBG-102479	FALSE	FALSE	FALSE	FALSE	FALSE
52581	0.240345	0.44471	refseq:NP_067064|uniprotkb:O95785|uniprotkb:WIZ_HUMAN|hgnc:WIZ(display_short)	WIZ	ensembl:ENSG00000011451			1	2	innatedb:IDBG-34648	FALSE	FALSE	FALSE	FALSE	FALSE
52582	1	1	refseq:NP_001184150|uniprotkb:PDE4D_HUMAN|uniprotkb:Q08499|refseq:NP_006194|refseq:NP_001184152|refseq:NP_001098101|refseq:NP_001184148|refseq:NP_001184147|refseq:NP_001184149|refseq:NP_001159371|refseq:NP_001184151|hgnc:PDE4D(display_short)	PDE4D	ensembl:ENSG00000113448	7.00868e-50	3.53524	0	1	innatedb:IDBG-22659	TRUE	FALSE	FALSE	FALSE	FALSE
52583	0.223762	0.44471	uniprotkb:Q86VP1|uniprotkb:TAXB1_HUMAN|refseq:NP_006015|refseq:NP_001193831|refseq:NP_001193830|refseq:NP_001073333|hgnc:TAX1BP1(display_short)	TAX1BP1	ensembl:ENSG00000106052			2	7	innatedb:IDBG-10692	FALSE	FALSE	FALSE	FALSE	FALSE
52584	0.375828	0.577447	refseq:NP_004031|uniprotkb:P62745|uniprotkb:RHOB_HUMAN|hgnc:RHOB(display_short)	RHOB	ensembl:ENSG00000143878			3	17	innatedb:IDBG-32465	FALSE	FALSE	FALSE	FALSE	FALSE
52585	0.337924	0.527958	uniprotkb:NUCB2_HUMAN|uniprotkb:P80303|refseq:NP_005004|hgnc:NUCB2(display_short)	NUCB2	ensembl:ENSG00000070081			1	3	innatedb:IDBG-33791	FALSE	FALSE	FALSE	FALSE	FALSE
52586	1	1	uniprotkb:A1AT_HUMAN|refseq:NP_001121172|uniprotkb:P01009|refseq:NP_001002236|refseq:NP_001121173|refseq:NP_001121175|refseq:NP_001121176|refseq:NP_001121177|refseq:NP_001121174|refseq:NP_001121178|refseq:NP_001121179|refseq:NP_000286|refseq:NP_001002235|hgnc:SERPINA1(display_short)	SERPINA1	ensembl:ENSG00000197249	8.55123e-27	2.71539	0	6	innatedb:IDBG-18174	FALSE	TRUE	FALSE	FALSE	FALSE
52587	0.0451868	0.34907	uniprotkb:DIRA3_HUMAN|uniprotkb:O95661|refseq:NP_004666|hgnc:DIRAS3(display_short)	DIRAS3	ensembl:ENSG00000162595	1.32649e-16	3.01779	2	3	innatedb:IDBG-99588	FALSE	FALSE	FALSE	FALSE	TRUE
52588	0.240345	0.44471	uniprotkb:H14_HUMAN|refseq:NP_005312|uniprotkb:P10412|hgnc:HIST1H1E(display_short)	HIST1H1E	ensembl:ENSG00000168298			1	2	innatedb:IDBG-67975	FALSE	FALSE	FALSE	FALSE	FALSE
52589	1	1	uniprotkb:Q6ZVM7|uniprotkb:TM1L2_HUMAN|refseq:NP_001076437|refseq:NP_001028723|refseq:NP_001275716|refseq:NP_001275715|refseq:NP_001275717|refseq:NP_001275718|hgnc:TOM1L2(display_short)	TOM1L2	ensembl:ENSG00000175662	2.83195e-11	-1.49259	0	1	innatedb:IDBG-33308	TRUE	FALSE	FALSE	FALSE	FALSE
52590	0.240345	0.44471	refseq:NP_066390|uniprotkb:P04908|hgnc:HIST1H2AE(display_short)	HIST1H2AE	ensembl:ENSG00000277075			1	2	innatedb:IDBG-773801	FALSE	FALSE	FALSE	FALSE	FALSE
52591	0.422983	0.592603	uniprotkb:BIRC6_HUMAN|refseq:NP_057336|uniprotkb:Q9NR09|hgnc:BIRC6(display_short)	BIRC6	ensembl:ENSG00000115760	5.70733e-07	-1.12939	1	4	innatedb:IDBG-43545	FALSE	FALSE	FALSE	TRUE	TRUE
52592	0.240345	0.44471	uniprotkb:GO45_HUMAN|refseq:NP_003657|uniprotkb:Q9H2G9|hgnc:BLZF1(display_short)	BLZF1	ensembl:ENSG00000117475			1	2	innatedb:IDBG-104649	FALSE	FALSE	FALSE	FALSE	FALSE
52593	0.128407	0.34907	uniprotkb:CAD12_HUMAN|refseq:NP_004052|uniprotkb:P55289|hgnc:CDH12(display_short)	CDH12	ensembl:ENSG00000154162			1	1	innatedb:IDBG-13717	FALSE	FALSE	FALSE	FALSE	FALSE
52594	0.511837	0.68335	uniprotkb:DDX3X_HUMAN|refseq:NP_001180345|refseq:NP_001347|uniprotkb:O00571|refseq:NP_001180346|hgnc:DDX3X(display_short)	DDX3X	ensembl:ENSG00000215301			2	13	innatedb:IDBG-229341	FALSE	FALSE	FALSE	FALSE	FALSE
52595	0.128407	0.34907	uniprotkb:CD38_HUMAN|refseq:NP_001766|uniprotkb:P28907|hgnc:CD38(display_short)	CD38	ensembl:ENSG00000004468			1	1	innatedb:IDBG-10668	FALSE	FALSE	FALSE	FALSE	FALSE
52596	0.422983	0.592603	uniprotkb:EPOR_HUMAN|refseq:NP_000112|uniprotkb:P19235|hgnc:EPOR(display_short)	EPOR	ensembl:ENSG00000187266	0.00164283	-1.38814	1	4	innatedb:IDBG-29281	FALSE	FALSE	FALSE	FALSE	TRUE
52597	1	1	uniprotkb:LGI2_HUMAN|refseq:NP_060646|uniprotkb:Q8N0V4|hgnc:LGI2(display_short)	LGI2	ensembl:ENSG00000153012	1.28155e-82	7.52198	0	1	innatedb:IDBG-11997	FALSE	FALSE	FALSE	TRUE	TRUE
52598	0.240345	0.44471	uniprotkb:C2D1A_HUMAN|refseq:NP_060191|uniprotkb:Q6P1N0|hgnc:CC2D1A(display_short)	CC2D1A	ensembl:ENSG00000132024			1	2	innatedb:IDBG-32458	FALSE	FALSE	FALSE	FALSE	FALSE
52599	0.602652	0.77448	uniprotkb:GFI1_HUMAN|refseq:NP_001120687|uniprotkb:Q99684|refseq:NP_005254|refseq:NP_001120688|hgnc:GFI1(display_short)	GFI1	ensembl:ENSG00000162676			4	32	innatedb:IDBG-100280	FALSE	FALSE	FALSE	FALSE	FALSE
52600	1	1	refseq:NP_004747|uniprotkb:NUMBL_HUMAN|uniprotkb:Q9Y6R0|refseq:NP_001276909|refseq:NP_001276908|hgnc:NUMBL(display_short)	NUMBL	ensembl:ENSG00000105245	1.56114e-06	-1.31375	0	1	innatedb:IDBG-52025	FALSE	FALSE	FALSE	FALSE	FALSE
52601	1	1	uniprotkb:ARVC_HUMAN|refseq:NP_001661|uniprotkb:O00192|hgnc:ARVCF(display_short)	ARVCF	ensembl:ENSG00000099889	2.06074e-11	-1.95626	0	1	innatedb:IDBG-1524	FALSE	FALSE	FALSE	FALSE	FALSE
52602	0.337924	0.527958	uniprotkb:IL23R_HUMAN|refseq:NP_653302|uniprotkb:Q5VWK5|hgnc:IL23R(display_short)	IL23R	ensembl:ENSG00000162594			1	3	innatedb:IDBG-99558	FALSE	FALSE	FALSE	FALSE	FALSE
52603	0.128407	0.34907	uniprotkb:ITPK1_HUMAN|uniprotkb:Q13572|refseq:NP_001136066|refseq:NP_001136065|refseq:NP_055031|hgnc:ITPK1(display_short)	ITPK1	ensembl:ENSG00000100605			1	1	innatedb:IDBG-17293	FALSE	FALSE	FALSE	FALSE	FALSE
52604	0.337924	0.527958	uniprotkb:P35711|uniprotkb:SOX5_HUMAN|refseq:NP_821078|refseq:NP_008871|refseq:NP_694534|refseq:NP_001248343|refseq:NP_001248344|hgnc:SOX5(display_short)	SOX5	ensembl:ENSG00000134532			1	3	innatedb:IDBG-23504	FALSE	FALSE	FALSE	FALSE	FALSE
52605	0.128407	0.34907	uniprotkb:EPHB1_HUMAN|refseq:NP_004432|uniprotkb:P54762|hgnc:EPHB1(display_short)	EPHB1	ensembl:ENSG00000154928	1.8203e-05	1.43119	1	1	innatedb:IDBG-57707	FALSE	FALSE	FALSE	FALSE	FALSE
52606	0.173985	0.443088	refseq:NP_000569|uniprotkb:NRAM1_HUMAN|uniprotkb:P49279|hgnc:SLC11A1(display_short)	SLC11A1	ensembl:ENSG00000018280			2	6	innatedb:IDBG-80969	FALSE	FALSE	FALSE	FALSE	TRUE
52607	0.0827447	0.34907	refseq:NP_443177|uniprotkb:Q96RJ3|uniprotkb:TR13C_HUMAN|hgnc:TNFRSF13C(display_short)	TNFRSF13C	ensembl:ENSG00000159958			2	4	innatedb:IDBG-9491	FALSE	FALSE	FALSE	FALSE	FALSE
52608	1	1	uniprotkb:MYLK2_HUMAN|uniprotkb:Q9H1R3|refseq:NP_149109|hgnc:MYLK2(display_short)	MYLK2	ensembl:ENSG00000101306	0.000534615	-1.38802	0	2	innatedb:IDBG-64011	FALSE	TRUE	FALSE	FALSE	FALSE
52609	1	1	uniprotkb:AT1B1_HUMAN|uniprotkb:P05026|refseq:NP_001668|hgnc:ATP1B1(display_short)	ATP1B1	ensembl:ENSG00000143153	5.23661e-13	1.67419	0	2	innatedb:IDBG-104639	TRUE	FALSE	FALSE	TRUE	TRUE
52610	0.0451868	0.34907	uniprotkb:P49796|uniprotkb:RGS3_HUMAN|refseq:NP_602299|refseq:NP_652759|refseq:NP_060260|refseq:NP_570613|refseq:NP_652760|refseq:NP_001263189|refseq:NP_001269851|refseq:NP_001269852|refseq:NP_001263190|refseq:NP_001263191|hgnc:RGS3(display_short)	RGS3	ensembl:ENSG00000138835			2	3	innatedb:IDBG-81812	FALSE	FALSE	FALSE	FALSE	FALSE
52611	0.422983	0.592603	uniprotkb:BRS3_HUMAN|refseq:NP_001718|uniprotkb:P32247|hgnc:BRS3(display_short)	BRS3	ensembl:ENSG00000102239			1	4	innatedb:IDBG-87578	FALSE	FALSE	FALSE	FALSE	FALSE
52612	0.337924	0.527958	uniprotkb:LONM_HUMAN|refseq:NP_004784|uniprotkb:P36776|refseq:NP_001263408|refseq:NP_001263409|hgnc:LONP1(display_short)	LONP1	ensembl:ENSG00000196365			1	3	innatedb:IDBG-20471	FALSE	FALSE	FALSE	FALSE	FALSE
52613	0.128407	0.34907	refseq:NP_002957|uniprotkb:P60903|uniprotkb:S10AA_HUMAN|hgnc:S100A10(display_short)	S100A10	ensembl:ENSG00000197747			1	1	innatedb:IDBG-102454	FALSE	FALSE	FALSE	FALSE	FALSE
52614	1	1	uniprotkb:A0MZ66|refseq:NP_001120683|uniprotkb:SHOT1_HUMAN|refseq:NP_001245228|refseq:NP_001245229|refseq:NP_001245227|refseq:NP_060800|hgnc:KIAA1598(display_short)	KIAA1598	ensembl:ENSG00000187164	1.281e-06	-1.01597	0	1	innatedb:IDBG-90749	FALSE	TRUE	FALSE	FALSE	TRUE
52615	0.128407	0.34907	uniprotkb:EFCB6_HUMAN|refseq:NP_073622|uniprotkb:Q5THR3|refseq:NP_942153|hgnc:EFCAB6(display_short)	EFCAB6	ensembl:ENSG00000186976	6.53715e-06	-1.55946	1	1	innatedb:IDBG-10675	FALSE	FALSE	FALSE	FALSE	TRUE
52616	1	1	uniprotkb:AT2B4_HUMAN|refseq:NP_001675|uniprotkb:P23634|refseq:NP_001001396|hgnc:ATP2B4(display_short)	ATP2B4	ensembl:ENSG00000058668	1.16207e-11	-1.43446	0	3	innatedb:IDBG-105961	FALSE	FALSE	TRUE	FALSE	FALSE
52617	0.240345	0.44471	uniprotkb:AKP8L_HUMAN|refseq:NP_055186|uniprotkb:Q9ULX6|refseq:NP_001278407|hgnc:AKAP8L(display_short)	AKAP8L	ensembl:ENSG00000011243			1	2	innatedb:IDBG-34624	FALSE	FALSE	FALSE	FALSE	FALSE
52618	1	1	refseq:NP_115785|uniprotkb:PINK1_HUMAN|uniprotkb:Q9BXM7|hgnc:PINK1(display_short)	PINK1	ensembl:ENSG00000158828	3.24786e-07	-1.11504	0	2	innatedb:IDBG-92922	FALSE	FALSE	FALSE	FALSE	FALSE
52619	0.240345	0.44471	uniprotkb:MVP_HUMAN|refseq:NP_005106|uniprotkb:Q14764|refseq:NP_059447|hgnc:MVP(display_short)	MVP	ensembl:ENSG00000013364	3.41343e-05	-1.0876	1	2	innatedb:IDBG-24815	FALSE	FALSE	FALSE	FALSE	FALSE
52620	0.422983	0.592603	refseq:NP_001007230|refseq:NP_001007231|uniprotkb:O43791|uniprotkb:SPOP_HUMAN|refseq:NP_003554|refseq:NP_001007227|refseq:NP_001007228|refseq:NP_001007229|hgnc:SPOP(display_short)	SPOP	ensembl:ENSG00000121067			1	4	innatedb:IDBG-57724	FALSE	FALSE	FALSE	FALSE	FALSE
52621	0.240345	0.44471	uniprotkb:LMBL2_HUMAN|refseq:NP_113676|uniprotkb:Q969R5|hgnc:L3MBTL2(display_short)	L3MBTL2	ensembl:ENSG00000100395			1	2	innatedb:IDBG-9029	FALSE	FALSE	FALSE	FALSE	FALSE
52622	0.337924	0.527958	uniprotkb:MCRS1_HUMAN|refseq:NP_006328|uniprotkb:Q96EZ8|refseq:NP_001012300|refseq:NP_001265270|hgnc:MCRS1(display_short)	MCRS1	ensembl:ENSG00000187778			1	3	innatedb:IDBG-31596	FALSE	FALSE	FALSE	FALSE	FALSE
52623	0.223762	0.44471	refseq:NP_003277|uniprotkb:P11387|uniprotkb:TOP1_HUMAN|hgnc:TOP1(display_short)	TOP1	ensembl:ENSG00000198900			2	7	innatedb:IDBG-75139	FALSE	FALSE	FALSE	FALSE	FALSE
52624	0.128407	0.34907	refseq:NP_036586|uniprotkb:Q8IVF5|uniprotkb:TIAM2_HUMAN|refseq:NP_001010927|hgnc:TIAM2(display_short)	TIAM2	ensembl:ENSG00000146426			1	1	innatedb:IDBG-98237	FALSE	FALSE	FALSE	FALSE	FALSE
52625	0.561756	0.72595	uniprotkb:EF2_HUMAN|refseq:NP_001952|uniprotkb:P13639|hgnc:EEF2(display_short)	EEF2	ensembl:ENSG00000167658			1	6	innatedb:IDBG-18151	FALSE	FALSE	FALSE	FALSE	FALSE
52626	0.097849	0.34907	uniprotkb:P62837|uniprotkb:UB2D2_HUMAN|refseq:NP_003330|refseq:NP_862821|hgnc:UBE2D2(display_short)	UBE2D2	ensembl:ENSG00000131508			3	9	innatedb:IDBG-47921	FALSE	FALSE	FALSE	FALSE	FALSE
52627	1	1	uniprotkb:CO3_HUMAN|refseq:NP_000055|uniprotkb:P01024|hgnc:C3(display_short)	C3	ensembl:ENSG00000125730	8.52697e-09	-1.30284	0	14	innatedb:IDBG-21798	FALSE	FALSE	FALSE	TRUE	FALSE
52628	0.165309	0.438669	refseq:NP_002818|uniprotkb:P18031|uniprotkb:PTN1_HUMAN|refseq:NP_001265547|hgnc:PTPN1(display_short)	PTPN1	ensembl:ENSG00000196396			4	17	innatedb:IDBG-80957	FALSE	FALSE	FALSE	FALSE	FALSE
52629	0.240345	0.44471	uniprotkb:JAG1_HUMAN|refseq:NP_000205|uniprotkb:P78504|hgnc:JAG1(display_short)	JAG1	ensembl:ENSG00000101384	0.0160361	1.0563	1	2	innatedb:IDBG-54207	FALSE	FALSE	FALSE	FALSE	FALSE
52630	0.497128	0.66595	uniprotkb:P12757|uniprotkb:SKIL_HUMAN|refseq:NP_001234937|refseq:NP_005405|refseq:NP_001138570|refseq:NP_001138569|hgnc:SKIL(display_short)	SKIL	ensembl:ENSG00000136603			1	5	innatedb:IDBG-64482	FALSE	FALSE	FALSE	FALSE	FALSE
52631	0.77979	0.93838	uniprotkb:IL5_HUMAN|refseq:NP_000870|uniprotkb:P05113|hgnc:IL5(display_short)	IL5	ensembl:ENSG00000113525			1	11	innatedb:IDBG-42236	FALSE	FALSE	FALSE	FALSE	FALSE
52632	0.128407	0.34907	refseq:NP_055047|uniprotkb:P63027|uniprotkb:VAMP2_HUMAN|hgnc:VAMP2(display_short)	VAMP2	ensembl:ENSG00000220205			1	1	innatedb:IDBG-281536	FALSE	FALSE	FALSE	FALSE	FALSE
52633	0.220563	0.44471	uniprotkb:FBW1A_HUMAN|refseq:NP_378663|uniprotkb:Q9Y297|refseq:NP_001243785|refseq:NP_003930|hgnc:BTRC(display_short)	BTRC	ensembl:ENSG00000166167			4	19	innatedb:IDBG-87102	FALSE	FALSE	FALSE	FALSE	FALSE
52634	0.667189	0.823547	refseq:NP_114368|uniprotkb:P26599|uniprotkb:PTBP1_HUMAN|refseq:NP_002810|refseq:NP_114367|hgnc:PTBP1(display_short)	PTBP1	ensembl:ENSG00000011304			1	8	innatedb:IDBG-12848	FALSE	FALSE	FALSE	FALSE	FALSE
52635	0.497128	0.66595	refseq:NP_079117|uniprotkb:PRR5L_HUMAN|uniprotkb:Q6MZQ0|refseq:NP_001153641|refseq:NP_001153639|hgnc:PRR5L(display_short)	PRR5L	ensembl:ENSG00000135362			1	5	innatedb:IDBG-40053	FALSE	FALSE	FALSE	FALSE	FALSE
52636	0.240345	0.44471	refseq:NP_003193|uniprotkb:P36402|uniprotkb:TCF7_HUMAN|refseq:NP_963965|refseq:NP_963963|refseq:NP_998813|refseq:NP_001128323|hgnc:TCF7(display_short)	TCF7	ensembl:ENSG00000081059			1	2	innatedb:IDBG-44412	FALSE	FALSE	FALSE	FALSE	FALSE
52637	0.0827447	0.34907	uniprotkb:ERLN1_HUMAN|uniprotkb:O75477|refseq:NP_001094096|refseq:NP_006450|hgnc:ERLIN1(display_short)	ERLIN1	ensembl:ENSG00000107566			2	4	innatedb:IDBG-86258	FALSE	FALSE	FALSE	FALSE	FALSE
52638	0.337924	0.527958	uniprotkb:NOTC4_HUMAN|refseq:NP_004548|uniprotkb:Q99466|hgnc:NOTCH4(display_short)	NOTCH4	ensembl:ENSG00000204301			1	3	innatedb:IDBG-80593	FALSE	FALSE	FALSE	FALSE	FALSE
52639	0.128407	0.34907	refseq:NP_060891|uniprotkb:Q9BYX2|uniprotkb:TBD2A_HUMAN|refseq:NP_001254501|refseq:NP_001254500|hgnc:TBC1D2(display_short)	TBC1D2	ensembl:ENSG00000095383	4.52597e-09	-1.28964	1	1	innatedb:IDBG-78272	FALSE	FALSE	FALSE	FALSE	TRUE
52640	0.126405	0.34907	uniprotkb:ERAP1_HUMAN|refseq:NP_057526|uniprotkb:Q9NZ08|refseq:NP_001035548|refseq:NP_001185470|hgnc:ERAP1(display_short)	ERAP1	ensembl:ENSG00000164307			2	5	innatedb:IDBG-34697	FALSE	FALSE	FALSE	FALSE	TRUE
52641	0.128407	0.34907	refseq:NP_054878|uniprotkb:Q9BYW2|uniprotkb:SETD2_HUMAN|hgnc:SETD2(display_short)	SETD2	ensembl:ENSG00000181555			1	1	innatedb:IDBG-31184	FALSE	FALSE	FALSE	FALSE	FALSE
52642	0.128407	0.34907	hgnc:MIR326(display_short)	MIR326	ensembl:ENSG00000199090			1	1	innatedb:IDBG-126413	FALSE	FALSE	FALSE	FALSE	FALSE
52643	0.240345	0.44471	uniprotkb:C1R_HUMAN|refseq:NP_001724|hgnc:C1R(display_short)	C1R	ensembl:ENSG00000159403			1	2	innatedb:IDBG-15930	FALSE	FALSE	FALSE	FALSE	FALSE
52644	0.337924	0.527958	refseq:NP_057191|uniprotkb:Q96KR1|uniprotkb:ZFR_HUMAN|hgnc:ZFR(display_short)	ZFR	ensembl:ENSG00000056097			1	3	innatedb:IDBG-14600	FALSE	FALSE	FALSE	FALSE	FALSE
52645	0.128407	0.34907	uniprotkb:FOXF2_HUMAN|refseq:NP_001443|uniprotkb:Q12947|hgnc:FOXF2(display_short)	FOXF2	ensembl:ENSG00000137273	0.0011244	-1.0233	1	1	innatedb:IDBG-56008	FALSE	FALSE	FALSE	FALSE	FALSE
52646	1	1	refseq:NP_005677|uniprotkb:Q9UN79|uniprotkb:SOX13_HUMAN|hgnc:SOX13(display_short)	SOX13	ensembl:ENSG00000143842	0.00449222	1.19914	0	1	innatedb:IDBG-106002	FALSE	FALSE	FALSE	FALSE	FALSE
52647	0.128407	0.34907	refseq:NP_001278405|refseq:NP_008941|hgnc:DDX52(display_short)	DDX52	ensembl:ENSG00000278053			1	1	innatedb:IDBG-775183	FALSE	FALSE	FALSE	FALSE	FALSE
52648	0.0164687	0.34907	refseq:NP_000958|uniprotkb:P39023|uniprotkb:RL3_HUMAN|refseq:NP_001029025|hgnc:RPL3(display_short)	RPL3	ensembl:ENSG00000100316			2	2	innatedb:IDBG-8149	FALSE	FALSE	FALSE	FALSE	FALSE
52649	0.123323	0.34907	uniprotkb:M3K5_HUMAN|refseq:NP_005914|uniprotkb:Q99683|hgnc:MAP3K5(display_short)	MAP3K5	ensembl:ENSG00000197442			6	27	innatedb:IDBG-96934	FALSE	FALSE	FALSE	FALSE	FALSE
52650	0.337924	0.527958	uniprotkb:P27635|uniprotkb:RL10_HUMAN|refseq:NP_006004|refseq:NP_001243506|refseq:NP_001243509|hgnc:RPL10(display_short)	RPL10	ensembl:ENSG00000147403			1	3	innatedb:IDBG-91249	FALSE	FALSE	FALSE	FALSE	FALSE
52651	0.128407	0.34907	uniprotkb:ATAD2_HUMAN|refseq:NP_054828|uniprotkb:Q6PL18|hgnc:ATAD2(display_short)	ATAD2	ensembl:ENSG00000156802			1	1	innatedb:IDBG-34694	FALSE	FALSE	FALSE	FALSE	FALSE
52652	0.128407	0.34907	uniprotkb:CC28B_HUMAN|refseq:NP_077272|uniprotkb:Q9BUN5|refseq:NP_001287940|hgnc:CCDC28B(display_short)	CCDC28B	ensembl:ENSG00000160050			1	1	innatedb:IDBG-95602	FALSE	FALSE	FALSE	FALSE	FALSE
52653	0.336843	0.527958	uniprotkb:MK03_HUMAN|refseq:NP_002737|uniprotkb:P27361|refseq:NP_001103361|refseq:NP_001035145|hgnc:MAPK3(display_short)	MAPK3	ensembl:ENSG00000102882			6	37	innatedb:IDBG-25745	FALSE	FALSE	FALSE	FALSE	FALSE
52654	0.301389	0.527958	uniprotkb:FUBP2_HUMAN|refseq:NP_003676|uniprotkb:Q92945|hgnc:KHSRP(display_short)	KHSRP	ensembl:ENSG00000088247			3	15	innatedb:IDBG-21386	FALSE	FALSE	FALSE	FALSE	FALSE
52655	0.240345	0.44471	uniprotkb:MATR3_HUMAN|uniprotkb:P43243|refseq:NP_061322|refseq:NP_001181885|refseq:NP_001181883|refseq:NP_001181884|refseq:NP_954659|refseq:NP_001269207|hgnc:MATR3(display_short)	MATR3	ensembl:ENSG00000015479			1	2	innatedb:IDBG-47535	FALSE	FALSE	FALSE	FALSE	FALSE
52656	0.240345	0.44471	uniprotkb:COMT_HUMAN|refseq:NP_000745|refseq:NP_001128633|uniprotkb:P21964|refseq:NP_009294|refseq:NP_001128634|hgnc:COMT(display_short)	COMT	ensembl:ENSG00000093010			1	2	innatedb:IDBG-1506	FALSE	FALSE	FALSE	FALSE	FALSE
52657	0.0827447	0.34907	refseq:NP_006796|uniprotkb:Q13151|uniprotkb:ROA0_HUMAN|hgnc:HNRNPA0(display_short)	HNRNPA0	ensembl:ENSG00000177733			2	4	innatedb:IDBG-46207	FALSE	FALSE	FALSE	FALSE	FALSE
52658	0.422983	0.592603	refseq:NP_005018|uniprotkb:O00459|uniprotkb:P85B_HUMAN|hgnc:PIK3R2(display_short)	PIK3R2	ensembl:ENSG00000105647			1	4	innatedb:IDBG-37719	FALSE	FALSE	FALSE	FALSE	FALSE
52659	0.173985	0.443088	uniprotkb:MMP13_HUMAN|refseq:NP_002418|uniprotkb:P45452|hgnc:MMP13(display_short)	MMP13	ensembl:ENSG00000137745			2	6	innatedb:IDBG-69325	FALSE	FALSE	FALSE	FALSE	FALSE
52660	1	1	refseq:NP_056081|uniprotkb:Q9Y2E8|uniprotkb:SL9A8_HUMAN|refseq:NP_001247420|hgnc:SLC9A8(display_short)	SLC9A8	ensembl:ENSG00000197818	7.73239e-08	-1.47266	0	1	innatedb:IDBG-80588	FALSE	FALSE	FALSE	FALSE	FALSE
52661	0.128407	0.34907	uniprotkb:DCAF5_HUMAN|refseq:NP_003852|uniprotkb:Q96JK2|refseq:NP_001271136|refseq:NP_001271135|refseq:NP_001271137|hgnc:DCAF5(display_short)	DCAF5	ensembl:ENSG00000139990			1	1	innatedb:IDBG-10256	FALSE	FALSE	FALSE	FALSE	FALSE
52662	0.128407	0.34907	refseq:NP_002943|uniprotkb:P15880|uniprotkb:RS2_HUMAN|hgnc:RPS2(display_short)	RPS2	ensembl:ENSG00000140988			1	1	innatedb:IDBG-9488	FALSE	FALSE	FALSE	FALSE	FALSE
52663	0.497128	0.66595	refseq:NP_001116538|uniprotkb:P10636|uniprotkb:TAU_HUMAN|refseq:NP_058519|refseq:NP_005901|refseq:NP_001116539|refseq:NP_058525|refseq:NP_058518|refseq:NP_001190181|refseq:NP_001190180|hgnc:MAPT(display_short)	MAPT	ensembl:ENSG00000186868			1	5	innatedb:IDBG-55163	FALSE	FALSE	FALSE	FALSE	FALSE
52664	0.420493	0.592603	uniprotkb:CFTR_HUMAN|refseq:NP_000483|uniprotkb:P13569|hgnc:CFTR(display_short)	CFTR	ensembl:ENSG00000001626			5	33	innatedb:IDBG-37713	FALSE	FALSE	FALSE	FALSE	FALSE
52665	0.128407	0.34907	uniprotkb:CEP55_HUMAN|refseq:NP_001120654|refseq:NP_060601|uniprotkb:Q53EZ4|hgnc:CEP55(display_short)	CEP55	ensembl:ENSG00000138180			1	1	innatedb:IDBG-82762	FALSE	FALSE	FALSE	FALSE	FALSE
52666	0.497128	0.66595	refseq:NP_002792|uniprotkb:P40306|uniprotkb:PSB10_HUMAN|hgnc:PSMB10(display_short)	PSMB10	ensembl:ENSG00000205220			1	5	innatedb:IDBG-37710	FALSE	FALSE	FALSE	FALSE	FALSE
52667	0.128407	0.34907	refseq:NP_001244937|refseq:NP_060454|uniprotkb:Q9H0M4|uniprotkb:ZCPW1_HUMAN|hgnc:ZCWPW1(display_short)	ZCWPW1	ensembl:ENSG00000078487			1	1	innatedb:IDBG-31172	FALSE	FALSE	FALSE	FALSE	FALSE
52668	0.374296	0.577447	uniprotkb:ELK1_HUMAN|uniprotkb:P19419|refseq:NP_001244097|refseq:NP_001107595|refseq:NP_005220|hgnc:ELK1(display_short)	ELK1	ensembl:ENSG00000126767			2	10	innatedb:IDBG-61826	FALSE	FALSE	FALSE	FALSE	FALSE
52669	0.128407	0.34907	uniprotkb:ARPC4_HUMAN|refseq:NP_005709|uniprotkb:P59998|refseq:NP_001185709|refseq:NP_001020130|refseq:NP_001020131|hgnc:ARPC4(display_short)	ARPC4	ensembl:ENSG00000241553			1	1	innatedb:IDBG-407641	FALSE	FALSE	FALSE	FALSE	FALSE
52670	0.240345	0.44471	refseq:NP_060700|uniprotkb:NU133_HUMAN|uniprotkb:Q8WUM0|hgnc:NUP133(display_short)	NUP133	ensembl:ENSG00000069248			1	2	innatedb:IDBG-107322	FALSE	FALSE	FALSE	FALSE	FALSE
52671	0.128407	0.34907	refseq:NP_000560|uniprotkb:FCG3A_HUMAN|uniprotkb:P08637|refseq:NP_001121065|refseq:NP_001121067|refseq:NP_001121068|refseq:NP_001121064|hgnc:FCGR3A(display_short)	FCGR3A	ensembl:ENSG00000203747			1	1	innatedb:IDBG-104292	FALSE	FALSE	FALSE	FALSE	FALSE
52672	0.0808944	0.34907	refseq:NP_005410|uniprotkb:P52630|uniprotkb:STAT2_HUMAN|refseq:NP_938146|hgnc:STAT2(display_short)	STAT2	ensembl:ENSG00000170581	4.31314e-10	-1.23852	7	30	innatedb:IDBG-40906	TRUE	FALSE	FALSE	FALSE	TRUE
52673	0.893479	1	uniprotkb:NEDD8_HUMAN|refseq:NP_006147|uniprotkb:Q15843|hgnc:NEDD8(display_short)	NEDD8	ensembl:ENSG00000129559			3	39	innatedb:IDBG-3700	FALSE	FALSE	FALSE	FALSE	FALSE
52674	0.0164687	0.34907	uniprotkb:DC1I1_HUMAN|refseq:NP_001129029|uniprotkb:O14576|refseq:NP_004402|refseq:NP_001129028|refseq:NP_001265350|refseq:NP_001265351|hgnc:DYNC1I1(display_short)	DYNC1I1	ensembl:ENSG00000158560	1.4331e-13	-1.74426	2	2	innatedb:IDBG-27907	FALSE	FALSE	FALSE	FALSE	TRUE
52675	0.618089	0.778842	refseq:NP_127492|refseq:NP_127493|refseq:NP_001157108|refseq:NP_127494|refseq:NP_001509|refseq:NP_001267729|uniprotkb:P78347|hgnc:GTF2I(display_short)	GTF2I	ensembl:ENSG00000263001			1	7	innatedb:IDBG-777373	FALSE	FALSE	FALSE	FALSE	FALSE
52676	0.128407	0.34907	uniprotkb:MED21_HUMAN|refseq:NP_004255|uniprotkb:Q13503|refseq:NP_001258740|hgnc:MED21(display_short)	MED21	ensembl:ENSG00000152944			1	1	innatedb:IDBG-24402	FALSE	FALSE	FALSE	FALSE	FALSE
52677	1	1	refseq:NP_112497|uniprotkb:PITM3_HUMAN|uniprotkb:Q9BZ71|refseq:NP_001159438|hgnc:PITPNM3(display_short)	PITPNM3	ensembl:ENSG00000091622	1.35752e-05	-1.05609	0	1	innatedb:IDBG-22224	FALSE	FALSE	FALSE	FALSE	FALSE
52678	0.422983	0.592603	refseq:NP_644809|uniprotkb:ORML3_HUMAN|uniprotkb:Q8N138|hgnc:ORMDL3(display_short)	ORMDL3	ensembl:ENSG00000172057			1	4	innatedb:IDBG-46691	FALSE	FALSE	FALSE	FALSE	FALSE
52679	1	1	uniprotkb:ARNT2_HUMAN|refseq:NP_055677|uniprotkb:Q9HBZ2|hgnc:ARNT2(display_short)	ARNT2	ensembl:ENSG00000172379	9.93696e-10	-2.75863	0	1	innatedb:IDBG-25737	TRUE	FALSE	FALSE	FALSE	FALSE
52680	0.497128	0.66595	uniprotkb:MAF_HUMAN|refseq:NP_005351|uniprotkb:O75444|refseq:NP_001026974|hgnc:MAF(display_short)	MAF	ensembl:ENSG00000178573	5.9679e-05	-1.06928	1	5	innatedb:IDBG-43180	FALSE	FALSE	FALSE	TRUE	FALSE
52681	0.00180531	0.200443	refseq:NP_644805|uniprotkb:P40763|uniprotkb:STAT3_HUMAN|refseq:NP_003141|refseq:NP_998827|hgnc:STAT3(display_short)	STAT3	ensembl:ENSG00000168610			22	90	innatedb:IDBG-50702	FALSE	FALSE	FALSE	FALSE	TRUE
52682	0.593529	0.763816	uniprotkb:LAP2_HUMAN|refseq:NP_001240626|uniprotkb:Q96RT1|refseq:NP_061165|refseq:NP_001240627|refseq:NP_001006600|refseq:NP_001240628|refseq:NP_001240630|hgnc:ERBB2IP(display_short)	ERBB2IP	ensembl:ENSG00000112851			6	48	innatedb:IDBG-24405	FALSE	FALSE	FALSE	FALSE	FALSE
52683	1	1	uniprotkb:FOXK1_HUMAN|refseq:NP_001032242|uniprotkb:P85037|hgnc:FOXK1(display_short)	FOXK1	ensembl:ENSG00000164916	4.93733e-07	-1.69651	0	2	innatedb:IDBG-7276	TRUE	FALSE	FALSE	FALSE	FALSE
52684	0.422983	0.592603	refseq:NP_003261|uniprotkb:O43657|uniprotkb:TSN6_HUMAN|refseq:NP_001265669|refseq:NP_001265670|refseq:NP_001265672|refseq:NP_001265671|hgnc:TSPAN6(display_short)	TSPAN6	ensembl:ENSG00000000003			1	4	innatedb:IDBG-79141	FALSE	FALSE	FALSE	FALSE	FALSE
52685	1	1	refseq:NP_005662|refseq:NP_001269128|refseq:NP_001269118|hgnc:UBXN8(display_short)	UBXN8	ensembl:ENSG00000104691	2.89518e-09	1.31873	0	1	innatedb:IDBG-15914	FALSE	FALSE	TRUE	FALSE	FALSE
52686	0.422209	0.592603	uniprotkb:ACTN1_HUMAN|refseq:NP_001093|uniprotkb:P12814|refseq:NP_001123476|refseq:NP_001123477|hgnc:ACTN1(display_short)	ACTN1	ensembl:ENSG00000072110			2	11	innatedb:IDBG-10222	FALSE	FALSE	FALSE	FALSE	FALSE
52687	0.0827447	0.34907	uniprotkb:BCLF1_HUMAN|refseq:NP_001070908|uniprotkb:Q9NYF8|refseq:NP_055554|refseq:NP_001070909|refseq:NP_001287967|hgnc:BCLAF1(display_short)	BCLAF1	ensembl:ENSG00000029363			2	4	innatedb:IDBG-96919	FALSE	FALSE	FALSE	FALSE	FALSE
52688	0.128407	0.34907	uniprotkb:MED10_HUMAN|refseq:NP_115662|uniprotkb:Q9BTT4|hgnc:MED10(display_short)	MED10	ensembl:ENSG00000133398			1	1	innatedb:IDBG-11556	FALSE	FALSE	FALSE	FALSE	FALSE
52689	1	1	uniprotkb:CCNJL_HUMAN|refseq:NP_078841|uniprotkb:Q8IV13|hgnc:CCNJL(display_short)	CCNJL	ensembl:ENSG00000135083	1.19335e-06	-1.5575	0	1	innatedb:IDBG-56029	FALSE	FALSE	FALSE	FALSE	TRUE
52690	1	1	uniprotkb:ACTS_HUMAN|refseq:NP_001091|uniprotkb:P68133|hgnc:ACTA1(display_short)	ACTA1	ensembl:ENSG00000143632	2.48932e-47	5.5298	0	2	innatedb:IDBG-107311	TRUE	FALSE	FALSE	FALSE	TRUE
52691	0.422983	0.592603	uniprotkb:FCG2A_HUMAN|refseq:NP_001129691|uniprotkb:P12318|refseq:NP_067674|refseq:NP_963857|hgnc:FCGR2A(display_short)	FCGR2A	ensembl:ENSG00000143226			1	4	innatedb:IDBG-104282	FALSE	FALSE	FALSE	FALSE	FALSE
52692	0.337924	0.527958	uniprotkb:HSP76_HUMAN|refseq:NP_002146|uniprotkb:P17066|hgnc:HSPA6(display_short)	HSPA6	ensembl:ENSG00000173110			1	3	innatedb:IDBG-104287	FALSE	FALSE	FALSE	FALSE	FALSE
52693	0.128407	0.34907	uniprotkb:COX20_HUMAN|uniprotkb:Q5RI15|refseq:NP_932342|hgnc:COX20(display_short)	COX20	ensembl:ENSG00000203667			1	1	innatedb:IDBG-107792	FALSE	FALSE	FALSE	FALSE	FALSE
52694	0.591813	0.762312	uniprotkb:INAR2_HUMAN|refseq:NP_997467|uniprotkb:P48551|refseq:NP_997468|refseq:NP_000865|refseq:NP_001276054|refseq:NP_001276055|refseq:NP_001276057|hgnc:IFNAR2(display_short)	IFNAR2	ensembl:ENSG00000159110			2	15	innatedb:IDBG-1973	FALSE	FALSE	FALSE	FALSE	FALSE
52695	0.618089	0.778842	refseq:NP_056453|uniprotkb:Q8TEL6|uniprotkb:TP4AP_HUMAN|refseq:NP_955400|hgnc:TRPC4AP(display_short)	TRPC4AP	ensembl:ENSG00000100991			1	7	innatedb:IDBG-69343	FALSE	FALSE	FALSE	FALSE	FALSE
52696	0.128407	0.34907	refseq:NP_003235|refseq:NP_775300|uniprotkb:Q15583|uniprotkb:TGIF1_HUMAN|refseq:NP_733796|refseq:NP_775303|refseq:NP_775301|refseq:NP_777480|refseq:NP_775302|refseq:NP_775299|refseq:NP_001265611|refseq:NP_001265613|refseq:NP_001265615|hgnc:TGIF1(display_short)	TGIF1	ensembl:ENSG00000177426			1	1	innatedb:IDBG-489	FALSE	FALSE	FALSE	FALSE	FALSE
52697	0.0536638	0.34907	refseq:NP_003394|uniprotkb:P25490|uniprotkb:TYY1_HUMAN|hgnc:YY1(display_short)	YY1	ensembl:ENSG00000100811			6	22	innatedb:IDBG-20038	FALSE	FALSE	FALSE	FALSE	FALSE
52698	0.497128	0.66595	refseq:NP_056981|uniprotkb:PIAS4_HUMAN|uniprotkb:Q8N2W9|hgnc:PIAS4(display_short)	PIAS4	ensembl:ENSG00000105229			1	5	innatedb:IDBG-18183	FALSE	FALSE	FALSE	FALSE	FALSE
52699	0.337924	0.527958	refseq:NP_037400|uniprotkb:PP13_HUMAN|uniprotkb:Q9UHV8|hgnc:LGALS13(display_short)	LGALS13	ensembl:ENSG00000105198			1	3	innatedb:IDBG-50713	FALSE	FALSE	FALSE	FALSE	FALSE
52700	1	1	uniprotkb:CCGL_HUMAN|refseq:NP_899063|uniprotkb:Q8WXS4|hgnc:TMEM37(display_short)	TMEM37	ensembl:ENSG00000171227	4.9048e-06	-1.78387	0	1	innatedb:IDBG-68019	FALSE	FALSE	FALSE	FALSE	FALSE
52701	0.561756	0.72595	refseq:NP_001058|uniprotkb:P11388|uniprotkb:TOP2A_HUMAN|hgnc:TOP2A(display_short)	TOP2A	ensembl:ENSG00000131747			1	6	innatedb:IDBG-47552	FALSE	FALSE	FALSE	FALSE	FALSE
52702	0.422983	0.592603	refseq:NP_005991|uniprotkb:P68366|uniprotkb:TBA4A_HUMAN|refseq:NP_001265481|hgnc:TUBA4A(display_short)	TUBA4A	ensembl:ENSG00000127824			1	4	innatedb:IDBG-81457	FALSE	FALSE	FALSE	FALSE	FALSE
52703	0.099993	0.34907	uniprotkb:BCL6_HUMAN|uniprotkb:P41182|refseq:NP_001697|refseq:NP_001124317|refseq:NP_001128210|hgnc:BCL6(display_short)	BCL6	ensembl:ENSG00000113916			10	50	innatedb:IDBG-69349	FALSE	FALSE	FALSE	FALSE	FALSE
52704	0.337924	0.527958	refseq:NP_077084|uniprotkb:O43189|uniprotkb:PHF1_HUMAN|refseq:NP_002627|hgnc:PHF1(display_short)	PHF1	ensembl:ENSG00000112511			1	3	innatedb:IDBG-82785	FALSE	FALSE	FALSE	FALSE	FALSE
52705	1	1	uniprotkb:IF4B_HUMAN|refseq:NP_001408|uniprotkb:P23588|refseq:NP_001287750|hgnc:EIF4B(display_short)	EIF4B	ensembl:ENSG00000063046	1.87204e-06	-1.08943	0	3	innatedb:IDBG-35510	TRUE	FALSE	FALSE	FALSE	FALSE
52706	0.0863692	0.34907	uniprotkb:IL6_HUMAN|refseq:NP_000591|uniprotkb:P05231|hgnc:IL6(display_short)	IL6	ensembl:ENSG00000136244	8.02147e-12	2.75515	5	19	innatedb:IDBG-9462	TRUE	FALSE	FALSE	FALSE	TRUE
52707	1	1	uniprotkb:ARHG3_HUMAN|refseq:NP_001122087|uniprotkb:Q9NR81|refseq:NP_062455|refseq:NP_001122088|refseq:NP_001276627|hgnc:ARHGEF3(display_short)	ARHGEF3	ensembl:ENSG00000163947	0.00031631	-1.10645	0	1	innatedb:IDBG-40920	FALSE	FALSE	FALSE	FALSE	FALSE
52708	0.240345	0.44471	uniprotkb:IFRD2_HUMAN|uniprotkb:Q12894|refseq:NP_006755|hgnc:IFRD2(display_short)	IFRD2	ensembl:ENSG00000214706			1	2	innatedb:IDBG-232138	FALSE	FALSE	FALSE	FALSE	FALSE
52709	0.561756	0.72595	uniprotkb:IRF6_HUMAN|refseq:NP_006138|uniprotkb:O14896|refseq:NP_001193625|hgnc:IRF6(display_short)	IRF6	ensembl:ENSG00000117595			1	6	innatedb:IDBG-106452	FALSE	FALSE	FALSE	FALSE	FALSE
52710	0.128407	0.34907	uniprotkb:MAP7_HUMAN|refseq:NP_003971|uniprotkb:Q14244|refseq:NP_001185537|refseq:NP_001185543|refseq:NP_001185540|refseq:NP_001185547|refseq:NP_001185548|refseq:NP_001185544|refseq:NP_001185538|refseq:NP_001185545|refseq:NP_001185546|hgnc:MAP7(display_short)	MAP7	ensembl:ENSG00000135525			1	1	innatedb:IDBG-96924	FALSE	FALSE	FALSE	FALSE	FALSE
52711	1	1	refseq:NP_777576|uniprotkb:Q8IWV7|uniprotkb:UBR1_HUMAN|hgnc:UBR1(display_short)	UBR1	ensembl:ENSG00000159459	1.63833e-07	-1.50513	0	1	innatedb:IDBG-8138	FALSE	FALSE	FALSE	FALSE	FALSE
52712	1	1	refseq:NP_001189427|refseq:NP_003335|uniprotkb:P62256|uniprotkb:UBE2H_HUMAN|refseq:NP_874356|hgnc:UBE2H(display_short)	UBE2H	ensembl:ENSG00000186591	4.1075e-09	-1.14173	0	2	innatedb:IDBG-40928	TRUE	FALSE	FALSE	FALSE	FALSE
52713	0.128407	0.34907	uniprotkb:CELR3_HUMAN|refseq:NP_001398|uniprotkb:Q9NYQ7|hgnc:CELSR3(display_short)	CELSR3	ensembl:ENSG00000008300			1	1	innatedb:IDBG-33330	FALSE	FALSE	FALSE	FALSE	FALSE
52714	0.249812	0.461307	uniprotkb:Q01196|uniprotkb:RUNX1_HUMAN|refseq:NP_001001890|refseq:NP_001116079|refseq:NP_001745|hgnc:RUNX1(display_short)	RUNX1	ensembl:ENSG00000159216			4	20	innatedb:IDBG-2825	FALSE	FALSE	FALSE	FALSE	FALSE
52715	0.240345	0.44471	refseq:NP_004791|uniprotkb:Q99805|uniprotkb:TM9S2_HUMAN|hgnc:TM9SF2(display_short)	TM9SF2	ensembl:ENSG00000125304			1	2	innatedb:IDBG-46230	FALSE	FALSE	FALSE	FALSE	FALSE
52716	0.240345	0.44471	refseq:NP_060268|uniprotkb:Q9BYJ9|uniprotkb:YTHD1_HUMAN|hgnc:YTHDF1(display_short)	YTHDF1	ensembl:ENSG00000149658			1	2	innatedb:IDBG-85808	FALSE	FALSE	FALSE	FALSE	FALSE
52717	0.0942366	0.34907	uniprotkb:HDAC3_HUMAN|refseq:NP_003874|uniprotkb:O15379|hgnc:HDAC3(display_short)	HDAC3	ensembl:ENSG00000171720			4	14	innatedb:IDBG-50725	FALSE	FALSE	FALSE	FALSE	FALSE
52718	0.512537	0.683957	refseq:NP_002459|refseq:NP_001166039|refseq:NP_001166038|uniprotkb:MYD88_HUMAN|refseq:NP_001166040|uniprotkb:Q99836|refseq:NP_001166037|hgnc:MYD88(display_short)	MYD88	ensembl:ENSG00000172936			8	60	innatedb:IDBG-25713	FALSE	FALSE	FALSE	FALSE	FALSE
52719	0.240345	0.44471	refseq:NP_061313|uniprotkb:Q03519|uniprotkb:TAP2_HUMAN|refseq:NP_000535|refseq:NP_001276972|hgnc:TAP2(display_short)	TAP2	ensembl:ENSG00000204267			1	2	innatedb:IDBG-81449	FALSE	FALSE	FALSE	FALSE	FALSE
52720	0.412532	0.592603	uniprotkb:BARD1_HUMAN|refseq:NP_000456|uniprotkb:Q99728|refseq:NP_001269474|refseq:NP_001269477|refseq:NP_001269472|refseq:NP_001269478|hgnc:BARD1(display_short)	BARD1	ensembl:ENSG00000138376			3	18	innatedb:IDBG-80113	FALSE	FALSE	FALSE	FALSE	FALSE
52721	0.240345	0.44471	uniprotkb:DCAF4_HUMAN|refseq:NP_056419|uniprotkb:Q8WV16|refseq:NP_851937|refseq:NP_851938|refseq:NP_001156980|refseq:NP_001156981|hgnc:DCAF4(display_short)	DCAF4	ensembl:ENSG00000119599			1	2	innatedb:IDBG-11136	FALSE	FALSE	FALSE	FALSE	FALSE
52722	0.128407	0.34907	refseq:NP_620278|uniprotkb:P21675|uniprotkb:TAF1_HUMAN|refseq:NP_004597|refseq:NP_001273003|hgnc:TAF1(display_short)	TAF1	ensembl:ENSG00000147133			1	1	innatedb:IDBG-76057	FALSE	FALSE	FALSE	FALSE	FALSE
52723	0.126405	0.34907	uniprotkb:ATPG_HUMAN|refseq:NP_001001973|uniprotkb:P36542|refseq:NP_005165|hgnc:ATP5C1(display_short)	ATP5C1	ensembl:ENSG00000165629			2	5	innatedb:IDBG-52089	FALSE	FALSE	FALSE	FALSE	FALSE
52724	0.240345	0.44471	uniprotkb:P19388|uniprotkb:RPAB1_HUMAN|refseq:NP_002686|hgnc:POLR2E(display_short)	POLR2E	ensembl:ENSG00000099817			1	2	innatedb:IDBG-13793	FALSE	FALSE	FALSE	FALSE	FALSE
52725	0.0827447	0.34907	refseq:NP_705873|uniprotkb:HXA1_HUMAN|refseq:NP_005513|uniprotkb:P49639|hgnc:HOXA1(display_short)	HOXA1	ensembl:ENSG00000105991			2	4	innatedb:IDBG-10280	FALSE	FALSE	FALSE	FALSE	FALSE
52726	0.561756	0.72595	refseq:NP_003434|uniprotkb:Q13105|uniprotkb:ZBT17_HUMAN|refseq:NP_001229813|refseq:NP_001274533|refseq:NP_001274532|hgnc:ZBTB17(display_short)	ZBTB17	ensembl:ENSG00000116809			1	6	innatedb:IDBG-91200	FALSE	FALSE	FALSE	FALSE	FALSE
52727	0.128407	0.34907	uniprotkb:LDLR_HUMAN|refseq:NP_001182729|uniprotkb:P01130|refseq:NP_000518|refseq:NP_001182728|refseq:NP_001182732|refseq:NP_001182727|hgnc:LDLR(display_short)	LDLR	ensembl:ENSG00000130164	5.5206e-12	-1.61263	1	1	innatedb:IDBG-28808	FALSE	FALSE	FALSE	FALSE	FALSE
52728	0.128407	0.34907	refseq:NP_057731|uniprotkb:Q8WUY1|uniprotkb:THEM6_HUMAN|hgnc:THEM6(display_short)	THEM6	ensembl:ENSG00000130193			1	1	innatedb:IDBG-37763	FALSE	FALSE	FALSE	FALSE	FALSE
52729	0.337924	0.527958	refseq:NP_004350|uniprotkb:P49427|uniprotkb:UB2R1_HUMAN|hgnc:CDC34(display_short)	CDC34	ensembl:ENSG00000099804			1	3	innatedb:IDBG-12464	FALSE	FALSE	FALSE	FALSE	FALSE
52730	1	1	uniprotkb:MAP1A_HUMAN|refseq:NP_002364|uniprotkb:P78559|hgnc:MAP1A(display_short)	MAP1A	ensembl:ENSG00000166963	0.00025267	-1.21843	0	1	innatedb:IDBG-8589	FALSE	FALSE	FALSE	FALSE	FALSE
52731	0.128407	0.34907	hgnc:MIR455(display_short)	MIR455	ensembl:ENSG00000207726			1	1	innatedb:IDBG-126451	FALSE	FALSE	FALSE	FALSE	FALSE
52732	1	1	uniprotkb:KRT81_HUMAN|refseq:NP_002272|uniprotkb:Q14533|hgnc:KRT81(display_short)	KRT81	ensembl:ENSG00000205426	0.0228459	-1.1526	0	1	innatedb:IDBG-34254	FALSE	FALSE	FALSE	FALSE	FALSE
52733	1	1	uniprotkb:NEK7_HUMAN|refseq:NP_598001|uniprotkb:Q8TDX7|hgnc:NEK7(display_short)	NEK7	ensembl:ENSG00000151414	2.74371e-09	-1.44078	0	1	innatedb:IDBG-105595	FALSE	FALSE	FALSE	FALSE	FALSE
52734	1	1	refseq:NP_055815|uniprotkb:Q9Y2H1|uniprotkb:ST38L_HUMAN|hgnc:STK38L(display_short)	STK38L	ensembl:ENSG00000211455	0.000112752	-1.21534	0	1	innatedb:IDBG-24457	FALSE	FALSE	TRUE	FALSE	FALSE
52735	1	1	uniprotkb:CALD1_HUMAN|refseq:NP_149129|uniprotkb:Q05682|refseq:NP_004333|refseq:NP_149130|refseq:NP_149347|refseq:NP_149131|hgnc:CALD1(display_short)	CALD1	ensembl:ENSG00000122786	4.41721e-12	-1.9344	0	1	innatedb:IDBG-42284	TRUE	FALSE	FALSE	FALSE	TRUE
52736	0.549454	0.72595	uniprotkb:EVI1_HUMAN|refseq:NP_001098547|uniprotkb:Q03112|refseq:NP_001157471|refseq:NP_001157472|refseq:NP_001098548|refseq:NP_001192123|refseq:NP_004982|refseq:NP_005232|hgnc:MECOM(display_short)	MECOM	ensembl:ENSG00000085276			4	30	innatedb:IDBG-64075	TRUE	FALSE	FALSE	FALSE	FALSE
52737	0.240345	0.44471	refseq:NP_003454|uniprotkb:Q93096|uniprotkb:TP4A1_HUMAN|hgnc:PTP4A1(display_short)	PTP4A1	ensembl:ENSG00000112245			1	2	innatedb:IDBG-91692	FALSE	FALSE	FALSE	FALSE	FALSE
52738	0.0827447	0.34907	uniprotkb:DAXX_HUMAN|refseq:NP_001135441|refseq:NP_001135442|refseq:NP_001341|uniprotkb:Q9UER7|refseq:NP_001241646|hgnc:DAXX(display_short)	DAXX	ensembl:ENSG00000204209			2	4	innatedb:IDBG-82726	FALSE	FALSE	FALSE	FALSE	FALSE
52739	0.128407	0.34907	uniprotkb:PCLI1_HUMAN|uniprotkb:Q7Z2X4|refseq:NP_001094288|refseq:NP_060403|hgnc:PID1(display_short)	PID1	ensembl:ENSG00000153823			1	1	innatedb:IDBG-82721	FALSE	FALSE	FALSE	FALSE	FALSE
52740	0.128407	0.34907	uniprotkb:KISSR_HUMAN|refseq:NP_115940|uniprotkb:Q969F8|hgnc:KISS1R(display_short)	KISS1R	ensembl:ENSG00000116014			1	1	innatedb:IDBG-13327	FALSE	FALSE	FALSE	FALSE	FALSE
52741	0.240345	0.44471	refseq:NP_060053|uniprotkb:Q96DX7|uniprotkb:TRI44_HUMAN|hgnc:TRIM44(display_short)	TRIM44	ensembl:ENSG00000166326			1	2	innatedb:IDBG-39933	FALSE	FALSE	FALSE	FALSE	FALSE
52742	0.794317	0.955035	refseq:NP_061485|uniprotkb:P63000|uniprotkb:RAC1_HUMAN|refseq:NP_008839|hgnc:RAC1(display_short)	RAC1	ensembl:ENSG00000136238			2	22	innatedb:IDBG-8115	FALSE	FALSE	FALSE	FALSE	FALSE
52743	0.128407	0.34907	refseq:NP_003825|uniprotkb:O94810|uniprotkb:RGS11_HUMAN|refseq:NP_899180|refseq:NP_001273415|refseq:NP_001273414|hgnc:RGS11(display_short)	RGS11	ensembl:ENSG00000076344	0.000142455	-1.59244	1	1	innatedb:IDBG-7261	FALSE	FALSE	FALSE	FALSE	FALSE
52744	0.618089	0.778842	refseq:NP_000241|uniprotkb:P05164|uniprotkb:PERM_HUMAN|hgnc:MPO(display_short)	MPO	ensembl:ENSG00000005381			1	7	innatedb:IDBG-60932	FALSE	FALSE	FALSE	FALSE	FALSE
52745	0.274389	0.495182	refseq:NP_005891|uniprotkb:Q15797|uniprotkb:SMAD1_HUMAN|refseq:NP_001003688|hgnc:SMAD1(display_short)	SMAD1	ensembl:ENSG00000170365			2	8	innatedb:IDBG-39936	FALSE	FALSE	FALSE	FALSE	FALSE
52746	0.116041	0.34907	uniprotkb:EMD_HUMAN|refseq:NP_000108|uniprotkb:P50402|hgnc:EMD(display_short)	EMD	ensembl:ENSG00000102119			4	15	innatedb:IDBG-91213	FALSE	FALSE	FALSE	FALSE	FALSE
52747	0.128407	0.34907	uniprotkb:ANK3_HUMAN|refseq:NP_066267|uniprotkb:Q12955|refseq:NP_001191332|refseq:NP_001140|refseq:NP_001191333|hgnc:ANK3(display_short)	ANK3	ensembl:ENSG00000151150			1	1	innatedb:IDBG-75198	FALSE	FALSE	FALSE	FALSE	FALSE
52748	0.240345	0.44471	uniprotkb:KCMB1_HUMAN|refseq:NP_004128|uniprotkb:Q16558|hgnc:KCNMB1(display_short)	KCNMB1	ensembl:ENSG00000145936			1	2	innatedb:IDBG-57308	FALSE	FALSE	FALSE	FALSE	FALSE
52749	0.128407	0.34907	uniprotkb:EXOC3_HUMAN|uniprotkb:O60645|refseq:NP_009208|hgnc:EXOC3(display_short)	EXOC3	ensembl:ENSG00000180104			1	1	innatedb:IDBG-10290	FALSE	FALSE	FALSE	FALSE	FALSE
52750	0.337924	0.527958	uniprotkb:GNA11_HUMAN|refseq:NP_002058|uniprotkb:P29992|hgnc:GNA11(display_short)	GNA11	ensembl:ENSG00000088256			1	3	innatedb:IDBG-16830	FALSE	FALSE	FALSE	FALSE	FALSE
52751	0.00277845	0.200443	uniprotkb:IFNA1_HUMAN|refseq:NP_076918|uniprotkb:P01562|hgnc:IFNA1(display_short)	IFNA1	ensembl:ENSG00000197919			5	9	innatedb:IDBG-54276	FALSE	FALSE	FALSE	FALSE	FALSE
52752	0.0451868	0.34907	refseq:NP_002701|uniprotkb:P36873|uniprotkb:PP1G_HUMAN|refseq:NP_001231903|hgnc:PPP1CC(display_short)	PPP1CC	ensembl:ENSG00000186298			2	3	innatedb:IDBG-57303	FALSE	FALSE	FALSE	FALSE	FALSE
52753	0.0172548	0.34907	refseq:NP_004590|uniprotkb:Q12772|uniprotkb:SRBP2_HUMAN|hgnc:SREBF2(display_short)	SREBF2	ensembl:ENSG00000198911			3	5	innatedb:IDBG-9448	FALSE	FALSE	FALSE	FALSE	FALSE
52754	0.00762891	0.283845	uniprotkb:NDRG1_HUMAN|refseq:NP_006087|uniprotkb:Q92597|refseq:NP_001128714|refseq:NP_001245362|refseq:NP_001245361|hgnc:NDRG1(display_short)	NDRG1	ensembl:ENSG00000104419	5.12494e-15	1.69004	3	4	innatedb:IDBG-36420	FALSE	FALSE	TRUE	FALSE	TRUE
52755	0.240345	0.44471	refseq:NP_056134|uniprotkb:Q63HR2|uniprotkb:TENC1_HUMAN|refseq:NP_736610|refseq:NP_938072|hgnc:TENC1(display_short)	TENC1	ensembl:ENSG00000111077			1	2	innatedb:IDBG-35574	FALSE	FALSE	FALSE	FALSE	FALSE
52756	1	1	refseq:NP_005625|uniprotkb:P41225|uniprotkb:SOX3_HUMAN|hgnc:SOX3(display_short)	SOX3	ensembl:ENSG00000134595	1.14442e-17	5.70151	0	1	innatedb:IDBG-88050	FALSE	FALSE	FALSE	FALSE	FALSE
52757	1	1	uniprotkb:DUS5_HUMAN|refseq:NP_004410|uniprotkb:Q16690|hgnc:DUSP5(display_short)	DUSP5	ensembl:ENSG00000138166	2.14024e-58	4.68795	0	1	innatedb:IDBG-89383	TRUE	FALSE	FALSE	FALSE	FALSE
52758	0.128407	0.34907	uniprotkb:HAS1_HUMAN|refseq:NP_001514|uniprotkb:Q92839|refseq:NP_001284365|hgnc:HAS1(display_short)	HAS1	ensembl:ENSG00000105509	1.084e-15	4.01096	1	1	innatedb:IDBG-66243	FALSE	FALSE	FALSE	FALSE	TRUE
52759	1	1	uniprotkb:AF1L2_HUMAN|refseq:NP_115939|uniprotkb:Q8N4X5|refseq:NP_001001936|refseq:NP_001274753|hgnc:AFAP1L2(display_short)	AFAP1L2	ensembl:ENSG00000169129	0.00454397	1.01847	0	1	innatedb:IDBG-90372	FALSE	FALSE	FALSE	FALSE	FALSE
52760	1	1	uniprotkb:FBX2_HUMAN|refseq:NP_036300|uniprotkb:Q9UK22|hgnc:FBXO2(display_short)	FBXO2	ensembl:ENSG00000116661	1.40495e-05	-1.07493	0	3	innatedb:IDBG-89386	FALSE	FALSE	FALSE	FALSE	FALSE
52761	1	1	uniprotkb:Q15771|uniprotkb:RAB30_HUMAN|refseq:NP_055303|refseq:NP_001272989|refseq:NP_001272988|refseq:NP_001272990|hgnc:RAB30(display_short)	RAB30	ensembl:ENSG00000137502	9.59801e-10	-1.38557	0	1	innatedb:IDBG-66240	FALSE	FALSE	FALSE	FALSE	FALSE
52762	0.128407	0.34907	uniprotkb:MSRB3_HUMAN|refseq:NP_001026849|refseq:NP_001180389|uniprotkb:Q8IXL7|refseq:NP_932346|refseq:NP_001180390|hgnc:MSRB3(display_short)	MSRB3	ensembl:ENSG00000174099			1	1	innatedb:IDBG-45323	FALSE	FALSE	FALSE	FALSE	FALSE
52763	1	1	uniprotkb:CC146_HUMAN|refseq:NP_065930|uniprotkb:Q8IYE0|hgnc:CCDC146(display_short)	CCDC146	ensembl:ENSG00000135205	0.00232809	-1.34506	0	1	innatedb:IDBG-23593	FALSE	FALSE	FALSE	FALSE	FALSE
52764	0.128407	0.34907	uniprotkb:BZW1_HUMAN|refseq:NP_001193996|uniprotkb:Q7L1Q6|refseq:NP_001193998|refseq:NP_001193997|refseq:NP_055485|hgnc:BZW1(display_short)	BZW1	ensembl:ENSG00000082153			1	1	innatedb:IDBG-78250	FALSE	FALSE	FALSE	FALSE	FALSE
52765	0.618089	0.778842	refseq:NP_006187|uniprotkb:PCBP1_HUMAN|uniprotkb:Q15365|hgnc:PCBP1(display_short)	PCBP1	ensembl:ENSG00000169564			1	7	innatedb:IDBG-55131	FALSE	FALSE	FALSE	FALSE	FALSE
52766	0.561756	0.72595	uniprotkb:MAP4_HUMAN|refseq:NP_002366|uniprotkb:P27816|refseq:NP_001127836|refseq:NP_112147|hgnc:MAP4(display_short)	MAP4	ensembl:ENSG00000047849			1	6	innatedb:IDBG-32054	FALSE	FALSE	FALSE	FALSE	FALSE
52767	0.128407	0.34907	refseq:NP_001157745|refseq:NP_001074010|uniprotkb:MGAP_HUMAN|uniprotkb:Q8IWI9|hgnc:MGA(display_short)	MGA	ensembl:ENSG00000174197			1	1	innatedb:IDBG-7233	FALSE	FALSE	FALSE	FALSE	FALSE
52768	0.268436	0.492428	refseq:NP_003891|uniprotkb:Q13501|uniprotkb:SQSTM_HUMAN|refseq:NP_001135770|refseq:NP_001135771|hgnc:SQSTM1(display_short)	SQSTM1	ensembl:ENSG00000161011			10	62	innatedb:IDBG-61811	FALSE	FALSE	FALSE	FALSE	FALSE
52769	0.374296	0.577447	refseq:NP_003736|uniprotkb:O15524|uniprotkb:SOCS1_HUMAN|hgnc:SOCS1(display_short)	SOCS1	ensembl:ENSG00000185338	9.4865e-13	4.36683	2	10	innatedb:IDBG-14621	TRUE	FALSE	FALSE	FALSE	TRUE
52770	0.128407	0.34907	uniprotkb:MIF_HUMAN|refseq:NP_002406|uniprotkb:P14174|hgnc:MIF(display_short)	MIF	ensembl:ENSG00000240972			1	1	innatedb:IDBG-401910	FALSE	FALSE	FALSE	FALSE	FALSE
52771	0.192311	0.44471	refseq:NP_002976|refseq:NP_001265665|uniprotkb:P13501|hgnc:CCL5(display_short)	CCL5	ensembl:ENSG00000271503			4	18	innatedb:IDBG-776019	FALSE	FALSE	FALSE	FALSE	FALSE
52772	0.240345	0.44471	uniprotkb:HNRPR_HUMAN|refseq:NP_001095868|uniprotkb:O43390|refseq:NP_005817|refseq:NP_001095869|refseq:NP_001095867|refseq:NP_001284550|refseq:NP_001284551|refseq:NP_001284549|hgnc:HNRNPR(display_short)	HNRNPR	ensembl:ENSG00000125944			1	2	innatedb:IDBG-93845	FALSE	FALSE	FALSE	FALSE	FALSE
52773	0.602652	0.77448	uniprotkb:IL2_HUMAN|refseq:NP_000577|uniprotkb:P60568|hgnc:IL2(display_short)	IL2	ensembl:ENSG00000109471			4	32	innatedb:IDBG-36892	FALSE	FALSE	FALSE	FALSE	FALSE
52774	1	1	uniprotkb:MSX1_HUMAN|refseq:NP_002439|uniprotkb:P28360|hgnc:MSX1(display_short)	MSX1	ensembl:ENSG00000163132	1.57985e-07	1.7217	0	1	innatedb:IDBG-8568	FALSE	FALSE	FALSE	FALSE	TRUE
52775	0.240345	0.44471	uniprotkb:FOLH1_HUMAN|refseq:NP_004467|refseq:NP_710163|uniprotkb:Q04609|refseq:NP_001014986|refseq:NP_001180402|refseq:NP_001180400|refseq:NP_001180401|hgnc:FOLH1(display_short)	FOLH1	ensembl:ENSG00000086205			1	2	innatedb:IDBG-44485	FALSE	FALSE	FALSE	FALSE	FALSE
52776	0.128407	0.34907	uniprotkb:AEBP2_HUMAN|refseq:NP_001253972|uniprotkb:Q6ZN18|refseq:NP_694939|refseq:NP_001107648|hgnc:AEBP2(display_short)	AEBP2	ensembl:ENSG00000139154			1	1	innatedb:IDBG-22258	FALSE	FALSE	FALSE	FALSE	FALSE
52777	1	1	uniprotkb:LOX15_HUMAN|uniprotkb:P16050|refseq:NP_001131|hgnc:ALOX15(display_short)	ALOX15	ensembl:ENSG00000161905	1.44076e-17	6.2843	0	1	innatedb:IDBG-19074	FALSE	FALSE	FALSE	FALSE	FALSE
52778	0.240345	0.44471	uniprotkb:ECHP_HUMAN|refseq:NP_001957|uniprotkb:Q08426|refseq:NP_001159887|hgnc:EHHADH(display_short)	EHHADH	ensembl:ENSG00000113790			1	2	innatedb:IDBG-68450	FALSE	FALSE	FALSE	FALSE	FALSE
52779	1	1	uniprotkb:MYH14_HUMAN|uniprotkb:Q7Z406|refseq:NP_001070654|refseq:NP_001139281|refseq:NP_079005|hgnc:MYH14(display_short)	MYH14	ensembl:ENSG00000105357	1.45966e-12	-2.58809	0	2	innatedb:IDBG-64099	FALSE	FALSE	TRUE	FALSE	TRUE
52780	0.260566	0.479573	refseq:NP_003812|uniprotkb:O43353|uniprotkb:RIPK2_HUMAN|hgnc:RIPK2(display_short)	RIPK2	ensembl:ENSG00000104312	2.10729e-11	1.35255	5	27	innatedb:IDBG-27941	TRUE	TRUE	FALSE	TRUE	TRUE
52781	1	1	refseq:NP_872293|uniprotkb:OLM2A_HUMAN|uniprotkb:Q68BL7|refseq:NP_001269644|hgnc:OLFML2A(display_short)	OLFML2A	ensembl:ENSG00000185585	1.12598e-05	2.26238	0	1	innatedb:IDBG-84923	TRUE	FALSE	FALSE	FALSE	FALSE
52782	0.1925	0.44471	uniprotkb:IFIT2_HUMAN|refseq:NP_001538|uniprotkb:P09913|hgnc:IFIT2(display_short)	IFIT2	ensembl:ENSG00000119922			3	12	innatedb:IDBG-81895	FALSE	FALSE	FALSE	FALSE	FALSE
52783	0.128407	0.34907	refseq:NP_055184|uniprotkb:PTN18_HUMAN|uniprotkb:Q99952|refseq:NP_001135842|hgnc:PTPN18(display_short)	PTPN18	ensembl:ENSG00000072135			1	1	innatedb:IDBG-69787	FALSE	FALSE	FALSE	FALSE	FALSE
52784	0.337924	0.527958	uniprotkb:ALBU_HUMAN|refseq:NP_000468|uniprotkb:P02768|hgnc:ALB(display_short)	ALB	ensembl:ENSG00000163631			1	3	innatedb:IDBG-23584	FALSE	FALSE	FALSE	FALSE	FALSE
52785	0.128407	0.34907	uniprotkb:ADT1_HUMAN|refseq:NP_001142|uniprotkb:P12235|hgnc:SLC25A4(display_short)	SLC25A4	ensembl:ENSG00000151729			1	1	innatedb:IDBG-46664	FALSE	FALSE	FALSE	FALSE	FALSE
52786	0.0164687	0.34907	uniprotkb:KCC1G_HUMAN|refseq:NP_065172|uniprotkb:Q96NX5|hgnc:CAMK1G(display_short)	CAMK1G	ensembl:ENSG00000008118			2	2	innatedb:IDBG-106416	FALSE	FALSE	FALSE	FALSE	FALSE
52787	0.561756	0.72595	uniprotkb:FOXM1_HUMAN|refseq:NP_973731|uniprotkb:Q08050|refseq:NP_068772|refseq:NP_001230017|refseq:NP_001230018|refseq:NP_973732|hgnc:FOXM1(display_short)	FOXM1	ensembl:ENSG00000111206			1	6	innatedb:IDBG-12457	FALSE	FALSE	FALSE	FALSE	FALSE
52788	0.422983	0.592603	refseq:NP_000450|uniprotkb:Q02763|uniprotkb:TIE2_HUMAN|refseq:NP_001277007|refseq:NP_001277006|hgnc:TEK(display_short)	TEK	ensembl:ENSG00000120156			1	4	innatedb:IDBG-55143	FALSE	FALSE	FALSE	FALSE	FALSE
52789	0.0327259	0.34907	uniprotkb:CREB1_HUMAN|refseq:NP_004370|uniprotkb:P16220|refseq:NP_604391|hgnc:CREB1(display_short)	CREB1	ensembl:ENSG00000118260			23	121	innatedb:IDBG-79573	FALSE	FALSE	FALSE	TRUE	TRUE
52790	0.128407	0.34907	refseq:NP_008993|uniprotkb:PWP1_HUMAN|uniprotkb:Q13610|hgnc:PWP1(display_short)	PWP1	ensembl:ENSG00000136045	5.41095e-08	-1.20158	1	1	innatedb:IDBG-55140	FALSE	FALSE	FALSE	FALSE	FALSE
52791	0.128407	0.34907	refseq:NP_060760|uniprotkb:PGM2_HUMAN|uniprotkb:Q96G03|hgnc:PGM2(display_short)	PGM2	ensembl:ENSG00000169299			1	1	innatedb:IDBG-13303	FALSE	FALSE	FALSE	FALSE	FALSE
52792	1	1	uniprotkb:ATOH8_HUMAN|refseq:NP_116216|uniprotkb:Q96SQ7|hgnc:ATOH8(display_short)	ATOH8	ensembl:ENSG00000168874	2.78011e-06	-1.69434	0	1	innatedb:IDBG-59508	FALSE	FALSE	FALSE	FALSE	TRUE
52793	0.422209	0.592603	uniprotkb:LMNA_HUMAN|uniprotkb:P02545|refseq:NP_733821|refseq:NP_733822|refseq:NP_001244303|refseq:NP_005563|refseq:NP_001269554|refseq:NP_001269555|refseq:NP_001269553|hgnc:LMNA(display_short)	LMNA	ensembl:ENSG00000160789	6.63617e-06	-1.003	2	11	innatedb:IDBG-103380	TRUE	FALSE	FALSE	FALSE	TRUE
52794	0.311334	0.527958	uniprotkb:LEG3_HUMAN|refseq:NP_002297|uniprotkb:P17931|hgnc:LGALS3(display_short)	LGALS3	ensembl:ENSG00000131981			7	43	innatedb:IDBG-7247	FALSE	FALSE	FALSE	FALSE	FALSE
52795	0.385163	0.591462	refseq:NP_003795|uniprotkb:Q13546|uniprotkb:RIPK1_HUMAN|hgnc:RIPK1(display_short)	RIPK1	ensembl:ENSG00000137275			6	39	innatedb:IDBG-57326	FALSE	TRUE	FALSE	FALSE	FALSE
52796	0.128407	0.34907	uniprotkb:DEGS1_HUMAN|refseq:NP_003667|uniprotkb:O15121|hgnc:DEGS1(display_short)	DEGS1	ensembl:ENSG00000143753			1	1	innatedb:IDBG-106891	FALSE	FALSE	FALSE	FALSE	FALSE
52797	0.128407	0.34907	refseq:NP_056989|uniprotkb:O15164|uniprotkb:TIF1A_HUMAN|refseq:NP_003843|hgnc:TRIM24(display_short)	TRIM24	ensembl:ENSG00000122779			1	1	innatedb:IDBG-43164	FALSE	FALSE	FALSE	FALSE	FALSE
52798	0.128407	0.34907	refseq:NP_003034|uniprotkb:P31641|uniprotkb:SC6A6_HUMAN|refseq:NP_001127839|refseq:NP_001127840|hgnc:SLC6A6(display_short)	SLC6A6	ensembl:ENSG00000131389			1	1	innatedb:IDBG-20066	FALSE	FALSE	FALSE	FALSE	FALSE
52799	0.240345	0.44471	uniprotkb:IMP3_HUMAN|uniprotkb:Q9NV31|refseq:NP_060755|hgnc:IMP3(display_short)	IMP3	ensembl:ENSG00000177971	4.73668e-06	1.11573	1	2	innatedb:IDBG-23575	FALSE	FALSE	TRUE	FALSE	FALSE
52800	0.250492	0.461948	refseq:NP_612564|refseq:NP_612567|uniprotkb:O00206|uniprotkb:TLR4_HUMAN|refseq:NP_003257|hgnc:TLR4(display_short)	TLR4	ensembl:ENSG00000136869			8	47	innatedb:IDBG-82738	FALSE	FALSE	FALSE	FALSE	FALSE
52801	0.921965	1	uniprotkb:1433T_HUMAN|uniprotkb:P27348|refseq:NP_006817|hgnc:YWHAQ(display_short)	YWHAQ	ensembl:ENSG00000134308			2	31	innatedb:IDBG-27933	FALSE	FALSE	FALSE	FALSE	FALSE
52802	0.422983	0.592603	refseq:NP_000305|uniprotkb:P60484|uniprotkb:PTEN_HUMAN|hgnc:PTEN(display_short)	PTEN	ensembl:ENSG00000171862			1	4	innatedb:IDBG-81409	FALSE	FALSE	FALSE	FALSE	FALSE
52803	0.375828	0.577447	uniprotkb:IL1R1_HUMAN|refseq:NP_000868|uniprotkb:P14778|refseq:NP_001275635|hgnc:IL1R1(display_short)	IL1R1	ensembl:ENSG00000115594	1.72888e-07	1.31214	3	17	innatedb:IDBG-64088	FALSE	TRUE	FALSE	FALSE	TRUE
52804	0.240345	0.44471	uniprotkb:ASPC1_HUMAN|refseq:NP_001238817|uniprotkb:Q9BZE9|refseq:NP_076988|hgnc:ASPSCR1(display_short)	ASPSCR1	ensembl:ENSG00000169696			1	2	innatedb:IDBG-72939	FALSE	FALSE	FALSE	FALSE	FALSE
52805	0.836795	0.996201	uniprotkb:1433E_HUMAN|refseq:NP_006752|uniprotkb:P62258|hgnc:YWHAE(display_short)	YWHAE	ensembl:ENSG00000108953			6	63	innatedb:IDBG-14629	FALSE	FALSE	FALSE	FALSE	FALSE
52806	0.126405	0.34907	refseq:NP_006297|uniprotkb:Q14683|uniprotkb:SMC1A_HUMAN|refseq:NP_001268392|hgnc:SMC1A(display_short)	SMC1A	ensembl:ENSG00000072501			2	5	innatedb:IDBG-69775	FALSE	FALSE	FALSE	FALSE	FALSE
52807	0.128407	0.34907	uniprotkb:ATPO_HUMAN|refseq:NP_001688|uniprotkb:P48047|hgnc:ATP5O(display_short)	ATP5O	ensembl:ENSG00000241837			1	1	innatedb:IDBG-401918	FALSE	FALSE	FALSE	FALSE	FALSE
52808	0.128407	0.34907	refseq:NP_940859|uniprotkb:Q6ZNG1|uniprotkb:ZN600_HUMAN|uniprotkb:P17035|hgnc:ZNF600(display_short)	ZNF600	ensembl:ENSG00000189190			1	1	innatedb:IDBG-67114	FALSE	FALSE	FALSE	FALSE	FALSE
52809	0.324829	0.527958	uniprotkb:HIF1N_HUMAN|refseq:NP_060372|uniprotkb:Q9NWT6|hgnc:HIF1AN(display_short)	HIF1AN	ensembl:ENSG00000166135			2	9	innatedb:IDBG-86613	FALSE	FALSE	FALSE	FALSE	FALSE
52810	0.128407	0.34907	uniprotkb:CCS_HUMAN|refseq:NP_005116|uniprotkb:O14618|hgnc:CCS(display_short)	CCS	ensembl:ENSG00000173992			1	1	innatedb:IDBG-59478	FALSE	FALSE	FALSE	FALSE	FALSE
52811	0.240345	0.44471	refseq:NP_150093|uniprotkb:PURB_HUMAN|uniprotkb:Q96QR8|hgnc:PURB(display_short)	PURB	ensembl:ENSG00000146676			1	2	innatedb:IDBG-15418	FALSE	FALSE	FALSE	FALSE	FALSE
52812	0.128407	0.34907	refseq:NP_037479|uniprotkb:Q13156|uniprotkb:RFA4_HUMAN|hgnc:RPA4(display_short)	RPA4	ensembl:ENSG00000204086			1	1	innatedb:IDBG-79086	FALSE	FALSE	FALSE	FALSE	FALSE
52813	0.0164687	0.34907	hgnc:MIR23A(display_short)	MIR23A	ensembl:ENSG00000207980			2	2	innatedb:IDBG-126931	FALSE	FALSE	FALSE	FALSE	FALSE
52814	0.497128	0.66595	uniprotkb:NEDD4_HUMAN|refseq:NP_940682|uniprotkb:P46934|refseq:NP_006145|refseq:NP_001271269|refseq:NP_001271267|refseq:NP_001271268|hgnc:NEDD4(display_short)	NEDD4	ensembl:ENSG00000069869			1	5	innatedb:IDBG-13236	FALSE	FALSE	FALSE	FALSE	FALSE
52815	0.240345	0.44471	refseq:NP_001157864|uniprotkb:MTF2_HUMAN|refseq:NP_031384|uniprotkb:Q9Y483|refseq:NP_001157863|refseq:NP_001157865|hgnc:MTF2(display_short)	MTF2	ensembl:ENSG00000143033			1	2	innatedb:IDBG-100300	FALSE	FALSE	FALSE	FALSE	FALSE
52816	0.128407	0.34907	uniprotkb:NRF1_HUMAN|uniprotkb:Q16656|refseq:NP_005002|refseq:NP_001035199|refseq:NP_001280093|refseq:NP_001280092|hgnc:NRF1(display_short)	NRF1	ensembl:ENSG00000106459			1	1	innatedb:IDBG-40856	FALSE	FALSE	FALSE	FALSE	FALSE
52817	0.126405	0.34907	uniprotkb:FSCN1_HUMAN|refseq:NP_003079|uniprotkb:Q16658|hgnc:FSCN1(display_short)	FSCN1	ensembl:ENSG00000075618			2	5	innatedb:IDBG-7693	FALSE	FALSE	FALSE	FALSE	FALSE
52818	0.667189	0.823547	uniprotkb:Q8IWL1|uniprotkb:SFPA2_HUMAN|refseq:NP_001092138|hgnc:SFTPA2(display_short)	SFTPA2	ensembl:ENSG00000185303			1	8	innatedb:IDBG-80070	FALSE	FALSE	FALSE	FALSE	FALSE
52819	0.116041	0.34907	uniprotkb:JAK3_HUMAN|refseq:NP_000206|uniprotkb:P52333|hgnc:JAK3(display_short)	JAK3	ensembl:ENSG00000105639			4	15	innatedb:IDBG-37201	FALSE	FALSE	FALSE	FALSE	FALSE
52820	1	1	uniprotkb:GNAQ_HUMAN|refseq:NP_002063|uniprotkb:P50148|hgnc:GNAQ(display_short)	GNAQ	ensembl:ENSG00000156052	8.81531e-07	-1.50535	0	1	innatedb:IDBG-72455	FALSE	FALSE	FALSE	FALSE	FALSE
52821	0.337924	0.527958	uniprotkb:IMA7_HUMAN|refseq:NP_036448|uniprotkb:O60684|hgnc:KPNA6(display_short)	KPNA6	ensembl:ENSG00000025800			1	3	innatedb:IDBG-95575	FALSE	FALSE	FALSE	FALSE	FALSE
52822	0.128407	0.34907	uniprotkb:DSC3_HUMAN|refseq:NP_001932|uniprotkb:Q14574|refseq:NP_077741|hgnc:DSC3(display_short)	DSC3	ensembl:ENSG00000134762			1	1	innatedb:IDBG-1901	FALSE	FALSE	FALSE	FALSE	FALSE
52823	0.840924	1	uniprotkb:EZH2_HUMAN|refseq:NP_004447|uniprotkb:Q15910|refseq:NP_694543|refseq:NP_001190178|refseq:NP_001190177|refseq:NP_001190176|hgnc:EZH2(display_short)	EZH2	ensembl:ENSG00000106462	7.67298e-17	1.69216	17	161	innatedb:IDBG-47019	TRUE	FALSE	TRUE	FALSE	TRUE
52824	0.000578734	0.124974	uniprotkb:O60658|uniprotkb:PDE8A_HUMAN|refseq:NP_775656|refseq:NP_001230066|refseq:NP_002596|hgnc:PDE8A(display_short)	PDE8A	ensembl:ENSG00000073417			5	7	innatedb:IDBG-27887	FALSE	FALSE	FALSE	FALSE	FALSE
52825	0.128407	0.34907	uniprotkb:KTNA1_HUMAN|refseq:NP_001191005|uniprotkb:O75449|refseq:NP_008975|hgnc:KATNA1(display_short)	KATNA1	ensembl:ENSG00000186625			1	1	innatedb:IDBG-97750	FALSE	FALSE	FALSE	FALSE	FALSE
52826	0.128407	0.34907	refseq:NP_001258594|uniprotkb:NSA2_HUMAN|uniprotkb:O95478|refseq:NP_055701|hgnc:NSA2(display_short)	NSA2	ensembl:ENSG00000164346			1	1	innatedb:IDBG-28730	FALSE	FALSE	FALSE	FALSE	FALSE
52827	0.337924	0.527958	refseq:NP_037506|uniprotkb:PDC6I_HUMAN|uniprotkb:Q8WUM4|refseq:NP_001155901|hgnc:PDCD6IP(display_short)	PDCD6IP	ensembl:ENSG00000170248			1	3	innatedb:IDBG-24373	FALSE	FALSE	FALSE	FALSE	FALSE
52828	1	1	refseq:NP_055291|uniprotkb:PDLI3_HUMAN|uniprotkb:Q53GG5|refseq:NP_001107579|refseq:NP_001244892|refseq:NP_001244891|hgnc:PDLIM3(display_short)	PDLIM3	ensembl:ENSG00000154553	3.15054e-23	2.42183	0	1	innatedb:IDBG-47012	FALSE	FALSE	FALSE	FALSE	FALSE
52829	0.128407	0.34907	refseq:NP_060072|uniprotkb:OTUD5_HUMAN|uniprotkb:Q96G74|refseq:NP_001129630|refseq:NP_001129631|refseq:NP_001129629|hgnc:OTUD5(display_short)	OTUD5	ensembl:ENSG00000068308			1	1	innatedb:IDBG-64831	FALSE	FALSE	FALSE	FALSE	FALSE
52830	0.128407	0.34907	uniprotkb:KDM2B_HUMAN|refseq:NP_115979|uniprotkb:Q8NHM5|refseq:NP_001005366|hgnc:KDM2B(display_short)	KDM2B	ensembl:ENSG00000089094			1	1	innatedb:IDBG-61786	FALSE	FALSE	FALSE	FALSE	FALSE
52831	0.223762	0.44471	refseq:NP_068801|uniprotkb:P56279|uniprotkb:TCL1A_HUMAN|refseq:NP_001092195|hgnc:TCL1A(display_short)	TCL1A	ensembl:ENSG00000100721			2	7	innatedb:IDBG-18937	FALSE	FALSE	FALSE	FALSE	FALSE
52832	0.0451868	0.34907	uniprotkb:P63162|uniprotkb:RSMN_HUMAN|refseq:NP_073718|refseq:NP_073719|refseq:NP_073716|refseq:NP_003088|refseq:NP_073717|hgnc:SNRPN(display_short)	SNRPN	ensembl:ENSG00000128739			2	3	innatedb:IDBG-4192	FALSE	FALSE	FALSE	FALSE	FALSE
52833	0.128407	0.34907	hgnc:MIR191(display_short)	MIR191	ensembl:ENSG00000207605			1	1	innatedb:IDBG-126943	FALSE	FALSE	FALSE	FALSE	FALSE
52834	0.240345	0.44471	uniprotkb:CADH3_HUMAN|refseq:NP_001784|uniprotkb:P22223|hgnc:CDH3(display_short)	CDH3	ensembl:ENSG00000062038	3.24253e-18	2.38679	1	2	innatedb:IDBG-38528	FALSE	FALSE	FALSE	FALSE	TRUE
52835	0.240345	0.44471	uniprotkb:ELL2_HUMAN|refseq:NP_036213|uniprotkb:O00472|hgnc:ELL2(display_short)	ELL2	ensembl:ENSG00000118985			1	2	innatedb:IDBG-34160	FALSE	FALSE	FALSE	FALSE	FALSE
52836	0.126405	0.34907	uniprotkb:GHR_HUMAN|refseq:NP_000154|uniprotkb:P10912|refseq:NP_001229389|refseq:NP_001229328|refseq:NP_001229329|refseq:NP_001229330|refseq:NP_001229331|refseq:NP_001229332|refseq:NP_001229333|refseq:NP_001229334|refseq:NP_001229335|refseq:NP_001229391|hgnc:GHR(display_short)	GHR	ensembl:ENSG00000112964	0.0055636	-1.275	2	5	innatedb:IDBG-18930	FALSE	FALSE	FALSE	FALSE	FALSE
52837	0.791343	0.951871	uniprotkb:AES_HUMAN|refseq:NP_945320|uniprotkb:Q08117|refseq:NP_001121|refseq:NP_945321|hgnc:AES(display_short)	AES	ensembl:ENSG00000104964			12	112	innatedb:IDBG-16753	FALSE	FALSE	FALSE	FALSE	TRUE
52838	0.337924	0.527958	uniprotkb:FLI1_HUMAN|refseq:NP_001257939|uniprotkb:Q01543|refseq:NP_001161153|refseq:NP_002008|refseq:NP_001257941|hgnc:FLI1(display_short)	FLI1	ensembl:ENSG00000151702			1	3	innatedb:IDBG-75950	FALSE	FALSE	FALSE	FALSE	FALSE
52839	0.128407	0.34907	refseq:NP_996792|uniprotkb:PSD3_HUMAN|uniprotkb:Q9NYI0|refseq:NP_056125|hgnc:PSD3(display_short)	PSD3	ensembl:ENSG00000156011			1	1	innatedb:IDBG-9403	FALSE	FALSE	FALSE	FALSE	FALSE
52840	0.240345	0.44471	refseq:NP_000600|uniprotkb:P48061|uniprotkb:SDF1_HUMAN|refseq:NP_001029058|refseq:NP_954637|refseq:NP_001171605|refseq:NP_001264919|hgnc:CXCL12(display_short)	CXCL12	ensembl:ENSG00000107562			1	2	innatedb:IDBG-71595	FALSE	FALSE	FALSE	FALSE	FALSE
52841	0.128407	0.34907	refseq:NP_006074|uniprotkb:Q13123|uniprotkb:RED_HUMAN|hgnc:IK(display_short)	IK	ensembl:ENSG00000113141			1	1	innatedb:IDBG-49207	FALSE	FALSE	FALSE	FALSE	FALSE
52842	1	1	uniprotkb:AMGO2_HUMAN|refseq:NP_862830|uniprotkb:Q86SJ2|refseq:NP_001137140|hgnc:AMIGO2(display_short)	AMIGO2	ensembl:ENSG00000139211	3.77441e-08	-1.53382	0	1	innatedb:IDBG-28724	FALSE	FALSE	FALSE	FALSE	FALSE
52843	0.422983	0.592603	uniprotkb:DKC1_HUMAN|refseq:NP_001135935|refseq:NP_001354|uniprotkb:O60832|refseq:NP_001275676|hgnc:DKC1(display_short)	DKC1	ensembl:ENSG00000130826			1	4	innatedb:IDBG-92073	FALSE	FALSE	FALSE	FALSE	FALSE
52844	0.240345	0.44471	uniprotkb:KIF2C_HUMAN|refseq:NP_006836|uniprotkb:Q99661|refseq:NP_001284586|refseq:NP_001284585|hgnc:KIF2C(display_short)	KIF2C	ensembl:ENSG00000142945			1	2	innatedb:IDBG-97762	FALSE	FALSE	FALSE	FALSE	FALSE
52845	1	1	refseq:NP_015628|uniprotkb:O75762|uniprotkb:TRPA1_HUMAN|hgnc:TRPA1(display_short)	TRPA1	ensembl:ENSG00000104321	6.50394e-31	4.2098	0	1	innatedb:IDBG-25218	FALSE	FALSE	FALSE	FALSE	FALSE
52846	0.240345	0.44471	uniprotkb:CLIC4_HUMAN|refseq:NP_039234|uniprotkb:Q9Y696|hgnc:CLIC4(display_short)	CLIC4	ensembl:ENSG00000169504			1	2	innatedb:IDBG-94252	FALSE	FALSE	FALSE	FALSE	FALSE
52847	0.46815	0.649988	refseq:NP_000651|uniprotkb:P01137|uniprotkb:TGFB1_HUMAN|hgnc:TGFB1(display_short)	TGFB1	ensembl:ENSG00000105329			2	12	innatedb:IDBG-52846	FALSE	FALSE	FALSE	FALSE	FALSE
52848	0.77979	0.93838	uniprotkb:IL33_HUMAN|refseq:NP_254274|uniprotkb:O95760|refseq:NP_001186569|refseq:NP_001186570|hgnc:IL33(display_short)	IL33	ensembl:ENSG00000137033	0.000709192	1.16413	1	11	innatedb:IDBG-48350	FALSE	FALSE	FALSE	FALSE	FALSE
52849	0.128407	0.34907	uniprotkb:HIS3_HUMAN|refseq:NP_000191|uniprotkb:P15516|hgnc:HTN3(display_short)	HTN3	ensembl:ENSG00000205649			1	1	innatedb:IDBG-22181	FALSE	FALSE	FALSE	FALSE	FALSE
52850	0.126405	0.34907	uniprotkb:IL6RA_HUMAN|refseq:NP_000556|uniprotkb:P08887|refseq:NP_852004|refseq:NP_001193795|hgnc:IL6R(display_short)	IL6R	ensembl:ENSG00000160712			2	5	innatedb:IDBG-102945	FALSE	FALSE	FALSE	FALSE	FALSE
52851	0.128407	0.34907	uniprotkb:FAAA_HUMAN|uniprotkb:P16930|refseq:NP_000128|hgnc:FAH(display_short)	FAH	ensembl:ENSG00000103876			1	1	innatedb:IDBG-25690	FALSE	FALSE	FALSE	FALSE	FALSE
52852	0.1925	0.44471	uniprotkb:CXL10_HUMAN|refseq:NP_001556|uniprotkb:P02778|hgnc:CXCL10(display_short)	CXCL10	ensembl:ENSG00000169245			3	12	innatedb:IDBG-25212	FALSE	FALSE	FALSE	FALSE	FALSE
52853	0.240345	0.44471	refseq:NP_068811|uniprotkb:P28702|uniprotkb:RXRB_HUMAN|refseq:NP_001257330|refseq:NP_001278918|hgnc:RXRB(display_short)	RXRB	ensembl:ENSG00000204231			1	2	innatedb:IDBG-82238	FALSE	FALSE	FALSE	FALSE	FALSE
52854	0.89435	1	refseq:NP_003128|uniprotkb:Q96SB4|uniprotkb:SRPK1_HUMAN|hgnc:SRPK1(display_short)	SRPK1	ensembl:ENSG00000096063			14	143	innatedb:IDBG-84414	FALSE	FALSE	FALSE	FALSE	FALSE
52855	1	1	uniprotkb:BIG2_HUMAN|refseq:NP_006411|uniprotkb:Q9Y6D5|hgnc:ARFGEF2(display_short)	ARFGEF2	ensembl:ENSG00000124198	2.3596e-09	-1.20904	0	3	innatedb:IDBG-80059	FALSE	FALSE	FALSE	FALSE	TRUE
52856	0.240345	0.44471	uniprotkb:IMDH2_HUMAN|refseq:NP_000875|uniprotkb:P12268|hgnc:IMPDH2(display_short)	IMPDH2	ensembl:ENSG00000178035			1	2	innatedb:IDBG-34157	FALSE	FALSE	FALSE	FALSE	FALSE
52857	0.00210968	0.200443	uniprotkb:I11RA_HUMAN|uniprotkb:Q14626|refseq:NP_001136256|hgnc:IL11RA(display_short)	IL11RA	ensembl:ENSG00000137070			3	3	innatedb:IDBG-60488	FALSE	FALSE	FALSE	FALSE	FALSE
52858	0.128407	0.34907	refseq:NP_001002800|uniprotkb:Q9NTJ3|uniprotkb:SMC4_HUMAN|refseq:NP_005487|refseq:NP_001275682|hgnc:SMC4(display_short)	SMC4	ensembl:ENSG00000113810			1	1	innatedb:IDBG-63513	FALSE	FALSE	FALSE	FALSE	FALSE
52859	0.240345	0.44471	refseq:NP_057134|uniprotkb:Q9Y3B7|uniprotkb:RM11_HUMAN|refseq:NP_733935|refseq:NP_733934|hgnc:MRPL11(display_short)	MRPL11	ensembl:ENSG00000174547			1	2	innatedb:IDBG-59014	FALSE	FALSE	FALSE	FALSE	FALSE
52860	1	1	uniprotkb:Q07352|uniprotkb:TISB_HUMAN|refseq:NP_001231627|refseq:NP_001231630|refseq:NP_004917|hgnc:ZFP36L1(display_short)	ZFP36L1	ensembl:ENSG00000185650	3.51529e-07	-1.09957	0	3	innatedb:IDBG-10189	FALSE	FALSE	FALSE	FALSE	FALSE
52861	1	1	uniprotkb:MK_HUMAN|refseq:NP_001012334|uniprotkb:P21741|refseq:NP_001257481|refseq:NP_002382|refseq:NP_001012333|refseq:NP_001257480|refseq:NP_001257479|hgnc:MDK(display_short)	MDK	ensembl:ENSG00000110492	1.70336e-10	-1.45816	0	1	innatedb:IDBG-41723	FALSE	FALSE	FALSE	FALSE	TRUE
52862	0.240345	0.44471	refseq:NP_001138616|refseq:NP_001138617|uniprotkb:AAAT_HUMAN|refseq:NP_005619|uniprotkb:Q15758|hgnc:SLC1A5(display_short)	SLC1A5	ensembl:ENSG00000105281	3.67849e-06	1.31127	1	2	innatedb:IDBG-59011	FALSE	FALSE	TRUE	FALSE	FALSE
52863	0.128407	0.34907	uniprotkb:CTRO_HUMAN|refseq:NP_009105|uniprotkb:O14578|refseq:NP_001193928|hgnc:CIT(display_short)	CIT	ensembl:ENSG00000122966	0.000478242	-1.04379	1	1	innatedb:IDBG-60008	FALSE	FALSE	FALSE	FALSE	FALSE
52864	0.128407	0.34907	uniprotkb:IF2A_HUMAN|refseq:NP_004085|uniprotkb:P05198|hgnc:EIF2S1(display_short)	EIF2S1	ensembl:ENSG00000134001			1	1	innatedb:IDBG-9859	FALSE	FALSE	FALSE	FALSE	FALSE
52865	0.128407	0.34907	refseq:NP_001001483|uniprotkb:Q8IUH4|uniprotkb:ZDH13_HUMAN|refseq:NP_061901|hgnc:ZDHHC13(display_short)	ZDHHC13	ensembl:ENSG00000177054			1	1	innatedb:IDBG-35482	FALSE	FALSE	FALSE	FALSE	FALSE
52866	1	1	uniprotkb:ARI5B_HUMAN|refseq:NP_115575|uniprotkb:Q14865|refseq:NP_001231567|hgnc:ARID5B(display_short)	ARID5B	ensembl:ENSG00000150347	3.393e-10	-1.33001	0	1	innatedb:IDBG-75500	TRUE	FALSE	FALSE	FALSE	TRUE
52867	0.128407	0.34907	uniprotkb:KLF2_HUMAN|refseq:NP_057354|uniprotkb:Q9Y5W3|hgnc:KLF2(display_short)	KLF2	ensembl:ENSG00000127528			1	1	innatedb:IDBG-35485	FALSE	FALSE	FALSE	FALSE	FALSE
52868	0.128407	0.34907	uniprotkb:AHI1_HUMAN|uniprotkb:Q8N157|refseq:NP_001128302|refseq:NP_001128304|refseq:NP_060121|refseq:NP_001128303|hgnc:AHI1(display_short)	AHI1	ensembl:ENSG00000135541	4.2749e-08	1.08034	1	1	innatedb:IDBG-96879	FALSE	FALSE	FALSE	FALSE	TRUE
[truncated: 966 more rows]
