# Supplementary material for: Immunological Molecular Responses of Human Retinal Pigment Epithelial Cells to Infection With Toxoplasma gondii
Source: Front Immunol. 2019 May 1;10:708. doi: 10.3389/fimmu.2019.00708 (PMC6506780; doi:10.3389/fimmu.2019.00708)
Supplement: Supplementary file 8 [file Table_13.XLSX]

## Sheet: Table S13. CHAT Subnetwork
Cytoscape.ID	CHAT.P-Value	CHAT.Adjusted.P-Value	Aliases	Display.Name	Alternative.IDs	DE.Adjusted.P-Value	logFC	DE.Neighbors	Total.Neighbors.in.InnateDB	SourceDB.ID
51060	0.487726	0.66595	refseq:NP_005893|uniprotkb:P84022|uniprotkb:SMAD3_HUMAN|refseq:NP_001138575|refseq:NP_001138576|refseq:NP_001138574|hgnc:SMAD3(display_short)	SMAD3	ensembl:ENSG00000166949	4.92547e-08	-1.34683	11	82	innatedb:IDBG-18366
51061	4.25184e-06	0.00295609	refseq:NP_002899|uniprotkb:Q04864|uniprotkb:REL_HUMAN|refseq:NP_001278675|hgnc:REL(display_short)	REL	ensembl:ENSG00000162924	1.50588e-61	3.81631	18	45	innatedb:IDBG-53133
51065	1	1	refseq:NP_077011|uniprotkb:Q9BUY5|uniprotkb:ZN426_HUMAN|refseq:NP_001287812|hgnc:ZNF426(display_short)	ZNF426	ensembl:ENSG00000130818	2.0357e-06	-1.25867	0	1	innatedb:IDBG-25900
51070	0.337924	0.527958	refseq:NP_002989|uniprotkb:P34741|uniprotkb:SDC2_HUMAN|hgnc:SDC2(display_short)	SDC2	ensembl:ENSG00000169439	2.10564e-08	-1.11013	1	3	innatedb:IDBG-29494
51083	1	1	uniprotkb:DYN2_HUMAN|refseq:NP_001005360|uniprotkb:P50570|refseq:NP_004936|refseq:NP_001005361|refseq:NP_001005362|refseq:NP_001177645|hgnc:DNM2(display_short)	DNM2	ensembl:ENSG00000079805	4.81919e-09	-1.16809	0	1	innatedb:IDBG-28168
51091	0.0827447	0.34907	uniprotkb:GA45B_HUMAN|refseq:NP_056490|uniprotkb:O75293|hgnc:GADD45B(display_short)	GADD45B	ensembl:ENSG00000099860	5.21267e-17	-2.29071	2	4	innatedb:IDBG-16168
51099	0.36342	0.566519	uniprotkb:IL7RA_HUMAN|refseq:NP_002176|uniprotkb:P16871|hgnc:IL7R(display_short)	IL7R	ensembl:ENSG00000168685	3.74753e-07	1.33585	16	112	innatedb:IDBG-16161
51147	1	1	refseq:NP_001186421|refseq:NP_055271|uniprotkb:PDCD4_HUMAN|uniprotkb:Q53EL6|refseq:NP_663314|hgnc:PDCD4(display_short)	PDCD4	ensembl:ENSG00000150593	5.6178e-10	-2.03125	0	4	innatedb:IDBG-89535
51148	0.497128	0.66595	refseq:NP_001001928|uniprotkb:PPARA_HUMAN|uniprotkb:Q07869|refseq:NP_005027|hgnc:PPARA(display_short)	PPARA	ensembl:ENSG00000186951	1.20694e-22	-2.20024	1	5	innatedb:IDBG-11786
51164	0.0199418	0.34907	uniprotkb:IKBE_HUMAN|refseq:NP_004547|uniprotkb:O00221|hgnc:NFKBIE(display_short)	NFKBIE	ensembl:ENSG00000146232	1.48558e-06	1.27935	4	9	innatedb:IDBG-89543
51181	1	1	refseq:NP_037393|uniprotkb:PRGC1_HUMAN|uniprotkb:Q9UBK2|hgnc:PPARGC1A(display_short)	PPARGC1A	ensembl:ENSG00000109819	1.35759e-10	4.01671	0	4	innatedb:IDBG-11756
51184	1	1	uniprotkb:DDAH1_HUMAN|refseq:NP_036269|uniprotkb:O94760|refseq:NP_001127917|hgnc:DDAH1(display_short)	DDAH1	ensembl:ENSG00000153904	6.86187e-07	-1.01143	0	1	innatedb:IDBG-100049
51233	1	1	uniprotkb:FLNA_HUMAN|uniprotkb:P21333|refseq:NP_001104026|refseq:NP_001447|hgnc:FLNA(display_short)	FLNA	ensembl:ENSG00000196924	1.42836e-10	-1.42005	0	7	innatedb:IDBG-91003
51265	0.661595	0.823547	uniprotkb:IL16_HUMAN|refseq:NP_757366|uniprotkb:Q14005|refseq:NP_001165599|refseq:NP_004504|hgnc:IL16(display_short)	IL16	ensembl:ENSG00000172349			2	17	innatedb:IDBG-25974
51288	0.107104	0.34907	refseq:NP_002871|uniprotkb:P04049|uniprotkb:RAF1_HUMAN|hgnc:RAF1(display_short)	RAF1	ensembl:ENSG00000132155	2.47686e-10	-1.3011	7	32	innatedb:IDBG-19277
51301	0.999993	1	refseq:NP_009143|uniprotkb:Q99496|uniprotkb:RING2_HUMAN|hgnc:RNF2(display_short)	RNF2	ensembl:ENSG00000121481	2.93458e-06	1.00751	29	432	innatedb:IDBG-105369
51317	0.709984	0.867897	uniprotkb:ICAM1_HUMAN|refseq:NP_000192|uniprotkb:P05362|hgnc:ICAM1(display_short)	ICAM1	ensembl:ENSG00000090339	4.79565e-23	2.10387	1	9	innatedb:IDBG-26804
51323	0.561756	0.72595	refseq:NP_055573|uniprotkb:Q92543|uniprotkb:SNX19_HUMAN|refseq:NP_001288018|hgnc:SNX19(display_short)	SNX19	ensembl:ENSG00000120451	4.42179e-08	-1.10018	1	6	innatedb:IDBG-76292
51336	0.0342756	0.34907	refseq:NP_003801|uniprotkb:P50591|uniprotkb:TNF10_HUMAN|refseq:NP_001177871|hgnc:TNFSF10(display_short)	TNFSF10	ensembl:ENSG00000121858	7.72976e-08	2.24727	5	15	innatedb:IDBG-65161
51350	1	1	uniprotkb:HS3S1_HUMAN|refseq:NP_005105|uniprotkb:O14792|hgnc:HS3ST1(display_short)	HS3ST1	ensembl:ENSG00000002587	5.18926e-09	2.39009	0	1	innatedb:IDBG-10050
51354	4.15845e-09	1.15647e-05	refseq:NP_001138610|uniprotkb:Q04206|uniprotkb:TF65_HUMAN|refseq:NP_068810|refseq:NP_001230914|refseq:NP_001230913|hgnc:RELA(display_short)	RELA	ensembl:ENSG00000173039			47	154	innatedb:IDBG-57543
51406	0.374296	0.577447	uniprotkb:MDM2_HUMAN|uniprotkb:Q00987|refseq:NP_002383|refseq:NP_001138811|refseq:NP_001138809|refseq:NP_001265391|refseq:NP_001138812|hgnc:MDM2(display_short)	MDM2	ensembl:ENSG00000135679	4.86278e-09	-1.17187	2	10	innatedb:IDBG-46431
51431	0.00991173	0.340303	uniprotkb:BIRC3_HUMAN|uniprotkb:Q13489|refseq:NP_001156|refseq:NP_892007|hgnc:BIRC3(display_short)	BIRC3	ensembl:ENSG00000023445	2.2067e-61	5.88627	11	40	innatedb:IDBG-69045
51446	1	1	uniprotkb:MBP_HUMAN|refseq:NP_001020272|uniprotkb:P02686|refseq:NP_001020252|refseq:NP_002376|refseq:NP_001020261|refseq:NP_001020263|refseq:NP_001020271|hgnc:MBP(display_short)	MBP	ensembl:ENSG00000197971	6.80888e-13	-1.52221	0	2	innatedb:IDBG-5288
51447	1	1	refseq:NP_057647|uniprotkb:Q9NYN1|uniprotkb:RASLC_HUMAN|hgnc:RASL12(display_short)	RASL12	ensembl:ENSG00000103710	7.58575e-07	2.88722	0	1	innatedb:IDBG-16997
51450	1	1	uniprotkb:HNRPF_HUMAN|uniprotkb:P52597|refseq:NP_001091675|refseq:NP_001091676|refseq:NP_001091678|refseq:NP_001091677|refseq:NP_001091674|refseq:NP_004957|hgnc:HNRNPF(display_short)	HNRNPF	ensembl:ENSG00000169813	1.50383e-07	1.02036	0	4	innatedb:IDBG-71348
51458	0.0718799	0.34907	refseq:NP_001069|uniprotkb:P19320|uniprotkb:VCAM1_HUMAN|refseq:NP_542413|refseq:NP_001186763|hgnc:VCAM1(display_short)	VCAM1	ensembl:ENSG00000162692	5.53954e-13	4.54028	3	8	innatedb:IDBG-100525
51473	0.020661	0.34907	uniprotkb:ELAV1_HUMAN|refseq:NP_001410|uniprotkb:Q15717|hgnc:ELAVL1(display_short)	ELAVL1	ensembl:ENSG00000066044			42	240	innatedb:IDBG-24117
51476	1	1	uniprotkb:FEN1_HUMAN|refseq:NP_004102|uniprotkb:P39748|hgnc:FEN1(display_short)	FEN1	ensembl:ENSG00000168496	1.25683e-08	1.35034	0	1	innatedb:IDBG-50439
51488	0.15869	0.423122	uniprotkb:CCL11_HUMAN|refseq:NP_002977|uniprotkb:P51671|hgnc:CCL11(display_short)	CCL11	ensembl:ENSG00000172156	2.25064e-16	4.55693	3	11	innatedb:IDBG-40645
51507	1	1	uniprotkb:GALA_HUMAN|refseq:NP_057057|uniprotkb:P22466|hgnc:GAL(display_short)	GAL	ensembl:ENSG00000069482	4.7391e-30	3.15891	0	1	innatedb:IDBG-61517
51515	0.0942366	0.34907	uniprotkb:CARD9_HUMAN|refseq:NP_434700|uniprotkb:Q9H257|refseq:NP_434701|hgnc:CARD9(display_short)	CARD9	ensembl:ENSG00000187796			4	14	innatedb:IDBG-92266
51525	0.00402208	0.223708	refseq:NP_006500|uniprotkb:Q01201|uniprotkb:RELB_HUMAN|hgnc:RELB(display_short)	RELB	ensembl:ENSG00000104856	9.99875e-13	1.54306	10	31	innatedb:IDBG-57021
51551	1	1	uniprotkb:MYPT1_HUMAN|refseq:NP_001137357|uniprotkb:O14974|refseq:NP_002471|refseq:NP_001231919|refseq:NP_001231921|refseq:NP_001137358|hgnc:PPP1R12A(display_short)	PPP1R12A	ensembl:ENSG00000058272	3.51762e-17	-2.22429	0	1	innatedb:IDBG-49402
51575	1	1	refseq:NP_005451|uniprotkb:Q9Y6H5|uniprotkb:SNCAP_HUMAN|refseq:NP_001229864|hgnc:SNCAIP(display_short)	SNCAIP	ensembl:ENSG00000064692	2.60259e-08	2.69934	0	5	innatedb:IDBG-38780
51579	1	1	refseq:NP_000980|uniprotkb:P62888|uniprotkb:RL30_HUMAN|hgnc:RPL30(display_short)	RPL30	ensembl:ENSG00000156482	7.61972e-06	-1.27214	0	3	innatedb:IDBG-29838
51604	1	1	refseq:NP_115736|uniprotkb:Q9BR61|hgnc:LHX4-AS1(display_short)	LHX4-AS1	ensembl:ENSG00000230124	6.59929e-06	-1.70415	0	1	innatedb:IDBG-310886
51610	1	1	uniprotkb:ALAT2_HUMAN|refseq:NP_597700|uniprotkb:Q8TD30|refseq:NP_001135938|hgnc:GPT2(display_short)	GPT2	ensembl:ENSG00000166123	4.81338e-08	1.16432	0	1	innatedb:IDBG-29426
51642	1	1	refseq:NP_945179|uniprotkb:Q13530|uniprotkb:SERC3_HUMAN|refseq:NP_006802|hgnc:SERINC3(display_short)	SERINC3	ensembl:ENSG00000132824	1.3223e-09	-1.27134	0	1	innatedb:IDBG-76679
51649	1	1	refseq:NP_061849|uniprotkb:Q96QD8|uniprotkb:S38A2_HUMAN|hgnc:SLC38A2(display_short)	SLC38A2	ensembl:ENSG00000134294	1.18081e-07	-1.10621	0	1	innatedb:IDBG-28555
51653	0.00223745	0.200443	uniprotkb:IL12A_HUMAN|refseq:NP_000873|uniprotkb:P29459|hgnc:IL12A(display_short)	IL12A	ensembl:ENSG00000168811	7.55362e-09	-2.00714	7	16	innatedb:IDBG-63368
51657	0.337924	0.527958	uniprotkb:GCYB1_HUMAN|refseq:NP_000848|uniprotkb:Q02153|refseq:NP_001278880|refseq:NP_001278882|refseq:NP_001278884|refseq:NP_001278881|refseq:NP_001278883|hgnc:GUCY1B3(display_short)	GUCY1B3	ensembl:ENSG00000061918	6.04327e-13	2.18955	1	3	innatedb:IDBG-42428
51710	0.1925	0.44471	uniprotkb:CH60_HUMAN|refseq:NP_955472|uniprotkb:P10809|refseq:NP_002147|hgnc:HSPD1(display_short)	HSPD1	ensembl:ENSG00000144381	1.06423e-05	1.11437	3	12	innatedb:IDBG-77925
51729	0.269382	0.493512	uniprotkb:IKBA_HUMAN|refseq:NP_065390|uniprotkb:P25963|hgnc:NFKBIA(display_short)	NFKBIA	ensembl:ENSG00000100906	1.03803e-24	2.16842	9	55	innatedb:IDBG-4758
51746	0.337924	0.527958	refseq:NP_001007|uniprotkb:P25398|uniprotkb:RS12_HUMAN|hgnc:RPS12(display_short)	RPS12	ensembl:ENSG00000112306	2.56837e-08	-1.33567	1	3	innatedb:IDBG-96692
51769	0.421586	0.592603	uniprotkb:IRF4_HUMAN|refseq:NP_001182215|refseq:NP_002451|uniprotkb:Q15306|hgnc:IRF4(display_short)	IRF4	ensembl:ENSG00000137265	1.17218e-31	7.556	7	48	innatedb:IDBG-55681
51775	1	1	uniprotkb:E41LA_HUMAN|uniprotkb:Q9HCS5|refseq:NP_071423|hgnc:EPB41L4A(display_short)	EPB41L4A	ensembl:ENSG00000129595	3.46958e-06	-1.95628	0	3	innatedb:IDBG-36903
51835	1	1	refseq:NP_001001522|uniprotkb:Q01995|uniprotkb:TAGL_HUMAN|refseq:NP_003177|hgnc:TAGLN(display_short)	TAGLN	ensembl:ENSG00000149591	8.65707e-19	-1.82698	0	2	innatedb:IDBG-73062
51851	1	1	refseq:NP_006169|uniprotkb:NSF_HUMAN|uniprotkb:P46459|hgnc:NSF(display_short)	NSF	ensembl:ENSG00000073969	6.73155e-15	-2.18052	0	2	innatedb:IDBG-55627
51853	0.951659	1	uniprotkb:P21580|uniprotkb:TNAP3_HUMAN|refseq:NP_001257436|refseq:NP_001257437|refseq:NP_006281|hgnc:TNFAIP3(display_short)	TNFAIP3	ensembl:ENSG00000118503	3.77903e-16	2.5988	1	22	innatedb:IDBG-97033
51863	0.268692	0.492573	uniprotkb:CDN1A_HUMAN|refseq:NP_000380|uniprotkb:P38936|refseq:NP_001207707|refseq:NP_001207706|refseq:NP_510867|refseq:NP_001278478|hgnc:CDKN1A(display_short)	CDKN1A	ensembl:ENSG00000124762	1.31689e-10	-1.29861	7	41	innatedb:IDBG-85033
51883	0.337924	0.527958	uniprotkb:DYRK2_HUMAN|refseq:NP_006473|uniprotkb:Q92630|refseq:NP_003574|hgnc:DYRK2(display_short)	DYRK2	ensembl:ENSG00000127334	3.86092e-09	-1.2466	1	3	innatedb:IDBG-45841
51899	0.240345	0.44471	refseq:NP_006282|uniprotkb:Q03169|uniprotkb:TNAP2_HUMAN|hgnc:TNFAIP2(display_short)	TNFAIP2	ensembl:ENSG00000185215	1.63015e-11	1.7674	1	2	innatedb:IDBG-21447
51933	1	1	uniprotkb:I2BP1_HUMAN|refseq:NP_056464|uniprotkb:Q8IU81|hgnc:IRF2BP1(display_short)	IRF2BP1	ensembl:ENSG00000170604	8.89405e-06	-1.26812	0	3	innatedb:IDBG-58309
51949	1	1	refseq:NP_776049|uniprotkb:P23381|uniprotkb:SYWC_HUMAN|refseq:NP_998810|refseq:NP_998811|refseq:NP_004175|hgnc:WARS(display_short)	WARS	ensembl:ENSG00000140105	1.71046e-11	1.36824	0	1	innatedb:IDBG-20170
51951	1	1	refseq:NP_002950|uniprotkb:Q99523|uniprotkb:SORT_HUMAN|refseq:NP_001192157|hgnc:SORT1(display_short)	SORT1	ensembl:ENSG00000134243	5.18061e-12	-1.34153	0	1	innatedb:IDBG-100814
51960	0.0718799	0.34907	refseq:NP_149024|uniprotkb:Q969D9|uniprotkb:TSLP_HUMAN|refseq:NP_612561|hgnc:TSLP(display_short)	TSLP	ensembl:ENSG00000145777	1.23042e-41	4.05456	3	8	innatedb:IDBG-36507
51998	0.497128	0.66595	uniprotkb:GCH1_HUMAN|refseq:NP_001019195|uniprotkb:P30793|refseq:NP_001019242|refseq:NP_001019241|refseq:NP_000152|hgnc:GCH1(display_short)	GCH1	ensembl:ENSG00000131979	3.51403e-09	1.64312	1	5	innatedb:IDBG-7150
52033	0.00762891	0.283845	uniprotkb:KLF9_HUMAN|refseq:NP_001197|uniprotkb:Q13886|hgnc:KLF9(display_short)	KLF9	ensembl:ENSG00000119138	5.27939e-06	-1.0475	3	4	innatedb:IDBG-69880
52054	1.16957e-06	0.00108419	uniprotkb:E2F1_HUMAN|refseq:NP_005216|uniprotkb:Q01094|hgnc:E2F1(display_short)	E2F1	ensembl:ENSG00000101412	1.11193e-06	1.15898	21	54	innatedb:IDBG-67214
52057	0.0718799	0.34907	uniprotkb:ATF3_HUMAN|refseq:NP_001025458|uniprotkb:P18847|refseq:NP_001665|refseq:NP_001035709|refseq:NP_001193415|refseq:NP_001193413|refseq:NP_001193417|hgnc:ATF3(display_short)	ATF3	ensembl:ENSG00000162772	2.72134e-48	4.01635	3	8	innatedb:IDBG-106549
52061	0.337924	0.527958	uniprotkb:CATS_HUMAN|refseq:NP_004070|uniprotkb:P25774|refseq:NP_001186668|hgnc:CTSS(display_short)	CTSS	ensembl:ENSG00000163131	1.07151e-11	2.26358	1	3	innatedb:IDBG-102189
52080	1	1	refseq:NP_002756|uniprotkb:P11908|uniprotkb:PRPS2_HUMAN|refseq:NP_001034180|hgnc:PRPS2(display_short)	PRPS2	ensembl:ENSG00000101911	5.8814e-23	2.34817	0	1	innatedb:IDBG-44129
52097	0.000328568	0.0830679	uniprotkb:IRF2_HUMAN|refseq:NP_002190|uniprotkb:P14316|hgnc:IRF2(display_short)	IRF2	ensembl:ENSG00000168310			16	50	innatedb:IDBG-46310
52109	1	1	uniprotkb:6PGD_HUMAN|refseq:NP_002622|uniprotkb:P52209|hgnc:PGD(display_short)	PGD	ensembl:ENSG00000142657	9.83336e-07	1.0195	0	1	innatedb:IDBG-89009
52128	0.483593	0.66595	uniprotkb:CCL2_HUMAN|refseq:NP_002973|uniprotkb:P13500|hgnc:CCL2(display_short)	CCL2	ensembl:ENSG00000108691	2.7182e-17	2.4401	3	20	innatedb:IDBG-40504
52148	0.116041	0.34907	uniprotkb:CSK21_HUMAN|refseq:NP_808227|uniprotkb:P68400|refseq:NP_001886|refseq:NP_808228|hgnc:CSNK2A1(display_short)	CSNK2A1	ensembl:ENSG00000101266	0.00137159	-1.0733	4	15	innatedb:IDBG-37787
52164	0.627975	0.788798	uniprotkb:1433B_HUMAN|refseq:NP_647539|uniprotkb:P31946|refseq:NP_003395|hgnc:YWHAB(display_short)	YWHAB	ensembl:ENSG00000166913	1.09176e-05	-1.31608	2	16	innatedb:IDBG-76944
52213	0.497128	0.66595	uniprotkb:KEAP1_HUMAN|refseq:NP_987096|uniprotkb:Q14145|refseq:NP_036421|hgnc:KEAP1(display_short)	KEAP1	ensembl:ENSG00000079999	1.15147e-06	-1.01745	1	5	innatedb:IDBG-27562
52220	0.521499	0.695249	uniprotkb:CCND1_HUMAN|refseq:NP_444284|uniprotkb:P24385|hgnc:CCND1(display_short)	CCND1	ensembl:ENSG00000110092	1.23052e-06	-1.00882	4	29	innatedb:IDBG-61868
52254	0.0123136	0.34907	uniprotkb:CD83_HUMAN|refseq:NP_001035370|refseq:NP_004224|uniprotkb:Q01151|refseq:NP_001238830|hgnc:CD83(display_short)	CD83	ensembl:ENSG00000112149	1.83437e-69	4.64603	4	8	innatedb:IDBG-62750
52300	0.607676	0.778842	uniprotkb:IRF3_HUMAN|uniprotkb:Q14653|refseq:NP_001562|refseq:NP_001184053|refseq:NP_001184052|refseq:NP_001184057|refseq:NP_001184055|refseq:NP_001184056|refseq:NP_001184054|refseq:NP_001184051|hgnc:IRF3(display_short)	IRF3	ensembl:ENSG00000126456	1.68662e-10	1.34698	8	65	innatedb:IDBG-63225
52310	1	1	uniprotkb:FMNL_HUMAN|refseq:NP_005883|uniprotkb:O95466|hgnc:FMNL1(display_short)	FMNL1	ensembl:ENSG00000184922	4.15614e-10	2.78962	0	1	innatedb:IDBG-54756
52312	0.618089	0.778842	uniprotkb:KAT2B_HUMAN|refseq:NP_003875|uniprotkb:Q92831|hgnc:KAT2B(display_short)	KAT2B	ensembl:ENSG00000114166	6.68246e-09	-1.50922	1	7	innatedb:IDBG-21805
52320	1	1	refseq:NP_005972|uniprotkb:Q12999|uniprotkb:TSN31_HUMAN|hgnc:TSPAN31(display_short)	TSPAN31	ensembl:ENSG00000135452	5.87647e-07	-1.2251	0	1	innatedb:IDBG-43623
52327	1	1	uniprotkb:GROA_HUMAN|refseq:NP_001502|uniprotkb:P09341|hgnc:CXCL1(display_short)	CXCL1	ensembl:ENSG00000163739	2.84214e-06	2.04648	0	6	innatedb:IDBG-24070
52337	0.709984	0.867897	uniprotkb:MYH9_HUMAN|refseq:NP_002464|uniprotkb:P35579|hgnc:MYH9(display_short)	MYH9	ensembl:ENSG00000100345	7.94233e-12	-1.37969	1	9	innatedb:IDBG-5777
52354	0.00310588	0.200443	uniprotkb:MMP9_HUMAN|refseq:NP_004985|uniprotkb:P14780|hgnc:MMP9(display_short)	MMP9	ensembl:ENSG00000100985	1.33077e-14	6.53184	8	21	innatedb:IDBG-78722
52369	1	1	refseq:NP_005808|uniprotkb:O60664|uniprotkb:PLIN3_HUMAN|refseq:NP_001157666|refseq:NP_001157661|hgnc:PLIN3(display_short)	PLIN3	ensembl:ENSG00000105355	2.20654e-17	-2.45908	0	3	innatedb:IDBG-19538
52384	1	1	refseq:NP_055136|uniprotkb:ORC6_HUMAN|uniprotkb:Q9Y5N6|hgnc:ORC6(display_short)	ORC6	ensembl:ENSG00000091651	4.58369e-06	1.195	0	1	innatedb:IDBG-29343
52400	1	1	refseq:NP_055655|uniprotkb:NUAK1_HUMAN|uniprotkb:O60285|hgnc:NUAK1(display_short)	NUAK1	ensembl:ENSG00000074590	1.70841e-06	-1.08641	0	3	innatedb:IDBG-54705
52404	1	1	refseq:NP_001257932|refseq:NP_006519|uniprotkb:P48307|uniprotkb:TFPI2_HUMAN|refseq:NP_001257933|hgnc:TFPI2(display_short)	TFPI2	ensembl:ENSG00000105825	1.54627e-38	3.7235	0	1	innatedb:IDBG-27153
52405	1	1	refseq:NP_002574|uniprotkb:PAWR_HUMAN|uniprotkb:Q96IZ0|hgnc:PAWR(display_short)	PAWR	ensembl:ENSG00000177425	2.97004e-07	-1.0555	0	4	innatedb:IDBG-49368
52412	0.0044274	0.236781	uniprotkb:EGR1_HUMAN|refseq:NP_001955|uniprotkb:P18146|hgnc:EGR1(display_short)	EGR1	ensembl:ENSG00000120738	2.94013e-41	3.55207	86	514	innatedb:IDBG-47191
52441	0.0172548	0.34907	uniprotkb:NFIX_HUMAN|refseq:NP_002492|uniprotkb:Q14938|refseq:NP_001257973|refseq:NP_001257972|hgnc:NFIX(display_short)	NFIX	ensembl:ENSG00000008441	4.18895e-08	-1.98134	3	5	innatedb:IDBG-31627
52443	1	1	uniprotkb:ACTN4_HUMAN|refseq:NP_004915|uniprotkb:O43707|hgnc:ACTN4(display_short)	ACTN4	ensembl:ENSG00000130402	2.78421e-09	-1.21077	0	6	innatedb:IDBG-49384
52463	1	1	uniprotkb:EFHD2_HUMAN|refseq:NP_077305|uniprotkb:Q96C19|hgnc:EFHD2(display_short)	EFHD2	ensembl:ENSG00000142634	3.04177e-06	1.08108	0	2	innatedb:IDBG-90798
52495	0.00497529	0.248944	uniprotkb:IL8_HUMAN|refseq:NP_000575|uniprotkb:P10145|hgnc:CXCL8(display_short)	CXCL8	ensembl:ENSG00000169429	5.72308e-06	2.7562	13	47	innatedb:IDBG-23954
52510	0.0827447	0.34907	refseq:NP_003237|uniprotkb:P07996|uniprotkb:TSP1_HUMAN|hgnc:THBS1(display_short)	THBS1	ensembl:ENSG00000137801	5.57704e-16	-1.91478	2	4	innatedb:IDBG-5926
52536	0.967647	1	uniprotkb:A4_HUMAN|refseq:NP_000475|uniprotkb:P05067|refseq:NP_001191230|refseq:NP_001191231|refseq:NP_958816|refseq:NP_001191232|refseq:NP_958817|refseq:NP_001129601|refseq:NP_001129602|refseq:NP_001129488|refseq:NP_001129603|hgnc:APP(display_short)	APP	ensembl:ENSG00000142192			63	596	innatedb:IDBG-1100
52571	0.324829	0.527958	uniprotkb:CALM_HUMAN|refseq:NP_008819|uniprotkb:P62158|hgnc:CALM1(display_short)	CALM1	ensembl:ENSG00000198668	2.42884e-08	1.07012	2	9	innatedb:IDBG-15903
52582	1	1	refseq:NP_001184150|uniprotkb:PDE4D_HUMAN|uniprotkb:Q08499|refseq:NP_006194|refseq:NP_001184152|refseq:NP_001098101|refseq:NP_001184148|refseq:NP_001184147|refseq:NP_001184149|refseq:NP_001159371|refseq:NP_001184151|hgnc:PDE4D(display_short)	PDE4D	ensembl:ENSG00000113448	7.00868e-50	3.53524	0	1	innatedb:IDBG-22659
52589	1	1	uniprotkb:Q6ZVM7|uniprotkb:TM1L2_HUMAN|refseq:NP_001076437|refseq:NP_001028723|refseq:NP_001275716|refseq:NP_001275715|refseq:NP_001275717|refseq:NP_001275718|hgnc:TOM1L2(display_short)	TOM1L2	ensembl:ENSG00000175662	2.83195e-11	-1.49259	0	1	innatedb:IDBG-33308
52609	1	1	uniprotkb:AT1B1_HUMAN|uniprotkb:P05026|refseq:NP_001668|hgnc:ATP1B1(display_short)	ATP1B1	ensembl:ENSG00000143153	5.23661e-13	1.67419	0	2	innatedb:IDBG-104639
52672	0.0808944	0.34907	refseq:NP_005410|uniprotkb:P52630|uniprotkb:STAT2_HUMAN|refseq:NP_938146|hgnc:STAT2(display_short)	STAT2	ensembl:ENSG00000170581	4.31314e-10	-1.23852	7	30	innatedb:IDBG-40906
52679	1	1	uniprotkb:ARNT2_HUMAN|refseq:NP_055677|uniprotkb:Q9HBZ2|hgnc:ARNT2(display_short)	ARNT2	ensembl:ENSG00000172379	9.93696e-10	-2.75863	0	1	innatedb:IDBG-25737
52683	1	1	uniprotkb:FOXK1_HUMAN|refseq:NP_001032242|uniprotkb:P85037|hgnc:FOXK1(display_short)	FOXK1	ensembl:ENSG00000164916	4.93733e-07	-1.69651	0	2	innatedb:IDBG-7276
52690	1	1	uniprotkb:ACTS_HUMAN|refseq:NP_001091|uniprotkb:P68133|hgnc:ACTA1(display_short)	ACTA1	ensembl:ENSG00000143632	2.48932e-47	5.5298	0	2	innatedb:IDBG-107311
52705	1	1	uniprotkb:IF4B_HUMAN|refseq:NP_001408|uniprotkb:P23588|refseq:NP_001287750|hgnc:EIF4B(display_short)	EIF4B	ensembl:ENSG00000063046	1.87204e-06	-1.08943	0	3	innatedb:IDBG-35510
52706	0.0863692	0.34907	uniprotkb:IL6_HUMAN|refseq:NP_000591|uniprotkb:P05231|hgnc:IL6(display_short)	IL6	ensembl:ENSG00000136244	8.02147e-12	2.75515	5	19	innatedb:IDBG-9462
52712	1	1	refseq:NP_001189427|refseq:NP_003335|uniprotkb:P62256|uniprotkb:UBE2H_HUMAN|refseq:NP_874356|hgnc:UBE2H(display_short)	UBE2H	ensembl:ENSG00000186591	4.1075e-09	-1.14173	0	2	innatedb:IDBG-40928
52735	1	1	uniprotkb:CALD1_HUMAN|refseq:NP_149129|uniprotkb:Q05682|refseq:NP_004333|refseq:NP_149130|refseq:NP_149347|refseq:NP_149131|hgnc:CALD1(display_short)	CALD1	ensembl:ENSG00000122786	4.41721e-12	-1.9344	0	1	innatedb:IDBG-42284
52736	0.549454	0.72595	uniprotkb:EVI1_HUMAN|refseq:NP_001098547|uniprotkb:Q03112|refseq:NP_001157471|refseq:NP_001157472|refseq:NP_001098548|refseq:NP_001192123|refseq:NP_004982|refseq:NP_005232|hgnc:MECOM(display_short)	MECOM	ensembl:ENSG00000085276			4	30	innatedb:IDBG-64075
52757	1	1	uniprotkb:DUS5_HUMAN|refseq:NP_004410|uniprotkb:Q16690|hgnc:DUSP5(display_short)	DUSP5	ensembl:ENSG00000138166	2.14024e-58	4.68795	0	1	innatedb:IDBG-89383
52769	0.374296	0.577447	refseq:NP_003736|uniprotkb:O15524|uniprotkb:SOCS1_HUMAN|hgnc:SOCS1(display_short)	SOCS1	ensembl:ENSG00000185338	9.4865e-13	4.36683	2	10	innatedb:IDBG-14621
52780	0.260566	0.479573	refseq:NP_003812|uniprotkb:O43353|uniprotkb:RIPK2_HUMAN|hgnc:RIPK2(display_short)	RIPK2	ensembl:ENSG00000104312	2.10729e-11	1.35255	5	27	innatedb:IDBG-27941
52781	1	1	refseq:NP_872293|uniprotkb:OLM2A_HUMAN|uniprotkb:Q68BL7|refseq:NP_001269644|hgnc:OLFML2A(display_short)	OLFML2A	ensembl:ENSG00000185585	1.12598e-05	2.26238	0	1	innatedb:IDBG-84923
52793	0.422209	0.592603	uniprotkb:LMNA_HUMAN|uniprotkb:P02545|refseq:NP_733821|refseq:NP_733822|refseq:NP_001244303|refseq:NP_005563|refseq:NP_001269554|refseq:NP_001269555|refseq:NP_001269553|hgnc:LMNA(display_short)	LMNA	ensembl:ENSG00000160789	6.63617e-06	-1.003	2	11	innatedb:IDBG-103380
52823	0.840924	1	uniprotkb:EZH2_HUMAN|refseq:NP_004447|uniprotkb:Q15910|refseq:NP_694543|refseq:NP_001190178|refseq:NP_001190177|refseq:NP_001190176|hgnc:EZH2(display_short)	EZH2	ensembl:ENSG00000106462	7.67298e-17	1.69216	17	161	innatedb:IDBG-47019
52866	1	1	uniprotkb:ARI5B_HUMAN|refseq:NP_115575|uniprotkb:Q14865|refseq:NP_001231567|hgnc:ARID5B(display_short)	ARID5B	ensembl:ENSG00000150347	3.393e-10	-1.33001	0	1	innatedb:IDBG-75500
52877	1	1	uniprotkb:AL4A1_HUMAN|refseq:NP_003739|uniprotkb:P30038|refseq:NP_733844|refseq:NP_001154976|hgnc:ALDH4A1(display_short)	ALDH4A1	ensembl:ENSG00000159423	9.84992e-06	-1.00114	0	1	innatedb:IDBG-92044
52897	0.173985	0.443088	uniprotkb:IL23A_HUMAN|refseq:NP_057668|uniprotkb:Q9NPF7|hgnc:IL23A(display_short)	IL23A	ensembl:ENSG00000110944	9.8245e-12	3.63437	2	6	innatedb:IDBG-40891
52943	0.0289528	0.34907	refseq:NP_003143|uniprotkb:P42229|uniprotkb:STA5A_HUMAN|refseq:NP_001275647|refseq:NP_001275648|refseq:NP_001275649|hgnc:STAT5A(display_short)	STAT5A	ensembl:ENSG00000126561	1.41173e-36	3.01702	9	35	innatedb:IDBG-50625
52974	0.341132	0.532075	refseq:NP_619726|uniprotkb:P37231|uniprotkb:PPARG_HUMAN|refseq:NP_056953|refseq:NP_005028|refseq:NP_619725|hgnc:PPARG(display_short)	PPARG	ensembl:ENSG00000132170	2.33135e-07	1.21331	4	23	innatedb:IDBG-18954
52981	0.227873	0.44471	uniprotkb:MYB_HUMAN|refseq:NP_005366|uniprotkb:P10242|refseq:NP_001123645|refseq:NP_001123644|refseq:NP_001155129|refseq:NP_001155131|refseq:NP_001155132|refseq:NP_001155128|refseq:NP_001155130|hgnc:MYB(display_short)	MYB	ensembl:ENSG00000118513	1.2306e-53	4.43223	3	13	innatedb:IDBG-96852
53013	1	1	refseq:NP_001093636|uniprotkb:O75167|uniprotkb:PHAR2_HUMAN|refseq:NP_001093635|refseq:NP_055536|refseq:NP_001093634|hgnc:PHACTR2(display_short)	PHACTR2	ensembl:ENSG00000112419	3.6976e-19	-2.19357	0	2	innatedb:IDBG-97351
53022	5.89098e-08	8.19141e-05	uniprotkb:NFKB1_HUMAN|refseq:NP_003989|uniprotkb:P19838|refseq:NP_001158884|hgnc:NFKB1(display_short)	NFKB1	ensembl:ENSG00000109320	3.12109e-15	1.72455	30	84	innatedb:IDBG-31974
53053	1	1	refseq:NP_056191|uniprotkb:GRP3_HUMAN|refseq:NP_001132960|uniprotkb:Q8IV61|refseq:NP_733772|hgnc:RASGRP3(display_short)	RASGRP3	ensembl:ENSG00000152689	1.5758e-09	2.06782	0	1	innatedb:IDBG-43993
53065	1	1	refseq:NP_057728|uniprotkb:PRR16_HUMAN|uniprotkb:Q569H4|refseq:NP_001287712|hgnc:PRR16(display_short)	PRR16	ensembl:ENSG00000184838	1.52191e-17	-2.38861	0	1	innatedb:IDBG-38581
53068	1	1	uniprotkb:ANXA3_HUMAN|refseq:NP_005130|uniprotkb:P12429|hgnc:ANXA3(display_short)	ANXA3	ensembl:ENSG00000138772	1.65585e-22	-2.00039	0	1	innatedb:IDBG-26122
53073	1	1	refseq:NP_001248339|uniprotkb:BCAR3_HUMAN|refseq:NP_001248337|uniprotkb:O75815|refseq:NP_003558|refseq:NP_001248338|hgnc:BCAR3(display_short)	BCAR3	ensembl:ENSG00000137936	3.3793e-40	-2.90908	0	1	innatedb:IDBG-100343
53139	1	1	refseq:NP_001096121|uniprotkb:Q86TJ5|uniprotkb:ZN554_HUMAN|hgnc:ZNF554(display_short)	ZNF554	ensembl:ENSG00000172006	8.62649e-06	-1.49161	0	1	innatedb:IDBG-16377
53155	1	1	refseq:NP_060328|uniprotkb:Q9BVW5|uniprotkb:TIPIN_HUMAN|refseq:NP_001276915|hgnc:TIPIN(display_short)	TIPIN	ensembl:ENSG00000075131	9.23779e-11	1.5495	0	1	innatedb:IDBG-18003
53168	0.0250642	0.34907	uniprotkb:IRF1_HUMAN|refseq:NP_002189|uniprotkb:P10914|hgnc:IRF1(display_short)	IRF1	ensembl:ENSG00000125347	7.04077e-15	1.64769	23	118	innatedb:IDBG-42125
53172	1	1	refseq:NP_001098674|uniprotkb:RUSC1_HUMAN|refseq:NP_001098673|uniprotkb:Q9BVN2|refseq:NP_055143|refseq:NP_001098675|refseq:NP_001265157|refseq:NP_001265156|refseq:NP_001265158|refseq:NP_001265159|hgnc:RUSC1(display_short)	RUSC1	ensembl:ENSG00000160753	5.34899e-06	1.15401	0	3	innatedb:IDBG-103247
53176	0.0536638	0.34907	refseq:NP_000954|uniprotkb:P35354|uniprotkb:PGH2_HUMAN|hgnc:PTGS2(display_short)	PTGS2	ensembl:ENSG00000073756	8.80391e-60	5.20318	6	22	innatedb:IDBG-105426
53198	1	1	refseq:NP_064512|uniprotkb:Q9NNX1|uniprotkb:TUFT1_HUMAN|refseq:NP_001119809|refseq:NP_001288246|hgnc:TUFT1(display_short)	TUFT1	ensembl:ENSG00000143367	1.36948e-26	-3.17026	0	1	innatedb:IDBG-102387
53210	1	1	uniprotkb:DMD_HUMAN|refseq:NP_003997|refseq:NP_004002|refseq:NP_004003|refseq:NP_004007|refseq:NP_004010|uniprotkb:P11532|refseq:NP_004013|refseq:NP_004004|refseq:NP_004006|refseq:NP_004008|refseq:NP_004009|refseq:NP_004000|refseq:NP_004001|refseq:NP_004012|refseq:NP_004011|refseq:NP_004005|refseq:NP_004014|refseq:NP_000100|hgnc:DMD(display_short)	DMD	ensembl:ENSG00000198947	3.10861e-09	-1.49001	0	2	innatedb:IDBG-54131
53234	0.00519194	0.248944	refseq:NP_006212|uniprotkb:PIN1_HUMAN|uniprotkb:Q13526|hgnc:PIN1(display_short)	PIN1	ensembl:ENSG00000127445			10	32	innatedb:IDBG-26087
53244	1	1	uniprotkb:AL2S8_HUMAN|uniprotkb:Q8N187|refseq:NP_079020|refseq:NP_001098056|refseq:NP_001269841|refseq:NP_001269839|refseq:NP_001269840|hgnc:CARF(display_short)	CARF	ensembl:ENSG00000138380	5.62936e-10	-1.54208	0	1	innatedb:IDBG-78991
53246	1	1	refseq:NP_002987|uniprotkb:P78423|uniprotkb:X3CL1_HUMAN|hgnc:CX3CL1(display_short)	CX3CL1	ensembl:ENSG00000006210	1.63385e-58	7.79966	0	2	innatedb:IDBG-33205
53275	0.105588	0.34907	uniprotkb:IRF5_HUMAN|refseq:NP_001092099|uniprotkb:Q13568|refseq:NP_116032|refseq:NP_001092100|refseq:NP_001229381|refseq:NP_001092097|hgnc:IRF5(display_short)	IRF5	ensembl:ENSG00000128604	3.87757e-14	2.42734	8	38	innatedb:IDBG-40393
53285	0.223762	0.44471	uniprotkb:GBP1_HUMAN|refseq:NP_002044|uniprotkb:P32455|hgnc:GBP1(display_short)	GBP1	ensembl:ENSG00000117228	4.45946e-10	-1.6636	2	7	innatedb:IDBG-100165
53307	1	1	uniprotkb:ETV3_HUMAN|refseq:NP_001138784|uniprotkb:P41162|refseq:NP_005231|hgnc:ETV3(display_short)	ETV3	ensembl:ENSG00000117036	2.38967e-12	1.99505	0	1	innatedb:IDBG-103660
53324	0.240345	0.44471	refseq:NP_009104|uniprotkb:O95084|uniprotkb:PRS23_HUMAN|refseq:NP_001280109|refseq:NP_001280108|hgnc:PRSS23(display_short)	PRSS23	ensembl:ENSG00000150687	1.3959e-10	-1.31086	1	2	innatedb:IDBG-67021
53349	1	1	uniprotkb:AJUBA_HUMAN|refseq:NP_116265|uniprotkb:Q96IF1|refseq:NP_932352|refseq:NP_001276026|hgnc:AJUBA(display_short)	AJUBA	ensembl:ENSG00000129474	3.10928e-21	-1.94106	0	3	innatedb:IDBG-2966
53355	1	1	uniprotkb:MARH2_HUMAN|refseq:NP_001005415|uniprotkb:Q9P0N8|refseq:NP_001005416|refseq:NP_057580|hgnc:MARCH2(display_short)	43161	ensembl:ENSG00000099785	7.77805e-09	-1.44537	0	1	innatedb:IDBG-24762
53371	1	1	uniprotkb:CR3L2_HUMAN|refseq:NP_919047|uniprotkb:Q70SY1|refseq:NP_001240704|hgnc:CREB3L2(display_short)	CREB3L2	ensembl:ENSG00000182158	5.7012e-19	-1.76679	0	1	innatedb:IDBG-43070
53420	1	1	uniprotkb:EME1_HUMAN|refseq:NP_689676|uniprotkb:Q96AY2|refseq:NP_001159603|hgnc:EME1(display_short)	EME1	ensembl:ENSG00000154920	3.55645e-06	1.27901	0	3	innatedb:IDBG-58503
53427	0.0312444	0.34907	refseq:NP_006229|uniprotkb:PPARD_HUMAN|uniprotkb:Q03181|refseq:NP_001165289|refseq:NP_001165290|refseq:NP_001165291|refseq:NP_803184|hgnc:PPARD(display_short)	PPARD	ensembl:ENSG00000112033	3.26423e-07	1.22863	3	6	innatedb:IDBG-83938
53462	1	1	refseq:NP_002914|uniprotkb:P41220|uniprotkb:RGS2_HUMAN|hgnc:RGS2(display_short)	RGS2	ensembl:ENSG00000116741	2.48894e-07	2.5934	0	1	innatedb:IDBG-105451
53486	0.106837	0.34907	uniprotkb:ISG15_HUMAN|refseq:NP_005092|uniprotkb:P05161|hgnc:ISG15(display_short)	ISG15	ensembl:ENSG00000187608			26	158	innatedb:IDBG-84312
53494	0.0312444	0.34907	uniprotkb:CXCL2_HUMAN|refseq:NP_002080|uniprotkb:P19875|hgnc:CXCL2(display_short)	CXCL2	ensembl:ENSG00000081041	3.1931e-19	4.40718	3	6	innatedb:IDBG-24257
53544	0.422983	0.592603	uniprotkb:NOLC1_HUMAN|uniprotkb:Q14978|refseq:NP_004732|refseq:NP_001271318|refseq:NP_001271317|hgnc:NOLC1(display_short)	NOLC1	ensembl:ENSG00000166197	9.94294e-11	1.24296	1	4	innatedb:IDBG-87811
53547	1	1	uniprotkb:MED20_HUMAN|refseq:NP_004266|uniprotkb:Q9H944|hgnc:MED20(display_short)	MED20	ensembl:ENSG00000124641	1.29281e-09	-1.3685	0	1	innatedb:IDBG-86965
53571	1	1	uniprotkb:CXCL3_HUMAN|refseq:NP_002081|uniprotkb:P19876|hgnc:CXCL3(display_short)	CXCL3	ensembl:ENSG00000163734	1.50765e-07	2.9689	0	2	innatedb:IDBG-24221
53607	0.0572582	0.34907	refseq:NP_003329|uniprotkb:P51668|uniprotkb:UB2D1_HUMAN|refseq:NP_001191809|hgnc:UBE2D1(display_short)	UBE2D1	ensembl:ENSG00000072401	1.69698e-05	-1.02792	4	12	innatedb:IDBG-74933
53620	1	1	uniprotkb:DAB2_HUMAN|refseq:NP_001334|uniprotkb:P98082|refseq:NP_001231800|hgnc:DAB2(display_short)	DAB2	ensembl:ENSG00000153071	2.45163e-28	-2.49465	0	2	innatedb:IDBG-17973
53634	1	1	uniprotkb:ING2_HUMAN|refseq:NP_001555|uniprotkb:Q9H160|refseq:NP_001278888|hgnc:ING2(display_short)	ING2	ensembl:ENSG00000168556	2.5861e-06	1.17617	0	1	innatedb:IDBG-46020
53687	0.82088	0.981035	uniprotkb:KPCZ_HUMAN|refseq:NP_002735|uniprotkb:Q05513|refseq:NP_001028753|refseq:NP_001028754|refseq:NP_001229803|hgnc:PRKCZ(display_short)	PRKCZ	ensembl:ENSG00000067606			4	43	innatedb:IDBG-86108
53693	0.274389	0.495182	uniprotkb:MCM7_HUMAN|refseq:NP_005907|uniprotkb:P33993|refseq:NP_877577|refseq:NP_001265524|hgnc:MCM7(display_short)	MCM7	ensembl:ENSG00000166508	6.86916e-09	1.25378	2	8	innatedb:IDBG-30522
53703	1	1	uniprotkb:MOB3A_HUMAN|refseq:NP_570719|uniprotkb:Q96BX8|hgnc:MOB3A(display_short)	MOB3A	ensembl:ENSG00000172081	2.48806e-06	-1.29705	0	1	innatedb:IDBG-15385
53704	1	1	uniprotkb:LARP6_HUMAN|refseq:NP_060827|uniprotkb:Q9BRS8|refseq:NP_932062|refseq:NP_001273608|hgnc:LARP6(display_short)	LARP6	ensembl:ENSG00000166173	3.34161e-10	-1.25809	0	1	innatedb:IDBG-19740
53728	0.00402208	0.223708	uniprotkb:NFKB2_HUMAN|refseq:NP_001070962|uniprotkb:Q00653|refseq:NP_001248332|refseq:NP_002493|refseq:NP_001275653|hgnc:NFKB2(display_short)	NFKB2	ensembl:ENSG00000077150	1.50338e-33	2.71648	10	31	innatedb:IDBG-87893
53733	1	1	uniprotkb:EIF3G_HUMAN|refseq:NP_003746|uniprotkb:O75821|hgnc:EIF3G(display_short)	EIF3G	ensembl:ENSG00000130811	1.95953e-07	-1.29956	0	3	innatedb:IDBG-26498
53745	1	1	uniprotkb:AHNK_HUMAN|refseq:NP_076965|uniprotkb:Q09666|refseq:NP_001611|hgnc:AHNAK(display_short)	AHNAK	ensembl:ENSG00000124942	2.02566e-15	-1.55794	0	1	innatedb:IDBG-51019
53780	1	1	uniprotkb:DCDC2_HUMAN|refseq:NP_001182539|refseq:NP_057440|uniprotkb:Q9UHG0|hgnc:DCDC2(display_short)	DCDC2	ensembl:ENSG00000146038	3.90107e-20	-2.27142	0	2	innatedb:IDBG-64753
53781	1	1	uniprotkb:AMPL_HUMAN|uniprotkb:P28838|refseq:NP_056991|hgnc:LAP3(display_short)	LAP3	ensembl:ENSG00000002549	4.77013e-07	1.11527	0	2	innatedb:IDBG-10959
53791	0.337924	0.527958	refseq:NP_060391|uniprotkb:NPL4_HUMAN|uniprotkb:Q8TAT6|hgnc:NPLOC4(display_short)	NPLOC4	ensembl:ENSG00000182446	4.96684e-08	-1.27513	1	3	innatedb:IDBG-72366
53795	0.756213	0.915953	uniprotkb:CXCR4_HUMAN|refseq:NP_003458|uniprotkb:P61073|refseq:NP_001008540|hgnc:CXCR4(display_short)	CXCR4	ensembl:ENSG00000121966	2.37967e-16	3.46998	4	39	innatedb:IDBG-71032
53809	1	1	uniprotkb:ARL4D_HUMAN|refseq:NP_001652|uniprotkb:P49703|hgnc:ARL4D(display_short)	ARL4D	ensembl:ENSG00000175906	2.23036e-08	-1.86044	0	2	innatedb:IDBG-52781
53820	0.173985	0.443088	refseq:NP_006614|uniprotkb:O43175|uniprotkb:SERA_HUMAN|hgnc:PHGDH(display_short)	PHGDH	ensembl:ENSG00000092621	4.02083e-18	1.96319	2	6	innatedb:IDBG-101522
