# Supplementary material for: Immunological Molecular Responses of Human Retinal Pigment Epithelial Cells to Infection With Toxoplasma gondii
Source: Front Immunol. 2019 May 1;10:708. doi: 10.3389/fimmu.2019.00708 (PMC6506780; doi:10.3389/fimmu.2019.00708)
Supplement: Supplementary file 9 [file Table_14.XLSX]

## Sheet: BP GO categories
Supplementary Table S14. Biological Process GO categories overrepresented in ARPE-19 cells infected with T. gondii. A threshold of 3 SD increased expression was used to determine greater expression with >= 10 reads per gene for ARPE-19 cells
category	over_represented_pvalue	numDEInCat	numInCat	term	FDR
GO:0006954	1.98104e-16	90	333	inflammatory response	1.45024e-12
GO:0009605	2.07577e-16	221	1175	response to external stimulus	1.45024e-12
GO:0032501	1.17492e-15	565	3867	multicellular organismal process	5.47239e-12
GO:0003008	8.35603e-15	158	769	system process	2.91897e-11
GO:0044707	6.12847e-14	524	3595	single-multicellular organism process	1.71266e-10
GO:0048856	4.02075e-13	489	3338	anatomical structure development	9.36366e-10
GO:0007155	1.54548e-12	154	786	cell adhesion	3.085e-09
GO:0032103	1.90602e-12	48	148	positive regulation of response to external stimulus	3.20932e-09
GO:0022610	2.06712e-12	154	789	biological adhesion	3.20932e-09
GO:0007275	4.72978e-12	448	3046	multicellular organism development	6.60893e-09
GO:0008015	7.35899e-12	67	252	blood circulation	9.34792e-09
GO:0050900	1.11475e-11	60	218	leukocyte migration	1.22395e-08
GO:0003013	1.13872e-11	67	254	circulatory system process	1.22395e-08
GO:0032101	1.95202e-11	90	398	regulation of response to external stimulus	1.94826e-08
GO:0032502	2.41301e-11	511	3606	developmental process	2.16072e-08
GO:0044767	2.47416e-11	504	3547	single-organism developmental process	2.16072e-08
GO:0051239	3.07996e-11	266	1642	regulation of multicellular organismal process	2.53155e-08
GO:0048731	4.73546e-11	401	2708	system development	3.67603e-08
GO:0006952	1.04361e-10	142	764	defense response	7.67491e-08
GO:0048513	2.18103e-10	301	1944	animal organ development	1.52378e-07
GO:0034097	3.97747e-10	103	512	response to cytokine	2.64654e-07
GO:0071345	4.47744e-10	92	440	cellular response to cytokine stimulus	2.84379e-07
GO:0051240	4.8072e-10	162	911	positive regulation of multicellular organismal process	2.92048e-07
GO:0050729	5.82307e-10	23	50	positive regulation of inflammatory response	3.39024e-07
GO:0030154	7.43063e-10	338	2253	cell differentiation	4.15313e-07
GO:0043207	9.30543e-10	91	438	response to external biotic stimulus	4.81573e-07
GO:0051707	9.30543e-10	91	438	response to other organism	4.81573e-07
GO:0002250	1.96775e-09	46	164	adaptive immune response	9.58654e-07
GO:0009607	1.99299e-09	94	464	response to biotic stimulus	9.58654e-07
GO:0033993	2.05823e-09	108	553	response to lipid	9.58654e-07
GO:0002526	3.39704e-09	24	58	acute inflammatory response	1.53119e-06
GO:0007186	3.55348e-09	72	321	G-protein coupled receptor signaling pathway	1.55165e-06
GO:0009617	3.66574e-09	59	245	response to bacterium	1.55216e-06
GO:0097529	4.25134e-09	31	91	myeloid leukocyte migration	1.74718e-06
GO:0044700	6.2508e-09	490	3560	single organism signaling	2.4955e-06
GO:0023052	7.96811e-09	490	3566	signaling	3.09273e-06
GO:0048869	8.31958e-09	350	2399	cellular developmental process	3.14188e-06
GO:0007154	8.86644e-09	492	3586	cell communication	3.26028e-06
GO:0009653	2.08266e-08	243	1562	anatomical structure morphogenesis	7.39615e-06
GO:0001819	2.11727e-08	57	244	positive regulation of cytokine production	7.39615e-06
GO:0032496	2.22352e-08	47	183	response to lipopolysaccharide	7.57785e-06
GO:0072359	2.49209e-08	120	652	circulatory system development	8.28083e-06
GO:0098609	2.54831e-08	87	432	cell-cell adhesion	8.28083e-06
GO:0006955	2.86704e-08	171	1048	immune response	9.01168e-06
GO:0007165	2.90221e-08	456	3314	signal transduction	9.01168e-06
GO:0050727	3.48072e-08	41	150	regulation of inflammatory response	1.05731e-05
GO:0050793	4.19864e-08	231	1491	regulation of developmental process	1.22692e-05
GO:0050877	4.21472e-08	80	390	neurological system process	1.22692e-05
GO:0071674	4.42959e-08	18	40	mononuclear cell migration	1.26316e-05
GO:0002460	5.04624e-08	35	120	adaptive immune response based on somatic recombination of immune receptors built from immunoglobulin superfamily domains	1.41022e-05
GO:0030595	5.26255e-08	31	100	leukocyte chemotaxis	1.44183e-05
GO:0002548	5.76975e-08	15	29	monocyte chemotaxis	1.5504e-05
GO:0040011	6.20398e-08	170	1030	locomotion	1.63563e-05
GO:0006935	9.32495e-08	69	326	chemotaxis	2.37998e-05
GO:0002237	9.368e-08	47	191	response to molecule of bacterial origin	2.37998e-05
GO:0044699	1.01365e-07	977	8041	single-organism process	2.52925e-05
GO:0042330	1.04338e-07	69	327	taxis	2.55774e-05
GO:0002376	1.18471e-07	239	1595	immune system process	2.85414e-05
GO:0016337	1.75509e-07	71	345	single organismal cell-cell adhesion	4.15658e-05
GO:0008284	1.94693e-07	95	511	positive regulation of cell proliferation	4.41251e-05
GO:0048870	1.95789e-07	149	892	cell motility	4.41251e-05
GO:0051674	1.95789e-07	149	892	localization of cell	4.41251e-05
GO:0060326	2.30262e-07	37	138	cell chemotaxis	5.10707e-05
GO:0042102	2.78132e-07	18	44	positive regulation of T cell proliferation	6.07239e-05
GO:0009888	3.39193e-07	177	1112	tissue development	7.2916e-05
GO:0016477	3.5765e-07	138	821	cell migration	7.57188e-05
GO:0002675	4.09863e-07	9	12	positive regulation of acute inflammatory response	8.54778e-05
GO:1990266	7.12998e-07	18	46	neutrophil migration	0.000146511
GO:0097530	7.47508e-07	21	60	granulocyte migration	0.000151376
GO:0042221	8.27171e-07	333	2380	response to chemical	0.000165115
GO:0070098	8.97686e-07	14	30	chemokine-mediated signaling pathway	0.000176667
GO:0072358	1.02201e-06	82	428	cardiovascular system development	0.000198341
GO:0098602	1.07391e-06	76	391	single organism cell adhesion	0.000205558
GO:0002685	1.45978e-06	27	93	regulation of leukocyte migration	0.000275643
GO:0071347	1.54794e-06	20	57	cellular response to interleukin-1	0.000288392
GO:0030593	2.08204e-06	16	40	neutrophil chemotaxis	0.000382794
GO:2000026	2.35767e-06	176	1126	regulation of multicellular organismal development	0.00042257
GO:0050896	2.35887e-06	636	4978	response to stimulus	0.00042257
GO:0050671	2.57995e-06	21	64	positive regulation of lymphocyte proliferation	0.000456324
GO:0042127	2.68307e-06	154	970	regulation of cell proliferation	0.000468632
GO:0040017	2.81375e-06	64	320	positive regulation of locomotion	0.000485389
GO:0001816	3.04634e-06	75	398	cytokine production	0.000519104
GO:0032946	3.39969e-06	21	65	positive regulation of mononuclear cell proliferation	0.000572336
GO:0002687	3.57554e-06	22	71	positive regulation of leukocyte migration	0.000594775
GO:0070555	3.85993e-06	23	75	response to interleukin-1	0.000634527
GO:0001944	3.90741e-06	79	420	vasculature development	0.000634863
GO:0032609	4.10469e-06	18	51	interferon-gamma production	0.000659251
GO:1904018	4.18442e-06	26	90	positive regulation of vasculature development	0.000664419
GO:0002682	4.31857e-06	126	771	regulation of immune system process	0.000678016
GO:0002673	4.49691e-06	14	33	regulation of acute inflammatory response	0.000698171
GO:2000147	4.55643e-06	60	298	positive regulation of cell motility	0.000699638
GO:1901342	4.97816e-06	37	153	regulation of vasculature development	0.000756086
GO:0030335	5.25388e-06	59	292	positive regulation of cell migration	0.000789381
GO:0019221	5.4573e-06	64	333	cytokine-mediated signaling pathway	0.000811221
GO:0001568	5.53395e-06	76	402	blood vessel development	0.000813957
GO:0070665	5.95124e-06	21	67	positive regulation of leukocyte proliferation	0.000866215
GO:0001525	6.08235e-06	57	278	angiogenesis	0.000876172
GO:0071621	7.34083e-06	18	53	granulocyte chemotaxis	0.00104667
GO:0007600	8.0318e-06	45	205	sensory perception	0.00113362
GO:0048878	9.1186e-06	101	591	chemical homeostasis	0.00127414
GO:0044057	9.47111e-06	51	244	regulation of system process	0.0013103
GO:0002697	1.01076e-05	42	190	regulation of immune effector process	0.00138464
GO:0072676	1.0213e-05	15	40	lymphocyte migration	0.0013855
GO:0051272	1.18427e-05	60	306	positive regulation of cellular component movement	0.00159113
GO:0051046	1.23831e-05	72	391	regulation of secretion	0.00164789
GO:0042391	1.34018e-05	45	209	regulation of membrane potential	0.00176663
GO:0008217	1.41351e-05	23	80	regulation of blood pressure	0.00184589
GO:0032755	1.51852e-05	15	41	positive regulation of interleukin-6 production	0.00196466
GO:0032722	1.64599e-05	13	32	positive regulation of chemokine production	0.00211004
GO:0048514	1.72536e-05	64	333	blood vessel morphogenesis	0.00219167
GO:0034341	1.85851e-05	24	88	response to interferon-gamma	0.00232441
GO:0009612	1.86312e-05	32	133	response to mechanical stimulus	0.00232441
GO:0001817	1.96378e-05	67	362	regulation of cytokine production	0.0024283
GO:0051094	2.13103e-05	123	761	positive regulation of developmental process	0.00261201
GO:0032649	2.34477e-05	16	47	regulation of interferon-gamma production	0.00284194
GO:0007423	2.3593e-05	59	301	sensory organ development	0.00284194
GO:1901700	2.4292e-05	149	967	response to oxygen-containing compound	0.00286277
GO:0042098	2.42973e-05	25	95	T cell proliferation	0.00286277
GO:0007166	2.44195e-05	237	1653	cell surface receptor signaling pathway	0.00286277
GO:0006811	2.45855e-05	130	823	ion transport	0.00286277
GO:0019932	2.51084e-05	33	138	second-messenger-mediated signaling	0.0028995
GO:0048468	2.57457e-05	183	1214	cell development	0.00293673
GO:0070887	2.58511e-05	252	1785	cellular response to chemical stimulus	0.00293673
GO:0048646	2.79755e-05	103	612	anatomical structure formation involved in morphogenesis	0.00315243
GO:0051047	3.12084e-05	43	206	positive regulation of secretion	0.00348859
GO:0002456	3.16569e-05	16	48	T cell mediated immunity	0.00351065
GO:0050663	3.54032e-05	25	96	cytokine secretion	0.00388119
GO:0060429	3.55537e-05	116	716	epithelium development	0.00388119
GO:0035590	3.62806e-05	6	8	purinergic nucleotide receptor signaling pathway	0.00392984
GO:0002449	3.70626e-05	27	108	lymphocyte mediated immunity	0.00398366
GO:0070673	3.76733e-05	6	8	response to interleukin-18	0.00401839
GO:0032675	3.87229e-05	18	59	regulation of interleukin-6 production	0.00409906
GO:0042129	3.93531e-05	21	75	regulation of T cell proliferation	0.00413445
GO:0045765	3.98747e-05	32	136	regulation of angiogenesis	0.00415323
GO:0071354	4.03837e-05	10	21	cellular response to interleukin-6	0.00415323
GO:0040012	4.04236e-05	95	563	regulation of locomotion	0.00415323
GO:0046651	4.07448e-05	31	133	lymphocyte proliferation	0.00415567
GO:0046209	4.13072e-05	16	48	nitric oxide metabolic process	0.00417808
GO:0072678	4.15625e-05	10	22	T cell migration	0.00417808
GO:0072593	4.25323e-05	35	157	reactive oxygen species metabolic process	0.00424503
GO:0032943	4.73168e-05	31	134	mononuclear cell proliferation	0.00467189
GO:0032602	4.74778e-05	15	44	chemokine production	0.00467189
GO:1901654	4.88042e-05	29	120	response to ketone	0.00476882
GO:0008283	4.92003e-05	185	1263	cell proliferation	0.00477414
GO:0006928	4.97899e-05	180	1207	movement of cell or subcellular component	0.00479792
GO:0055080	5.01321e-05	64	349	cation homeostasis	0.00479792
GO:0050920	5.04958e-05	27	109	regulation of chemotaxis	0.00479985
GO:0050801	5.13889e-05	70	391	ion homeostasis	0.00485174
GO:0006809	5.45561e-05	15	44	nitric oxide biosynthetic process	0.00511619
GO:0007204	5.67376e-05	30	125	positive regulation of cytosolic calcium ion concentration	0.00525974
GO:0050921	5.68397e-05	22	82	positive regulation of chemotaxis	0.00525974
GO:0003018	6.00562e-05	22	81	vascular process in circulatory system	0.00552082
GO:0048247	6.08459e-05	11	27	lymphocyte chemotaxis	0.00555686
GO:0070661	6.22985e-05	32	142	leukocyte proliferation	0.00565257
GO:0048584	6.36114e-05	187	1284	positive regulation of response to stimulus	0.00573446
GO:0070741	6.45518e-05	10	22	response to interleukin-6	0.00578194
GO:0030155	6.71358e-05	72	406	regulation of cell adhesion	0.00597509
GO:0050670	6.79568e-05	25	100	regulation of lymphocyte proliferation	0.00600988
GO:0050867	6.86769e-05	36	167	positive regulation of cell activation	0.00603536
GO:0071310	7.11284e-05	214	1499	cellular response to organic substance	0.00621173
GO:0045766	7.16148e-05	21	76	positive regulation of angiogenesis	0.00621537
GO:0050865	7.35466e-05	53	279	regulation of cell activation	0.00634362
GO:0035743	7.4338e-05	5	6	CD4-positive, alpha-beta T cell cytokine production	0.00637254
GO:0032944	8.05943e-05	25	101	regulation of mononuclear cell proliferation	0.00686674
GO:0002684	8.12718e-05	89	539	positive regulation of immune system process	0.0068733
GO:0065008	8.16552e-05	299	2194	regulation of biological quality	0.0068733
GO:0009887	8.22332e-05	100	608	animal organ morphogenesis	0.0068805
GO:0032635	8.49372e-05	18	62	interleukin-6 production	0.00706445
GO:2001057	9.12102e-05	16	51	reactive nitrogen species metabolic process	0.00749775
GO:0051270	9.12201e-05	93	559	regulation of cellular component movement	0.00749775
GO:0051966	9.234e-05	12	31	regulation of synaptic transmission, glutamatergic	0.00754542
GO:0098771	9.49626e-05	64	356	inorganic ion homeostasis	0.00771461
GO:2000145	9.57187e-05	87	517	regulation of cell motility	0.00773109
GO:0001101	9.63796e-05	43	213	response to acid chemical	0.00773972
GO:0045596	9.93995e-05	68	382	negative regulation of cell differentiation	0.00785076
GO:0019532	9.9701e-05	5	6	oxalate transport	0.00785076
GO:0046641	9.99243e-05	6	9	positive regulation of alpha-beta T cell proliferation	0.00785076
GO:0010574	0.000100181	10	23	regulation of vascular endothelial growth factor production	0.00785076
GO:0098542	0.000100571	43	216	defense response to other organism	0.00785076
GO:0051241	0.00010579	96	589	negative regulation of multicellular organismal process	0.00821227
GO:0030003	0.000118432	57	309	cellular cation homeostasis	0.00914278
GO:0002694	0.000119876	49	257	regulation of leukocyte activation	0.00920347
GO:0006873	0.000120895	58	316	cellular ion homeostasis	0.00923093
GO:0046633	0.000123114	8	16	alpha-beta T cell proliferation	0.00934928
GO:0051093	0.000130946	85	508	negative regulation of developmental process	0.0098903
GO:0046903	0.000132079	140	934	secretion	0.00992229
GO:0090596	0.00013593	31	136	sensory organ morphogenesis	0.010105
GO:0010033	0.000135958	257	1869	response to organic substance	0.010105
GO:0019233	0.00014707	14	43	sensory perception of pain	0.0108731
GO:0035296	0.000149168	18	64	regulation of tube diameter	0.0109127
GO:0097746	0.000149168	18	64	regulation of blood vessel diameter	0.0109127
GO:0001935	0.000155346	22	86	endothelial cell proliferation	0.0112842
GO:0035249	0.000155861	14	42	synaptic transmission, glutamatergic	0.0112842
GO:0070663	0.000158735	25	105	regulation of leukocyte proliferation	0.011433
GO:0002688	0.000159874	17	60	regulation of leukocyte chemotaxis	0.011456
GO:0022409	0.000161469	30	135	positive regulation of cell-cell adhesion	0.0114828
GO:0001655	0.000161891	41	200	urogenital system development	0.0114828
GO:0002696	0.000162805	34	161	positive regulation of leukocyte activation	0.0114893
GO:0035587	0.000164954	7	13	purinergic receptor signaling pathway	0.0115825
GO:0007605	0.000170712	18	63	sensory perception of sound	0.0119268
GO:0007187	0.000175419	18	64	G-protein coupled receptor signaling pathway, coupled to cyclic nucleotide second messenger	0.0121947
GO:1902622	0.000179083	9	21	regulation of neutrophil migration	0.0123344
GO:0046640	0.000179194	7	13	regulation of alpha-beta T cell proliferation	0.0123344
GO:0070268	0.000180565	11	29	cornification	0.0123678
GO:0071346	0.000191065	20	77	cellular response to interferon-gamma	0.0130232
GO:0050715	0.000196383	16	55	positive regulation of cytokine secretion	0.0133207
GO:0007188	0.000198792	17	59	adenylate cyclase-modulating G-protein coupled receptor signaling pathway	0.013419
GO:0030198	0.000205847	40	196	extracellular matrix organization	0.0137622
GO:0043062	0.000205847	40	196	extracellular structure organization	0.0137622
GO:0045595	0.000208775	146	975	regulation of cell differentiation	0.0138915
GO:0050707	0.000219479	21	83	regulation of cytokine secretion	0.0144726
GO:0030855	0.000219581	62	350	epithelial cell differentiation	0.0144726
GO:1903409	0.000228955	17	60	reactive oxygen species biosynthetic process	0.0150197
GO:0050776	0.000239724	80	488	regulation of immune response	0.0155809
GO:0010573	0.000239741	10	25	vascular endothelial growth factor production	0.0155809
GO:0042088	0.000243458	10	26	T-helper 1 type immune response	0.0157108
GO:0002367	0.000243988	14	45	cytokine production involved in immune response	0.0157108
GO:1903039	0.000249183	27	120	positive regulation of leukocyte cell-cell adhesion	0.0159075
GO:0050870	0.000249319	26	114	positive regulation of T cell activation	0.0159075
GO:0044710	0.000250667	377	2919	single-organism metabolic process	0.0159208
GO:0050673	0.000256033	45	235	epithelial cell proliferation	0.016188
GO:0072001	0.000258812	37	178	renal system development	0.0162534
GO:0008202	0.000259393	34	165	steroid metabolic process	0.0162534
GO:0055065	0.000262551	53	291	metal ion homeostasis	0.0163778
GO:0098742	0.000267425	25	104	cell-cell adhesion via plasma-membrane adhesion molecules	0.0166077
GO:0006629	0.000275418	132	890	lipid metabolic process	0.0169993
GO:0050878	0.000276641	52	284	regulation of body fluid levels	0.0169993
GO:0032879	0.000277381	222	1597	regulation of localization	0.0169993
GO:0045785	0.000281974	44	230	positive regulation of cell adhesion	0.0172053
GO:0002690	0.0002871	15	52	positive regulation of leukocyte chemotaxis	0.017442
GO:0007267	0.000292739	132	879	cell-cell signaling	0.0177076
GO:0045123	0.000303325	10	26	cellular extravasation	0.0182375
GO:1902358	0.00030411	5	7	sulfate transmembrane transport	0.0182375
GO:0030278	0.000307798	27	119	regulation of ossification	0.0183765
GO:0071396	0.000309059	64	369	cellular response to lipid	0.0183765
GO:0051480	0.000316699	30	137	regulation of cytosolic calcium ion concentration	0.0187117
GO:0007399	0.000317374	203	1430	nervous system development	0.0187117
GO:0001503	0.000319794	47	250	ossification	0.0187751
GO:0071622	0.000321529	10	27	regulation of granulocyte chemotaxis	0.018798
GO:0032642	0.000334847	13	41	regulation of chemokine production	0.0194042
GO:0048736	0.000336064	26	112	appendage development	0.0194042
GO:0060173	0.000336064	26	112	limb development	0.0194042
GO:0035150	0.000344999	18	68	regulation of tube size	0.0197569
GO:0050880	0.000344999	18	68	regulation of blood vessel size	0.0197569
GO:0043583	0.000351155	26	113	ear development	0.0200273
GO:0034612	0.000356595	39	203	response to tumor necrosis factor	0.0201518
GO:0070374	0.000356859	23	98	positive regulation of ERK1 and ERK2 cascade	0.0201518
GO:0022407	0.000358816	42	220	regulation of cell-cell adhesion	0.0201518
GO:0048839	0.000359106	23	95	inner ear development	0.0201518
GO:0009306	0.00036536	54	303	protein secretion	0.0204207
GO:0007159	0.000368353	38	194	leukocyte cell-cell adhesion	0.020506
GO:0045428	0.000370126	12	36	regulation of nitric oxide biosynthetic process	0.0205229
GO:0030334	0.000375766	80	486	regulation of cell migration	0.0207533
GO:0002700	0.000385718	17	63	regulation of production of molecular mediator of immune response	0.021219
GO:0051050	0.000390986	94	598	positive regulation of transport	0.0214142
GO:0050954	0.000392331	18	67	sensory perception of mechanical stimulus	0.0214142
GO:1902533	0.000395929	96	613	positive regulation of intracellular signal transduction	0.0215265
GO:0002699	0.000400536	22	92	positive regulation of immune effector process	0.0216926
GO:0055082	0.000407307	68	402	cellular chemical homeostasis	0.0219741
GO:0034340	0.000412691	15	53	response to type I interferon	0.022179
GO:0045429	0.000427293	10	27	positive regulation of nitric oxide biosynthetic process	0.0227884
GO:1904407	0.000427293	10	27	positive regulation of nitric oxide metabolic process	0.0227884
GO:0032729	0.000429066	11	32	positive regulation of interferon-gamma production	0.022796
GO:1902624	0.000448754	8	19	positive regulation of neutrophil migration	0.0237516
GO:0002440	0.000458153	22	93	production of molecular mediator of immune response	0.0241576
GO:0051251	0.000461041	31	150	positive regulation of lymphocyte activation	0.0242185
GO:0070371	0.000477634	33	163	ERK1 and ERK2 cascade	0.0249962
GO:0042092	0.000500259	8	19	type 2 immune response	0.0260825
GO:0002819	0.000504544	19	76	regulation of adaptive immune response	0.0262082
GO:0043269	0.000509552	51	284	regulation of ion transport	0.0263703
GO:0002790	0.000512084	55	314	peptide secretion	0.0264035
GO:1903532	0.000514919	37	191	positive regulation of secretion by cell	0.026442
GO:0070542	0.000516615	15	53	response to fatty acid	0.026442
GO:0071222	0.00052021	22	94	cellular response to lipopolysaccharide	0.0265288
GO:0050679	0.000525075	24	105	positive regulation of epithelial cell proliferation	0.0266795
GO:0007268	0.000548179	54	304	chemical synaptic transmission	0.0276524
GO:0098916	0.000548179	54	304	anterograde trans-synaptic signaling	0.0276524
GO:0009611	0.000554666	66	392	response to wounding	0.0278789
GO:0070509	0.000571057	22	92	calcium ion import	0.0286
GO:0022008	0.00057569	142	959	neurogenesis	0.028729
GO:0001775	0.000591745	119	801	cell activation	0.0294251
GO:0099536	0.000598269	54	305	synaptic signaling	0.0295393
GO:0099537	0.000598269	54	305	trans-synaptic signaling	0.0295393
GO:0043410	0.000603347	54	308	positive regulation of MAPK cascade	0.0296453
GO:0010743	0.000604659	7	15	regulation of macrophage derived foam cell differentiation	0.0296453
GO:2000377	0.0006159	24	107	regulation of reactive oxygen species metabolic process	0.0300908
GO:1903428	0.000618104	11	33	positive regulation of reactive oxygen species biosynthetic process	0.0300933
GO:0051148	0.00062487	13	43	negative regulation of muscle cell differentiation	0.030317
GO:0055123	0.000631877	20	80	digestive system development	0.0305509
GO:0031424	0.000638752	11	33	keratinization	0.0307768
GO:0030182	0.000644799	121	798	neuron differentiation	0.0309614
GO:0006835	0.000674034	14	48	dicarboxylic acid transport	0.0322544
GO:0071398	0.000679149	12	38	cellular response to fatty acid	0.0323882
GO:0044763	0.000688545	820	6840	single-organism cellular process	0.0327181
GO:0002864	0.000696116	5	8	regulation of acute inflammatory response to antigenic stimulus	0.0327181
GO:0034127	0.000696821	4	5	regulation of MyD88-independent toll-like receptor signaling pathway	0.0327181
GO:0009750	0.000698861	4	5	response to fructose	0.0327181
GO:1903530	0.000699196	61	362	regulation of secretion by cell	0.0327181
GO:0006821	0.000700116	12	38	chloride transport	0.0327181
GO:0002863	0.000714507	4	5	positive regulation of inflammatory response to antigenic stimulus	0.0331688
GO:0002866	0.000714507	4	5	positive regulation of acute inflammatory response to antigenic stimulus	0.0331688
GO:0060337	0.000731193	14	50	type I interferon signaling pathway	0.0337194
GO:0071357	0.000731193	14	50	cellular response to type I interferon	0.0337194
GO:0008272	0.000743324	5	8	sulfate transport	0.034166
GO:0001822	0.000747261	34	168	kidney development	0.0342344
GO:0055085	0.000752917	114	767	transmembrane transport	0.0343808
GO:0014070	0.000763946	94	607	response to organic cyclic compound	0.0347707
GO:0032787	0.000779769	60	361	monocarboxylic acid metabolic process	0.0353757
GO:0006875	0.000793163	46	254	cellular metal ion homeostasis	0.0358669
GO:0060537	0.000826539	42	224	muscle tissue development	0.0372556
GO:0042060	0.000833204	56	325	wound healing	0.0374352
GO:0031960	0.00083669	23	103	response to corticosteroid	0.0374714
GO:0044711	0.000862214	143	1008	single-organism biosynthetic process	0.0384911
GO:0007158	0.000890323	5	8	neuron cell-cell adhesion	0.0395162
GO:0002793	0.000890833	28	136	positive regulation of peptide secretion	0.0395162
GO:0071216	0.000899963	25	116	cellular response to biotic stimulus	0.0397949
GO:0043116	0.000937793	4	5	negative regulation of vascular permeability	0.0412575
GO:0007610	0.000938946	53	304	behavior	0.0412575
GO:0051049	0.000962564	158	1116	regulation of transport	0.0421627
GO:1902476	0.000986504	11	34	chloride transmembrane transport	0.0430763
GO:1903037	0.00102073	34	177	regulation of leukocyte cell-cell adhesion	0.044432
GO:0051249	0.00103062	41	225	regulation of lymphocyte activation	0.0447231
GO:0051716	0.00104492	522	4179	cellular response to stimulus	0.0452032
GO:0010575	0.00105866	8	20	positive regulation of vascular endothelial growth factor production	0.0456565
GO:0048699	0.00106557	131	886	generation of neurons	0.0458129
GO:0045778	0.00107868	15	56	positive regulation of ossification	0.0462342
GO:0045087	0.00108514	69	431	innate immune response	0.046369
GO:0019933	0.00109221	11	34	cAMP-mediated signaling	0.04639
GO:0071229	0.00109412	28	135	cellular response to acid chemical	0.04639
GO:0071219	0.00109559	22	99	cellular response to molecule of bacterial origin	0.04639
GO:0050731	0.00112283	22	98	positive regulation of peptidyl-tyrosine phosphorylation	0.0473824
GO:0044765	0.0011292	249	1871	single-organism transport	0.0473824
GO:0071356	0.0011292	35	187	cellular response to tumor necrosis factor	0.0473824
GO:0051048	0.00113823	23	105	negative regulation of secretion	0.0476181
GO:0002822	0.00115823	17	69	regulation of adaptive immune response based on somatic recombination of immune receptors built from immunoglobulin superfamily domains	0.0482935
GO:0071675	0.00116128	9	26	regulation of mononuclear cell migration	0.0482935
GO:0010647	0.00117745	149	1049	positive regulation of cell communication	0.0488203
GO:0051384	0.00118133	21	93	response to glucocorticoid	0.0488363
GO:0014061	0.001197	3	3	regulation of norepinephrine secretion	0.0493381
GO:0001938	0.00120499	14	51	positive regulation of endothelial cell proliferation	0.0495217
GO:0071639	0.00121995	3	3	positive regulation of monocyte chemotactic protein-1 production	0.0499894
