# Supplementary material for: Immunological Molecular Responses of Human Retinal Pigment Epithelial Cells to Infection With Toxoplasma gondii
Source: Front Immunol. 2019 May 1;10:708. doi: 10.3389/fimmu.2019.00708 (PMC6506780; doi:10.3389/fimmu.2019.00708)
Supplement: Supplementary file 10 [file Table_15.XLSX]

## Sheet: ARPE19.Tg < Pt ave
Supplementary Table S15. Biological Process GO categories overrepresented in ARPE-19 cells infected with T. gondii. A threshold of 3 SD of the average of primary cells infected with T. gondii was used to determine lower expression for AREP19 cells infected with T. gondii.
category	over_represented_pvalue	num3SDdecreasedInCat	numInCat	term	ontology	FDR
GO:0006396	2.37473e-27	826	852	RNA processing	BP	3.5051e-23
GO:0034641	2.55327e-26	4881	5404	cellular nitrogen compound metabolic process	BP	1.88432e-22
GO:0006139	1.13268e-25	4414	4873	nucleobase-containing compound metabolic process	BP	5.5728e-22
GO:0046483	1.96382e-25	4513	4987	heterocycle metabolic process	BP	7.24649e-22
GO:0006725	9.02852e-25	4534	5014	cellular aromatic compound metabolic process	BP	2.66522e-21
GO:0090304	2.30142e-24	3955	4355	nucleic acid metabolic process	BP	5.66151e-21
GO:1901360	6.62836e-23	4666	5174	organic cyclic compound metabolic process	BP	1.39764e-19
GO:0006996	3.33837e-22	2991	3273	organelle organization	BP	6.15929e-19
GO:0006807	1.94332e-20	5179	5775	nitrogen compound metabolic process	BP	3.18704e-17
GO:0034660	3.94654e-20	517	530	ncRNA metabolic process	BP	5.82509e-17
GO:0010467	2.0561e-19	4003	4435	gene expression	BP	2.75891e-16
GO:0051276	3.3491e-19	959	1011	chromosome organization	BP	3.91824e-16
GO:0016071	3.45103e-19	618	640	mRNA metabolic process	BP	3.91824e-16
GO:0044260	3.86065e-18	6191	6950	cellular macromolecule metabolic process	BP	4.07023e-15
GO:0016070	5.27821e-18	3522	3894	RNA metabolic process	BP	5.19376e-15
GO:0034470	7.35659e-18	374	380	ncRNA processing	BP	6.78646e-15
GO:0044237	1.58626e-15	7543	8532	cellular metabolic process	BP	1.37725e-12
GO:0022613	2.40593e-15	414	426	ribonucleoprotein complex biogenesis	BP	1.97286e-12
GO:0044271	3.56456e-15	3692	4105	cellular nitrogen compound biosynthetic process	BP	2.7691e-12
GO:1903047	5.8523e-15	818	866	mitotic cell cycle process	BP	4.15532e-12
GO:0000278	5.91204e-15	887	942	mitotic cell cycle	BP	4.15532e-12
GO:0007049	1.06316e-14	1444	1562	cell cycle	BP	7.13287e-12
GO:0043170	1.83048e-14	6568	7409	macromolecule metabolic process	BP	1.17469e-11
GO:0022402	5.08728e-14	1127	1211	cell cycle process	BP	3.06852e-11
GO:0044238	5.19736e-14	7397	8373	primary metabolic process	BP	3.06852e-11
GO:0006412	8.27685e-14	543	569	translation	BP	4.6987e-11
GO:0008152	1.56557e-13	8011	9089	metabolic process	BP	8.29676e-11
GO:0006397	1.57391e-13	420	434	mRNA processing	BP	8.29676e-11
GO:0042254	2.21057e-13	294	300	ribosome biogenesis	BP	1.1251e-10
GO:0034645	3.94693e-13	3755	4189	cellular macromolecule biosynthetic process	BP	1.94189e-10
GO:0071704	5.87883e-13	7644	8667	organic substance metabolic process	BP	2.79908e-10
GO:0044265	8.36126e-13	824	880	cellular macromolecule catabolic process	BP	3.85663e-10
GO:0043043	1.05874e-12	560	590	peptide biosynthetic process	BP	4.73546e-10
GO:0071840	1.15769e-12	4778	5364	cellular component organization or biogenesis	BP	5.02574e-10
GO:0016072	3.14839e-12	273	279	rRNA metabolic process	BP	1.32772e-09
GO:0044085	4.19166e-12	2352	2601	cellular component biogenesis	BP	1.70305e-09
GO:0009059	4.26916e-12	3860	4316	macromolecule biosynthetic process	BP	1.70305e-09
GO:0070647	4.6152e-12	926	994	protein modification by small protein conjugation or removal	BP	1.79264e-09
GO:0006281	5.34031e-12	466	487	DNA repair	BP	2.0211e-09
GO:0018130	3.66955e-11	3287	3668	heterocycle biosynthetic process	BP	1.35406e-08
GO:0019438	4.20533e-11	3284	3665	aromatic compound biosynthetic process	BP	1.51392e-08
GO:0034654	5.47947e-11	3236	3611	nucleobase-containing compound biosynthetic process	BP	1.92564e-08
GO:0000375	7.31167e-11	289	297	RNA splicing, via transesterification reactions	BP	2.50977e-08
GO:0000377	1.0511e-10	286	294	RNA splicing, via transesterification reactions with bulged adenosine as nucleophile	BP	3.4476e-08
GO:0000398	1.0511e-10	286	294	mRNA splicing, via spliceosome	BP	3.4476e-08
GO:0008380	1.15691e-10	370	385	RNA splicing	BP	3.71216e-08
GO:0006364	1.39494e-10	243	249	rRNA processing	BP	4.3807e-08
GO:0071824	1.58932e-10	208	211	protein-DNA complex subunit organization	BP	4.88716e-08
GO:0006974	2.66206e-10	692	740	cellular response to DNA damage stimulus	BP	8.01878e-08
GO:1901362	3.31821e-10	3372	3772	organic cyclic compound biosynthetic process	BP	9.79535e-08
GO:0034622	3.78908e-10	815	879	cellular macromolecular complex assembly	BP	1.09661e-07
GO:0009057	4.11363e-10	989	1073	macromolecule catabolic process	BP	1.16764e-07
GO:0070727	4.4532e-10	1457	1599	cellular macromolecule localization	BP	1.24017e-07
GO:0007067	4.60201e-10	416	436	mitotic nuclear division	BP	1.25788e-07
GO:0043933	4.85278e-10	1567	1724	macromolecular complex subunit organization	BP	1.30231e-07
GO:0006325	5.6961e-10	581	618	chromatin organization	BP	1.50133e-07
GO:0044249	5.89553e-10	4553	5127	cellular biosynthetic process	BP	1.52663e-07
GO:0065004	6.04552e-10	182	184	protein-DNA complex assembly	BP	1.53848e-07
GO:0043604	6.42683e-10	607	649	amide biosynthetic process	BP	1.6078e-07
GO:0034613	7.88823e-10	1447	1589	cellular protein localization	BP	1.9405e-07
GO:0006399	8.80362e-10	165	166	tRNA metabolic process	BP	2.13019e-07
GO:1901576	1.04489e-09	4613	5198	organic substance biosynthetic process	BP	2.48752e-07
GO:0006259	1.21871e-09	807	870	DNA metabolic process	BP	2.85527e-07
GO:0032774	1.60639e-09	2893	3230	RNA biosynthetic process	BP	3.70474e-07
GO:0033365	1.67528e-09	779	841	protein localization to organelle	BP	3.80418e-07
GO:0071103	1.74488e-09	221	226	DNA conformation change	BP	3.90219e-07
GO:0009058	1.95228e-09	4664	5259	biosynthetic process	BP	4.28264e-07
GO:0006403	1.97303e-09	208	212	RNA localization	BP	4.28264e-07
GO:0044248	2.29472e-09	1530	1685	cellular catabolic process	BP	4.9087e-07
GO:0046907	2.57325e-09	1407	1547	intracellular transport	BP	5.42587e-07
GO:0051171	2.6225e-09	3234	3619	regulation of nitrogen compound metabolic process	BP	5.44657e-07
GO:0016043	2.65687e-09	4584	5167	cellular component organization	BP	5.44657e-07
GO:0032446	3.74916e-09	766	826	protein modification by small protein conjugation	BP	7.58049e-07
GO:0022411	4.41253e-09	449	475	cellular component disassembly	BP	8.80122e-07
GO:0006518	6.88286e-09	648	698	peptide metabolic process	BP	1.35455e-06
GO:0006511	7.68736e-09	485	515	ubiquitin-dependent protein catabolic process	BP	1.49297e-06
GO:0010468	1.41082e-08	3274	3672	regulation of gene expression	BP	2.70437e-06
GO:0065003	1.53638e-08	1354	1491	macromolecular complex assembly	BP	2.90731e-06
GO:0019219	2.93734e-08	3015	3377	regulation of nucleobase-containing compound metabolic process	BP	5.488e-06
GO:0006414	3.52761e-08	132	133	translational elongation	BP	6.50844e-06
GO:0043632	3.63004e-08	495	528	modification-dependent macromolecule catabolic process	BP	6.53237e-06
GO:0007059	3.66706e-08	296	309	chromosome segregation	BP	6.53237e-06
GO:0044770	3.67335e-08	484	516	cell cycle phase transition	BP	6.53237e-06
GO:0044772	4.2064e-08	463	493	mitotic cell cycle phase transition	BP	7.39124e-06
GO:0006402	4.45131e-08	209	216	mRNA catabolic process	BP	7.72956e-06
GO:0019941	5.88671e-08	489	522	modification-dependent protein catabolic process	BP	1.00529e-05
GO:0010629	5.92549e-08	1267	1395	negative regulation of gene expression	BP	1.00529e-05
GO:0000956	8.34624e-08	192	198	nuclear-transcribed mRNA catabolic process	BP	1.39989e-05
GO:0051641	8.48897e-08	2039	2272	cellular localization	BP	1.40783e-05
GO:0006886	8.83942e-08	959	1050	intracellular protein transport	BP	1.44966e-05
GO:0051236	9.10024e-08	179	183	establishment of RNA localization	BP	1.47604e-05
GO:0090305	9.34991e-08	241	250	nucleic acid phosphodiester bond hydrolysis	BP	1.50005e-05
GO:0097659	9.54474e-08	2785	3119	nucleic acid-templated transcription	BP	1.51484e-05
GO:0006351	9.87779e-08	2770	3102	transcription, DNA-templated	BP	1.55102e-05
GO:2000112	1.0766e-07	2951	3309	regulation of cellular macromolecule biosynthetic process	BP	1.6727e-05
GO:0019080	1.19068e-07	175	180	viral gene expression	BP	1.83067e-05
GO:0010608	1.27944e-07	411	437	posttranscriptional regulation of gene expression	BP	1.92615e-05
GO:0008033	1.29974e-07	109	109	tRNA processing	BP	1.92615e-05
GO:0050657	1.30498e-07	176	180	nucleic acid transport	BP	1.92615e-05
GO:0050658	1.30498e-07	176	180	RNA transport	BP	1.92615e-05
GO:0008104	1.40209e-07	2051	2287	protein localization	BP	2.04899e-05
GO:0070646	1.55556e-07	258	269	protein modification by small protein removal	BP	2.25098e-05
GO:0022607	1.60108e-07	2108	2352	cellular component assembly	BP	2.2734e-05
GO:0006405	1.60185e-07	128	129	RNA export from nucleus	BP	2.2734e-05
GO:0031123	1.6773e-07	108	108	RNA 3'-end processing	BP	2.35781e-05
GO:0051649	1.9269e-07	1621	1800	establishment of localization in cell	BP	2.6797e-05
GO:0006415	1.9426e-07	101	101	translational termination	BP	2.6797e-05
GO:0006401	1.98675e-07	231	241	RNA catabolic process	BP	2.71522e-05
GO:0045184	2.21412e-07	1700	1890	establishment of protein localization	BP	2.9982e-05
GO:0033036	2.41471e-07	2256	2522	macromolecule localization	BP	3.24011e-05
GO:0044257	2.59923e-07	569	613	cellular protein catabolic process	BP	3.45627e-05
GO:0010556	2.84854e-07	3021	3393	regulation of macromolecule biosynthetic process	BP	3.75396e-05
GO:0016567	3.09119e-07	686	744	protein ubiquitination	BP	4.00769e-05
GO:0051603	3.09537e-07	540	581	proteolysis involved in cellular protein catabolic process	BP	4.00769e-05
GO:0032543	3.15176e-07	117	118	mitochondrial translation	BP	4.04521e-05
GO:0000280	3.42837e-07	505	542	nuclear division	BP	4.3623e-05
GO:0071166	3.61699e-07	122	123	ribonucleoprotein complex localization	BP	4.56297e-05
GO:0043161	3.9633e-07	342	362	proteasome-mediated ubiquitin-dependent protein catabolic process	BP	4.95749e-05
GO:0009056	4.02921e-07	1776	1978	catabolic process	BP	4.97189e-05
GO:0043603	4.04219e-07	751	820	cellular amide metabolic process	BP	4.97189e-05
GO:0051168	4.16293e-07	180	185	nuclear export	BP	5.07809e-05
GO:0019083	4.48673e-07	164	169	viral transcription	BP	5.4282e-05
GO:0071426	4.7688e-07	120	121	ribonucleoprotein complex export from nucleus	BP	5.72256e-05
GO:1903320	5.44414e-07	254	266	regulation of protein modification by small protein conjugation or removal	BP	6.48028e-05
GO:0010498	6.47616e-07	366	389	proteasomal protein catabolic process	BP	7.64705e-05
GO:0006338	6.6234e-07	134	136	chromatin remodeling	BP	7.75884e-05
GO:0006354	6.78387e-07	117	118	DNA-templated transcription, elongation	BP	7.88424e-05
GO:0016579	7.51129e-07	243	254	protein deubiquitination	BP	8.66145e-05
GO:0000819	7.90886e-07	200	207	sister chromatid segregation	BP	9.04921e-05
GO:0033044	1.00035e-06	253	265	regulation of chromosome organization	BP	0.000113578
GO:0015931	1.04401e-06	207	215	nucleobase-containing compound transport	BP	0.000116968
GO:1902589	1.04605e-06	1324	1465	single-organism organelle organization	BP	0.000116968
GO:0090501	1.19998e-06	113	114	RNA phosphodiester bond hydrolysis	BP	0.000133171
GO:0018205	1.27043e-06	311	329	peptidyl-lysine modification	BP	0.000139936
GO:0072594	1.77784e-06	557	605	establishment of protein localization to organelle	BP	0.000194377
GO:0051726	1.86962e-06	838	918	regulation of cell cycle	BP	0.000202909
GO:0006611	1.93036e-06	167	172	protein export from nucleus	BP	0.000207972
GO:0070126	1.9902e-06	85	85	mitochondrial translational termination	BP	0.000212864
GO:0016569	2.20319e-06	446	479	covalent chromatin modification	BP	0.000233951
GO:0051252	2.21985e-06	2752	3090	regulation of RNA metabolic process	BP	0.000234036
GO:0070125	2.24514e-06	84	84	mitochondrial translational elongation	BP	0.000234067
GO:0070972	2.25186e-06	124	127	protein localization to endoplasmic reticulum	BP	0.000234067
GO:0032200	2.42562e-06	138	141	telomere organization	BP	0.000249165
GO:0048285	2.43088e-06	539	583	organelle fission	BP	0.000249165
GO:0098813	2.75958e-06	253	266	nuclear chromosome segregation	BP	0.000280907
GO:0015031	2.79999e-06	1566	1744	protein transport	BP	0.000283067
GO:0016458	3.05648e-06	187	194	gene silencing	BP	0.000306895
GO:0031326	3.20085e-06	3123	3515	regulation of cellular biosynthetic process	BP	0.00031922
GO:0060255	3.42542e-06	4306	4873	regulation of macromolecule metabolic process	BP	0.000339323
GO:0006302	3.58804e-06	186	193	double-strand break repair	BP	0.000353064
GO:0072599	4.20797e-06	104	106	establishment of protein localization to endoplasmic reticulum	BP	0.000411322
GO:0031396	4.44401e-06	233	245	regulation of protein ubiquitination	BP	0.000431537
GO:0000723	4.8579e-06	133	136	telomere maintenance	BP	0.000468644
GO:0031124	5.09853e-06	85	85	mRNA 3'-end processing	BP	0.000488664
GO:0006353	5.18604e-06	102	103	DNA-templated transcription, termination	BP	0.000489348
GO:0006406	5.20512e-06	103	104	mRNA export from nucleus	BP	0.000489348
GO:0071427	5.20512e-06	103	104	mRNA-containing ribonucleoprotein complex export from nucleus	BP	0.000489348
GO:0051301	6.2183e-06	481	520	cell division	BP	0.0005809
GO:0032392	6.51192e-06	83	83	DNA geometric change	BP	0.000604502
GO:0010564	6.75169e-06	487	527	regulation of cell cycle process	BP	0.000620431
GO:0000184	6.76758e-06	116	119	nuclear-transcribed mRNA catabolic process, nonsense-mediated decay	BP	0.000620431
GO:0045047	6.87569e-06	100	102	protein targeting to ER	BP	0.000626451
GO:0007062	7.21313e-06	117	119	sister chromatid cohesion	BP	0.000653164
GO:0034655	8.22098e-06	321	344	nucleobase-containing compound catabolic process	BP	0.000739888
GO:0010605	8.9362e-06	1859	2079	negative regulation of macromolecule metabolic process	BP	0.000799384
GO:0098781	9.35982e-06	97	98	ncRNA transcription	BP	0.000832234
GO:0009889	1.06742e-05	3154	3555	regulation of biosynthetic process	BP	0.000943422
GO:0016570	1.15024e-05	361	387	histone modification	BP	0.00101057
GO:0006613	1.21104e-05	96	98	cotranslational protein targeting to membrane	BP	0.00105769
GO:0006417	1.28975e-05	301	321	regulation of translation	BP	0.0011198
GO:0009892	1.30024e-05	2019	2262	negative regulation of metabolic process	BP	0.00112231
GO:0051028	1.32765e-05	139	143	mRNA transport	BP	0.00113931
GO:0019222	1.3616e-05	4610	5228	regulation of metabolic process	BP	0.00116169
GO:0044839	1.45369e-05	223	235	cell cycle G2/M phase transition	BP	0.00123313
GO:0006368	1.51835e-05	94	95	transcription elongation from RNA polymerase II promoter	BP	0.00128062
GO:2001141	1.56472e-05	2653	2983	regulation of RNA biosynthetic process	BP	0.00131223
GO:1903321	1.58282e-05	133	137	negative regulation of protein modification by small protein conjugation or removal	BP	0.00131991
GO:1901575	1.88993e-05	1446	1612	organic substance catabolic process	BP	0.00156715
GO:0015833	1.91751e-05	1578	1762	peptide transport	BP	0.00158114
GO:0034728	2.0244e-05	118	121	nucleosome organization	BP	0.00166001
GO:0006333	2.0373e-05	131	135	chromatin assembly or disassembly	BP	0.00166136
GO:0044033	2.17948e-05	194	205	multi-organism metabolic process	BP	0.00176754
GO:0006614	2.24843e-05	91	93	SRP-dependent cotranslational protein targeting to membrane	BP	0.00181349
GO:0010948	2.30315e-05	237	251	negative regulation of cell cycle process	BP	0.00184753
GO:0030163	2.39452e-05	674	738	protein catabolic process	BP	0.00191044
GO:0022618	2.427e-05	177	185	ribonucleoprotein complex assembly	BP	0.00192594
GO:0070925	2.46312e-05	602	657	organelle assembly	BP	0.00194415
GO:1903506	2.49683e-05	2641	2971	regulation of nucleic acid-templated transcription	BP	0.00196028
GO:0071826	2.6058e-05	187	196	ribonucleoprotein complex subunit organization	BP	0.00203501
GO:0040029	2.65462e-05	196	206	regulation of gene expression, epigenetic	BP	0.00206222
GO:0046700	2.67951e-05	346	373	heterocycle catabolic process	BP	0.00207066
GO:0006413	2.71587e-05	175	184	translational initiation	BP	0.00208783
GO:0032508	2.92757e-05	73	73	DNA duplex unwinding	BP	0.00223891
GO:0006355	3.09982e-05	2621	2949	regulation of transcription, DNA-templated	BP	0.00235842
GO:0031397	3.19647e-05	127	131	negative regulation of protein ubiquitination	BP	0.00241948
GO:0000086	3.26495e-05	214	226	G2/M transition of mitotic cell cycle	BP	0.00245871
GO:0042886	3.85625e-05	1590	1778	amide transport	BP	0.00288925
GO:0006323	3.90074e-05	138	143	DNA packaging	BP	0.00290782
GO:0006310	4.08126e-05	223	236	DNA recombination	BP	0.0030271
GO:0031323	4.24384e-05	4293	4868	regulation of cellular metabolic process	BP	0.00313196
GO:0044270	4.34164e-05	348	376	cellular nitrogen compound catabolic process	BP	0.00318819
GO:0080090	5.22518e-05	4171	4729	regulation of primary metabolic process	BP	0.003818
GO:0031047	5.33216e-05	126	130	gene silencing by RNA	BP	0.00387698
GO:0006369	5.5334e-05	67	67	termination of RNA polymerase II transcription	BP	0.00400357
GO:0071822	5.69314e-05	1239	1380	protein complex subunit organization	BP	0.00409906
GO:0051444	5.73663e-05	82	83	negative regulation of ubiquitin-protein transferase activity	BP	0.00411032
GO:0034502	7.08416e-05	67	67	protein localization to chromosome	BP	0.00505132
GO:0006334	7.17755e-05	94	96	nucleosome assembly	BP	0.0050707
GO:0051172	7.18006e-05	1126	1250	negative regulation of nitrogen compound metabolic process	BP	0.0050707
GO:1903311	7.44824e-05	113	116	regulation of mRNA metabolic process	BP	0.00523505
GO:0034248	7.5184e-05	330	355	regulation of cellular amide metabolic process	BP	0.00525932
GO:0033554	7.56482e-05	1487	1661	cellular response to stress	BP	0.00526683
GO:0032259	7.70247e-05	284	304	methylation	BP	0.00533749
GO:0043414	8.05304e-05	228	242	macromolecule methylation	BP	0.00555434
GO:0006400	8.66698e-05	65	65	tRNA modification	BP	0.00594998
GO:1901361	8.96193e-05	376	408	organic cyclic compound catabolic process	BP	0.00612398
GO:1903322	9.23297e-05	176	185	positive regulation of protein modification by small protein conjugation or removal	BP	0.00628012
GO:0007005	9.38058e-05	461	503	mitochondrion organization	BP	0.00635126
GO:1901991	9.93284e-05	185	195	negative regulation of mitotic cell cycle phase transition	BP	0.00669446
GO:0016073	0.000107668	79	80	snRNA metabolic process	BP	0.00722352
GO:0019439	0.000117669	355	385	aromatic compound catabolic process	BP	0.00785878
GO:1904667	0.000126675	76	77	negative regulation of ubiquitin protein ligase activity	BP	0.0084222
GO:0045786	0.000128613	479	522	negative regulation of cell cycle	BP	0.00848262
GO:1903362	0.000128733	229	244	regulation of cellular protein catabolic process	BP	0.00848262
GO:0006261	0.000137521	131	136	DNA-dependent DNA replication	BP	0.00902135
GO:0031145	0.000138492	76	77	anaphase-promoting complex-dependent catabolic process	BP	0.00904485
GO:0042273	0.000155183	58	58	ribosomal large subunit biogenesis	BP	0.0100903
GO:0045930	0.000160587	246	263	negative regulation of mitotic cell cycle	BP	0.0103959
GO:0007346	0.000173209	439	478	regulation of mitotic cell cycle	BP	0.0111467
GO:1901988	0.000173695	188	199	negative regulation of cell cycle phase transition	BP	0.0111467
GO:0051438	0.000177861	113	117	regulation of ubiquitin-protein transferase activity	BP	0.0113647
GO:1901990	0.000182712	282	303	regulation of mitotic cell cycle phase transition	BP	0.0116243
GO:1904666	0.000201914	87	89	regulation of ubiquitin protein ligase activity	BP	0.0127907
GO:0051437	0.000211811	73	74	positive regulation of ubiquitin-protein ligase activity involved in regulation of mitotic cell cycle transition	BP	0.0133604
GO:0006997	0.000260598	126	131	nucleus organization	BP	0.0162831
GO:0006479	0.000261456	146	153	protein methylation	BP	0.0162831
GO:0008213	0.000261456	146	153	protein alkylation	BP	0.0162831
GO:0000070	0.000262922	126	131	mitotic sister chromatid segregation	BP	0.0163056
GO:0032984	0.000265053	230	246	macromolecular complex disassembly	BP	0.016369
GO:0051439	0.0002735	71	72	regulation of ubiquitin-protein ligase activity involved in mitotic cell cycle	BP	0.0168203
GO:0031497	0.000276838	108	112	chromatin assembly	BP	0.0169129
GO:0090502	0.000277298	56	56	RNA phosphodiester bond hydrolysis, endonucleolytic	BP	0.0169129
GO:1901987	0.000282193	295	318	regulation of cell cycle phase transition	BP	0.0171406
GO:0051656	0.000284442	351	380	establishment of organelle localization	BP	0.0171812
GO:2001252	0.000285189	136	142	positive regulation of chromosome organization	BP	0.0171812
GO:0006513	0.000288519	57	57	protein monoubiquitination	BP	0.0173112
GO:0051436	0.00031073	70	71	negative regulation of ubiquitin-protein ligase activity involved in mitotic cell cycle	BP	0.0185683
GO:0051640	0.000315144	409	445	organelle localization	BP	0.0187562
GO:2000113	0.000344653	986	1096	negative regulation of cellular macromolecule biosynthetic process	BP	0.0204115
GO:0010558	0.000345724	1038	1155	negative regulation of macromolecule biosynthetic process	BP	0.0204115
GO:0051169	0.000373189	394	429	nuclear transport	BP	0.0219453
GO:0000075	0.000384238	201	214	cell cycle checkpoint	BP	0.0225054
GO:0009451	0.00039916	120	125	RNA modification	BP	0.023287
GO:0031398	0.000404481	161	170	positive regulation of protein ubiquitination	BP	0.0235045
GO:0016925	0.0004147	84	86	protein sumoylation	BP	0.0240038
GO:0031146	0.00041655	68	69	SCF-dependent proteasomal ubiquitin-dependent protein catabolic process	BP	0.0240167
GO:0009890	0.000453183	1098	1224	negative regulation of biosynthetic process	BP	0.0260271
GO:0007017	0.000488128	549	603	microtubule-based process	BP	0.0279255
GO:0009301	0.000495504	68	69	snRNA transcription	BP	0.0281294
GO:0042795	0.000495504	68	69	snRNA transcription from RNA polymerase II promoter	BP	0.0281294
GO:0045934	0.000499588	999	1112	negative regulation of nucleobase-containing compound metabolic process	BP	0.0282525
GO:0006383	0.000517013	52	52	transcription from RNA polymerase III promoter	BP	0.0291264
GO:0031327	0.000526174	1080	1204	negative regulation of cellular biosynthetic process	BP	0.0295298
GO:0006839	0.000539422	265	286	mitochondrial transport	BP	0.0301586
GO:0033043	0.000571004	934	1039	regulation of organelle organization	BP	0.0317713
GO:0010970	0.000574725	117	122	transport along microtubule	BP	0.0317713
GO:0099111	0.000574725	117	122	microtubule-based transport	BP	0.0317713
GO:0006913	0.00058282	387	422	nucleocytoplasmic transport	BP	0.0320986
GO:1904668	0.000589915	79	81	positive regulation of ubiquitin protein ligase activity	BP	0.0323686
GO:0044267	0.000607899	3616	4109	cellular protein metabolic process	BP	0.0332318
GO:0030490	0.000620835	50	50	maturation of SSU-rRNA	BP	0.0338138
GO:0042274	0.000627938	64	65	ribosomal small subunit biogenesis	BP	0.0340749
GO:0006119	0.000657286	93	97	oxidative phosphorylation	BP	0.0355368
GO:0048193	0.000682612	293	317	Golgi vesicle transport	BP	0.0367714
GO:0016236	0.000702497	231	248	macroautophagy	BP	0.0377049
GO:0006260	0.000760324	259	279	DNA replication	BP	0.0406608
GO:0051253	0.000775392	891	991	negative regulation of RNA metabolic process	BP	0.0413169
GO:0097711	0.000795182	92	95	ciliary basal body docking	BP	0.042219
GO:0000726	0.000816492	64	65	non-recombinational repair	BP	0.0431951
GO:0070271	0.000825951	1061	1186	protein complex biogenesis	BP	0.0435394
GO:0006352	0.000840492	183	195	DNA-templated transcription, initiation	BP	0.0441483
GO:0006461	0.000859992	1060	1185	protein complex assembly	BP	0.0450123
GO:0000209	0.000868068	255	275	protein polyubiquitination	BP	0.0452745
GO:0042787	0.000905043	181	193	protein ubiquitination involved in ubiquitin-dependent protein catabolic process	BP	0.0470367
GO:0051983	0.000974834	77	79	regulation of chromosome segregation	BP	0.0504861
GO:1903050	0.00098637	206	221	regulation of proteolysis involved in cellular protein catabolic process	BP	0.050905
GO:0006890	0.00103372	77	79	retrograde vesicle-mediated transport, Golgi to ER	BP	0.0531626
GO:0042773	0.0010444	78	81	ATP synthesis coupled electron transport	BP	0.0535257
GO:0070585	0.00106507	167	178	protein localization to mitochondrion	BP	0.0542718
GO:0036297	0.00106632	47	47	interstrand cross-link repair	BP	0.0542718
GO:2000058	0.00112488	97	101	regulation of protein ubiquitination involved in ubiquitin-dependent protein catabolic process	BP	0.0570559
GO:0006914	0.00114244	386	422	autophagy	BP	0.0577479
GO:0006289	0.0011755	108	113	nucleotide-excision repair	BP	0.0592162
GO:0042775	0.00119862	77	80	mitochondrial ATP synthesis coupled electron transport	BP	0.0601755
GO:0007051	0.00123536	132	139	spindle organization	BP	0.06181
GO:0072655	0.0012577	165	176	establishment of protein localization to mitochondrion	BP	0.062715
GO:0071806	0.00126636	59	60	protein transmembrane transport	BP	0.0628152
GO:0000082	0.00126822	215	231	G1/S transition of mitotic cell cycle	BP	0.0628152
GO:0043044	0.00128438	61	62	ATP-dependent chromatin remodeling	BP	0.063403
GO:0000910	0.00137414	119	125	cytokinesis	BP	0.0676076
GO:0000226	0.00138335	379	414	microtubule cytoskeleton organization	BP	0.0678347
GO:0031023	0.00138877	110	115	microtubule organizing center organization	BP	0.0678751
GO:0042176	0.00141803	329	359	regulation of protein catabolic process	BP	0.0690761
GO:0033045	0.00143146	61	62	regulation of sister chromatid segregation	BP	0.0695013
GO:2000060	0.00143854	84	87	positive regulation of protein ubiquitination involved in ubiquitin-dependent protein catabolic process	BP	0.0696159
GO:0017148	0.00146723	140	148	negative regulation of translation	BP	0.0707724
GO:0034508	0.00152189	44	44	centromere complex assembly	BP	0.0731699
GO:0051443	0.00156043	94	98	positive regulation of ubiquitin-protein transferase activity	BP	0.074779
GO:0034724	0.00158191	44	44	DNA replication-independent nucleosome organization	BP	0.0755633
GO:0016441	0.00161318	61	62	posttranscriptional gene silencing	BP	0.0768082
GO:0043488	0.00163526	126	133	regulation of mRNA stability	BP	0.0776092
GO:0000725	0.00172502	96	100	recombinational repair	BP	0.0816065
GO:1902679	0.0017762	849	946	negative regulation of RNA biosynthetic process	BP	0.0837596
GO:0009987	0.00179235	10349	11898	cellular process	BP	0.0842521
GO:0006336	0.00181857	43	43	DNA replication-independent nucleosome assembly	BP	0.085213
GO:0035194	0.00188963	60	61	posttranscriptional gene silencing by RNA	BP	0.0882624
GO:0000724	0.00191294	95	99	double-strand break repair via homologous recombination	BP	0.0890695
GO:0045814	0.00201433	81	84	negative regulation of gene expression, epigenetic	BP	0.0934955
GO:0006303	0.0020432	57	58	double-strand break repair via nonhomologous end joining	BP	0.094538
GO:0050684	0.00206784	84	87	regulation of mRNA processing	BP	0.0953792
GO:0043487	0.0021398	133	141	regulation of RNA stability	BP	0.0983906
GO:0032204	0.00220773	71	73	regulation of telomere maintenance	BP	0.101199
GO:0016050	0.00228907	310	338	vesicle organization	BP	0.104603
GO:0002220	0.00232882	91	95	innate immune response activating cell surface receptor signaling pathway	BP	0.105469
GO:0002223	0.00232882	91	95	stimulatory C-type lectin receptor signaling pathway	BP	0.105469
GO:0031329	0.00232947	521	576	regulation of cellular catabolic process	BP	0.105469
GO:0010833	0.00233939	70	72	telomere maintenance via telomere lengthening	BP	0.105511
GO:0009894	0.00234469	619	687	regulation of catabolic process	BP	0.105511
GO:1901566	0.00239965	1069	1201	organonitrogen compound biosynthetic process	BP	0.107656
GO:1902750	0.00241857	79	82	negative regulation of cell cycle G2/M phase transition	BP	0.108176
GO:0044843	0.00248038	224	242	cell cycle G1/S phase transition	BP	0.110605
GO:0051297	0.0025092	104	109	centrosome organization	BP	0.111554
GO:1903364	0.00252593	168	180	positive regulation of cellular protein catabolic process	BP	0.11196
GO:0006342	0.00256507	67	69	chromatin silencing	BP	0.113255
GO:0043241	0.00257049	202	218	protein complex disassembly	BP	0.113255
GO:1903507	0.00265246	839	936	negative regulation of nucleic acid-templated transcription	BP	0.116519
GO:0000288	0.00266209	68	70	nuclear-transcribed mRNA catabolic process, deadenylation-dependent decay	BP	0.116595
GO:0035195	0.00274968	57	58	gene silencing by miRNA	BP	0.120075
GO:0006521	0.00284718	53	54	regulation of cellular amino acid metabolic process	BP	0.123966
GO:0071478	0.0029477	139	148	cellular response to radiation	BP	0.127705
GO:0006508	0.00295036	1210	1360	proteolysis	BP	0.127705
GO:0045892	0.00297498	814	908	negative regulation of transcription, DNA-templated	BP	0.128394
GO:0010972	0.00299855	77	80	negative regulation of G2/M transition of mitotic cell cycle	BP	0.129034
GO:0006998	0.00306938	80	83	nuclear envelope organization	BP	0.131698
GO:0006360	0.00314602	55	56	transcription from RNA polymerase I promoter	BP	0.134595
GO:0033108	0.00318517	80	84	mitochondrial respiratory chain complex assembly	BP	0.135876
GO:0043966	0.00329822	55	56	histone H3 acetylation	BP	0.139838
GO:0065002	0.00330992	52	53	intracellular protein transmembrane transport	BP	0.139838
GO:0006626	0.00331219	126	134	protein targeting to mitochondrion	BP	0.139838
GO:0034249	0.00331594	150	160	negative regulation of cellular amide metabolic process	BP	0.139838
GO:0007006	0.00334612	98	103	mitochondrial membrane organization	BP	0.140709
GO:0007093	0.00346238	138	147	mitotic cell cycle checkpoint	BP	0.14501
GO:0031324	0.00346805	1746	1972	negative regulation of cellular metabolic process	BP	0.14501
GO:0035601	0.00377372	88	92	protein deacylation	BP	0.156858
GO:0098732	0.00377372	88	92	macromolecule deacylation	BP	0.156858
GO:0090090	0.0037833	145	155	negative regulation of canonical Wnt signaling pathway	BP	0.156858
GO:0030178	0.00382464	172	185	negative regulation of Wnt signaling pathway	BP	0.158128
GO:1903844	0.00403514	89	93	regulation of cellular response to transforming growth factor beta stimulus	BP	0.166365
GO:0006282	0.00409388	77	80	regulation of DNA repair	BP	0.168317
GO:0006475	0.00418006	128	136	internal protein amino acid acetylation	BP	0.171382
GO:0019538	0.00426851	3953	4509	protein metabolic process	BP	0.174524
GO:0031570	0.00434825	146	156	DNA integrity checkpoint	BP	0.177293
GO:0033047	0.00441517	52	53	regulation of mitotic sister chromatid segregation	BP	0.179526
GO:0051304	0.00451589	64	66	chromosome separation	BP	0.183117
GO:0071705	0.00454098	1748	1978	nitrogen compound transport	BP	0.18363
GO:0016574	0.0046137	38	38	histone ubiquitination	BP	0.186061
GO:0044786	0.00464268	38	38	cell cycle DNA replication	BP	0.186719
GO:0000462	0.00467775	36	36	maturation of SSU-rRNA from tricistronic rRNA transcript (SSU-rRNA, 5.8S rRNA, LSU-rRNA)	BP	0.187313
GO:0043631	0.00468281	38	38	RNA polyadenylation	BP	0.187313
GO:0031055	0.00479573	36	36	chromatin remodeling at centromere	BP	0.191311
GO:0070507	0.00484274	117	124	regulation of microtubule cytoskeleton organization	BP	0.192665
GO:0017015	0.00493722	87	91	regulation of transforming growth factor beta receptor signaling pathway	BP	0.195896
GO:0032784	0.00497672	37	37	regulation of DNA-templated transcription, elongation	BP	0.196934
GO:0006120	0.00527898	44	45	mitochondrial electron transport, NADH to ubiquinone	BP	0.208336
GO:0006378	0.00538395	37	37	mRNA polyadenylation	BP	0.211912
GO:0031331	0.00540253	301	330	positive regulation of cellular catabolic process	BP	0.212078
GO:0018393	0.00552454	125	133	internal peptidyl-lysine acetylation	BP	0.216292
GO:0038093	0.00554223	150	161	Fc receptor signaling pathway	BP	0.216411
GO:0016575	0.00584623	73	76	histone deacetylation	BP	0.227679
GO:0006476	0.00626387	83	87	protein deacetylation	BP	0.243302
GO:1902749	0.00630891	111	118	regulation of cell cycle G2/M phase transition	BP	0.244408
GO:1903008	0.00642008	93	98	organelle disassembly	BP	0.248064
GO:0010257	0.00653625	54	56	NADH dehydrogenase complex assembly	BP	0.250585
GO:0032981	0.00653625	54	56	mitochondrial respiratory chain complex I assembly	BP	0.250585
GO:0097031	0.00653625	54	56	mitochondrial respiratory chain complex I biogenesis	BP	0.250585
GO:0043038	0.00661326	49	50	amino acid activation	BP	0.25288
GO:0016573	0.00670729	123	131	histone acetylation	BP	0.255813
GO:0006278	0.00685417	61	63	RNA-dependent DNA biosynthetic process	BP	0.260741
GO:0071156	0.00693652	92	97	regulation of cell cycle arrest	BP	0.263196
GO:2001251	0.00721179	102	108	negative regulation of chromosome organization	BP	0.272939
GO:0030705	0.00726525	130	139	cytoskeleton-dependent intracellular transport	BP	0.274258
GO:0016197	0.00742769	226	246	endosomal transport	BP	0.279675
GO:0043039	0.00747321	48	49	tRNA aminoacylation	BP	0.280052
GO:2001020	0.00747565	148	159	regulation of response to DNA damage stimulus	BP	0.280052
GO:0000959	0.00754077	34	34	mitochondrial RNA metabolic process	BP	0.281777
GO:0006900	0.00757595	101	107	membrane budding	BP	0.282126
GO:0090150	0.00758836	320	354	establishment of protein localization to membrane	BP	0.282126
GO:0032206	0.00765482	48	49	positive regulation of telomere maintenance	BP	0.283882
GO:0006283	0.00771313	69	72	transcription-coupled nucleotide-excision repair	BP	0.285328
GO:0051031	0.00774123	34	34	tRNA transport	BP	0.285652
GO:0045787	0.00777526	273	299	positive regulation of cell cycle	BP	0.286192
GO:0006312	0.0078523	47	48	mitotic recombination	BP	0.288308
GO:0061077	0.0080037	58	60	chaperone-mediated protein folding	BP	0.293061
GO:0006605	0.00802144	561	627	protein targeting	BP	0.293061
GO:0002181	0.00805873	46	47	cytoplasmic translation	BP	0.293696
GO:0051306	0.00809687	47	48	mitotic sister chromatid separation	BP	0.294359
GO:0006473	0.00814759	147	158	protein acetylation	BP	0.295474
GO:0071897	0.00816757	173	187	DNA biosynthetic process	BP	0.295474
GO:0044773	0.00830949	90	95	mitotic DNA damage checkpoint	BP	0.298762
GO:1903052	0.00832808	153	165	positive regulation of proteolysis involved in cellular protein catabolic process	BP	0.298762
GO:0018394	0.00833491	129	138	peptidyl-lysine acetylation	BP	0.298762
GO:0042770	0.00833943	110	117	signal transduction in response to DNA damage	BP	0.298762
GO:1903845	0.00840717	60	62	negative regulation of cellular response to transforming growth factor beta stimulus	BP	0.30046
GO:1901659	0.00855088	46	47	glycosyl compound biosynthetic process	BP	0.304858
GO:0045727	0.00861868	89	94	positive regulation of translation	BP	0.305159
GO:0034080	0.00863999	32	32	CENP-A containing nucleosome assembly	BP	0.305159
GO:0061641	0.00863999	32	32	CENP-A containing chromatin organization	BP	0.305159
GO:0022904	0.00864204	89	95	respiratory electron transport chain	BP	0.305159
GO:0007004	0.00873965	59	61	telomere maintenance via telomerase	BP	0.307869
GO:0000077	0.00880947	137	147	DNA damage checkpoint	BP	0.30959
GO:0009161	0.00888005	242	266	ribonucleoside monophosphate metabolic process	BP	0.311329
GO:0006370	0.00896875	32	32	7-methylguanosine mRNA capping	BP	0.313694
GO:0030111	0.00902396	261	286	regulation of Wnt signaling pathway	BP	0.314879
GO:0008150	0.00933834	11222	12926	biological_process	BP	0.32508
GO:0070897	0.00999249	32	32	DNA-templated transcriptional preinitiation complex assembly	BP	0.34558
GO:0009126	0.00999747	232	255	purine nucleoside monophosphate metabolic process	BP	0.34558
GO:0009167	0.00999747	232	255	purine ribonucleoside monophosphate metabolic process	BP	0.34558
GO:0070911	0.0101262	31	31	global genome nucleotide-excision repair	BP	0.349213
GO:0009225	0.01026	32	32	nucleotide-sugar metabolic process	BP	0.351088
GO:0031929	0.010291	89	94	TOR signaling	BP	0.351088
GO:0030397	0.0103141	46	47	membrane disassembly	BP	0.351088
GO:0051081	0.0103141	46	47	nuclear envelope disassembly	BP	0.351088
GO:0010803	0.0103709	45	46	regulation of tumor necrosis factor-mediated signaling pathway	BP	0.351088
GO:0007091	0.0103947	45	46	metaphase/anaphase transition of mitotic cell cycle	BP	0.351088
GO:0010965	0.0103947	45	46	regulation of mitotic sister chromatid separation	BP	0.351088
GO:0044784	0.0103947	45	46	metaphase/anaphase transition of cell cycle	BP	0.351088
GO:1905818	0.0103947	45	46	regulation of chromosome separation	BP	0.351088
GO:0045005	0.01042	32	32	DNA-dependent DNA replication maintenance of fidelity	BP	0.351139
GO:0030512	0.0105089	58	60	negative regulation of transforming growth factor beta receptor signaling pathway	BP	0.353328
GO:0006409	0.0106131	32	32	tRNA export from nucleus	BP	0.355215
GO:0071431	0.0106131	32	32	tRNA-containing ribonucleoprotein complex export from nucleus	BP	0.355215
GO:0006298	0.0106721	31	31	mismatch repair	BP	0.356381
GO:0006418	0.0107669	45	46	tRNA aminoacylation for protein translation	BP	0.358734
GO:1902275	0.0108119	126	135	regulation of chromatin organization	BP	0.359423
GO:0051784	0.0108842	45	46	negative regulation of nuclear division	BP	0.360363
GO:0009163	0.010899	44	45	nucleoside biosynthetic process	BP	0.360363
GO:0010638	0.0109157	489	544	positive regulation of organelle organization	BP	0.360363
GO:1902115	0.0109378	126	135	regulation of organelle assembly	BP	0.360363
GO:0090068	0.0114139	201	219	positive regulation of cell cycle process	BP	0.375169
GO:0051098	0.0114381	265	291	regulation of binding	BP	0.375169
GO:0006361	0.0116347	31	31	transcription initiation from RNA polymerase I promoter	BP	0.380773
GO:0018193	0.0118375	910	1023	peptidyl-amino acid modification	BP	0.386008
GO:0044774	0.0118762	96	102	mitotic DNA integrity checkpoint	BP	0.386008
GO:0009411	0.0118871	115	123	response to UV	BP	0.386008
GO:0045815	0.0118993	54	56	positive regulation of gene expression, epigenetic	BP	0.386008
GO:0043623	0.0122146	469	523	cellular protein complex assembly	BP	0.394592
GO:0043624	0.0122203	171	186	cellular protein complex disassembly	BP	0.394592
GO:0016233	0.01225	44	45	telomere capping	BP	0.394592
GO:0044783	0.0122747	66	69	G1 DNA damage checkpoint	BP	0.394592
GO:0010212	0.0122976	132	142	response to ionizing radiation	BP	0.394592
GO:0061013	0.0123624	31	31	regulation of mRNA catabolic process	BP	0.39581
GO:0071158	0.0123968	76	80	positive regulation of cell cycle arrest	BP	0.396055
GO:0010389	0.0124783	103	110	regulation of G2/M transition of mitotic cell cycle	BP	0.397512
GO:0033238	0.0124963	64	67	regulation of cellular amine metabolic process	BP	0.397512
GO:0060271	0.0126698	282	310	cilium assembly	BP	0.402163
GO:1902108	0.0128888	55	57	regulation of mitochondrial membrane permeability involved in apoptotic process	BP	0.408239
GO:0009123	0.0131304	251	277	nucleoside monophosphate metabolic process	BP	0.415001
GO:0006367	0.0131987	140	151	transcription initiation from RNA polymerase II promoter	BP	0.41566
GO:0030071	0.0132358	43	44	regulation of mitotic metaphase/anaphase transition	BP	0.41566
GO:1902099	0.0132358	43	44	regulation of metaphase/anaphase transition of cell cycle	BP	0.41566
GO:0031571	0.0136205	65	68	mitotic G1 DNA damage checkpoint	BP	0.425709
GO:0044819	0.0136205	65	68	mitotic G1/S transition checkpoint	BP	0.425709
GO:1903313	0.0136423	44	45	positive regulation of mRNA metabolic process	BP	0.425709
GO:0018022	0.0137077	95	101	peptidyl-lysine methylation	BP	0.426848
GO:0000422	0.0138042	75	79	mitophagy	BP	0.428048
GO:0061726	0.0138042	75	79	mitochondrion disassembly	BP	0.428048
GO:0009303	0.0138741	29	29	rRNA transcription	BP	0.429313
GO:0034250	0.0141773	102	109	positive regulation of cellular amide metabolic process	BP	0.437776
GO:0044743	0.0144734	41	42	protein transmembrane import into intracellular organelle	BP	0.445985
GO:0019058	0.0146249	362	403	viral life cycle	BP	0.449716
GO:1901028	0.0147146	42	43	regulation of mitochondrial outer membrane permeabilization involved in apoptotic signaling pathway	BP	0.451534
GO:0009896	0.0150353	344	381	positive regulation of catabolic process	BP	0.460417
GO:1904356	0.0151816	54	56	regulation of telomere maintenance via telomere lengthening	BP	0.463146
GO:0046902	0.0151872	64	67	regulation of mitochondrial membrane permeability	BP	0.463146
GO:0032006	0.0153193	75	79	regulation of TOR signaling	BP	0.466212
GO:0006363	0.0154396	29	29	termination of RNA polymerase I transcription	BP	0.468906
GO:0016571	0.0155337	103	110	histone methylation	BP	0.470797
GO:0044782	0.0156945	286	315	cilium organization	BP	0.474695
GO:0038061	0.0157427	100	107	NIK/NF-kappaB signaling	BP	0.47518
GO:0008608	0.0157824	29	29	attachment of spindle microtubules to kinetochore	BP	0.475404
GO:0090101	0.0158728	85	90	negative regulation of transmembrane receptor protein serine/threonine kinase signaling pathway	BP	0.477154
GO:0006294	0.0159071	28	28	nucleotide-excision repair, preincision complex assembly	BP	0.477212
GO:2000779	0.0162178	42	43	regulation of double-strand break repair	BP	0.485548
GO:0016601	0.0163845	29	29	Rac protein signal transduction	BP	0.489545
GO:0008089	0.01662	28	28	anterograde axonal transport	BP	0.495579
GO:0007077	0.0167029	42	43	mitotic nuclear envelope disassembly	BP	0.495904
GO:0007030	0.0167109	94	100	Golgi organization	BP	0.495904
GO:0051648	0.0167599	213	233	vesicle localization	BP	0.495904
GO:0033260	0.0167873	29	29	nuclear DNA replication	BP	0.495904
GO:0060828	0.0167989	202	221	regulation of canonical Wnt signaling pathway	BP	0.495904
GO:0043276	0.0173065	29	29	anoikis	BP	0.509867
GO:0042255	0.0175541	49	51	ribosome assembly	BP	0.516134
GO:0035794	0.0177076	52	54	positive regulation of mitochondrial membrane permeability	BP	0.519611
GO:0006362	0.0177485	28	28	transcription elongation from RNA polymerase I promoter	BP	0.519778
GO:0006921	0.0179472	28	28	cellular component disassembly involved in execution phase of apoptosis	BP	0.52424
GO:0043486	0.0179719	40	41	histone exchange	BP	0.52424
GO:0048199	0.0180126	62	65	vesicle targeting, to, from or within Golgi	BP	0.52439
GO:0022900	0.0180552	90	97	electron transport chain	BP	0.524595
GO:0031297	0.0183502	28	28	replication fork processing	BP	0.531416
GO:0090288	0.0183619	102	109	negative regulation of cellular response to growth factor stimulus	BP	0.531416
GO:0009141	0.0184473	237	262	nucleoside triphosphate metabolic process	BP	0.532842
GO:0070979	0.018789	27	27	protein K11-linked ubiquitination	BP	0.540034
GO:0006448	0.0188253	27	27	regulation of translational elongation	BP	0.540034
GO:0007052	0.0188559	83	88	mitotic spindle organization	BP	0.540034
GO:1902850	0.0188559	83	88	microtubule cytoskeleton organization involved in mitosis	BP	0.540034
GO:0006457	0.0188792	189	207	protein folding	BP	0.540034
GO:0030488	0.0191217	27	27	tRNA methylation	BP	0.545912
GO:0072331	0.0193481	225	247	signal transduction by p53 class mediator	BP	0.550565
GO:0007099	0.019382	28	28	centriole replication	BP	0.550565
GO:0000122	0.0193966	561	627	negative regulation of transcription from RNA polymerase II promoter	BP	0.550565
GO:0009144	0.0197586	220	243	purine nucleoside triphosphate metabolic process	BP	0.559763
GO:0045839	0.0198488	40	41	negative regulation of mitotic nuclear division	BP	0.561241
GO:0006284	0.0200817	40	41	base-excision repair	BP	0.566376
GO:0000460	0.0201071	27	27	maturation of 5.8S rRNA	BP	0.566376
GO:0072384	0.0205768	62	65	organelle transport along microtubule	BP	0.578502
GO:0030518	0.020676	109	117	intracellular steroid hormone receptor signaling pathway	BP	0.580186
GO:0098727	0.020839	117	126	maintenance of cell number	BP	0.583652
GO:0009199	0.0210296	219	242	ribonucleoside triphosphate metabolic process	BP	0.587873
GO:0072395	0.0211912	61	64	signal transduction involved in cell cycle checkpoint	BP	0.590864
GO:1902808	0.0212167	27	27	positive regulation of cell cycle G1/S phase transition	BP	0.590864
GO:0030261	0.0216865	27	27	chromosome condensation	BP	0.602811
GO:0051348	0.021865	292	323	negative regulation of transferase activity	BP	0.60663
GO:0000732	0.0220716	27	27	strand displacement	BP	0.611215
GO:0032873	0.0221957	40	41	negative regulation of stress-activated MAPK cascade	BP	0.612352
GO:0070303	0.0221957	40	41	negative regulation of stress-activated protein kinase signaling cascade	BP	0.612352
GO:1902110	0.0222967	50	52	positive regulation of mitochondrial membrane permeability involved in apoptotic process	BP	0.612849
GO:1902686	0.0222967	50	52	mitochondrial outer membrane permeabilization involved in programmed cell death	BP	0.612849
GO:0038202	0.0224384	27	27	TORC1 signaling	BP	0.615595
GO:0051650	0.0225145	200	219	establishment of vesicle localization	BP	0.616538
GO:1902580	0.0226612	730	821	single-organism cellular localization	BP	0.619406
GO:0051123	0.0231047	26	26	RNA polymerase II transcriptional preinitiation complex assembly	BP	0.630361
GO:0050000	0.0231715	61	64	chromosome localization	BP	0.631016
GO:0072401	0.0233837	60	63	signal transduction involved in DNA integrity checkpoint	BP	0.634454
GO:0072422	0.0233837	60	63	signal transduction involved in DNA damage checkpoint	BP	0.634454
GO:0030262	0.0237159	26	26	apoptotic nuclear changes	BP	0.642287
GO:1902017	0.0239502	39	40	regulation of cilium assembly	BP	0.647446
GO:0006901	0.0242274	59	62	vesicle coating	BP	0.653741
GO:0000083	0.0246188	26	26	regulation of transcription involved in G1/S transition of mitotic cell cycle	BP	0.66299
GO:0007088	0.0246973	131	142	regulation of mitotic nuclear division	BP	0.66299
GO:0070198	0.0247049	26	26	protein localization to chromosome, telomeric region	BP	0.66299
GO:0006359	0.0247761	26	26	regulation of transcription from RNA polymerase III promoter	BP	0.663258
GO:0097345	0.0248048	49	51	mitochondrial outer membrane permeabilization	BP	0.663258
GO:1904353	0.0248948	26	26	regulation of telomere capping	BP	0.664463
GO:0035148	0.0249686	115	124	tube formation	BP	0.665229
GO:0051293	0.0250322	26	26	establishment of spindle localization	BP	0.665721
GO:0051303	0.0255557	60	63	establishment of chromosome localization	BP	0.678422
GO:0051865	0.0260784	49	51	protein autoubiquitination	BP	0.691055
GO:0019827	0.026218	114	123	stem cell population maintenance	BP	0.693509
GO:0051099	0.0262816	130	141	positive regulation of binding	BP	0.693946
GO:0090559	0.0263394	68	72	regulation of membrane permeability	BP	0.694203
GO:0033683	0.0264272	37	38	nucleotide-excision repair, DNA incision	BP	0.694203
GO:2000134	0.0264324	87	93	negative regulation of G1/S transition of mitotic cell cycle	BP	0.694203
GO:0030330	0.0267272	96	103	DNA damage response, signal transduction by p53 class mediator	BP	0.699475
GO:2000045	0.026732	122	132	regulation of G1/S transition of mitotic cell cycle	BP	0.699475
GO:0031365	0.0267753	25	25	N-terminal protein amino acid modification	BP	0.699475
GO:0006270	0.0269366	38	39	DNA replication initiation	BP	0.702446
GO:0071482	0.0273024	86	92	cellular response to light stimulus	BP	0.710311
GO:0099518	0.0273344	38	39	vesicle cytoskeletal trafficking	BP	0.710311
GO:0043393	0.0274002	155	169	regulation of protein binding	BP	0.710768
GO:0031056	0.0276815	105	113	regulation of histone modification	BP	0.716806
GO:0072657	0.0278762	421	472	protein localization to membrane	BP	0.720582
GO:0072665	0.0282824	37	38	protein localization to vacuole	BP	0.72962
GO:0072413	0.0284236	58	61	signal transduction involved in mitotic cell cycle checkpoint	BP	0.72962
GO:1902402	0.0284236	58	61	signal transduction involved in mitotic DNA damage checkpoint	BP	0.72962
GO:1902403	0.0284236	58	61	signal transduction involved in mitotic DNA integrity checkpoint	BP	0.72962
GO:0009452	0.0288306	36	37	7-methylguanosine RNA capping	BP	0.737505
GO:0036260	0.0288306	36	37	RNA capping	BP	0.737505
GO:0061014	0.0292202	25	25	positive regulation of mRNA catabolic process	BP	0.745948
GO:0009205	0.0292618	213	236	purine ribonucleoside triphosphate metabolic process	BP	0.745948
GO:0007131	0.0293689	37	38	reciprocal meiotic recombination	BP	0.7461
GO:0035825	0.0293689	37	38	reciprocal DNA recombination	BP	0.7461
GO:0048207	0.0295287	57	60	vesicle targeting, rough ER to cis-Golgi	BP	0.747587
GO:0048208	0.0295287	57	60	COPII vesicle coating	BP	0.747587
GO:0043462	0.0300684	46	48	regulation of ATPase activity	BP	0.759949
GO:0048538	0.0302377	37	38	thymus development	BP	0.76292
GO:1902745	0.0305919	24	24	positive regulation of lamellipodium organization	BP	0.769711
GO:0043412	0.0306111	3077	3513	macromolecule modification	BP	0.769711
GO:0001510	0.0306812	57	60	RNA methylation	BP	0.77016
GO:0019751	0.0307583	77	82	polyol metabolic process	BP	0.770784
GO:0048284	0.0309202	170	186	organelle fusion	BP	0.773529
GO:0000715	0.031221	23	23	nucleotide-excision repair, DNA damage recognition	BP	0.779303
GO:0072431	0.0313094	57	60	signal transduction involved in mitotic G1 DNA damage checkpoint	BP	0.779303
GO:1902400	0.0313094	57	60	intracellular signal transduction involved in G1 DNA damage checkpoint	BP	0.779303
GO:1903749	0.0315783	93	100	positive regulation of establishment of protein localization to mitochondrion	BP	0.784674
GO:2001238	0.0316888	47	49	positive regulation of extrinsic apoptotic signaling pathway	BP	0.786094
GO:0070536	0.0317554	24	24	protein K63-linked deubiquitination	BP	0.786427
GO:0097194	0.0318803	67	71	execution phase of apoptosis	BP	0.788197
GO:0006366	0.0320041	1517	1722	transcription from RNA polymerase II promoter	BP	0.789935
GO:1905330	0.0322501	151	165	regulation of morphogenesis of an epithelium	BP	0.794677
GO:0031647	0.0327551	199	219	regulation of protein stability	BP	0.805775
GO:0034968	0.0330053	85	91	histone lysine methylation	BP	0.809279
GO:0022406	0.0330072	154	168	membrane docking	BP	0.809279
GO:0060968	0.0333764	47	49	regulation of gene silencing	BP	0.813634
GO:0032781	0.0334304	35	36	positive regulation of ATPase activity	BP	0.813634
GO:0031060	0.0334436	47	49	regulation of histone methylation	BP	0.813634
GO:0098840	0.033487	46	48	protein transport along microtubule	BP	0.813634
GO:0099118	0.033487	46	48	microtubule-based protein transport	BP	0.813634
GO:0006296	0.0335156	35	36	nucleotide-excision repair, DNA incision, 5'-to lesion	BP	0.813634
GO:0042769	0.033681	34	35	DNA damage response, detection of DNA damage	BP	0.814361
GO:0008334	0.0337072	23	23	histone mRNA metabolic process	BP	0.814361
GO:0045732	0.0337268	220	243	positive regulation of protein catabolic process	BP	0.814361
GO:0021915	0.0337662	128	139	neural tube development	BP	0.814361
GO:0036503	0.0338371	84	90	ERAD pathway	BP	0.814741
GO:1901030	0.0339792	35	36	positive regulation of mitochondrial outer membrane permeabilization involved in apoptotic signaling pathway	BP	0.81683
GO:0000027	0.0341155	22	22	ribosomal large subunit assembly	BP	0.818772
GO:0006977	0.0344764	56	59	DNA damage response, signal transduction by p53 class mediator resulting in cell cycle arrest	BP	0.82609
GO:0043967	0.0349038	57	60	histone H4 acetylation	BP	0.834977
GO:0000722	0.0350281	35	36	telomere maintenance via recombination	BP	0.836593
GO:0070936	0.035287	46	48	protein K48-linked ubiquitination	BP	0.841415
GO:0048524	0.0355169	91	98	positive regulation of viral process	BP	0.844499
GO:0030514	0.0355308	36	37	negative regulation of BMP signaling pathway	BP	0.844499
GO:0019068	0.0355911	35	36	virion assembly	BP	0.844573
GO:1905515	0.0356583	47	49	non-motile cilium assembly	BP	0.844809
GO:1905269	0.0365616	75	80	positive regulation of chromatin organization	BP	0.864823
GO:0042455	0.0367467	34	35	ribonucleoside biosynthetic process	BP	0.86781
GO:0046034	0.0369241	193	214	ATP metabolic process	BP	0.870607
GO:0031577	0.0370509	35	36	spindle checkpoint	BP	0.872204
GO:1903902	0.0371622	82	88	positive regulation of viral life cycle	BP	0.873431
GO:0034243	0.0375071	23	23	regulation of transcription elongation from RNA polymerase II promoter	BP	0.879049
GO:0046782	0.0375204	54	57	regulation of viral transcription	BP	0.879049
GO:0032210	0.037677	46	48	regulation of telomere maintenance via telomerase	BP	0.881319
GO:0051310	0.0379124	46	48	metaphase plate congression	BP	0.884296
GO:0042073	0.0379241	45	47	intraciliary transport	BP	0.884296
GO:1900087	0.0381003	23	23	positive regulation of G1/S transition of mitotic cell cycle	BP	0.887005
GO:0007032	0.0387764	65	69	endosome organization	BP	0.901323
GO:0045806	0.0388388	35	36	negative regulation of endocytosis	BP	0.901353
GO:0097576	0.039447	34	35	vacuole fusion	BP	0.913034
GO:0090175	0.0395139	98	106	regulation of establishment of planar polarity	BP	0.913034
GO:0034644	0.0395277	64	68	cellular response to UV	BP	0.913034
GO:1901989	0.0398582	55	58	positive regulation of cell cycle phase transition	BP	0.91923
GO:0000469	0.0402623	22	22	cleavage involved in rRNA processing	BP	0.9271
GO:0022616	0.0403722	22	22	DNA strand elongation	BP	0.928182
GO:0032886	0.0407254	134	146	regulation of microtubule-based process	BP	0.934518
GO:1902582	0.0408139	563	633	single-organism intracellular transport	BP	0.934518
GO:0007098	0.0408377	74	79	centrosome cycle	BP	0.934518
GO:0007050	0.0410156	204	225	cell cycle arrest	BP	0.937136
GO:0006379	0.0410857	22	22	mRNA cleavage	BP	0.937287
GO:0070199	0.0419598	22	22	establishment of protein localization to chromosome	BP	0.95575
GO:0060071	0.0424668	97	105	Wnt signaling pathway, planar cell polarity pathway	BP	0.965181
GO:0032786	0.042641	22	22	positive regulation of DNA-templated transcription, elongation	BP	0.965181
GO:0060260	0.0426465	22	22	regulation of transcription initiation from RNA polymerase II promoter	BP	0.965181
GO:0098876	0.0426896	64	68	vesicle-mediated transport to the plasma membrane	BP	0.965181
GO:0045333	0.0427008	145	160	cellular respiration	BP	0.965181
GO:1904358	0.0427816	34	35	positive regulation of telomere maintenance via telomere lengthening	BP	0.96553
GO:0007179	0.0429688	141	154	transforming growth factor beta receptor signaling pathway	BP	0.968275
GO:0047496	0.043659	34	35	vesicle transport along microtubule	BP	0.982327
GO:0033077	0.0438751	54	57	T cell differentiation in thymus	BP	0.985686
GO:0002429	0.044105	209	231	immune response-activating cell surface receptor signaling pathway	BP	0.98857
GO:0000470	0.0441704	21	21	maturation of LSU-rRNA	BP	0.98857
GO:0016331	0.0442043	116	126	morphogenesis of embryonic epithelium	BP	0.98857
GO:0000717	0.0444951	21	21	nucleotide-excision repair, DNA duplex unwinding	BP	0.993568
GO:0043647	0.0446789	54	57	inositol phosphate metabolic process	BP	0.996165
GO:0000729	0.0448251	22	22	DNA double-strand break processing	BP	0.997771
GO:0048024	0.0448862	54	57	regulation of mRNA splicing, via spliceosome	BP	0.997771
GO:0001701	0.0453055	243	269	in utero embryonic development	BP	1
GO:0046605	0.0454079	44	46	regulation of centrosome cycle	BP	1
GO:0010569	0.0456773	22	22	regulation of double-strand break repair via homologous recombination	BP	1
GO:0000291	0.0457956	32	33	nuclear-transcribed mRNA catabolic process, exonucleolytic	BP	1
GO:0010390	0.0459929	22	22	histone monoubiquitination	BP	1
GO:0048013	0.0461337	80	86	ephrin receptor signaling pathway	BP	1
GO:0007064	0.0462384	22	22	mitotic sister chromatid cohesion	BP	1
GO:0001838	0.047107	98	106	embryonic epithelial tube formation	BP	1
GO:0042177	0.0472102	87	94	negative regulation of protein catabolic process	BP	1
GO:0033046	0.0473749	33	34	negative regulation of sister chromatid segregation	BP	1
GO:0051985	0.0473749	33	34	negative regulation of chromosome segregation	BP	1
GO:0090181	0.0477295	21	21	regulation of cholesterol metabolic process	BP	1
GO:0051173	0.0479934	1301	1477	positive regulation of nitrogen compound metabolic process	BP	1
GO:0032205	0.0480751	33	34	negative regulation of telomere maintenance	BP	1
GO:1902806	0.0481437	130	142	regulation of cell cycle G1/S phase transition	BP	1
GO:0090630	0.0482563	63	67	activation of GTPase activity	BP	1
GO:0016578	0.0487697	21	21	histone deubiquitination	BP	1
GO:1903747	0.0488803	104	113	regulation of establishment of protein localization to mitochondrion	BP	1
GO:1905710	0.0492297	52	55	positive regulation of membrane permeability	BP	1
GO:1902807	0.0495132	88	95	negative regulation of cell cycle G1/S phase transition	BP	1
GO:0000289	0.0495455	33	34	nuclear-transcribed mRNA poly(A) tail shortening	BP	1
GO:0061640	0.0497094	43	45	cytoskeleton-dependent cytokinesis	BP	1
GO:0090503	0.0501867	33	34	RNA phosphodiester bond hydrolysis, exonucleolytic	BP	1
GO:0042776	0.0502342	19	19	mitochondrial ATP synthesis coupled proton transport	BP	1
GO:0051984	0.0502552	21	21	positive regulation of chromosome segregation	BP	1
GO:0051569	0.0503797	21	21	regulation of histone H3-K4 methylation	BP	1
GO:0006612	0.0504063	162	180	protein targeting to membrane	BP	1
GO:1900034	0.0505977	71	76	regulation of cellular response to heat	BP	1
GO:0021904	0.0506029	21	21	dorsal/ventral neural tube patterning	BP	1
GO:0097352	0.0513788	32	33	autophagosome maturation	BP	1
GO:0002768	0.0514723	229	254	immune response-regulating cell surface receptor signaling pathway	BP	1
GO:1903432	0.0519801	21	21	regulation of TORC1 signaling	BP	1
GO:0061136	0.0520788	128	140	regulation of proteasomal protein catabolic process	BP	1
GO:0016055	0.052621	385	431	Wnt signaling pathway	BP	1
GO:0198738	0.052621	385	431	cell-cell signaling by wnt	BP	1
GO:0009147	0.0527428	20	20	pyrimidine nucleoside triphosphate metabolic process	BP	1
GO:2000209	0.0528203	21	21	regulation of anoikis	BP	1
GO:0051052	0.0528386	305	340	regulation of DNA metabolic process	BP	1
GO:0032092	0.0533016	70	75	positive regulation of protein binding	BP	1
GO:0006293	0.0537627	20	20	nucleotide-excision repair, preincision complex stabilization	BP	1
GO:0006295	0.0537627	20	20	nucleotide-excision repair, DNA incision, 3'-to lesion	BP	1
GO:1990542	0.0540273	66	71	mitochondrial transmembrane transport	BP	1
GO:0051973	0.0541312	32	33	positive regulation of telomerase activity	BP	1
GO:0045862	0.0545565	299	334	positive regulation of proteolysis	BP	1
GO:0090114	0.0546201	60	64	COPII-coated vesicle budding	BP	1
GO:0006490	0.0550858	20	20	oligosaccharide-lipid intermediate biosynthetic process	BP	1
GO:0031503	0.0553537	103	112	protein complex localization	BP	1
GO:0090263	0.055536	102	111	positive regulation of canonical Wnt signaling pathway	BP	1
GO:0051204	0.0557531	31	32	protein insertion into mitochondrial membrane	BP	1
GO:0051054	0.0560768	175	193	positive regulation of DNA metabolic process	BP	1
GO:0009226	0.0568508	20	20	nucleotide-sugar biosynthetic process	BP	1
GO:0031050	0.0572521	32	33	dsRNA fragmentation	BP	1
GO:0035196	0.0572521	32	33	production of miRNAs involved in gene silencing by miRNA	BP	1
GO:0070918	0.0572521	32	33	production of small RNA involved in gene silencing by RNA	BP	1
GO:0000737	0.0574175	20	20	DNA catabolic process, endonucleolytic	BP	1
GO:0045910	0.0583423	20	20	negative regulation of DNA recombination	BP	1
GO:0043628	0.0585709	19	19	ncRNA 3'-end processing	BP	1
GO:0000183	0.0590021	18	18	chromatin silencing at rDNA	BP	1
GO:0008088	0.0590937	41	43	axo-dendritic transport	BP	1
GO:0043928	0.0592078	30	31	exonucleolytic nuclear-transcribed mRNA catabolic process involved in deadenylation-dependent decay	BP	1
GO:0006888	0.0592926	149	164	ER to Golgi vesicle-mediated transport	BP	1
GO:0051568	0.0595026	41	43	histone H3-K4 methylation	BP	1
GO:0035307	0.0595591	31	32	positive regulation of protein dephosphorylation	BP	1
GO:0033048	0.0596096	31	32	negative regulation of mitotic sister chromatid segregation	BP	1
GO:0072175	0.0596317	103	112	epithelial tube formation	BP	1
GO:0007033	0.0598354	142	156	vacuole organization	BP	1
GO:0031338	0.0598898	51	54	regulation of vesicle fusion	BP	1
GO:1901564	0.0599636	1670	1908	organonitrogen compound metabolic process	BP	1
GO:0071479	0.0603798	59	63	cellular response to ionizing radiation	BP	1
GO:0032212	0.0604438	31	32	positive regulation of telomere maintenance via telomerase	BP	1
GO:0042451	0.0610366	19	19	purine nucleoside biosynthetic process	BP	1
GO:0046129	0.0610366	19	19	purine ribonucleoside biosynthetic process	BP	1
GO:0000731	0.0612252	68	73	DNA synthesis involved in DNA repair	BP	1
GO:0080135	0.0614824	496	558	regulation of cellular response to stress	BP	1
GO:0016032	0.0626525	729	827	viral process	BP	1
GO:0032465	0.0628881	50	53	regulation of cytokinesis	BP	1
GO:0006488	0.0633404	19	19	dolichol-linked oligosaccharide biosynthetic process	BP	1
GO:0040014	0.06351	50	53	regulation of multicellular organism growth	BP	1
GO:0046329	0.0637284	31	32	negative regulation of JNK cascade	BP	1
GO:1901992	0.0642503	50	53	positive regulation of mitotic cell cycle phase transition	BP	1
GO:0051225	0.0647348	77	83	spindle assembly	BP	1
GO:0031058	0.0649647	68	73	positive regulation of histone modification	BP	1
GO:0030010	0.0651169	86	93	establishment of cell polarity	BP	1
GO:0035902	0.0656815	19	19	response to immobilization stress	BP	1
GO:0046785	0.0659629	50	53	microtubule polymerization	BP	1
GO:0001841	0.0660773	85	92	neural tube formation	BP	1
GO:0006739	0.0660775	30	31	NADP metabolic process	BP	1
GO:0009156	0.066946	73	79	ribonucleoside monophosphate biosynthetic process	BP	1
GO:0016482	0.0670132	118	129	cytosolic transport	BP	1
GO:0040001	0.0673494	19	19	establishment of mitotic spindle localization	BP	1
GO:0007063	0.067596	19	19	regulation of sister chromatid cohesion	BP	1
GO:0071459	0.0677467	19	19	protein localization to chromosome, centromeric region	BP	1
GO:0033522	0.0679956	19	19	histone H2A ubiquitination	BP	1
GO:0001522	0.068252	18	18	pseudouridine synthesis	BP	1
GO:0045724	0.0683027	19	19	positive regulation of cilium assembly	BP	1
GO:0043484	0.0686959	84	91	regulation of RNA splicing	BP	1
GO:0045103	0.0687101	30	31	intermediate filament-based process	BP	1
GO:0044403	0.0687124	753	855	symbiosis, encompassing mutualism through parasitism	BP	1
GO:0038094	0.0687925	58	62	Fc-gamma receptor signaling pathway	BP	1
GO:0034661	0.0688869	19	19	ncRNA catabolic process	BP	1
GO:0097191	0.0689832	170	188	extrinsic apoptotic signaling pathway	BP	1
GO:0008625	0.0693373	66	71	extrinsic apoptotic signaling pathway via death domain receptors	BP	1
GO:0060425	0.0696213	40	42	lung morphogenesis	BP	1
GO:0051653	0.0696219	30	31	spindle localization	BP	1
GO:0051972	0.0699445	40	42	regulation of telomerase activity	BP	1
GO:1904886	0.0701782	19	19	beta-catenin destruction complex disassembly	BP	1
GO:0001844	0.0703221	29	30	protein insertion into mitochondrial membrane involved in apoptotic signaling pathway	BP	1
GO:0051647	0.0706687	19	19	nucleus localization	BP	1
GO:0031440	0.0707027	19	19	regulation of mRNA 3'-end processing	BP	1
GO:0061024	0.0707459	820	929	membrane organization	BP	1
GO:0001736	0.071893	106	116	establishment of planar polarity	BP	1
GO:0007164	0.071893	106	116	establishment of tissue polarity	BP	1
GO:1901976	0.0719909	30	31	regulation of cell cycle checkpoint	BP	1
GO:0051383	0.0722295	18	18	kinetochore organization	BP	1
GO:0033233	0.0723577	18	18	regulation of protein sumoylation	BP	1
GO:0001738	0.0724689	114	125	morphogenesis of a polarized epithelium	BP	1
GO:0098534	0.0724865	30	31	centriole assembly	BP	1
GO:0032986	0.0725843	18	18	protein-DNA complex disassembly	BP	1
GO:0001843	0.0730491	75	81	neural tube closure	BP	1
GO:0060606	0.0730491	75	81	tube closure	BP	1
GO:1990182	0.0732267	18	18	exosomal secretion	BP	1
GO:0007034	0.0734881	92	100	vacuolar transport	BP	1
GO:0045948	0.0735974	18	18	positive regulation of translational initiation	BP	1
GO:1990089	0.0737856	39	41	response to nerve growth factor	BP	1
GO:1902581	0.0739032	57	61	multi-organism cellular localization	BP	1
GO:1902583	0.0739032	57	61	multi-organism intracellular transport	BP	1
GO:0060544	0.0744149	18	18	regulation of necroptotic process	BP	1
GO:0045841	0.0748108	29	30	negative regulation of mitotic metaphase/anaphase transition	BP	1
GO:1902100	0.0748108	29	30	negative regulation of metaphase/anaphase transition of cell cycle	BP	1
GO:1905819	0.0748108	29	30	negative regulation of chromosome separation	BP	1
GO:2000816	0.0748108	29	30	negative regulation of mitotic sister chromatid separation	BP	1
GO:0021871	0.0748954	18	18	forebrain regionalization	BP	1
GO:0036257	0.075056	29	30	multivesicular body organization	BP	1
GO:2000142	0.0754191	29	30	regulation of DNA-templated transcription, initiation	BP	1
GO:2001236	0.0755482	122	134	regulation of extrinsic apoptotic signaling pathway	BP	1
GO:0009127	0.0758687	63	68	purine nucleoside monophosphate biosynthetic process	BP	1
GO:0009168	0.0758687	63	68	purine ribonucleoside monophosphate biosynthetic process	BP	1
GO:0031498	0.0763008	18	18	chromatin disassembly	BP	1
GO:1903146	0.0763544	48	51	regulation of mitophagy	BP	1
GO:0061213	0.0767051	18	18	positive regulation of mesonephros development	BP	1
GO:0032024	0.0769309	48	51	positive regulation of insulin secretion	BP	1
GO:0045104	0.0769358	29	30	intermediate filament cytoskeleton organization	BP	1
GO:0031330	0.0772817	121	133	negative regulation of cellular catabolic process	BP	1
GO:0006091	0.0773033	283	318	generation of precursor metabolites and energy	BP	1
GO:0051294	0.0774168	18	18	establishment of spindle orientation	BP	1
GO:2001022	0.0778053	65	70	positive regulation of response to DNA damage stimulus	BP	1
GO:0035735	0.0781712	38	40	intraciliary transport involved in cilium assembly	BP	1
GO:0034453	0.0783135	18	18	microtubule anchoring	BP	1
GO:1901796	0.0785699	145	160	regulation of signal transduction by p53 class mediator	BP	1
GO:1990126	0.0786181	18	18	retrograde transport, endosome to plasma membrane	BP	1
GO:0016226	0.0786223	17	17	iron-sulfur cluster assembly	BP	1
GO:0031163	0.0786223	17	17	metallo-sulfur cluster assembly	BP	1
GO:0010458	0.0787455	28	29	exit from mitosis	BP	1
GO:0090312	0.0788798	18	18	positive regulation of protein deacetylation	BP	1
GO:0016180	0.0791455	18	18	snRNA processing	BP	1
GO:0044419	0.0796475	754	857	interspecies interaction between organisms	BP	1
GO:0001824	0.0796878	48	51	blastocyst development	BP	1
GO:0009124	0.0798601	79	86	nucleoside monophosphate biosynthetic process	BP	1
GO:0075733	0.0803097	56	60	intracellular transport of virus	BP	1
GO:1904036	0.0803223	28	29	negative regulation of epithelial cell apoptotic process	BP	1
GO:0038179	0.0807736	29	30	neurotrophin signaling pathway	BP	1
GO:0051298	0.0809123	57	61	centrosome duplication	BP	1
GO:0009148	0.0810749	17	17	pyrimidine nucleoside triphosphate biosynthetic process	BP	1
GO:0010592	0.0813577	17	17	positive regulation of lamellipodium assembly	BP	1
GO:1990090	0.0815535	38	40	cellular response to nerve growth factor stimulus	BP	1
GO:0006450	0.0817109	17	17	regulation of translational fidelity	BP	1
GO:0043543	0.0824094	168	186	protein acylation	BP	1
GO:0038095	0.0830055	104	114	Fc-epsilon receptor signaling pathway	BP	1
GO:0044803	0.0830429	28	29	multi-organism membrane organization	BP	1
GO:0045739	0.0831807	38	40	positive regulation of DNA repair	BP	1
GO:0071173	0.0832166	28	29	spindle assembly checkpoint	BP	1
GO:0044764	0.0832766	732	832	multi-organism cellular process	BP	1
GO:0002433	0.0834359	56	60	immune response-regulating cell surface receptor signaling pathway involved in phagocytosis	BP	1
GO:0038096	0.0834359	56	60	Fc-gamma receptor signaling pathway involved in phagocytosis	BP	1
GO:0071174	0.0837205	28	29	mitotic spindle checkpoint	BP	1
GO:2000573	0.0839091	56	60	positive regulation of DNA biosynthetic process	BP	1
GO:0000394	0.0839813	17	17	RNA splicing, via endonucleolytic cleavage and ligation	BP	1
GO:0036258	0.0839933	28	29	multivesicular body assembly	BP	1
GO:0035306	0.083997	38	40	positive regulation of dephosphorylation	BP	1
GO:0070734	0.0840099	17	17	histone H3-K27 methylation	BP	1
GO:0043122	0.0842031	189	210	regulation of I-kappaB kinase/NF-kappaB signaling	BP	1
GO:0000466	0.0843428	17	17	maturation of 5.8S rRNA from tricistronic rRNA transcript (SSU-rRNA, 5.8S rRNA, LSU-rRNA)	BP	1
GO:0048490	0.0844942	17	17	anterograde synaptic vesicle transport	BP	1
GO:0099514	0.0844942	17	17	synaptic vesicle cytoskeletal transport	BP	1
GO:0099517	0.0844942	17	17	synaptic vesicle transport along microtubule	BP	1
GO:0072666	0.0846626	28	29	establishment of protein localization to vacuole	BP	1
GO:0009953	0.08477	56	60	dorsal/ventral pattern formation	BP	1
GO:0030150	0.0849932	16	16	protein import into mitochondrial matrix	BP	1
GO:0006356	0.0851771	28	29	regulation of transcription from RNA polymerase I promoter	BP	1
GO:0008637	0.0852393	103	113	apoptotic mitochondrial changes	BP	1
GO:0006903	0.0861489	72	78	vesicle targeting	BP	1
GO:0045935	0.0862925	1213	1380	positive regulation of nucleobase-containing compound metabolic process	BP	1
GO:0071168	0.0865658	17	17	protein localization to chromatin	BP	1
GO:0006123	0.0867396	14	14	mitochondrial electron transport, cytochrome c to oxygen	BP	1
GO:0051783	0.0869017	143	158	regulation of nuclear division	BP	1
GO:0006309	0.0872931	17	17	apoptotic DNA fragmentation	BP	1
GO:0032007	0.0879732	38	40	negative regulation of TOR signaling	BP	1
GO:1904355	0.088397	17	17	positive regulation of telomere capping	BP	1
GO:0050434	0.0886247	36	38	positive regulation of viral transcription	BP	1
GO:0007080	0.0889456	38	40	mitotic metaphase plate congression	BP	1
GO:0072595	0.0894535	28	29	maintenance of protein localization in organelle	BP	1
GO:0033138	0.0894559	64	69	positive regulation of peptidyl-serine phosphorylation	BP	1
GO:2000641	0.0897039	17	17	regulation of early endosome to late endosome transport	BP	1
GO:1900739	0.0900094	27	28	regulation of protein insertion into mitochondrial membrane involved in apoptotic signaling pathway	BP	1
GO:1900740	0.0900094	27	28	positive regulation of protein insertion into mitochondrial membrane involved in apoptotic signaling pathway	BP	1
GO:0035264	0.0901418	112	123	multicellular organism growth	BP	1
GO:0060602	0.0901623	17	17	branch elongation of an epithelium	BP	1
GO:0000018	0.0903148	56	60	regulation of DNA recombination	BP	1
GO:1905331	0.0905332	17	17	negative regulation of morphogenesis of an epithelium	BP	1
GO:0051016	0.0908091	17	17	barbed-end actin filament capping	BP	1
GO:2000178	0.0910519	17	17	negative regulation of neural precursor cell proliferation	BP	1
GO:1903363	0.0911666	45	48	negative regulation of cellular protein catabolic process	BP	1
GO:1905276	0.0912545	17	17	regulation of epithelial tube formation	BP	1
GO:0060147	0.0917734	28	29	regulation of posttranscriptional gene silencing	BP	1
GO:0060966	0.0917734	28	29	regulation of gene silencing by RNA	BP	1
GO:0032434	0.0921643	95	104	regulation of proteasomal ubiquitin-dependent protein catabolic process	BP	1
GO:0061418	0.092384	69	75	regulation of transcription from RNA polymerase II promoter in response to hypoxia	BP	1
GO:0000387	0.0933696	36	38	spliceosomal snRNP assembly	BP	1
GO:0046134	0.0936881	27	28	pyrimidine nucleoside biosynthetic process	BP	1
GO:0006271	0.0941454	16	16	DNA strand elongation involved in DNA replication	BP	1
GO:0006308	0.094314	27	28	DNA catabolic process	BP	1
GO:0001325	0.095505	16	16	formation of extrachromosomal circular DNA	BP	1
GO:0090656	0.095505	16	16	t-circle formation	BP	1
GO:0090737	0.095505	16	16	telomere maintenance via telomere trimming	BP	1
GO:0090670	0.0956624	16	16	RNA localization to Cajal body	BP	1
GO:0090671	0.0956624	16	16	telomerase RNA localization to Cajal body	BP	1
GO:0090672	0.0956624	16	16	telomerase RNA localization	BP	1
GO:0007249	0.0963472	208	232	I-kappaB kinase/NF-kappaB signaling	BP	1
GO:0090049	0.097395	16	16	regulation of cell migration involved in sprouting angiogenesis	BP	1
GO:0015980	0.0975396	212	238	energy derivation by oxidation of organic compounds	BP	1
GO:1902041	0.0977513	45	48	regulation of extrinsic apoptotic signaling pathway via death domain receptors	BP	1
GO:0090151	0.0980782	15	15	establishment of protein localization to mitochondrial membrane	BP	1
GO:0060070	0.0982247	237	265	canonical Wnt signaling pathway	BP	1
GO:0031109	0.0986274	71	77	microtubule polymerization or depolymerization	BP	1
GO:1902116	0.0986591	27	28	negative regulation of organelle assembly	BP	1
GO:0060261	0.0992427	16	16	positive regulation of transcription initiation from RNA polymerase II promoter	BP	1
GO:2001021	0.0996214	53	57	negative regulation of response to DNA damage stimulus	BP	1
GO:1902175	0.0999252	26	27	regulation of oxidative stress-induced intrinsic apoptotic signaling pathway	BP	1
GO:0048485	0.100763	16	16	sympathetic nervous system development	BP	1
GO:0006337	0.100808	16	16	nucleosome disassembly	BP	1
GO:0007095	0.10135	16	16	mitotic G2 DNA damage checkpoint	BP	1
GO:0033599	0.101687	16	16	regulation of mammary gland epithelial cell proliferation	BP	1
GO:0010506	0.101907	231	258	regulation of autophagy	BP	1
GO:0044087	0.102367	634	718	regulation of cellular component biogenesis	BP	1
GO:0034501	0.103444	16	16	protein localization to kinetochore	BP	1
GO:0043968	0.103597	16	16	histone H2A acetylation	BP	1
GO:0001832	0.104596	16	16	blastocyst growth	BP	1
GO:0000963	0.10462	16	16	mitochondrial RNA processing	BP	1
GO:0007094	0.104706	26	27	mitotic spindle assembly checkpoint	BP	1
GO:0044090	0.104833	16	16	positive regulation of vacuole organization	BP	1
GO:0060572	0.10494	16	16	morphogenesis of an epithelial bud	BP	1
GO:0042249	0.105113	16	16	establishment of planar polarity of embryonic epithelium	BP	1
GO:0006446	0.106941	61	66	regulation of translational initiation	BP	1
GO:0048569	0.107093	15	15	post-embryonic animal organ development	BP	1
GO:0043618	0.10766	99	109	regulation of transcription from RNA polymerase II promoter in response to stress	BP	1
GO:0008105	0.107687	16	16	asymmetric protein localization	BP	1
GO:2001233	0.108074	297	334	regulation of apoptotic signaling pathway	BP	1
GO:0071243	0.108648	15	15	cellular response to arsenic-containing substance	BP	1
GO:0002431	0.10904	61	66	Fc receptor mediated stimulatory signaling pathway	BP	1
GO:0006623	0.109065	26	27	protein targeting to vacuole	BP	1
GO:0044380	0.109304	36	38	protein localization to cytoskeleton	BP	1
GO:1904872	0.10997	15	15	regulation of telomerase RNA localization to Cajal body	BP	1
GO:1904874	0.10997	15	15	positive regulation of telomerase RNA localization to Cajal body	BP	1
GO:0060249	0.110974	270	303	anatomical structure homeostasis	BP	1
GO:0010628	0.111152	1232	1404	positive regulation of gene expression	BP	1
GO:1903541	0.111507	15	15	regulation of exosomal secretion	BP	1
GO:0006744	0.112232	15	15	ubiquinone biosynthetic process	BP	1
GO:1901663	0.112232	15	15	quinone biosynthetic process	BP	1
GO:0007010	0.112323	910	1034	cytoskeleton organization	BP	1
GO:0006335	0.113061	14	14	DNA replication-dependent nucleosome assembly	BP	1
GO:0034723	0.113061	14	14	DNA replication-dependent nucleosome organization	BP	1
GO:0046928	0.113202	44	47	regulation of neurotransmitter secretion	BP	1
GO:0003401	0.113391	26	27	axis elongation	BP	1
GO:0009895	0.113751	166	185	negative regulation of catabolic process	BP	1
GO:0006474	0.114079	15	15	N-terminal protein amino acid acetylation	BP	1
GO:0017144	0.114164	15	15	drug metabolic process	BP	1
GO:0060964	0.114522	26	27	regulation of gene silencing by miRNA	BP	1
GO:0014020	0.114569	77	84	primary neural tube formation	BP	1
GO:1903312	0.114688	35	37	negative regulation of mRNA metabolic process	BP	1
GO:0035567	0.114741	129	143	non-canonical Wnt signaling pathway	BP	1
GO:1901532	0.115297	15	15	regulation of hematopoietic progenitor cell differentiation	BP	1
GO:0002190	0.115498	15	15	cap-independent translational initiation	BP	1
GO:0031952	0.115619	35	37	regulation of protein autophosphorylation	BP	1
GO:0032075	0.115941	15	15	positive regulation of nuclease activity	BP	1
GO:0050852	0.115953	122	135	T cell receptor signaling pathway	BP	1
GO:0045672	0.116133	15	15	positive regulation of osteoclast differentiation	BP	1
GO:0045116	0.116193	14	14	protein neddylation	BP	1
GO:0035493	0.117021	15	15	SNARE complex assembly	BP	1
GO:0048308	0.117329	15	15	organelle inheritance	BP	1
GO:0043248	0.117376	14	14	proteasome assembly	BP	1
GO:0000132	0.117571	15	15	establishment of mitotic spindle orientation	BP	1
GO:0061647	0.117659	35	37	histone H3-K9 modification	BP	1
GO:0046174	0.117688	15	15	polyol catabolic process	BP	1
GO:1900151	0.117713	15	15	regulation of nuclear-transcribed mRNA catabolic process, deadenylation-dependent decay	BP	1
GO:1900153	0.117713	15	15	positive regulation of nuclear-transcribed mRNA catabolic process, deadenylation-dependent decay	BP	1
GO:0048261	0.117729	15	15	negative regulation of receptor-mediated endocytosis	BP	1
GO:0090190	0.117747	15	15	positive regulation of branching involved in ureteric bud morphogenesis	BP	1
GO:0002902	0.118075	15	15	regulation of B cell apoptotic process	BP	1
GO:0098930	0.118573	34	36	axonal transport	BP	1
GO:0030878	0.118773	15	15	thyroid gland development	BP	1
GO:0045600	0.119502	43	46	positive regulation of fat cell differentiation	BP	1
GO:0071702	0.119664	1973	2259	organic substance transport	BP	1
GO:0006999	0.120111	15	15	nuclear pore organization	BP	1
GO:0060117	0.120187	15	15	auditory receptor cell development	BP	1
GO:0090174	0.120394	123	136	organelle membrane fusion	BP	1
GO:0046599	0.120473	15	15	regulation of centriole replication	BP	1
GO:1903214	0.120612	75	82	regulation of protein targeting to mitochondrion	BP	1
GO:0031065	0.120615	15	15	positive regulation of histone deacetylation	BP	1
GO:0016192	0.120803	1346	1536	vesicle-mediated transport	BP	1
GO:0035269	0.121306	14	14	protein O-linked mannosylation	BP	1
GO:0009116	0.121376	98	108	nucleoside metabolic process	BP	1
GO:0043388	0.121661	42	45	positive regulation of DNA binding	BP	1
GO:0071428	0.122542	14	14	rRNA-containing ribonucleoprotein complex export from nucleus	BP	1
GO:0030520	0.122579	43	46	intracellular estrogen receptor signaling pathway	BP	1
GO:0034629	0.12262	25	26	cellular protein complex localization	BP	1
GO:0030177	0.1227	128	142	positive regulation of Wnt signaling pathway	BP	1
GO:2000811	0.123192	15	15	negative regulation of anoikis	BP	1
GO:1902043	0.123288	15	15	positive regulation of extrinsic apoptotic signaling pathway via death domain receptors	BP	1
GO:0010824	0.124526	34	36	regulation of centrosome duplication	BP	1
GO:0006301	0.12509	50	54	postreplication repair	BP	1
GO:1902803	0.125386	34	36	regulation of synaptic vesicle transport	BP	1
GO:1901657	0.125471	113	125	glycosyl compound metabolic process	BP	1
GO:0070828	0.125493	14	14	heterochromatin organization	BP	1
GO:0034605	0.125533	99	109	cellular response to heat	BP	1
GO:0002082	0.125631	14	14	regulation of oxidative phosphorylation	BP	1
GO:0051262	0.125719	97	107	protein tetramerization	BP	1
GO:0051382	0.125993	14	14	kinetochore assembly	BP	1
GO:0030433	0.126506	67	73	ubiquitin-dependent ERAD pathway	BP	1
GO:0061025	0.126607	174	194	membrane fusion	BP	1
GO:0006388	0.127494	14	14	tRNA splicing, via endonucleolytic cleavage and ligation	BP	1
GO:0010604	0.127881	2101	2405	positive regulation of macromolecule metabolic process	BP	1
GO:0060795	0.12832	25	26	cell fate commitment involved in formation of primary germ layer	BP	1
GO:1903543	0.128504	14	14	positive regulation of exosomal secretion	BP	1
GO:0009201	0.128781	56	61	ribonucleoside triphosphate biosynthetic process	BP	1
GO:0009208	0.129091	14	14	pyrimidine ribonucleoside triphosphate metabolic process	BP	1
GO:1903010	0.129901	14	14	regulation of bone development	BP	1
GO:0033363	0.130729	24	25	secretory granule organization	BP	1
GO:0016241	0.131144	114	126	regulation of macroautophagy	BP	1
GO:0035019	0.13118	50	54	somatic stem cell population maintenance	BP	1
GO:0045109	0.131711	14	14	intermediate filament organization	BP	1
GO:0030031	0.131952	417	471	cell projection assembly	BP	1
GO:1903955	0.132122	66	72	positive regulation of protein targeting to mitochondrion	BP	1
GO:0006891	0.132176	42	45	intra-Golgi vesicle-mediated transport	BP	1
GO:0048259	0.133232	66	72	regulation of receptor-mediated endocytosis	BP	1
GO:0031400	0.133632	474	537	negative regulation of protein modification process	BP	1
GO:0090185	0.134159	14	14	negative regulation of kidney development	BP	1
GO:0046794	0.134188	58	63	transport of virus	BP	1
GO:0030540	0.134436	14	14	female genitalia development	BP	1
GO:0043620	0.134497	103	114	regulation of DNA-templated transcription in response to stress	BP	1
GO:0032968	0.13496	14	14	positive regulation of transcription elongation from RNA polymerase II promoter	BP	1
GO:1905037	0.134974	66	72	autophagosome organization	BP	1
GO:0018023	0.135313	33	35	peptidyl-lysine trimethylation	BP	1
GO:0048313	0.135575	14	14	Golgi inheritance	BP	1
GO:0007183	0.135811	14	14	SMAD protein complex assembly	BP	1
GO:0032269	0.135969	759	864	negative regulation of cellular protein metabolic process	BP	1
GO:0000245	0.136186	49	53	spliceosomal complex assembly	BP	1
GO:0070200	0.136572	14	14	establishment of protein localization to telomere	BP	1
GO:0032069	0.13681	24	25	regulation of nuclease activity	BP	1
GO:0061462	0.136995	24	25	protein localization to lysosome	BP	1
GO:0007143	0.137009	24	25	female meiotic division	BP	1
GO:0097479	0.137135	106	117	synaptic vesicle localization	BP	1
GO:0033598	0.137267	24	25	mammary gland epithelial cell proliferation	BP	1
GO:0060831	0.137587	14	14	smoothened signaling pathway involved in dorsal/ventral neural tube patterning	BP	1
GO:0043508	0.137793	14	14	negative regulation of JUN kinase activity	BP	1
GO:0051588	0.138152	50	54	regulation of neurotransmitter transport	BP	1
GO:0018027	0.138188	14	14	peptidyl-lysine dimethylation	BP	1
GO:0051101	0.13887	88	97	regulation of DNA binding	BP	1
GO:0090177	0.138881	14	14	establishment of planar polarity involved in neural tube closure	BP	1
GO:0090103	0.138885	14	14	cochlea morphogenesis	BP	1
GO:0000413	0.139042	31	33	protein peptidyl-prolyl isomerization	BP	1
GO:0051457	0.139526	14	14	maintenance of protein location in nucleus	BP	1
GO:0000281	0.139984	33	35	mitotic cytokinesis	BP	1
GO:1902117	0.140306	50	54	positive regulation of organelle assembly	BP	1
GO:2001242	0.140873	125	139	regulation of intrinsic apoptotic signaling pathway	BP	1
GO:0072673	0.141587	14	14	lamellipodium morphogenesis	BP	1
GO:0007076	0.142331	14	14	mitotic chromosome condensation	BP	1
GO:0007569	0.142422	81	89	cell aging	BP	1
GO:0003298	0.143698	13	13	physiological muscle hypertrophy	BP	1
GO:0003301	0.143698	13	13	physiological cardiac muscle hypertrophy	BP	1
GO:0061049	0.143698	13	13	cell growth involved in cardiac muscle cell development	BP	1
GO:2001235	0.144206	146	163	positive regulation of apoptotic signaling pathway	BP	1
GO:0035329	0.144458	33	35	hippo signaling	BP	1
GO:0072698	0.144969	33	35	protein localization to microtubule cytoskeleton	BP	1
GO:0006266	0.14605	23	24	DNA ligation	BP	1
GO:0010822	0.146372	139	155	positive regulation of mitochondrion organization	BP	1
GO:0007265	0.147779	259	291	Ras protein signal transduction	BP	1
GO:0006464	0.148149	2869	3290	cellular protein modification process	BP	1
GO:0036211	0.148149	2869	3290	protein modification process	BP	1
GO:0009209	0.148355	13	13	pyrimidine ribonucleoside triphosphate biosynthetic process	BP	1
GO:0022617	0.148357	65	71	extracellular matrix disassembly	BP	1
GO:0044804	0.149154	13	13	nucleophagy	BP	1
GO:0007018	0.14939	213	239	microtubule-based movement	BP	1
GO:0019731	0.149811	12	12	antibacterial humoral response	BP	1
GO:0000478	0.14987	13	13	endonucleolytic cleavage involved in rRNA processing	BP	1
GO:0000479	0.14987	13	13	endonucleolytic cleavage of tricistronic rRNA transcript (SSU-rRNA, 5.8S rRNA, LSU-rRNA)	BP	1
GO:0010821	0.150195	182	204	regulation of mitochondrion organization	BP	1
GO:0010256	0.150843	467	529	endomembrane system organization	BP	1
GO:0006517	0.15095	32	34	protein deglycosylation	BP	1
GO:0045898	0.15176	13	13	regulation of RNA polymerase II transcriptional preinitiation complex assembly	BP	1
GO:0045022	0.151948	32	34	early endosome to late endosome transport	BP	1
GO:0007163	0.152009	134	149	establishment or maintenance of cell polarity	BP	1
GO:0010639	0.152094	263	296	negative regulation of organelle organization	BP	1
GO:2000380	0.152291	13	13	regulation of mesoderm development	BP	1
GO:0060441	0.152522	23	24	epithelial tube branching involved in lung morphogenesis	BP	1
GO:0050851	0.152612	139	155	antigen receptor-mediated signaling pathway	BP	1
GO:0000712	0.152677	13	13	resolution of meiotic recombination intermediates	BP	1
GO:0071236	0.152758	13	13	cellular response to antibiotic	BP	1
GO:1904357	0.153021	23	24	negative regulation of telomere maintenance via telomere lengthening	BP	1
GO:0046856	0.153287	23	24	phosphatidylinositol dephosphorylation	BP	1
GO:0033135	0.153437	88	97	regulation of peptidyl-serine phosphorylation	BP	1
GO:0042147	0.154421	65	71	retrograde transport, endosome to Golgi	BP	1
GO:0008356	0.154782	13	13	asymmetric cell division	BP	1
GO:0006906	0.155371	118	131	vesicle fusion	BP	1
GO:0051571	0.156007	13	13	positive regulation of histone H3-K4 methylation	BP	1
GO:0019048	0.156346	31	33	modulation by virus of host morphology or physiology	BP	1
GO:0042790	0.156419	13	13	transcription of nuclear large rRNA transcript from RNA polymerase I promoter	BP	1
GO:0044030	0.157174	13	13	regulation of DNA methylation	BP	1
GO:0006458	0.157644	31	33	'de novo' protein folding	BP	1
GO:0006892	0.157743	80	88	post-Golgi vesicle-mediated transport	BP	1
GO:1904814	0.157779	13	13	regulation of protein localization to chromosome, telomeric region	BP	1
GO:0051129	0.157949	464	526	negative regulation of cellular component organization	BP	1
GO:0031629	0.158015	13	13	synaptic vesicle fusion to presynaptic active zone membrane	BP	1
GO:0099500	0.158015	13	13	vesicle fusion to plasma membrane	BP	1
GO:0097284	0.158298	13	13	hepatocyte apoptotic process	BP	1
GO:0045746	0.15844	23	24	negative regulation of Notch signaling pathway	BP	1
GO:0090224	0.158722	23	24	regulation of spindle organization	BP	1
GO:0010508	0.15881	87	96	positive regulation of autophagy	BP	1
GO:0051299	0.158825	13	13	centrosome separation	BP	1
GO:0090646	0.158907	13	13	mitochondrial tRNA processing	BP	1
GO:0009650	0.158996	13	13	UV protection	BP	1
GO:0006297	0.159155	22	23	nucleotide-excision repair, DNA gap filling	BP	1
GO:0070525	0.159365	13	13	tRNA threonylcarbamoyladenosine metabolic process	BP	1
GO:0008631	0.160252	39	42	intrinsic apoptotic signaling pathway in response to oxidative stress	BP	1
GO:2000765	0.160531	13	13	regulation of cytoplasmic translation	BP	1
GO:0070816	0.160768	13	13	phosphorylation of RNA polymerase II C-terminal domain	BP	1
GO:0006220	0.161058	39	42	pyrimidine nucleotide metabolic process	BP	1
GO:2000001	0.161413	13	13	regulation of DNA damage checkpoint	BP	1
GO:0043247	0.16153	13	13	telomere maintenance in response to DNA damage	BP	1
GO:0032486	0.161722	13	13	Rap protein signal transduction	BP	1
GO:0001711	0.161735	13	13	endodermal cell fate commitment	BP	1
GO:0002097	0.161841	13	13	tRNA wobble base modification	BP	1
GO:0099637	0.162598	13	13	neurotransmitter receptor transport	BP	1
GO:0034976	0.162634	225	253	response to endoplasmic reticulum stress	BP	1
GO:0035278	0.163001	13	13	miRNA mediated inhibition of translation	BP	1
GO:0040033	0.163001	13	13	negative regulation of translation, ncRNA-mediated	BP	1
GO:0045974	0.163001	13	13	regulation of translation, ncRNA-mediated	BP	1
GO:0030521	0.163077	56	61	androgen receptor signaling pathway	BP	1
GO:0043254	0.163244	294	332	regulation of protein complex assembly	BP	1
GO:0017004	0.1634	28	30	cytochrome complex assembly	BP	1
GO:0036342	0.163477	13	13	post-anal tail morphogenesis	BP	1
GO:0032239	0.163529	13	13	regulation of nucleobase-containing compound transport	BP	1
GO:0090178	0.163682	13	13	regulation of establishment of planar polarity involved in neural tube closure	BP	1
GO:2000144	0.163978	22	23	positive regulation of DNA-templated transcription, initiation	BP	1
GO:0000054	0.164164	12	12	ribosomal subunit export from nucleus	BP	1
GO:0033750	0.164164	12	12	ribosome localization	BP	1
GO:0033753	0.164164	12	12	establishment of ribosome localization	BP	1
GO:0010165	0.16447	31	33	response to X-ray	BP	1
GO:0000045	0.164648	63	69	autophagosome assembly	BP	1
GO:0009886	0.164722	12	12	post-embryonic animal morphogenesis	BP	1
GO:0008535	0.165079	20	21	respiratory chain complex IV assembly	BP	1
GO:0044106	0.165481	91	101	cellular amine metabolic process	BP	1
GO:2000736	0.165531	31	33	regulation of stem cell differentiation	BP	1
GO:0021532	0.165582	31	33	neural tube patterning	BP	1
GO:0070423	0.165905	31	33	nucleotide-binding oligomerization domain containing signaling pathway	BP	1
GO:0097193	0.167334	230	259	intrinsic apoptotic signaling pathway	BP	1
GO:0046755	0.167373	22	23	viral budding	BP	1
GO:1902590	0.167373	22	23	multi-organism organelle organization	BP	1
GO:1902592	0.167373	22	23	multi-organism membrane budding	BP	1
GO:1903670	0.167414	22	23	regulation of sprouting angiogenesis	BP	1
GO:0051702	0.168124	47	51	interaction with symbiont	BP	1
GO:0051248	0.168506	803	916	negative regulation of protein metabolic process	BP	1
GO:0051128	0.168988	1742	1994	regulation of cellular component organization	BP	1
GO:0045540	0.169332	12	12	regulation of cholesterol biosynthetic process	BP	1
GO:0051053	0.169827	100	111	negative regulation of DNA metabolic process	BP	1
GO:0071481	0.170616	12	12	cellular response to X-ray	BP	1
GO:0009893	0.170825	2244	2573	positive regulation of metabolic process	BP	1
GO:0046777	0.170991	184	206	protein autophosphorylation	BP	1
GO:0009081	0.171773	22	23	branched-chain amino acid metabolic process	BP	1
GO:0002566	0.172702	12	12	somatic diversification of immune receptors via somatic mutation	BP	1
GO:0007041	0.173059	71	78	lysosomal transport	BP	1
GO:0048519	0.173166	3412	3920	negative regulation of biological process	BP	1
GO:0040018	0.173402	22	23	positive regulation of multicellular organism growth	BP	1
GO:0000188	0.173538	22	23	inactivation of MAPK activity	BP	1
GO:0032988	0.17371	12	12	ribonucleoprotein complex disassembly	BP	1
GO:0006241	0.174268	12	12	CTP biosynthetic process	BP	1
GO:0046036	0.174268	12	12	CTP metabolic process	BP	1
GO:1901201	0.174303	12	12	regulation of extracellular matrix assembly	BP	1
GO:0090329	0.174821	39	42	regulation of DNA-dependent DNA replication	BP	1
GO:0097062	0.17504	12	12	dendritic spine maintenance	BP	1
GO:2000352	0.17537	21	22	negative regulation of endothelial cell apoptotic process	BP	1
GO:0010717	0.176046	63	69	regulation of epithelial to mesenchymal transition	BP	1
GO:0009792	0.176336	409	463	embryo development ending in birth or egg hatching	BP	1
GO:0002192	0.17678	12	12	IRES-dependent translational initiation	BP	1
GO:0032435	0.176965	21	22	negative regulation of proteasomal ubiquitin-dependent protein catabolic process	BP	1
GO:0032225	0.17739	12	12	regulation of synaptic transmission, dopaminergic	BP	1
GO:0018216	0.178066	12	12	peptidyl-arginine methylation	BP	1
GO:0071467	0.178534	12	12	cellular response to pH	BP	1
GO:0032717	0.178731	12	12	negative regulation of interleukin-8 production	BP	1
GO:0046040	0.178954	12	12	IMP metabolic process	BP	1
GO:0033540	0.179576	12	12	fatty acid beta-oxidation using acyl-CoA oxidase	BP	1
GO:0006004	0.179811	12	12	fucose metabolic process	BP	1
GO:0019054	0.18102	21	22	modulation by virus of host process	BP	1
GO:0090657	0.181091	12	12	telomeric loop disassembly	BP	1
GO:0090307	0.181826	47	51	mitotic spindle assembly	BP	1
GO:0046339	0.181869	12	12	diacylglycerol metabolic process	BP	1
GO:0034390	0.18193	12	12	smooth muscle cell apoptotic process	BP	1
GO:0034391	0.18193	12	12	regulation of smooth muscle cell apoptotic process	BP	1
GO:0006607	0.181972	21	22	NLS-bearing protein import into nucleus	BP	1
GO:1902855	0.182076	12	12	regulation of non-motile cilium assembly	BP	1
GO:0035774	0.182494	21	22	positive regulation of insulin secretion involved in cellular response to glucose stimulus	BP	1
GO:0007100	0.182556	12	12	mitotic centrosome separation	BP	1
GO:0044827	0.182601	12	12	modulation by host of viral genome replication	BP	1
GO:0090398	0.182825	46	50	cellular senescence	BP	1
GO:0072079	0.183069	12	12	nephron tubule formation	BP	1
GO:0036035	0.183231	12	12	osteoclast development	BP	1
GO:0060601	0.183302	12	12	lateral sprouting from an epithelium	BP	1
GO:0009119	0.183326	76	84	ribonucleoside metabolic process	BP	1
GO:0031110	0.183332	46	50	regulation of microtubule polymerization or depolymerization	BP	1
GO:0010225	0.183769	12	12	response to UV-C	BP	1
GO:0008298	0.183887	12	12	intracellular mRNA localization	BP	1
GO:0016075	0.184043	12	12	rRNA catabolic process	BP	1
GO:0008333	0.18485	38	41	endosome to lysosome transport	BP	1
GO:0043970	0.185028	12	12	histone H3-K9 acetylation	BP	1
GO:0033209	0.185515	126	141	tumor necrosis factor-mediated signaling pathway	BP	1
GO:0009145	0.185602	51	56	purine nucleoside triphosphate biosynthetic process	BP	1
GO:0043009	0.185672	407	461	chordate embryonic development	BP	1
GO:0033262	0.185936	12	12	regulation of nuclear cell cycle DNA replication	BP	1
GO:0006047	0.186109	12	12	UDP-N-acetylglucosamine metabolic process	BP	1
GO:1904262	0.18612	12	12	negative regulation of TORC1 signaling	BP	1
GO:0051532	0.186172	12	12	regulation of NFAT protein import into nucleus	BP	1
GO:0031054	0.186705	12	12	pre-miRNA processing	BP	1
GO:0002183	0.187377	21	22	cytoplasmic translational initiation	BP	1
GO:0031328	0.18738	1241	1419	positive regulation of cellular biosynthetic process	BP	1
GO:0040023	0.187508	12	12	establishment of nucleus localization	BP	1
GO:0035518	0.18774	12	12	histone H2A monoubiquitination	BP	1
GO:0090179	0.188142	12	12	planar cell polarity pathway involved in neural tube closure	BP	1
GO:0035020	0.188153	12	12	regulation of Rac protein signal transduction	BP	1
GO:0031063	0.188314	21	22	regulation of histone deacetylation	BP	1
GO:1903827	0.189121	455	517	regulation of cellular protein localization	BP	1
GO:0044766	0.189333	61	67	multi-organism transport	BP	1
GO:1902579	0.189333	61	67	multi-organism localization	BP	1
GO:0014854	0.18994	11	11	response to inactivity	BP	1
GO:0052312	0.19035	21	22	modulation of transcription in other organism involved in symbiotic interaction	BP	1
GO:2001243	0.19106	76	84	negative regulation of intrinsic apoptotic signaling pathway	BP	1
GO:0046677	0.19151	37	40	response to antibiotic	BP	1
GO:0016074	0.191817	11	11	snoRNA metabolic process	BP	1
GO:0001682	0.193551	11	11	tRNA 5'-leader removal	BP	1
GO:0008630	0.193708	83	92	intrinsic apoptotic signaling pathway in response to DNA damage	BP	1
GO:1903051	0.194673	36	39	negative regulation of proteolysis involved in cellular protein catabolic process	BP	1
GO:0048011	0.194688	21	22	neurotrophin TRK receptor signaling pathway	BP	1
GO:0019886	0.19487	68	75	antigen processing and presentation of exogenous peptide antigen via MHC class II	BP	1
GO:0007020	0.195716	21	22	microtubule nucleation	BP	1
GO:0046148	0.195919	44	48	pigment biosynthetic process	BP	1
GO:0033572	0.196122	29	31	transferrin transport	BP	1
GO:0060236	0.196154	21	22	regulation of mitotic spindle organization	BP	1
GO:0031507	0.196326	11	11	heterochromatin assembly	BP	1
GO:0045070	0.19706	29	31	positive regulation of viral genome replication	BP	1
GO:1901070	0.197649	11	11	guanosine-containing compound biosynthetic process	BP	1
GO:0010501	0.19808	38	41	RNA secondary structure unwinding	BP	1
GO:0090311	0.198266	29	31	regulation of protein deacetylation	BP	1
GO:0017038	0.19835	252	285	protein import	BP	1
GO:0009206	0.198435	50	55	purine ribonucleoside triphosphate biosynthetic process	BP	1
GO:0016446	0.198468	11	11	somatic hypermutation of immunoglobulin genes	BP	1
GO:0051103	0.19864	11	11	DNA ligation involved in DNA repair	BP	1
GO:0009142	0.198786	65	72	nucleoside triphosphate biosynthetic process	BP	1
GO:0048489	0.198829	99	110	synaptic vesicle transport	BP	1
GO:0097480	0.198829	99	110	establishment of synaptic vesicle localization	BP	1
GO:0099003	0.198829	99	110	vesicle-mediated transport in synapse	BP	1
GO:0070914	0.199641	11	11	UV-damage excision repair	BP	1
GO:0048645	0.200357	45	49	animal organ formation	BP	1
GO:0031325	0.200397	2094	2402	positive regulation of cellular metabolic process	BP	1
GO:0033235	0.201031	11	11	positive regulation of protein sumoylation	BP	1
GO:0048762	0.201119	142	159	mesenchymal cell differentiation	BP	1
GO:0006390	0.202024	11	11	transcription from mitochondrial promoter	BP	1
GO:0048483	0.202298	29	31	autonomic nervous system development	BP	1
GO:0016973	0.203034	11	11	poly(A)+ mRNA export from nucleus	BP	1
GO:1903894	0.203127	11	11	regulation of IRE1-mediated unfolded protein response	BP	1
GO:0018208	0.203188	43	47	peptidyl-proline modification	BP	1
GO:0032469	0.203258	20	21	endoplasmic reticulum calcium ion homeostasis	BP	1
GO:1902074	0.203759	11	11	response to salt	BP	1
GO:0009218	0.204318	20	21	pyrimidine ribonucleotide metabolic process	BP	1
GO:2001267	0.205178	20	21	regulation of cysteine-type endopeptidase activity involved in apoptotic signaling pathway	BP	1
GO:0051988	0.205911	11	11	regulation of attachment of spindle microtubules to kinetochore	BP	1
GO:0070534	0.206282	36	39	protein K63-linked ubiquitination	BP	1
GO:0032268	0.206286	1728	1982	regulation of cellular protein metabolic process	BP	1
GO:0043409	0.206404	120	134	negative regulation of MAPK cascade	BP	1
GO:0021978	0.207008	11	11	telencephalon regionalization	BP	1
GO:1900115	0.207077	11	11	extracellular regulation of signal transduction	BP	1
GO:1900116	0.207077	11	11	extracellular negative regulation of signal transduction	BP	1
GO:0010172	0.207279	11	11	embryonic body morphogenesis	BP	1
GO:1905214	0.207692	11	11	regulation of RNA binding	BP	1
GO:1904816	0.208468	11	11	positive regulation of protein localization to chromosome, telomeric region	BP	1
GO:0070202	0.208469	11	11	regulation of establishment of protein localization to chromosome	BP	1
GO:0043124	0.208989	44	48	negative regulation of I-kappaB kinase/NF-kappaB signaling	BP	1
GO:0048260	0.209259	36	39	positive regulation of receptor-mediated endocytosis	BP	1
GO:0003207	0.209971	11	11	cardiac chamber formation	BP	1
GO:0060211	0.210273	11	11	regulation of nuclear-transcribed mRNA poly(A) tail shortening	BP	1
GO:0060213	0.210273	11	11	positive regulation of nuclear-transcribed mRNA poly(A) tail shortening	BP	1
GO:2001234	0.21029	160	180	negative regulation of apoptotic signaling pathway	BP	1
GO:0060706	0.210816	20	21	cell differentiation involved in embryonic placenta development	BP	1
GO:0009648	0.211007	20	21	photoperiodism	BP	1
GO:0072189	0.211151	11	11	ureter development	BP	1
GO:0043921	0.211311	20	21	modulation by host of viral transcription	BP	1
GO:0052472	0.211311	20	21	modulation by host of symbiont transcription	BP	1
GO:0046519	0.211508	11	11	sphingoid metabolic process	BP	1
GO:0098787	0.211755	11	11	mRNA cleavage involved in mRNA processing	BP	1
GO:0009968	0.21217	846	966	negative regulation of signal transduction	BP	1
GO:2000781	0.212497	11	11	positive regulation of double-strand break repair	BP	1
GO:0051657	0.21254	11	11	maintenance of organelle location	BP	1
GO:0061217	0.212597	20	21	regulation of mesonephros development	BP	1
GO:0001829	0.212919	11	11	trophectodermal cell differentiation	BP	1
GO:0051092	0.213227	104	116	positive regulation of NF-kappaB transcription factor activity	BP	1
GO:0007007	0.213699	19	20	inner mitochondrial membrane organization	BP	1
GO:0042659	0.213847	11	11	regulation of cell fate specification	BP	1
GO:0035268	0.214059	19	20	protein mannosylation	BP	1
GO:0001833	0.21407	11	11	inner cell mass cell proliferation	BP	1
GO:0034086	0.214394	11	11	maintenance of sister chromatid cohesion	BP	1
GO:0034088	0.214394	11	11	maintenance of mitotic sister chromatid cohesion	BP	1
GO:0060397	0.214565	11	11	JAK-STAT cascade involved in growth hormone signaling pathway	BP	1
GO:0042754	0.214809	11	11	negative regulation of circadian rhythm	BP	1
GO:0042398	0.214821	35	38	cellular modified amino acid biosynthetic process	BP	1
GO:0098877	0.214824	11	11	neurotransmitter receptor transport to plasma membrane	BP	1
GO:0033189	0.215478	11	11	response to vitamin A	BP	1
GO:0000212	0.2158	11	11	meiotic spindle organization	BP	1
GO:0000380	0.216051	36	39	alternative mRNA splicing, via spliceosome	BP	1
GO:0046831	0.216054	11	11	regulation of RNA export from nucleus	BP	1
GO:0090161	0.216084	11	11	Golgi ribbon formation	BP	1
GO:0042278	0.216252	59	65	purine nucleoside metabolic process	BP	1
GO:0032801	0.216665	20	21	receptor catabolic process	BP	1
GO:0050685	0.217539	20	21	positive regulation of mRNA processing	BP	1
GO:0032088	0.218477	51	56	negative regulation of NF-kappaB transcription factor activity	BP	1
GO:0046621	0.218714	20	21	negative regulation of organ growth	BP	1
GO:0046825	0.219507	35	38	regulation of protein export from nucleus	BP	1
GO:0035304	0.220647	51	56	regulation of protein dephosphorylation	BP	1
GO:0045931	0.220741	103	115	positive regulation of mitotic cell cycle	BP	1
GO:0097190	0.222608	452	515	apoptotic signaling pathway	BP	1
GO:0021554	0.222806	10	10	optic nerve development	BP	1
GO:0006768	0.222831	10	10	biotin metabolic process	BP	1
GO:0071280	0.222971	10	10	cellular response to copper ion	BP	1
GO:0048638	0.22466	210	237	regulation of developmental growth	BP	1
GO:0006307	0.22555	10	10	DNA dealkylation involved in DNA repair	BP	1
GO:0070988	0.225873	44	48	demethylation	BP	1
GO:0019692	0.225882	27	29	deoxyribose phosphate metabolic process	BP	1
GO:0043496	0.225946	19	20	regulation of protein homodimerization activity	BP	1
GO:0090662	0.226152	57	63	ATP hydrolysis coupled transmembrane transport	BP	1
GO:0072528	0.227111	35	38	pyrimidine-containing compound biosynthetic process	BP	1
GO:0044242	0.227425	137	154	cellular lipid catabolic process	BP	1
GO:0000730	0.227897	10	10	DNA recombinase assembly	BP	1
GO:0045003	0.227897	10	10	double-strand break repair via synthesis-dependent strand annealing	BP	1
GO:0090735	0.227897	10	10	DNA repair complex assembly	BP	1
GO:0002283	0.228356	343	390	neutrophil activation involved in immune response	BP	1
GO:0043312	0.228356	343	390	neutrophil degranulation	BP	1
GO:0032897	0.228874	19	20	negative regulation of viral transcription	BP	1
GO:0070584	0.228888	18	19	mitochondrion morphogenesis	BP	1
GO:0032008	0.229044	27	29	positive regulation of TOR signaling	BP	1
GO:0035510	0.22911	19	20	DNA dealkylation	BP	1
GO:1902369	0.229336	10	10	negative regulation of RNA catabolic process	BP	1
GO:0051851	0.229506	43	47	modification by host of symbiont morphology or physiology	BP	1
GO:0039702	0.229569	19	20	viral budding via host ESCRT complex	BP	1
GO:0019693	0.229688	395	451	ribose phosphate metabolic process	BP	1
GO:0000338	0.230714	10	10	protein deneddylation	BP	1
GO:0009151	0.231114	10	10	purine deoxyribonucleotide metabolic process	BP	1
GO:0045943	0.231988	19	20	positive regulation of transcription from RNA polymerase I promoter	BP	1
GO:0090069	0.232215	10	10	regulation of ribosome biogenesis	BP	1
GO:0045899	0.232449	10	10	positive regulation of RNA polymerase II transcriptional preinitiation complex assembly	BP	1
GO:0001783	0.232502	19	20	B cell apoptotic process	BP	1
GO:0045132	0.232645	65	72	meiotic chromosome segregation	BP	1
GO:0031113	0.232894	27	29	regulation of microtubule polymerization	BP	1
GO:0019081	0.233288	10	10	viral translation	BP	1
GO:0050872	0.233309	10	10	white fat cell differentiation	BP	1
GO:0009143	0.23418	10	10	nucleoside triphosphate catabolic process	BP	1
GO:0043473	0.234314	79	88	pigmentation	BP	1
GO:0009083	0.234955	19	20	branched-chain amino acid catabolic process	BP	1
GO:0031062	0.234969	27	29	positive regulation of histone methylation	BP	1
GO:0086011	0.235481	19	20	membrane repolarization during action potential	BP	1
GO:0034332	0.236129	103	115	adherens junction organization	BP	1
GO:0042501	0.236251	10	10	serine phosphorylation of STAT protein	BP	1
GO:0010984	0.236388	10	10	regulation of lipoprotein particle clearance	BP	1
GO:1901836	0.237944	10	10	regulation of transcription of nuclear large rRNA transcript from RNA polymerase I promoter	BP	1
GO:0071545	0.238118	10	10	inositol phosphate catabolic process	BP	1
GO:0043407	0.238496	58	64	negative regulation of MAP kinase activity	BP	1
GO:0090335	0.238561	10	10	regulation of brown fat cell differentiation	BP	1
GO:0071559	0.238669	173	195	response to transforming growth factor beta	BP	1
GO:0061548	0.238942	10	10	ganglion development	BP	1
GO:0045023	0.238987	10	10	G0 to G1 transition	BP	1
GO:0035246	0.239312	10	10	peptidyl-arginine N-methylation	BP	1
GO:0002042	0.239354	27	29	cell migration involved in sprouting angiogenesis	BP	1
GO:0070203	0.239607	10	10	regulation of establishment of protein localization to telomere	BP	1
GO:0018202	0.239901	10	10	peptidyl-histidine modification	BP	1
GO:0045141	0.240149	10	10	meiotic telomere clustering	BP	1
GO:0001837	0.240291	102	114	epithelial to mesenchymal transition	BP	1
GO:0050821	0.240413	121	136	protein stabilization	BP	1
GO:0060736	0.240492	10	10	prostate gland growth	BP	1
GO:0032891	0.240573	10	10	negative regulation of organic acid transport	BP	1
GO:0032785	0.240806	10	10	negative regulation of DNA-templated transcription, elongation	BP	1
GO:0034063	0.240998	10	10	stress granule assembly	BP	1
GO:0002093	0.241125	10	10	auditory receptor cell morphogenesis	BP	1
GO:0046607	0.241291	10	10	positive regulation of centrosome cycle	BP	1
GO:0060603	0.241354	27	29	mammary gland duct morphogenesis	BP	1
GO:0031648	0.241641	35	38	protein destabilization	BP	1
GO:0003413	0.241803	10	10	chondrocyte differentiation involved in endochondral bone morphogenesis	BP	1
GO:0060148	0.242159	19	20	positive regulation of posttranscriptional gene silencing	BP	1
GO:0070932	0.242464	18	19	histone H3 deacetylation	BP	1
GO:1904896	0.242796	10	10	ESCRT complex disassembly	BP	1
GO:1904903	0.242796	10	10	ESCRT III complex disassembly	BP	1
GO:0006071	0.242844	10	10	glycerol metabolic process	BP	1
GO:0051315	0.242864	10	10	attachment of mitotic spindle microtubules to kinetochore	BP	1
GO:0001675	0.243025	10	10	acrosome assembly	BP	1
GO:0071044	0.243134	10	10	histone mRNA catabolic process	BP	1
GO:0070987	0.24358	18	19	error-free translesion synthesis	BP	1
GO:0002903	0.243746	10	10	negative regulation of B cell apoptotic process	BP	1
GO:0097033	0.243821	9	9	mitochondrial respiratory chain complex III biogenesis	BP	1
GO:1902969	0.244186	10	10	mitotic DNA replication	BP	1
GO:2000615	0.24445	10	10	regulation of histone H3-K9 acetylation	BP	1
GO:0051573	0.24448	10	10	negative regulation of histone H3-K9 methylation	BP	1
GO:0010557	0.244577	1164	1333	positive regulation of macromolecule biosynthetic process	BP	1
GO:0071985	0.244675	10	10	multivesicular body sorting pathway	BP	1
GO:0033523	0.24528	10	10	histone H2B ubiquitination	BP	1
GO:0031848	0.245394	10	10	protection from non-homologous end joining at telomere	BP	1
GO:0060341	0.246038	639	730	regulation of cellular localization	BP	1
GO:1901978	0.246057	10	10	positive regulation of cell cycle checkpoint	BP	1
GO:0046349	0.246229	10	10	amino sugar biosynthetic process	BP	1
GO:0010457	0.24628	10	10	centriole-centriole cohesion	BP	1
GO:0051451	0.246469	10	10	myoblast migration	BP	1
GO:0055083	0.24671	10	10	monovalent inorganic anion homeostasis	BP	1
GO:0010452	0.246765	10	10	histone H3-K36 methylation	BP	1
GO:0098969	0.246922	10	10	neurotransmitter receptor transport to postsynaptic membrane	BP	1
GO:1903539	0.246922	10	10	protein localization to postsynaptic membrane	BP	1
GO:1903540	0.246922	10	10	establishment of protein localization to postsynaptic membrane	BP	1
GO:0060149	0.246968	10	10	negative regulation of posttranscriptional gene silencing	BP	1
GO:0060967	0.246968	10	10	negative regulation of gene silencing by RNA	BP	1
GO:0071560	0.247079	172	194	cellular response to transforming growth factor beta stimulus	BP	1
GO:0060742	0.247304	10	10	epithelial cell differentiation involved in prostate gland development	BP	1
GO:0019377	0.247525	10	10	glycolipid catabolic process	BP	1
GO:0006783	0.247525	18	19	heme biosynthetic process	BP	1
GO:0061684	0.247739	10	10	chaperone-mediated autophagy	BP	1
GO:1902176	0.247877	18	19	negative regulation of oxidative stress-induced intrinsic apoptotic signaling pathway	BP	1
GO:0051292	0.24791	10	10	nuclear pore complex assembly	BP	1
GO:0072350	0.247951	34	37	tricarboxylic acid metabolic process	BP	1
GO:0001963	0.248018	18	19	synaptic transmission, dopaminergic	BP	1
GO:0045955	0.24823	10	10	negative regulation of calcium ion-dependent exocytosis	BP	1
GO:0045945	0.24826	10	10	positive regulation of transcription from RNA polymerase III promoter	BP	1
GO:0045176	0.248366	10	10	apical protein localization	BP	1
GO:0060394	0.248416	10	10	negative regulation of pathway-restricted SMAD protein phosphorylation	BP	1
GO:0060977	0.248526	10	10	coronary vasculature morphogenesis	BP	1
GO:0051817	0.249446	71	79	modification of morphology or physiology of other organism involved in symbiotic interaction	BP	1
GO:0030970	0.24946	26	28	retrograde protein transport, ER to cytosol	BP	1
GO:1903513	0.24946	26	28	endoplasmic reticulum to cytosol transport	BP	1
GO:0002446	0.249526	353	402	neutrophil mediated immunity	BP	1
GO:0071214	0.249773	225	255	cellular response to abiotic stimulus	BP	1
GO:0046685	0.250577	26	28	response to arsenic-containing substance	BP	1
GO:0022404	0.250644	65	72	molting cycle process	BP	1
GO:0022405	0.250644	65	72	hair cycle process	BP	1
GO:0014870	0.250999	9	9	response to muscle inactivity	BP	1
GO:0014877	0.250999	9	9	response to muscle inactivity involved in regulation of muscle adaptation	BP	1
GO:0014894	0.250999	9	9	response to denervation involved in regulation of muscle adaptation	BP	1
GO:0009220	0.251029	18	19	pyrimidine ribonucleotide biosynthetic process	BP	1
GO:0018195	0.25111	18	19	peptidyl-arginine modification	BP	1
GO:0098780	0.251455	18	19	response to mitochondrial depolarisation	BP	1
GO:0051254	0.251768	1025	1173	positive regulation of RNA metabolic process	BP	1
GO:0071711	0.251898	18	19	basement membrane organization	BP	1
GO:0035303	0.252069	108	121	regulation of dephosphorylation	BP	1
GO:0042733	0.252183	49	54	embryonic digit morphogenesis	BP	1
GO:0097734	0.252617	18	19	extracellular exosome biogenesis	BP	1
GO:0032869	0.252718	150	169	cellular response to insulin stimulus	BP	1
GO:1901222	0.252896	41	45	regulation of NIK/NF-kappaB signaling	BP	1
GO:0002092	0.254929	18	19	positive regulation of receptor internalization	BP	1
GO:0048522	0.255688	3362	3866	positive regulation of cellular process	BP	1
GO:0098868	0.256003	18	19	bone growth	BP	1
GO:0051289	0.25663	56	62	protein homotetramerization	BP	1
GO:0006098	0.256785	18	19	pentose-phosphate shunt	BP	1
GO:0098927	0.257152	34	37	vesicle-mediated transport between endosomal compartments	BP	1
GO:0031125	0.257854	9	9	rRNA 3'-end processing	BP	1
GO:0009314	0.258246	327	372	response to radiation	BP	1
GO:1901800	0.258348	78	87	positive regulation of proteasomal protein catabolic process	BP	1
GO:0000423	0.258388	18	19	macromitophagy	BP	1
GO:0032527	0.258611	33	36	protein exit from endoplasmic reticulum	BP	1
GO:0070831	0.258611	9	9	basement membrane assembly	BP	1
GO:0051570	0.25864	18	19	regulation of histone H3-K9 methylation	BP	1
GO:0033143	0.25922	56	62	regulation of intracellular steroid hormone receptor signaling pathway	BP	1
GO:0015985	0.259824	24	26	energy coupled proton transport, down electrochemical gradient	BP	1
GO:0015986	0.259824	24	26	ATP synthesis coupled proton transport	BP	1
GO:0046128	0.260467	56	62	purine ribonucleoside metabolic process	BP	1
GO:0090343	0.260614	9	9	positive regulation of cell aging	BP	1
GO:0000447	0.261338	9	9	endonucleolytic cleavage in ITS1 to separate SSU-rRNA from 5.8S rRNA and LSU-rRNA from tricistronic rRNA transcript (SSU-rRNA, 5.8S rRNA, LSU-rRNA)	BP	1
GO:0033081	0.261466	18	19	regulation of T cell differentiation in thymus	BP	1
GO:0046365	0.261492	48	53	monosaccharide catabolic process	BP	1
GO:2000679	0.261535	17	18	positive regulation of transcription regulatory region DNA binding	BP	1
GO:0046051	0.2618	9	9	UTP metabolic process	BP	1
GO:0032506	0.261999	18	19	cytokinetic process	BP	1
GO:2000104	0.262055	18	19	negative regulation of DNA-dependent DNA replication	BP	1
GO:1905332	0.262345	26	28	positive regulation of morphogenesis of an epithelium	BP	1
GO:0050686	0.262372	26	28	negative regulation of mRNA processing	BP	1
GO:0033962	0.262768	18	19	cytoplasmic mRNA processing body assembly	BP	1
GO:2000114	0.263196	18	19	regulation of establishment of cell polarity	BP	1
GO:0070933	0.26352	9	9	histone H4 deacetylation	BP	1
GO:0002504	0.263707	70	78	antigen processing and presentation of peptide or polysaccharide antigen via MHC class II	BP	1
GO:0061157	0.263977	18	19	mRNA destabilization	BP	1
GO:0043123	0.264453	141	159	positive regulation of I-kappaB kinase/NF-kappaB signaling	BP	1
GO:1901841	0.264475	9	9	regulation of high voltage-gated calcium channel activity	BP	1
GO:0007127	0.264655	77	86	meiosis I	BP	1
GO:0019372	0.264721	9	9	lipoxygenase pathway	BP	1
GO:0006893	0.265373	41	45	Golgi to plasma membrane transport	BP	1
GO:0009215	0.265586	9	9	purine deoxyribonucleoside triphosphate metabolic process	BP	1
GO:0048291	0.266034	9	9	isotype switching to IgG isotypes	BP	1
GO:0034139	0.266155	9	9	regulation of toll-like receptor 3 signaling pathway	BP	1
GO:0001570	0.266501	56	62	vasculogenesis	BP	1
GO:0035561	0.266555	18	19	regulation of chromatin binding	BP	1
GO:0006183	0.26679	9	9	GTP biosynthetic process	BP	1
GO:0017158	0.266831	49	54	regulation of calcium ion-dependent exocytosis	BP	1
GO:1902229	0.266983	33	36	regulation of intrinsic apoptotic signaling pathway in response to DNA damage	BP	1
GO:0061050	0.267082	9	9	regulation of cell growth involved in cardiac muscle cell development	BP	1
GO:0010453	0.267108	18	19	regulation of cell fate commitment	BP	1
GO:0099625	0.267877	18	19	ventricular cardiac muscle cell membrane repolarization	BP	1
GO:2000637	0.267992	18	19	positive regulation of gene silencing by miRNA	BP	1
GO:1903305	0.268029	78	87	regulation of regulated secretory pathway	BP	1
GO:0035162	0.268128	18	19	embryonic hemopoiesis	BP	1
GO:0009394	0.268376	25	27	2'-deoxyribonucleotide metabolic process	BP	1
GO:0002478	0.268396	124	140	antigen processing and presentation of exogenous peptide antigen	BP	1
GO:0006221	0.268658	25	27	pyrimidine nucleotide biosynthetic process	BP	1
GO:1902743	0.268873	33	36	regulation of lamellipodium organization	BP	1
GO:1901616	0.268888	41	45	organic hydroxy compound catabolic process	BP	1
GO:0015074	0.269219	9	9	DNA integration	BP	1
GO:0008635	0.269313	9	9	activation of cysteine-type endopeptidase activity involved in apoptotic process by cytochrome c	BP	1
GO:0051246	0.269483	1851	2127	regulation of protein metabolic process	BP	1
GO:0021513	0.269511	9	9	spinal cord dorsal/ventral patterning	BP	1
GO:0046501	0.269697	9	9	protoporphyrinogen IX metabolic process	BP	1
GO:0099131	0.269772	54	60	ATP hydrolysis coupled ion transmembrane transport	BP	1
GO:0046628	0.270145	9	9	positive regulation of insulin receptor signaling pathway	BP	1
GO:0018095	0.270335	9	9	protein polyglutamylation	BP	1
GO:0005513	0.270386	9	9	detection of calcium ion	BP	1
GO:0000028	0.27046	15	16	ribosomal small subunit assembly	BP	1
GO:1903053	0.27048	25	27	regulation of extracellular matrix organization	BP	1
GO:0060688	0.270533	41	45	regulation of morphogenesis of a branching structure	BP	1
GO:0035721	0.270759	9	9	intraciliary retrograde transport	BP	1
GO:0043922	0.271041	9	9	negative regulation by host of viral transcription	BP	1
GO:0048280	0.271109	9	9	vesicle fusion with Golgi apparatus	BP	1
GO:1901203	0.271429	9	9	positive regulation of extracellular matrix assembly	BP	1
GO:0046434	0.271607	91	102	organophosphate catabolic process	BP	1
GO:0032070	0.271864	9	9	regulation of deoxyribonuclease activity	BP	1
GO:0031346	0.272046	253	287	positive regulation of cell projection organization	BP	1
GO:0097581	0.272194	63	70	lamellipodium organization	BP	1
GO:0006188	0.272295	9	9	IMP biosynthetic process	BP	1
GO:0046620	0.273502	63	70	regulation of organ growth	BP	1
GO:0046164	0.27361	33	36	alcohol catabolic process	BP	1
GO:0046838	0.273783	9	9	phosphorylated carbohydrate dephosphorylation	BP	1
GO:0046855	0.273783	9	9	inositol phosphate dephosphorylation	BP	1
GO:0033148	0.274099	9	9	positive regulation of intracellular estrogen receptor signaling pathway	BP	1
GO:0035542	0.274215	9	9	regulation of SNARE complex assembly	BP	1
GO:0006163	0.274336	380	435	purine nucleotide metabolic process	BP	1
GO:0033182	0.274495	9	9	regulation of histone ubiquitination	BP	1
GO:0072606	0.274555	17	18	interleukin-8 secretion	BP	1
GO:0031053	0.274695	9	9	primary miRNA processing	BP	1
GO:1903069	0.274779	9	9	regulation of ER-associated ubiquitin-dependent protein catabolic process	BP	1
GO:0009125	0.274921	9	9	nucleoside monophosphate catabolic process	BP	1
GO:0061820	0.275067	9	9	telomeric D-loop disassembly	BP	1
GO:1904851	0.27539	9	9	positive regulation of establishment of protein localization to telomere	BP	1
GO:0000733	0.275526	9	9	DNA strand renaturation	BP	1
GO:0002758	0.275656	186	211	innate immune response-activating signal transduction	BP	1
GO:0030575	0.275778	9	9	nuclear body organization	BP	1
GO:0010332	0.275913	47	52	response to gamma radiation	BP	1
GO:0051084	0.275956	17	18	'de novo' posttranslational protein folding	BP	1
GO:1903046	0.276025	140	158	meiotic cell cycle process	BP	1
GO:0006573	0.276047	9	9	valine metabolic process	BP	1
GO:0031115	0.276318	9	9	negative regulation of microtubule polymerization	BP	1
GO:0006690	0.276732	55	61	icosanoid metabolic process	BP	1
GO:1901568	0.276732	55	61	fatty acid derivative metabolic process	BP	1
GO:0034244	0.276772	9	9	negative regulation of transcription elongation from RNA polymerase II promoter	BP	1
GO:0060439	0.277298	9	9	trachea morphogenesis	BP	1
GO:0042023	0.277305	9	9	DNA endoreduplication	BP	1
GO:0002495	0.277524	69	77	antigen processing and presentation of peptide antigen via MHC class II	BP	1
GO:1902415	0.277543	9	9	regulation of mRNA binding	BP	1
GO:0043954	0.27763	25	27	cellular component maintenance	BP	1
GO:0046132	0.277666	17	18	pyrimidine ribonucleoside biosynthetic process	BP	1
GO:0010761	0.277684	33	36	fibroblast migration	BP	1
GO:0051205	0.277894	39	43	protein insertion into membrane	BP	1
GO:0051593	0.277896	9	9	response to folic acid	BP	1
GO:0042532	0.27825	9	9	negative regulation of tyrosine phosphorylation of STAT protein	BP	1
GO:2000786	0.278255	9	9	positive regulation of autophagosome assembly	BP	1
GO:1903671	0.278306	9	9	negative regulation of sprouting angiogenesis	BP	1
GO:0060513	0.278337	9	9	prostatic bud formation	BP	1
GO:0048754	0.278348	113	127	branching morphogenesis of an epithelial tube	BP	1
GO:0034504	0.278361	277	315	protein localization to nucleus	BP	1
GO:0016239	0.278439	48	53	positive regulation of macroautophagy	BP	1
GO:0048548	0.278492	9	9	regulation of pinocytosis	BP	1
GO:0046386	0.278721	17	18	deoxyribose phosphate catabolic process	BP	1
GO:0051386	0.278823	9	9	regulation of neurotrophin TRK receptor signaling pathway	BP	1
GO:0003211	0.278839	9	9	cardiac ventricle formation	BP	1
GO:0070900	0.278869	9	9	mitochondrial tRNA modification	BP	1
GO:1900864	0.278869	9	9	mitochondrial RNA modification	BP	1
GO:0035635	0.278874	17	18	entry of bacterium into host cell	BP	1
GO:0061085	0.278889	9	9	regulation of histone H3-K27 methylation	BP	1
GO:0000290	0.279035	9	9	deadenylation-dependent decapping of nuclear-transcribed mRNA	BP	1
GO:0021681	0.279101	9	9	cerebellar granular layer development	BP	1
GO:0006449	0.279117	9	9	regulation of translational termination	BP	1
GO:0035562	0.279566	9	9	negative regulation of chromatin binding	BP	1
GO:1902916	0.279652	9	9	positive regulation of protein polyubiquitination	BP	1
GO:0048853	0.279898	9	9	forebrain morphogenesis	BP	1
GO:0033539	0.280149	9	9	fatty acid beta-oxidation using acyl-CoA dehydrogenase	BP	1
GO:0014029	0.280254	9	9	neural crest formation	BP	1
GO:1902018	0.280704	9	9	negative regulation of cilium assembly	BP	1
GO:0048096	0.281292	9	9	chromatin-mediated maintenance of transcription	BP	1
GO:0017062	0.28136	8	8	respiratory chain complex III assembly	BP	1
GO:0034551	0.28136	8	8	mitochondrial respiratory chain complex III assembly	BP	1
GO:0060546	0.281502	9	9	negative regulation of necroptotic process	BP	1
GO:0003156	0.281933	25	27	regulation of animal organ formation	BP	1
GO:0072584	0.282002	9	9	caveolin-mediated endocytosis	BP	1
GO:0006265	0.282068	9	9	DNA topological change	BP	1
GO:1903405	0.282533	9	9	protein localization to nuclear body	BP	1
GO:1904867	0.282533	9	9	protein localization to Cajal body	BP	1
GO:1990173	0.282533	9	9	protein localization to nucleoplasm	BP	1
GO:0003416	0.283089	17	18	endochondral bone growth	BP	1
GO:0045876	0.283244	9	9	positive regulation of sister chromatid cohesion	BP	1
GO:0044801	0.283257	147	166	single-organism membrane fusion	BP	1
GO:0001942	0.283275	63	70	hair follicle development	BP	1
GO:0071394	0.283276	9	9	cellular response to testosterone stimulus	BP	1
GO:0003157	0.283292	9	9	endocardium development	BP	1
GO:0034333	0.283345	70	78	adherens junction assembly	BP	1
GO:0002098	0.283546	9	9	tRNA wobble uridine modification	BP	1
GO:0015693	0.283851	17	18	magnesium ion transport	BP	1
GO:0060965	0.283865	9	9	negative regulation of gene silencing by miRNA	BP	1
GO:0016246	0.284114	9	9	RNA interference	BP	1
GO:0033032	0.284118	17	18	regulation of myeloid cell apoptotic process	BP	1
GO:0048194	0.284443	9	9	Golgi vesicle budding	BP	1
GO:0007008	0.284477	8	8	outer mitochondrial membrane organization	BP	1
GO:0046479	0.284559	9	9	glycosphingolipid catabolic process	BP	1
GO:0046514	0.284559	9	9	ceramide catabolic process	BP	1
GO:0090331	0.284833	9	9	negative regulation of platelet aggregation	BP	1
GO:0048854	0.284911	25	27	brain morphogenesis	BP	1
GO:0044346	0.284931	17	18	fibroblast apoptotic process	BP	1
GO:0007097	0.284954	9	9	nuclear migration	BP	1
GO:1900363	0.28506	9	9	regulation of mRNA polyadenylation	BP	1
GO:0043299	0.285108	368	420	leukocyte degranulation	BP	1
GO:0006670	0.28511	9	9	sphingosine metabolic process	BP	1
GO:0034311	0.28511	9	9	diol metabolic process	BP	1
GO:0031953	0.285382	9	9	negative regulation of protein autophosphorylation	BP	1
GO:0072710	0.285435	9	9	response to hydroxyurea	BP	1
GO:0086067	0.285459	9	9	AV node cell to bundle of His cell communication	BP	1
GO:0003214	0.285491	9	9	cardiac left ventricle morphogenesis	BP	1
GO:0036148	0.28554	9	9	phosphatidylglycerol acyl-chain remodeling	BP	1
GO:1901096	0.285565	9	9	regulation of autophagosome maturation	BP	1
GO:0035372	0.285695	9	9	protein localization to microtubule	BP	1
GO:0033169	0.285722	9	9	histone H3-K9 demethylation	BP	1
GO:0035330	0.285722	9	9	regulation of hippo signaling	BP	1
GO:0035520	0.285722	9	9	monoubiquitinated protein deubiquitination	BP	1
GO:0044802	0.285817	579	662	single-organism membrane organization	BP	1
GO:0009395	0.28586	25	27	phospholipid catabolic process	BP	1
GO:0071453	0.286022	164	186	cellular response to oxygen levels	BP	1
GO:1904292	0.286215	25	27	regulation of ERAD pathway	BP	1
GO:0048563	0.287003	8	8	post-embryonic animal organ morphogenesis	BP	1
GO:0010762	0.287153	25	27	regulation of fibroblast migration	BP	1
GO:0002764	0.287327	322	367	immune response-regulating signaling pathway	BP	1
GO:0019985	0.287581	39	43	translesion synthesis	BP	1
GO:0051567	0.2876	25	27	histone H3-K9 methylation	BP	1
GO:0097034	0.288243	15	16	mitochondrial respiratory chain complex IV biogenesis	BP	1
GO:0007126	0.288689	132	149	meiotic nuclear division	BP	1
GO:1901661	0.289003	24	26	quinone metabolic process	BP	1
GO:1904019	0.289242	69	77	epithelial cell apoptotic process	BP	1
GO:0043984	0.289628	17	18	histone H4-K16 acetylation	BP	1
GO:0071242	0.290089	40	44	cellular response to ammonium ion	BP	1
GO:0072521	0.290276	404	463	purine-containing compound metabolic process	BP	1
GO:0090189	0.290613	17	18	regulation of branching involved in ureteric bud morphogenesis	BP	1
GO:0002757	0.290885	301	343	immune response-activating signal transduction	BP	1
GO:0009891	0.290979	1256	1441	positive regulation of biosynthetic process	BP	1
GO:0009308	0.291187	94	106	amine metabolic process	BP	1
GO:0046466	0.291698	17	18	membrane lipid catabolic process	BP	1
GO:0043536	0.292111	24	26	positive regulation of blood vessel endothelial cell migration	BP	1
GO:0043153	0.292292	17	18	entrainment of circadian clock by photoperiod	BP	1
GO:0098751	0.292872	25	27	bone cell development	BP	1
GO:0043574	0.293352	17	18	peroxisomal transport	BP	1
GO:0010517	0.294335	40	44	regulation of phospholipase activity	BP	1
GO:0016559	0.29579	8	8	peroxisome fission	BP	1
GO:0071378	0.297125	17	18	cellular response to growth hormone stimulus	BP	1
GO:0045738	0.297223	16	17	negative regulation of DNA repair	BP	1
GO:0072321	0.297328	8	8	chaperone-mediated protein transport	BP	1
GO:2001244	0.297774	45	50	positive regulation of intrinsic apoptotic signaling pathway	BP	1
GO:0007096	0.299496	16	17	regulation of exit from mitosis	BP	1
GO:2000774	0.29952	8	8	positive regulation of cellular senescence	BP	1
GO:0046697	0.299824	17	18	decidualization	BP	1
GO:1904429	0.299848	8	8	regulation of t-circle formation	BP	1
GO:0000463	0.30042	8	8	maturation of LSU-rRNA from tricistronic rRNA transcript (SSU-rRNA, 5.8S rRNA, LSU-rRNA)	BP	1
GO:0006228	0.300792	8	8	UTP biosynthetic process	BP	1
GO:0006304	0.300865	68	76	DNA modification	BP	1
GO:0019320	0.300947	39	43	hexose catabolic process	BP	1
GO:2000027	0.301189	191	217	regulation of organ morphogenesis	BP	1
GO:0072718	0.301319	8	8	response to cisplatin	BP	1
GO:0090085	0.302995	8	8	regulation of protein deubiquitination	BP	1
GO:0042119	0.303205	345	394	neutrophil activation	BP	1
GO:0075713	0.303966	8	8	establishment of integrated proviral latency	BP	1
GO:0051291	0.305165	74	83	protein heterooligomerization	BP	1
GO:0051130	0.305631	887	1017	positive regulation of cellular component organization	BP	1
GO:1902231	0.30608	8	8	positive regulation of intrinsic apoptotic signaling pathway in response to DNA damage	BP	1
GO:0042178	0.306135	8	8	xenobiotic catabolic process	BP	1
GO:0006273	0.306549	8	8	lagging strand elongation	BP	1
GO:0032905	0.306845	8	8	transforming growth factor beta1 production	BP	1
GO:0032908	0.306845	8	8	regulation of transforming growth factor beta1 production	BP	1
GO:0044088	0.307059	39	43	regulation of vacuole organization	BP	1
GO:0009062	0.307272	74	83	fatty acid catabolic process	BP	1
GO:0043297	0.307802	46	51	apical junction assembly	BP	1
GO:0009264	0.307802	16	17	deoxyribonucleotide catabolic process	BP	1
GO:0044089	0.307861	360	411	positive regulation of cellular component biogenesis	BP	1
GO:0090342	0.307916	31	34	regulation of cell aging	BP	1
GO:0036444	0.30855	8	8	mitochondrial calcium uptake	BP	1
GO:0030219	0.308605	31	34	megakaryocyte differentiation	BP	1
GO:0042148	0.308655	8	8	strand invasion	BP	1
GO:2001032	0.309035	8	8	regulation of double-strand break repair via nonhomologous end joining	BP	1
GO:0051583	0.309297	8	8	dopamine uptake involved in synaptic transmission	BP	1
GO:0051934	0.309297	8	8	catecholamine uptake involved in synaptic transmission	BP	1
GO:0090493	0.309297	8	8	catecholamine uptake	BP	1
GO:0090494	0.309297	8	8	dopamine uptake	BP	1
GO:0042976	0.309382	8	8	activation of Janus kinase activity	BP	1
GO:0085020	0.31033	8	8	protein K6-linked ubiquitination	BP	1
GO:0021955	0.310429	24	26	central nervous system neuron axonogenesis	BP	1
GO:0010595	0.310574	60	67	positive regulation of endothelial cell migration	BP	1
GO:0006101	0.310827	31	34	citrate metabolic process	BP	1
GO:0032790	0.310847	8	8	ribosome disassembly	BP	1
GO:2000300	0.311121	24	26	regulation of synaptic vesicle exocytosis	BP	1
GO:0000154	0.311297	30	33	rRNA modification	BP	1
GO:0045061	0.31176	16	17	thymic T cell selection	BP	1
GO:0060068	0.311771	8	8	vagina development	BP	1
GO:0032270	0.311835	1058	1215	positive regulation of cellular protein metabolic process	BP	1
GO:0090435	0.312267	8	8	protein localization to nuclear envelope	BP	1
GO:0015682	0.312309	31	34	ferric iron transport	BP	1
GO:0072512	0.312309	31	34	trivalent inorganic cation transport	BP	1
GO:0031333	0.312855	89	100	negative regulation of protein complex assembly	BP	1
GO:0071550	0.312901	8	8	death-inducing signaling complex assembly	BP	1
GO:0043162	0.312969	16	17	ubiquitin-dependent protein catabolic process via the multivesicular body sorting pathway	BP	1
GO:0099622	0.313287	24	26	cardiac muscle cell membrane repolarization	BP	1
GO:1903830	0.313378	16	17	magnesium ion transmembrane transport	BP	1
GO:0002444	0.313637	377	431	myeloid leukocyte mediated immunity	BP	1
GO:0034498	0.313989	8	8	early endosome to Golgi transport	BP	1
GO:0048703	0.314078	8	8	embryonic viscerocranium morphogenesis	BP	1
GO:0007224	0.3143	96	108	smoothened signaling pathway	BP	1
GO:0006013	0.314401	8	8	mannose metabolic process	BP	1
GO:0006610	0.314436	8	8	ribosomal protein import into nucleus	BP	1
GO:1901838	0.314565	8	8	positive regulation of transcription of nuclear large rRNA transcript from RNA polymerase I promoter	BP	1
GO:1904338	0.314716	8	8	regulation of dopaminergic neuron differentiation	BP	1
GO:0000920	0.314851	16	17	cell separation after cytokinesis	BP	1
GO:0016540	0.315195	8	8	protein autoprocessing	BP	1
GO:1901021	0.315347	23	25	positive regulation of calcium ion transmembrane transporter activity	BP	1
GO:0070601	0.315588	8	8	centromeric sister chromatid cohesion	BP	1
GO:0021561	0.315625	8	8	facial nerve development	BP	1
GO:0021610	0.315625	8	8	facial nerve morphogenesis	BP	1
GO:2000232	0.315841	8	8	regulation of rRNA processing	BP	1
GO:0007288	0.316094	8	8	sperm axoneme assembly	BP	1
GO:0003266	0.316201	8	8	regulation of secondary heart field cardioblast proliferation	BP	1
GO:0071472	0.316272	8	8	cellular response to salt stress	BP	1
GO:0042168	0.316972	23	25	heme metabolic process	BP	1
GO:0017182	0.317028	8	8	peptidyl-diphthamide metabolic process	BP	1
GO:0017183	0.317028	8	8	peptidyl-diphthamide biosynthetic process from peptidyl-histidine	BP	1
GO:0033559	0.317145	60	67	unsaturated fatty acid metabolic process	BP	1
GO:0048484	0.317148	8	8	enteric nervous system development	BP	1
GO:0048302	0.317417	8	8	regulation of isotype switching to IgG isotypes	BP	1
GO:0016042	0.317431	202	230	lipid catabolic process	BP	1
GO:0045653	0.317597	7	7	negative regulation of megakaryocyte differentiation	BP	1
GO:1905475	0.317741	114	129	regulation of protein localization to membrane	BP	1
GO:1902857	0.317748	8	8	positive regulation of non-motile cilium assembly	BP	1
GO:0060020	0.318002	8	8	Bergmann glial cell differentiation	BP	1
GO:0014820	0.318224	8	8	tonic smooth muscle contraction	BP	1
GO:1905809	0.318239	8	8	negative regulation of synapse organization	BP	1
GO:1902065	0.318362	8	8	response to L-glutamate	BP	1
GO:0086013	0.31838	16	17	membrane repolarization during cardiac muscle cell action potential	BP	1
GO:0006384	0.318485	8	8	transcription initiation from RNA polymerase III promoter	BP	1
GO:0045059	0.318504	8	8	positive thymic T cell selection	BP	1
GO:0046602	0.318595	8	8	regulation of mitotic centrosome separation	BP	1
GO:0034969	0.318892	8	8	histone arginine methylation	BP	1
GO:0006987	0.318988	8	8	activation of signaling protein activity involved in unfolded protein response	BP	1
GO:0033059	0.319026	45	50	cellular pigmentation	BP	1
GO:0033617	0.319064	14	15	mitochondrial respiratory chain complex IV assembly	BP	1
GO:0043497	0.319071	8	8	regulation of protein heterodimerization activity	BP	1
GO:0006971	0.319081	8	8	hypotonic response	BP	1
GO:1905216	0.319291	8	8	positive regulation of RNA binding	BP	1
GO:0043331	0.319314	60	67	response to dsRNA	BP	1
GO:1903299	0.319436	8	8	regulation of hexokinase activity	BP	1
GO:0046131	0.319707	23	25	pyrimidine ribonucleoside metabolic process	BP	1
GO:1902373	0.319708	8	8	negative regulation of mRNA catabolic process	BP	1
GO:0045646	0.319777	31	34	regulation of erythrocyte differentiation	BP	1
GO:0033089	0.31979	8	8	positive regulation of T cell differentiation in thymus	BP	1
GO:0090051	0.319872	8	8	negative regulation of cell migration involved in sprouting angiogenesis	BP	1
GO:0035872	0.320153	31	34	nucleotide-binding domain, leucine rich repeat containing receptor signaling pathway	BP	1
GO:0018026	0.320211	8	8	peptidyl-lysine monomethylation	BP	1
GO:0046839	0.320334	31	34	phospholipid dephosphorylation	BP	1
GO:0016264	0.320411	8	8	gap junction assembly	BP	1
GO:0042771	0.320632	38	42	intrinsic apoptotic signaling pathway in response to DNA damage by p53 class mediator	BP	1
GO:0050765	0.320756	8	8	negative regulation of phagocytosis	BP	1
GO:0046520	0.321159	8	8	sphingoid biosynthetic process	BP	1
GO:0032875	0.3213	8	8	regulation of DNA endoreduplication	BP	1
GO:1903829	0.321328	291	332	positive regulation of cellular protein localization	BP	1
GO:0009259	0.321565	380	436	ribonucleotide metabolic process	BP	1
GO:0098789	0.321572	8	8	pre-mRNA cleavage required for polyadenylation	BP	1
GO:0061088	0.32168	8	8	regulation of sequestering of zinc ion	BP	1
GO:0033119	0.3218	23	25	negative regulation of RNA splicing	BP	1
GO:0015780	0.322043	8	8	nucleotide-sugar transport	BP	1
GO:0045992	0.322075	24	26	negative regulation of embryonic development	BP	1
GO:0031468	0.322197	16	17	nuclear envelope reassembly	BP	1
GO:0097340	0.322267	8	8	inhibition of cysteine-type endopeptidase activity	BP	1
GO:0097341	0.322267	8	8	zymogen inhibition	BP	1
GO:0031935	0.322272	16	17	regulation of chromatin silencing	BP	1
GO:0042693	0.322416	8	8	muscle cell fate commitment	BP	1
GO:0031061	0.322441	16	17	negative regulation of histone methylation	BP	1
GO:0099132	0.322577	44	49	ATP hydrolysis coupled cation transmembrane transport	BP	1
GO:0031958	0.322616	16	17	corticosteroid receptor signaling pathway	BP	1
GO:1901407	0.322649	8	8	regulation of phosphorylation of RNA polymerase II C-terminal domain	BP	1
GO:0071375	0.322649	218	248	cellular response to peptide hormone stimulus	BP	1
GO:0007039	0.32277	8	8	protein catabolic process in the vacuole	BP	1
GO:0042447	0.322939	8	8	hormone catabolic process	BP	1
GO:0018342	0.322976	8	8	protein prenylation	BP	1
GO:0097354	0.322976	8	8	prenylation	BP	1
GO:0045652	0.32305	15	16	regulation of megakaryocyte differentiation	BP	1
GO:0044154	0.323078	8	8	histone H3-K14 acetylation	BP	1
GO:0043433	0.323127	101	114	negative regulation of sequence-specific DNA binding transcription factor activity	BP	1
GO:1903792	0.323516	16	17	negative regulation of anion transport	BP	1
GO:0006975	0.323661	8	8	DNA damage induced protein phosphorylation	BP	1
GO:0048739	0.32391	8	8	cardiac muscle fiber development	BP	1
GO:0006625	0.323981	16	17	protein targeting to peroxisome	BP	1
GO:0072662	0.323981	16	17	protein localization to peroxisome	BP	1
GO:0072663	0.323981	16	17	establishment of protein localization to peroxisome	BP	1
GO:0019884	0.324011	126	143	antigen processing and presentation of exogenous antigen	BP	1
GO:1903332	0.324019	7	7	regulation of protein folding	BP	1
GO:0006002	0.324124	8	8	fructose 6-phosphate metabolic process	BP	1
GO:1904354	0.324191	8	8	negative regulation of telomere capping	BP	1
GO:0045921	0.324233	59	66	positive regulation of exocytosis	BP	1
GO:0023057	0.324248	906	1039	negative regulation of signaling	BP	1
GO:0072537	0.324478	8	8	fibroblast activation	BP	1
GO:0007264	0.324507	390	445	small GTPase mediated signal transduction	BP	1
GO:1904869	0.324831	8	8	regulation of protein localization to Cajal body	BP	1
GO:1904871	0.324831	8	8	positive regulation of protein localization to Cajal body	BP	1
GO:0003306	0.3249	8	8	Wnt signaling pathway involved in heart development	BP	1
GO:0051533	0.324944	8	8	positive regulation of NFAT protein import into nucleus	BP	1
GO:0090232	0.325067	8	8	positive regulation of spindle checkpoint	BP	1
GO:0006048	0.325295	8	8	UDP-N-acetylglucosamine biosynthetic process	BP	1
GO:0061577	0.325357	8	8	calcium ion transmembrane transport via high voltage-gated calcium channel	BP	1
GO:0044387	0.325812	8	8	negative regulation of protein kinase activity by regulation of protein phosphorylation	BP	1
GO:0031937	0.32595	8	8	positive regulation of chromatin silencing	BP	1
GO:0034331	0.325982	8	8	cell junction maintenance	BP	1
GO:0007549	0.326233	8	8	dosage compensation	BP	1
GO:0001782	0.326533	23	25	B cell homeostasis	BP	1
GO:0044068	0.326568	23	25	modulation by symbiont of host cellular process	BP	1
GO:0033014	0.326579	23	25	tetrapyrrole biosynthetic process	BP	1
GO:0060215	0.32667	8	8	primitive hemopoiesis	BP	1
GO:0070922	0.327034	8	8	small RNA loading onto RISC	BP	1
GO:2000392	0.327071	8	8	regulation of lamellipodium morphogenesis	BP	1
GO:0055086	0.327402	522	600	nucleobase-containing small molecule metabolic process	BP	1
GO:0008354	0.327633	8	8	germ cell migration	BP	1
GO:0070129	0.327682	15	16	regulation of mitochondrial translation	BP	1
GO:0090184	0.327756	30	33	positive regulation of kidney development	BP	1
GO:0060396	0.327774	16	17	growth hormone receptor signaling pathway	BP	1
GO:0036344	0.327849	16	17	platelet morphogenesis	BP	1
GO:0031442	0.327973	8	8	positive regulation of mRNA 3'-end processing	BP	1
GO:0098903	0.328016	8	8	regulation of membrane repolarization during action potential	BP	1
GO:0072711	0.328077	8	8	cellular response to hydroxyurea	BP	1
GO:0086016	0.328105	8	8	AV node cell action potential	BP	1
GO:0086027	0.328105	8	8	AV node cell to bundle of His cell signaling	BP	1
GO:1901620	0.328302	8	8	regulation of smoothened signaling pathway involved in dorsal/ventral neural tube patterning	BP	1
GO:0001840	0.32836	8	8	neural plate development	BP	1
GO:0006268	0.328367	8	8	DNA unwinding involved in DNA replication	BP	1
GO:0010603	0.328392	8	8	regulation of cytoplasmic mRNA processing body assembly	BP	1
GO:0072393	0.328407	8	8	microtubule anchoring at microtubule organizing center	BP	1
GO:2000643	0.328407	8	8	positive regulation of early endosome to late endosome transport	BP	1
GO:0042559	0.329068	15	16	pteridine-containing compound biosynthetic process	BP	1
GO:0032467	0.329689	23	25	positive regulation of cytokinesis	BP	1
GO:1903055	0.330575	15	16	positive regulation of extracellular matrix organization	BP	1
GO:0048863	0.330811	115	130	stem cell differentiation	BP	1
GO:0060216	0.331137	16	17	definitive hemopoiesis	BP	1
GO:2000351	0.331234	30	33	regulation of endothelial cell apoptotic process	BP	1
GO:0061138	0.33136	136	154	morphogenesis of a branching epithelium	BP	1
GO:0032211	0.331746	16	17	negative regulation of telomere maintenance via telomerase	BP	1
GO:0045581	0.332435	23	25	negative regulation of T cell differentiation	BP	1
GO:0050769	0.33253	293	334	positive regulation of neurogenesis	BP	1
GO:0031111	0.333034	23	25	negative regulation of microtubule polymerization or depolymerization	BP	1
GO:0043094	0.333438	30	33	cellular metabolic compound salvage	BP	1
GO:0030091	0.333602	7	7	protein repair	BP	1
GO:0006692	0.333941	23	25	prostanoid metabolic process	BP	1
GO:0006693	0.333941	23	25	prostaglandin metabolic process	BP	1
GO:0051875	0.334231	23	25	pigment granule localization	BP	1
GO:0072583	0.334365	52	58	clathrin-dependent endocytosis	BP	1
GO:0006213	0.334398	37	41	pyrimidine nucleoside metabolic process	BP	1
GO:0009200	0.334744	15	16	deoxyribonucleoside triphosphate metabolic process	BP	1
GO:1904837	0.334897	30	33	beta-catenin-TCF complex assembly	BP	1
GO:0007019	0.33521	23	25	microtubule depolymerization	BP	1
GO:0051156	0.335907	23	25	glucose 6-phosphate metabolic process	BP	1
GO:0018209	0.335926	224	255	peptidyl-serine modification	BP	1
GO:0031057	0.336306	30	33	negative regulation of histone modification	BP	1
GO:0071108	0.336343	23	25	protein K48-linked deubiquitination	BP	1
GO:0036230	0.336638	347	397	granulocyte activation	BP	1
GO:1901223	0.337135	7	7	negative regulation of NIK/NF-kappaB signaling	BP	1
GO:0033120	0.337267	23	25	positive regulation of RNA splicing	BP	1
GO:0010648	0.33756	903	1036	negative regulation of cell communication	BP	1
GO:0006094	0.337623	59	66	gluconeogenesis	BP	1
GO:0046364	0.338136	66	74	monosaccharide biosynthetic process	BP	1
GO:0043174	0.339003	15	16	nucleoside salvage	BP	1
GO:0034329	0.339058	156	177	cell junction assembly	BP	1
GO:0044728	0.339095	52	58	DNA methylation or demethylation	BP	1
GO:0030511	0.339345	23	25	positive regulation of transforming growth factor beta receptor signaling pathway	BP	1
GO:1903846	0.339345	23	25	positive regulation of cellular response to transforming growth factor beta stimulus	BP	1
GO:0040036	0.340215	23	25	regulation of fibroblast growth factor receptor signaling pathway	BP	1
GO:0090201	0.340405	15	16	negative regulation of release of cytochrome c from mitochondria	BP	1
GO:0048806	0.340447	30	33	genitalia development	BP	1
GO:0019388	0.340689	7	7	galactose catabolic process	BP	1
GO:0071157	0.340701	15	16	negative regulation of cell cycle arrest	BP	1
GO:0042440	0.341339	50	56	pigment metabolic process	BP	1
GO:1902600	0.341807	80	91	hydrogen ion transmembrane transport	BP	1
GO:0071901	0.341897	100	113	negative regulation of protein serine/threonine kinase activity	BP	1
GO:2000677	0.342116	36	40	regulation of transcription regulatory region DNA binding	BP	1
GO:0006743	0.342321	15	16	ubiquinone metabolic process	BP	1
GO:0032436	0.342884	65	73	positive regulation of proteasomal ubiquitin-dependent protein catabolic process	BP	1
GO:0071539	0.343667	23	25	protein localization to centrosome	BP	1
GO:1905508	0.343667	23	25	protein localization to microtubule organizing center	BP	1
GO:0006515	0.343772	22	24	misfolded or incompletely synthesized protein catabolic process	BP	1
GO:0032471	0.343954	7	7	negative regulation of endoplasmic reticulum calcium ion concentration	BP	1
GO:0000055	0.343959	7	7	ribosomal large subunit export from nucleus	BP	1
GO:0008156	0.344171	30	33	negative regulation of DNA replication	BP	1
GO:2000036	0.344214	15	16	regulation of stem cell population maintenance	BP	1
GO:0019370	0.34521	7	7	leukotriene biosynthetic process	BP	1
GO:0016584	0.345486	7	7	nucleosome positioning	BP	1
GO:0051307	0.346537	15	16	meiotic chromosome separation	BP	1
GO:0071107	0.347359	7	7	response to parathyroid hormone	BP	1
GO:1902532	0.347579	363	415	negative regulation of intracellular signal transduction	BP	1
GO:0036498	0.347687	58	65	IRE1-mediated unfolded protein response	BP	1
GO:0021602	0.348	15	16	cranial nerve morphogenesis	BP	1
GO:0043489	0.348587	30	33	RNA stabilization	BP	1
GO:0098754	0.348631	68	77	detoxification	BP	1
GO:2001269	0.348721	15	16	positive regulation of cysteine-type endopeptidase activity involved in apoptotic signaling pathway	BP	1
GO:0046826	0.349493	7	7	negative regulation of protein export from nucleus	BP	1
GO:0007135	0.34971	7	7	meiosis II	BP	1
GO:0095500	0.349873	15	16	acetylcholine receptor signaling pathway	BP	1
GO:1903831	0.349873	15	16	signal transduction involved in cellular response to ammonium ion	BP	1
GO:1905144	0.349873	15	16	response to acetylcholine	BP	1
GO:1905145	0.349873	15	16	cellular response to acetylcholine	BP	1
GO:0090050	0.349939	7	7	positive regulation of cell migration involved in sprouting angiogenesis	BP	1
GO:0048268	0.350044	15	16	clathrin coat assembly	BP	1
GO:0046337	0.351201	15	16	phosphatidylethanolamine metabolic process	BP	1
GO:0090102	0.351573	30	33	cochlea development	BP	1
GO:0061525	0.351829	7	7	hindgut development	BP	1
GO:0017157	0.352241	120	136	regulation of exocytosis	BP	1
GO:0048589	0.352285	417	477	developmental growth	BP	1
GO:0051170	0.352845	226	258	nuclear import	BP	1
GO:0032922	0.352881	44	49	circadian regulation of gene expression	BP	1
GO:0019076	0.353149	30	33	viral release from host cell	BP	1
GO:0035890	0.353149	30	33	exit from host	BP	1
GO:0035891	0.353149	30	33	exit from host cell	BP	1
GO:0052126	0.353149	30	33	movement in host environment	BP	1
GO:0052192	0.353149	30	33	movement in environment of other organism involved in symbiotic interaction	BP	1
GO:0071169	0.35328	7	7	establishment of protein localization to chromatin	BP	1
GO:0030162	0.353647	510	586	regulation of proteolysis	BP	1
GO:0060312	0.353962	7	7	regulation of blood vessel remodeling	BP	1
GO:0043144	0.353971	7	7	snoRNA processing	BP	1
GO:1901216	0.354373	57	64	positive regulation of neuron death	BP	1
GO:0030149	0.354642	15	16	sphingolipid catabolic process	BP	1
GO:2000271	0.354955	7	7	positive regulation of fibroblast apoptotic process	BP	1
GO:0006754	0.355232	41	46	ATP biosynthetic process	BP	1
GO:1903896	0.355352	7	7	positive regulation of IRE1-mediated unfolded protein response	BP	1
GO:0006348	0.355408	7	7	chromatin silencing at telomere	BP	1
GO:0060759	0.355819	106	120	regulation of response to cytokine stimulus	BP	1
GO:1901844	0.355922	7	7	regulation of cell communication by electrical coupling involved in cardiac conduction	BP	1
GO:0045292	0.356049	15	16	mRNA cis splicing, via spliceosome	BP	1
GO:0090231	0.356144	15	16	regulation of spindle checkpoint	BP	1
GO:0044818	0.356283	22	24	mitotic G2/M transition checkpoint	BP	1
GO:0016093	0.356317	7	7	polyprenol metabolic process	BP	1
GO:0061450	0.35646	7	7	trophoblast cell migration	BP	1
GO:1901163	0.35646	7	7	regulation of trophoblast cell migration	BP	1
GO:0009304	0.356488	7	7	tRNA transcription	BP	1
GO:0051290	0.356501	21	23	protein heterotetramerization	BP	1
GO:0008090	0.35694	7	7	retrograde axonal transport	BP	1
GO:0071294	0.357042	12	13	cellular response to zinc ion	BP	1
GO:2000278	0.357131	79	89	regulation of DNA biosynthetic process	BP	1
GO:0051258	0.3573	186	212	protein polymerization	BP	1
GO:0042996	0.357659	7	7	regulation of Golgi to plasma membrane protein transport	BP	1
GO:0036294	0.357809	157	179	cellular response to decreased oxygen levels	BP	1
GO:0006063	0.358287	7	7	uronic acid metabolic process	BP	1
GO:0019585	0.358287	7	7	glucuronate metabolic process	BP	1
GO:0002320	0.358675	15	16	lymphoid progenitor cell differentiation	BP	1
GO:0006753	0.358687	485	558	nucleoside phosphate metabolic process	BP	1
GO:2000047	0.358763	7	7	regulation of cell-cell adhesion mediated by cadherin	BP	1
GO:0019673	0.358776	7	7	GDP-mannose metabolic process	BP	1
GO:0070989	0.358884	7	7	oxidative demethylation	BP	1
GO:0090169	0.358886	15	16	regulation of spindle assembly	BP	1
GO:0090287	0.359234	182	207	regulation of cellular response to growth factor stimulus	BP	1
GO:0071468	0.359408	7	7	cellular response to acidic pH	BP	1
GO:0055070	0.359426	14	15	copper ion homeostasis	BP	1
GO:1902510	0.359613	7	7	regulation of apoptotic DNA fragmentation	BP	1
GO:1903624	0.359613	7	7	regulation of DNA catabolic process	BP	1
GO:0060307	0.359642	15	16	regulation of ventricular cardiac muscle cell membrane repolarization	BP	1
GO:0010586	0.360001	15	16	miRNA metabolic process	BP	1
GO:0046598	0.360082	7	7	positive regulation of viral entry into host cell	BP	1
GO:0033234	0.360176	7	7	negative regulation of protein sumoylation	BP	1
GO:0031954	0.360253	22	24	positive regulation of protein autophosphorylation	BP	1
GO:0031077	0.360347	7	7	post-embryonic camera-type eye development	BP	1
GO:0060191	0.360752	50	56	regulation of lipase activity	BP	1
GO:0021545	0.36078	29	32	cranial nerve development	BP	1
GO:0046784	0.360786	7	7	viral mRNA export from host cell nucleus	BP	1
GO:0018196	0.360803	35	39	peptidyl-asparagine modification	BP	1
GO:0032071	0.361139	7	7	regulation of endodeoxyribonuclease activity	BP	1
GO:0030220	0.361173	15	16	platelet formation	BP	1
GO:0033206	0.361205	7	7	meiotic cytokinesis	BP	1
GO:0016926	0.361424	7	7	protein desumoylation	BP	1
GO:0032400	0.361598	22	24	melanosome localization	BP	1
GO:0031340	0.361959	7	7	positive regulation of vesicle fusion	BP	1
GO:0045002	0.362202	7	7	double-strand break repair via single-strand annealing	BP	1
GO:0032328	0.362336	7	7	alanine transport	BP	1
GO:1903306	0.362395	15	16	negative regulation of regulated secretory pathway	BP	1
GO:0031639	0.362513	14	15	plasminogen activation	BP	1
GO:0043353	0.362637	7	7	enucleate erythrocyte differentiation	BP	1
GO:0051045	0.362651	7	7	negative regulation of membrane protein ectodomain proteolysis	BP	1
GO:0021604	0.362735	7	7	cranial nerve structural organization	BP	1
GO:0007625	0.362854	7	7	grooming behavior	BP	1
GO:0060969	0.362986	15	16	negative regulation of gene silencing	BP	1
GO:0071679	0.363003	7	7	commissural neuron axon guidance	BP	1
GO:2000074	0.363122	7	7	regulation of type B pancreatic cell development	BP	1
GO:0006622	0.363289	15	16	protein targeting to lysosome	BP	1
GO:0035581	0.363329	7	7	sequestering of extracellular ligand from receptor	BP	1
GO:0003300	0.363337	50	56	cardiac muscle hypertrophy	BP	1
GO:0006290	0.36348	7	7	pyrimidine dimer repair	BP	1
GO:1990314	0.363675	7	7	cellular response to insulin-like growth factor stimulus	BP	1
GO:0060039	0.363836	15	16	pericardium development	BP	1
GO:0036507	0.363896	22	24	protein demannosylation	BP	1
GO:0036508	0.363896	22	24	protein alpha-1,2-demannosylation	BP	1
GO:1901339	0.363922	7	7	regulation of store-operated calcium channel activity	BP	1
GO:0070389	0.364079	7	7	chaperone cofactor-dependent protein refolding	BP	1
GO:0044557	0.364337	7	7	relaxation of smooth muscle	BP	1
GO:1904994	0.364387	7	7	regulation of leukocyte adhesion to vascular endothelial cell	BP	1
GO:0075522	0.364397	7	7	IRES-dependent viral translational initiation	BP	1
GO:0006167	0.364557	7	7	AMP biosynthetic process	BP	1
GO:0051683	0.364596	7	7	establishment of Golgi localization	BP	1
GO:0097320	0.364596	15	16	plasma membrane tubulation	BP	1
GO:0002218	0.364614	190	217	activation of innate immune response	BP	1
GO:1903071	0.364672	7	7	positive regulation of ER-associated ubiquitin-dependent protein catabolic process	BP	1
GO:0009150	0.365082	367	422	purine ribonucleotide metabolic process	BP	1
GO:0014824	0.365737	7	7	artery smooth muscle contraction	BP	1
GO:0034141	0.365883	7	7	positive regulation of toll-like receptor 3 signaling pathway	BP	1
GO:0001825	0.365912	22	24	blastocyst formation	BP	1
GO:0060088	0.366087	7	7	auditory receptor cell stereocilium organization	BP	1
GO:0034497	0.366092	7	7	protein localization to pre-autophagosomal structure	BP	1
GO:0006782	0.366255	7	7	protoporphyrinogen IX biosynthetic process	BP	1
[truncated: 12,762 more rows]
